# Supplementary material for: Early-phase impact of obesity-associated stress on murine vascular smooth muscle cells depends on EGFR and sex
Source: Commun Biol. 2025 Dec 22;8:1834. doi: 10.1038/s42003-025-09416-7 (PMC12749158; doi:10.1038/s42003-025-09416-7)
Supplement: Supplementary file 3 — Supplementary Data 1 [file 42003_2025_9416_MOESM3_ESM.xlsx]

## Sheet: mouse
Project: DMT2/obesity & VSMC-EGFR						upper limit	1			effect limit 1	1.557
Genes of interest for the directed approach						lower limit	1			effect limit 2	0.64
(normalized FC by HG+FFA, AII+NA or ALL relative to paired control)
Cell type		mVSMC-WT												mVSMC-EGFRKO												mEC
		HG+FFA				AII+NA				ALL				HG+FFA				AII+NA				ALL				HG+FFA				AII+NA				ALL
Process	GOI	99%CI upper limit	99%CI lower limit	mean		99%CI upper limit	99%CI lower limit	mean		99%CI upper limit	99%CI lower limit	mean		99%CI upper limit	99%CI lower limit	mean		99%CI upper limit	99%CI lower limit	mean		99%CI upper limit	99%CI lower limit	mean		99%CI upper limit	99%CI lower limit	mean		99%CI upper limit	99%CI lower limit	mean		99%CI upper limit	99%CI lower limit	mean
adrenergic signaling	ADRA1B	1.8942	1.1433	1.51875	1	2.24473	1.04098	1.64286	1	2.60659	1.60055	2.10357	1	1.53526	0.935255	1.23526	0	1.56314	0.873013	1.21808	0	1.51062	0.965023	1.23782	0	1.99544	0.532336	1.26389	0	1.10746	0.268199	0.687831	0	1.17469	0.449652	0.812169	0
adrenergic signaling	ADRA1D	1.31159	0.719736	1.01566	0	1.94003	0.934285	1.43716	0	2.32904	0.932533	1.63078	0	0.929775	0.666316	0.798046	-1	1.59793	0.970346	1.28414	0	1.24027	0.504645	0.872459	0	1.24091	0.168272	0.704594	0	0.995528	0.311064	0.653296	-1	1.31695	0.255439	0.786196	0
adrenergic signaling	ADRA2A	1.45535	0.544653	1	0	1.54933	0.561777	1.05556	0	1.44312	0.334659	0.888889	0	1.78868	0.211317	1	0	1.82282	0.177182	1	0	#DIV/0!	#DIV/0!			1.43282	0.233842	0.833333	0	1.69209	0.0579098	0.875	0	1.0902	-0.0901966	0.5	0
adrenergic signaling	ADRB1	0.825164	-0.158497	0.333333	-1	1.71997	0.280034	1	0	1.71997	0.280034	1	0	1.10237	-0.102367	0.5	0	1.90135	0.0986475	1	0	#NUM!	#NUM!			2.18318	0.316817	1.25	0	1.33313	0.166872	0.75	0	2.4223	0.327703	1.375	0
adrenergic signaling	ADRB2	1.31205	0.792115	1.05208	0	1.26497	0.79753	1.03125	0	1.21339	0.828281	1.02083	0	1.16227	0.766974	0.964624	0	1.19379	0.870926	1.03236	0	1.19274	0.77245	0.982594	0	1.00888	0.312523	0.660703	0	1.25308	0.485229	0.869157	0	1.13554	0.485466	0.810504	0
adrenergic signaling	ADRB3	1.83073	1.1038	1.46726	1	1.81213	0.887874	1.35	0	1.9686	1.14648	1.55754	1	1.75255	0.997447	1.375	0	1.06927	0.692635	0.880952	0	1.71449	0.729958	1.22222	0	1.45456	0.295438	0.875	0	1.41854	0.152893	0.785714	0	1.9916	0.294117	1.14286	0
AII-signaling	AGTR1A	1.26641	0.774931	1.02067	0	2.07558	1.26324	1.66941	1	2.25968	1.14451	1.7021	1	2.2422	0.341133	1.29167	0	3.35913	0.507537	1.93333	0	2.89111	0.108893	1.5	0	1.26153	0.0718044	0.666667	0	1.26153	0.0718044	0.666667	0	2.31842	0.126023	1.22222	0
AII-signaling	AGTR1B	1.19193	0.787232	0.989583	0	3.14063	1.68378	2.4122	1	2.96927	1.08133	2.0253	1	1.43301	0.487819	0.960417	0	2.07154	1.21418	1.64286	1	1.09912	0.511994	0.805556	0	#N/A	#N/A			#N/A	#N/A			#N/A	#N/A
AII-signaling	AGTR2	1.67225	0.511979	1.09212	0	0.745589	0.144568	0.445078	-1	0.477386	-0.019723	0.228832	-1	1.46026	0.303381	0.881818	0	0.894851	0.135452	0.515152	-1	1.44555	0.0544466	0.75	0	#N/A	#N/A			#N/A	#N/A			#N/A	#N/A
AII-signaling	AGTRAP	1.06988	0.847438	0.958659	0	1.10531	0.897113	1.00121	0	1.13236	0.925845	1.0291	0	1.05591	0.927311	0.991609	0	1.10937	0.943397	1.02638	0	1.11923	0.864024	0.991628	0	1.52075	0.465505	0.993125	0	1.20452	0.508706	0.856615	0	1.22778	0.685348	0.956565	0
cellular signaling	AKT1	1.04572	0.976025	1.01087	0	1.04285	0.953938	0.998392	0	1.11125	0.978239	1.04475	0	1.10392	0.92032	1.01212	0	1.08585	0.904645	0.995245	0	1.24616	0.809081	1.02762	0	1.57839	0.598206	1.0883	0	1.16994	0.483397	0.82667	0	1.34453	0.764569	1.05455	0
cellular signaling	AKT2	0.957701	0.810109	0.883905	-1	1.00789	0.846491	0.927188	0	0.93204	0.810653	0.871347	-1	1.02161	0.828379	0.924997	0	1.15437	0.857851	1.00611	0	1.20009	0.614108	0.907097	0	1.3853	0.430592	0.907945	0	1.19119	0.52057	0.855879	0	1.19205	0.659212	0.925631	0
cellular signaling	AKT3	1.1194	0.822999	0.971199	0	1.2125	0.865087	1.03879	0	1.21373	0.866035	1.03988	0	1.30619	0.78827	1.04723	0	1.32041	0.904289	1.11235	0	1.28876	0.824381	1.05657	0	1.58671	0.602812	1.09476	0	1.25606	0.532617	0.89434	0	1.28078	0.717072	0.998928	0
cellular signaling	FOS	1.18076	0.723887	0.952324	0	1.16739	0.761818	0.964606	0	1.17179	0.469326	0.820559	0	0.967334	0.678103	0.822718	-1	1.12189	0.789218	0.955556	0	1.03457	0.726144	0.880357	0	1.09819	0.369743	0.733966	0	1.2722	0.470669	0.871437	0	1.36356	0.447369	0.905464	0
cellular signaling	LIMK1	1.18114	0.774394	0.977766	0	1.22975	0.904155	1.06695	0	1.30411	0.874054	1.08908	0	1.0868	0.840497	0.963649	0	1.12545	0.854367	0.98991	0	1.20272	0.824177	1.01345	0	1.6563	0.517692	1.087	0	1.24971	0.481918	0.865812	0	1.22139	0.695903	0.958645	0
cellular signaling	LIMK2	0.985315	0.884933	0.935124	-1	1.10176	0.997811	1.04979	0	1.13433	0.949317	1.04183	0	0.996301	0.910652	0.953477	-1	1.08066	0.985737	1.0332	0	1.0522	0.845081	0.948643	0	1.40715	0.443612	0.92538	0	1.23556	0.532901	0.884232	0	1.10694	0.642844	0.87489	0
cellular signaling	MAPK1	1.12514	0.961801	1.04347	0	1.11094	0.923396	1.01717	0	1.12095	0.966931	1.04394	0	1.12987	0.891205	1.01054	0	1.14227	0.959076	1.05067	0	1.13957	0.997565	1.06857	0	1.41107	0.651554	1.03131	0	1.29382	0.561303	0.927559	0	1.28996	0.752772	1.02137	0
cellular signaling	MAPK11	1.02687	0.811171	0.919023	0	1.2607	1.05779	1.15925	1	1.08478	0.902591	0.993685	0	0.92606	0.77241	0.849235	-1	0.952606	0.814204	0.883405	-1	0.846912	0.722495	0.784703	-1	1.48427	0.462844	0.973557	0	1.28518	0.525387	0.905283	0	1.20211	0.608233	0.905171	0
cellular signaling	MAPK12	1.00425	0.825957	0.915105	0	1.06665	0.830321	0.948487	0	0.972545	0.763004	0.867774	-1	1.03277	0.811417	0.922091	0	0.995389	0.779448	0.887419	-1	1.14578	0.73882	0.942301	0	1.56666	0.693254	1.12995	0	1.30573	0.556781	0.931257	0	1.38167	0.738871	1.06027	0
cellular signaling	MAPK14	1.11595	0.992447	1.0542	0	1.06847	0.973241	1.02086	0	1.13304	0.999559	1.0663	0	1.07668	0.987912	1.0323	0	1.08181	0.921151	1.00148	0	1.11882	0.903257	1.01104	0	1.4083	0.643949	1.02613	0	1.28028	0.556964	0.91862	0	1.34116	0.771506	1.05633	0
cellular signaling	SRF	0.980099	0.780395	0.880247	-1	1.44234	1.07035	1.25635	1	1.2903	0.892616	1.09146	0	0.993495	0.693885	0.84369	-1	1.28077	0.963974	1.12237	0	1.05317	0.615345	0.834259	0	1.66627	0.522782	1.09453	0	1.11033	0.44737	0.778849	0	1.3358	0.631294	0.983549	0
differentiation	ACTA2	1.11561	0.6749	0.895256	0	3.98209	0.98376	2.48293	0	3.55856	0.709892	2.13422	0	1.0157	0.554918	0.78531	0	1.37987	0.947065	1.16347	0	1.06694	0.546783	0.806864	0	1.77996	0.470849	1.1254	0	1.03007	0.434553	0.732311	0	1.52053	0.626494	1.07351	0
differentiation	CD34	0.645808	0.399791	0.5228	-1	0.873147	0.576328	0.724738	-1	0.459385	0.283351	0.371368	-1	0.970224	0.660681	0.815453	-1	0.963097	0.781684	0.87239	-1	1.02719	0.697271	0.862228	0	1.6396	0.378196	1.0089	0	1.24727	0.530044	0.888659	0	1.21974	0.544932	0.882338	0
differentiation	CDH5	1.33197	0.140253	0.736111	0	1.17408	0.123899	0.64899	0	0.448159	-0.0744216	0.186869	-1	1.78868	0.211317	1	0	3.91206	0.0879426	2	0	#DIV/0!	#DIV/0!			1.7584	0.627958	1.19318	0	1.25453	0.486961	0.870746	0	1.37718	0.753561	1.06537	0
differentiation	CNN1	1.13672	0.697518	0.917118	0	2.70944	1.09986	1.90465	1	2.3146	0.88012	1.59736	0	1.07896	0.529178	0.804069	0	1.27527	0.816022	1.04564	0	1.33153	0.447729	0.889632	0	1.84211	0.262059	1.05208	0	1.02174	0.282886	0.652315	0	1.67963	0.344811	1.01222	0
differentiation	KLF4	0.870147	0.668364	0.769256	-1	1.00544	0.754616	0.88003	0	0.783023	0.57386	0.678441	-1	1.06721	0.738511	0.902862	0	1.191	0.955538	1.07327	0	1.09275	0.849931	0.971342	0	1.35294	0.427534	0.890236	0	1.26049	0.510078	0.885284	0	1.1567	0.644208	0.900454	0
differentiation	MYH11	1.45163	0.724766	1.0882	0	1.68164	0.792972	1.23731	0	2.15014	0.702651	1.42639	0	0.9478	0.525971	0.736886	-1	1.67912	0.931378	1.30525	0	1.10703	0.462022	0.784524	0	1.86382	0.475065	1.16944	0	1.30717	0.422001	0.864583	0	1.72793	0.21374	0.970833	0
differentiation	MYL12A	1.18006	0.941425	1.06074	0	1.84582	1.23826	1.54204	1	1.89592	1.20721	1.55156	1	1.35443	0.996279	1.17536	0	1.18432	0.961623	1.07297	0	1.55064	0.992365	1.2715	0	1.79565	0.673179	1.23442	0	1.18835	0.499787	0.844071	0	1.53804	0.822853	1.18045	0
differentiation	MYL12B	1.15821	0.979914	1.06906	0	1.87077	1.23904	1.55491	1	2.00964	1.25016	1.6299	1	1.11076	0.858359	0.984561	0	1.26891	0.923109	1.09601	0	1.11204	0.803115	0.957579	0	1.66644	0.528795	1.09762	0	1.19733	0.488093	0.842714	0	1.26596	0.606694	0.936328	0
differentiation	MYL4	1.20357	0.751791	0.977679	0	1.23984	0.757777	0.99881	0	1.24863	0.802862	1.02574	0	1.24865	0.8326	1.04062	0	0.963325	0.653002	0.808163	-1	1.32614	0.819096	1.07262	0	1.62862	0.399155	1.01389	0	1.14381	0.395872	0.769841	0	1.55566	0.595135	1.0754	0
differentiation	MYL5	#N/A	#N/A			#N/A	#N/A			#N/A	#N/A			#N/A	#N/A			#N/A	#N/A			#N/A	#N/A			#N/A	#N/A			#N/A	#N/A			#N/A	#N/A
differentiation	MYL6	1.1298	0.712213	0.921004	0	1.7852	1.10312	1.44416	1	1.61607	0.941794	1.27893	0	1.0889	0.627345	0.858121	0	1.09168	0.825802	0.958739	0	0.9333	0.614934	0.774117	-1	1.55712	0.468176	1.01265	0	1.07062	0.454213	0.762417	0	1.27772	0.643602	0.960662	0
differentiation	MYL6B	1.27377	1.02295	1.14836	1	1.12586	0.895416	1.01064	0	1.17818	1.02117	1.09967	1	1.39983	0.820797	1.11031	0	1.19777	0.711471	0.954621	0	1.63002	0.568918	1.09947	0	1.76813	0.509648	1.13889	0	1.36302	0.314224	0.838624	0	1.56546	0.500675	1.03307	0
differentiation	MYL9	1.27164	0.721158	0.996399	0	2.73262	1.2482	1.99041	1	2.59438	0.928977	1.76168	0	1.03921	0.564863	0.802035	0	1.32442	0.874338	1.09938	0	1.09251	0.576861	0.834684	0	1.46775	0.345327	0.906537	0	0.930963	0.402438	0.666701	-1	1.23624	0.423922	0.830081	0
differentiation	MYLIP	0.786964	0.466276	0.62662	-1	1.1134	0.928167	1.02078	0	0.694627	0.484242	0.589434	-1	0.716851	0.501357	0.609104	-1	1.17327	1.00766	1.09047	1	0.687286	0.44483	0.566058	-1	0.706831	0.198078	0.452455	-1	1.21267	0.519846	0.86626	0	0.618791	0.296407	0.457599	-1
differentiation	MYLK	1.58233	0.891115	1.23672	0	2.62549	1.52444	2.07497	1	3.24942	1.389	2.31921	1	1.94752	0.658148	1.30283	0	2.34376	0.724346	1.53405	0	1.64795	0.780622	1.21429	0	1.57369	0.524534	1.04911	0	1.36603	0.511455	0.938742	0	1.43149	0.578016	1.00475	0
differentiation	MYOCD	1.10237	-0.102367	0.5	0	1.10237	-0.102367	0.5	0	1.10237	-0.102367	0.5	0	1.10237	-0.102367	0.5	0	1.82282	0.177182	1	0	1.85861	0.14139	1	0	#N/A	#N/A			#N/A	#N/A			#N/A	#N/A
differentiation	NOS3	1.71997	0.280034	1	0	1.47055	0.196119	0.833333	0	1.19246	0.140878	0.666667	0	#DIV/0!	#DIV/0!			#DIV/0!	#DIV/0!			#DIV/0!	#DIV/0!			1.24093	0.208639	0.724786	0	1.22912	0.155496	0.692308	0	1.18783	0.251625	0.719729	0
differentiation	PECAM1	1.25122	0.110389	0.680804	0	1.39018	0.274997	0.832589	0	1.55309	-0.115594	0.71875	0	1.52165	0.335496	0.928571	0	1.47614	0.381006	0.928571	0	1.17597	0.0240271	0.6	0	1.4708	0.456191	0.963496	0	1.21849	0.51454	0.866514	0	1.21184	0.664909	0.938372	0
differentiation	RGS5	1.2011	0.856976	1.02904	0	2.70216	0.262279	1.48222	0	2.46822	0.328983	1.3986	0	0.900822	0.392694	0.646758	-1	1.30815	0.8932	1.10068	0	1.10519	0.186241	0.645715	0	1.16451	0.465024	0.814769	0	2.04661	0.475211	1.26091	0	1.60972	0.722352	1.16604	0
differentiation	SMTN	0.986968	0.692826	0.839897	-1	1.21112	0.8478	1.02946	0	0.988053	0.765759	0.876906	-1	0.90603	0.642618	0.774324	-1	1.14926	0.813282	0.981273	0	0.865829	0.520838	0.693333	-1	1.58214	0.474531	1.02834	0	1.14546	0.469015	0.807238	0	1.29055	0.620504	0.955525	0
differentiation	TAGLN	1.45023	0.741433	1.09583	0	2.50954	1.20713	1.85833	1	2.39231	1.27436	1.83333	1	1.12649	0.793251	0.959871	0	1.29522	0.78765	1.04143	0	1.29375	0.645644	0.969697	0	4.53046	0.341139	2.4358	0	1.23109	0.446619	0.838853	0	1.99174	0.687851	1.33979	0
differentiation	TAGLN2	0.959044	0.785808	0.872426	-1	1.29214	1.09281	1.19247	1	1.01759	0.867906	0.942749	0	1.17528	0.897498	1.03639	0	1.01866	0.778444	0.89855	0	1.20745	0.750493	0.978973	0	1.53979	0.450165	0.994977	0	1.2064	0.513692	0.860046	0	1.39578	0.659805	1.02779	0
differentiation	VCL	1.74123	0.780206	1.26072	0	2.93343	0.639455	1.78644	0	2.42734	0.880934	1.65414	0	1.79375	0.239897	1.01682	0	2.48189	0.844197	1.66304	0	2.15616	0.375185	1.26567	0	1.62487	0.506955	1.06591	0	1.29589	0.523932	0.909913	0	1.15174	0.595742	0.87374	0
EGFR-signaling	EGFR	1.13117	0.824485	0.977826	0	0.984004	0.747836	0.86592	-1	0.978269	0.751403	0.864836	-1	1.40142	0.677698	1.03956	0	1.18407	0.507466	0.845768	0	1.55524	0.611423	1.08333	0	1.55855	0.693193	1.12587	0	1.42151	0.56542	0.993467	0	1.37534	0.741898	1.05862	0
EGFR-signaling	ERBB2	1.03754	0.872188	0.954863	0	1.02121	0.91301	0.967108	0	1.04973	0.907741	0.978737	0	1.03877	0.915408	0.977088	0	1.10106	0.896684	0.998874	0	1.20723	0.752883	0.980057	0	1.58396	0.475115	1.02954	0	1.21269	0.514781	0.863737	0	1.16703	0.62138	0.894205	0
EGFR-signaling	ERBB3	1.8672	0.521691	1.19444	0	1.31819	0.459584	0.888889	0	1.81449	0.463288	1.13889	0	0.909137	0.0165777	0.462857	-1	1.20195	0.0209054	0.611429	0	0.887564	-0.220897	0.333333	-1				1				1				1
EGFR-signaling	ERBB4	#N/A	#N/A			#N/A	#N/A			#N/A	#N/A			#N/A	#N/A			#N/A	#N/A			#N/A	#N/A			#N/A	#N/A			#N/A	#N/A			#N/A	#N/A
EGFR-signaling	HBEGF	1.18303	0.823097	1.00306	0	1.22289	0.987727	1.10531	0	1.39577	0.943245	1.16951	0	1.05616	0.739233	0.897695	0	1.2665	0.76166	1.01408	0	0.948139	0.647825	0.797982	-1	1.38388	0.496531	0.940206	0	1.43448	0.571171	1.00282	0	1.15625	0.582285	0.869265	0
fibrosis	ALPL	1.10237	-0.102367	0.5	0	3.57737	0.422633	2	0	1.78868	0.211317	1	0	1.78868	0.211317	1	0	1.82282	0.177182	1	0	#DIV/0!	#DIV/0!			3.55408	0.00147208	1.77778	0	1.09482	0.138517	0.616667	0	2.60648	0.360186	1.48333	0
fibrosis	ANGPTL4	4.49441	1.45737	2.97589	1	1.1871	0.872879	1.02999	0	4.3915	1.41538	2.90344	1	8.61498	2.51354	5.56426	1	0.888149	0.591667	0.739908	-1	10.5594	3.10736	6.83337	1	23.5636	3.43776	13.5007	1	1.2873	0.426401	0.856853	0	19.2842	4.3442	11.8142	1
fibrosis	BGLAP	1.78868	0.211317	1	0	1.38382	0.116184	0.75	0	2.2618	0.238198	1.25	0	1.59148	-0.102595	0.744444	0	1.04259	0.112968	0.577778	0	1.25669	0.0766435	0.666667	0	#N/A	#N/A			#N/A	#N/A			#N/A	#N/A
fibrosis	BGN	1.0541	0.759961	0.907029	0	1.08746	0.8648	0.976132	0	1.0983	0.858144	0.978221	0	0.970046	0.763911	0.866978	-1	1.15192	0.934337	1.04313	0	1.06425	0.738562	0.901407	0	1.3091	0.40221	0.855653	0	1.16848	0.502066	0.835273	0	1.09888	0.615621	0.857251	0
fibrosis	BMP2	1.2728	0.935533	1.10417	0	1.53888	0.836119	1.1875	0	1.51444	0.81889	1.16667	0	1.4544	0.440842	0.947619	0	1.26998	0.552243	0.911111	0	1.10303	0.0169675	0.56	0	1.47271	0.138404	0.805556	0	1.46301	0.240689	0.851852	0	1.24547	0.313793	0.77963	0
fibrosis	CCN2	0.985062	0.797171	0.891117	-1	3.1693	1.17626	2.17278	1	2.68465	0.843774	1.76421	0	0.977894	0.668713	0.823304	-1	1.43656	1.0168	1.22668	1	1.1489	0.619555	0.884225	0	1.33733	0.390994	0.864163	0	1.21585	0.483481	0.849667	0	1.0078	0.530737	0.769266	0
fibrosis	CHAD	#DIV/0!	#DIV/0!			#DIV/0!	#DIV/0!			#DIV/0!	#DIV/0!			1.10237	-0.102367	0.5	0	1.90135	0.0986475	1	0	#NUM!	#NUM!			1.72855	0.271445	1	0				1	1.04642	-0.0464159	0.5	0
fibrosis	COL13A1	#N/A	#N/A			#N/A	#N/A			#N/A	#N/A			#N/A	#N/A			#N/A	#N/A			#N/A	#N/A			#N/A	#N/A			#N/A	#N/A			#N/A	#N/A
fibrosis	COL14A1	1.40452	0.991878	1.1982	0	0.97222	0.739896	0.856058	-1	1.46187	0.899797	1.18083	0	1.39468	0.917803	1.15624	0	1.26555	0.950672	1.10811	0	1.61908	1.11698	1.36803	1	1.50795	0.423144	0.965549	0	1.39073	0.532452	0.96159	0	1.39342	0.553852	0.973638	0
fibrosis	COL1A1	1.12128	0.692599	0.906938	0	1.0023	0.792302	0.8973	0	1.12231	0.832904	0.977607	0	0.99371	0.583169	0.78844	-1	1.24183	0.967064	1.10445	0	1.01458	0.591605	0.803092	0	1.13949	0.245127	0.692308	0	1.17548	0.406961	0.791221	0	1.05882	0.412903	0.735859	0
fibrosis	COL1A2	1.06817	0.75725	0.91271	0	0.952286	0.770393	0.861339	-1	1.03271	0.792932	0.912819	0	1.0031	0.608384	0.805743	0	1.18192	0.988648	1.08528	0	0.971581	0.60341	0.787495	-1	1.10341	0.254804	0.679107	0	1.1982	0.439078	0.818639	0	0.992406	0.425228	0.708817	-1
fibrosis	COL3A1	1.08386	0.752125	0.917994	0	0.869282	0.599954	0.734618	-1	0.866957	0.559297	0.713127	-1	0.991034	0.597851	0.794442	-1	1.21674	0.970191	1.09347	0	1.00407	0.551354	0.777711	0	1.13558	0.380942	0.758262	0	1.22934	0.513811	0.871573	0	1.0168	0.49618	0.756489	0
fibrosis	COL4A1	1.15455	0.816734	0.985644	0	1.13473	0.921773	1.02825	0	1.25854	0.958712	1.10863	0	1.14196	0.766049	0.954002	0	1.27002	0.969185	1.1196	0	1.17762	0.881886	1.02976	0	1.79789	0.529121	1.16351	0	1.21014	0.467164	0.838653	0	1.2356	0.63364	0.934621	0
fibrosis	COL4A2	1.17858	0.764779	0.971681	0	1.19158	0.918635	1.05511	0	1.35029	0.912989	1.13164	0	1.1372	0.831824	0.984511	0	1.22361	0.982313	1.10296	0	1.1962	0.950486	1.07334	0	1.86999	0.544826	1.20741	0	1.26412	0.469683	0.866901	0	1.28074	0.619724	0.950232	0
fibrosis	COL4A5	1.58612	0.998518	1.29232	0	1.44089	0.692477	1.06668	0	1.52727	1.15511	1.34119	1	1.71787	0.733624	1.22575	0	1.55433	0.960319	1.25732	0	1.84429	1.01662	1.43045	1	1.61641	0.727125	1.17177	0	1.27633	0.54358	0.909956	0	1.33407	0.720327	1.0272	0
fibrosis	COL4A6	1.34932	0.827084	1.0882	0	1.18602	0.783817	0.984916	0	1.409	0.93433	1.17166	0	1.33061	0.742953	1.03678	0	1.39301	0.915912	1.15446	0	1.2277	0.930417	1.07906	0	1.29728	0.445624	0.871451	0	1.30865	0.452811	0.880732	0	1.10308	0.459835	0.781455	0
fibrosis	COL5A1	1.04785	0.688937	0.868395	0	0.98701	0.812973	0.899992	-1	0.99508	0.772518	0.883799	-1	1.07926	0.647335	0.863299	0	1.25655	1.01348	1.13501	1	1.04241	0.785766	0.914089	0	1.37247	0.414945	0.893707	0	1.2631	0.442219	0.852662	0	0.986661	0.469885	0.728273	-1
fibrosis	COL5A2	1.19468	0.942338	1.06851	0	1.391	0.931352	1.16118	0	1.40519	1.09859	1.25189	1	1.30817	0.793654	1.05091	0	1.28329	1.0213	1.1523	1	1.28636	0.946928	1.11664	0	1.48768	0.555582	1.02163	0	1.23311	0.515461	0.874287	0	1.22371	0.669457	0.946585	0
fibrosis	COL6A2	0.975598	0.706332	0.840965	-1	0.890699	0.702875	0.796787	-1	0.814365	0.651878	0.733122	-1	0.896216	0.628448	0.762332	-1	1.11543	0.861606	0.988516	0	0.999507	0.518259	0.758883	-1	1.28064	0.351281	0.81596	0	1.28349	0.459231	0.87136	0	1.01997	0.530376	0.775175	0
fibrosis	COL8A1	1.47571	1.12107	1.29839	1	1.8732	0.954559	1.41388	0	2.22589	1.20466	1.71527	1	1.44442	0.897181	1.1708	0	1.37043	1.012	1.19121	1	1.66502	0.943527	1.30428	0	1.5194	0.690929	1.10517	0	1.35364	0.591165	0.9724	0	1.37212	0.748439	1.06028	0
fibrosis	COL8A2	0.802873	0.442365	0.622619	-1	1.11928	0.612271	0.865774	0	0.865073	0.314689	0.589881	-1	0.683948	0.409775	0.546861	-1	1.21253	0.697331	0.954932	0	0.479596	0.304531	0.392063	-1	1.09802	0.211501	0.654762	0	1.69447	0.490715	1.09259	0	0.878882	0.121118	0.5	-1
fibrosis	COLX	#N/A	#N/A			#N/A	#N/A			#N/A	#N/A			#N/A	#N/A			#N/A	#N/A			#N/A	#N/A			#N/A	#N/A			#N/A	#N/A			#N/A	#N/A
fibrosis	DCN	1.11347	0.887968	1.00072	0	1.03457	0.670861	0.852715	0	0.985106	0.597097	0.791102	-1	1.0197	0.764808	0.892255	0	0.996627	0.853888	0.925257	-1	0.986731	0.788451	0.887591	-1	1.68474	0.612089	1.14841	0	1.39124	0.554186	0.972712	0	1.57876	0.753264	1.16601	0
fibrosis	EREG	1.29579	0.649011	0.9724	0	1.60731	0.888503	1.24791	0	1.00283	0.630466	0.816648	0	1.18139	0.930633	1.05601	0	1.232	0.657329	0.944662	0	1.24561	0.691255	0.968432	0	1.70142	0.523557	1.11249	0	1.47015	0.618592	1.04437	0	1.32418	0.654552	0.989368	0
fibrosis	FN1	1.19419	0.760238	0.977212	0	1.1891	0.707671	0.948386	0	1.04495	0.776792	0.91087	0	1.3687	0.441554	0.905126	0	1.45442	0.962641	1.20853	0	1.2883	0.642824	0.965561	0	1.70098	0.521948	1.11146	0	1.4773	0.528396	1.00285	0	1.34328	0.527887	0.935581	0
fibrosis	IL17D	1.0615	0.84506	0.95328	0	1.30472	0.958732	1.13172	0	1.32772	0.861018	1.09437	0	1.09942	0.702269	0.900844	0	1.42081	0.708718	1.06476	0	1.69812	0.320065	1.00909	0	1.49401	0.550644	1.02233	0	1.20657	0.428049	0.817308	0	1.53013	0.73939	1.13476	0
fibrosis	LUM	1.23805	0.887901	1.06297	0	1.06122	0.69088	0.876049	0	1.11493	0.659153	0.887039	0	1.02077	0.612024	0.816397	0	0.873835	0.693827	0.783831	-1	0.805158	0.536407	0.670783	-1	1.29945	0.33021	0.81483	0	1.28177	0.524449	0.903112	0	1.30813	0.667059	0.987596	0
fibrosis	LY6A	0.8673	0.545522	0.706411	-1	1.00096	0.735066	0.868015	0	0.798305	0.425799	0.612052	-1	1.03055	0.728651	0.879601	0	0.928579	0.710443	0.819511	-1	0.974453	0.645298	0.809876	-1	1.07657	0.247327	0.661948	0	1.3668	0.479531	0.923165	0	1.1664	0.524059	0.845228	0
fibrosis	MMP9	0.39434	-0.0610066	0.166667	-1	1.07075	0.0959139	0.583333	0	#NUM!	#NUM!			#NUM!	#NUM!			#NUM!	#NUM!			#NUM!	#NUM!			0.77948	-0.112813	0.333333	-1	1.57467	-0.0746678	0.75	0	0.212125	-0.0454581	0.0833333	-1
fibrosis	SOX9	1.00922	0.767781	0.888501	0	1.22528	0.930466	1.07787	0	0.905115	0.742839	0.823977	-1	0.767927	0.592686	0.680306	-1	1.09804	0.903671	1.00086	0	0.793962	0.657575	0.725769	-1	1.20108	0.223014	0.712045	0	1.24557	0.445161	0.845364	0	0.99579	0.438078	0.716934	-1
fibrosis	TGFb1	0.99645	0.87048	0.933465	-1	1.08902	0.86469	0.976857	0	1.1266	0.878561	1.00258	0	1.17799	0.785178	0.981584	0	1.09248	0.731272	0.911874	0	1.31318	0.520791	0.916987	0	1.52061	0.475574	0.998094	0	1.08963	0.455566	0.772599	0	1.22776	0.68861	0.958184	0
fibrosis	VIM	0.936932	0.807418	0.872175	-1	1.07254	0.813986	0.94326	0	0.968723	0.780708	0.874716	-1	0.94758	0.692247	0.819914	-1	1.12271	0.795493	0.959101	0	1.0697	0.556767	0.813232	0	1.20064	0.375979	0.788308	0	1.23081	0.518504	0.874658	0	1.10403	0.643979	0.874005	0
inflammation	CCL2	1.26223	0.509691	0.885963	0	2.55021	0.33977	1.44499	0	0.943236	0.393654	0.668445	-1	1.87331	1.0444	1.45886	1	0.978082	0.631062	0.804572	-1	1.2076	0.788359	0.997982	0	2.4034	0.659683	1.53154	0	1.26924	0.526995	0.898115	0	2.12527	0.717754	1.42151	0
inflammation	CCL7	1.31372	0.445101	0.879408	0	2.18914	0.58405	1.3866	0	0.915427	0.329515	0.622471	-1	1.85941	0.700628	1.28002	0	0.915897	0.681641	0.798769	-1	0.986773	0.661607	0.82419	-1	1.56964	0.493029	1.03134	0	1.62375	0.547214	1.08548	0	1.58625	0.676461	1.13135	0
inflammation	CD68	1.1839	0.928596	1.05625	0	1.14599	0.732581	0.939286	0	1.1754	0.912098	1.04375	0	1.51315	0.841019	1.17708	0	1.07705	0.637235	0.857143	0	1.27762	0.805712	1.04167	0	2.16825	0.331749	1.25	0	1.86386	0.278998	1.07143	0	1.6576	0.485261	1.07143	0
inflammation	CXCL8	#N/A	#N/A			#N/A	#N/A			#N/A	#N/A			#N/A	#N/A			#N/A	#N/A			#N/A	#N/A			#N/A	#N/A			#N/A	#N/A			#N/A	#N/A
inflammation	EDN1	1.66689	0.989458	1.32817	0	4.0446	1.1276	2.5861	1	5.06443	0.550987	2.80771	0	1.32218	1.01198	1.16708	1	1.38822	1.12349	1.25585	1	1.54121	1.03053	1.28587	1	1.59106	0.674727	1.13289	0	1.30273	0.530649	0.916691	0	1.50661	0.840652	1.17363	0
inflammation	FLT1	1.18739	0.851814	1.0196	0	2.3877	1.35082	1.86926	1	2.48657	1.19031	1.83844	1	1.02306	0.542626	0.782844	0	1.77694	1.16905	1.473	1	1.48783	0.579968	1.0339	0	1.31321	0.400453	0.856832	0	1.2712	0.51366	0.892428	0	0.971899	0.541065	0.756482	-1
inflammation	ICAM1	1.11066	0.796137	0.953396	0	1.53124	0.826465	1.17885	0	1.21474	0.739733	0.977237	0	1.21159	0.982641	1.09712	0	1.09445	0.923393	1.00892	0	1.27027	0.879813	1.07504	0	1.83484	0.663019	1.24893	0	1.24827	0.519612	0.88394	0	1.3964	0.74924	1.07282	0
inflammation	IL1R1	1.02042	0.697806	0.859114	0	0.968348	0.733429	0.850889	-1	0.812463	0.589632	0.701048	-1	1.04162	0.544009	0.792815	0	1.41077	0.705689	1.05823	0	1.06419	0.559266	0.811728	0	1.14051	0.416574	0.778542	0	1.39703	0.597739	0.997383	0	1.05856	0.547579	0.803068	0
inflammation	IL6	1.86546	0.522041	1.19375	0	3.92999	1.14501	2.5375	1	2.06359	0.928081	1.49583	0	1.92024	0.635313	1.27778	0	1.67477	0.491895	1.08333	0	2.85028	0.399725	1.625	0	1.86714	0.565612	1.21638	0	1.63496	0.43602	1.03549	0	1.78251	0.571342	1.17693	0
inflammation	IL6RA	1.07091	0.858461	0.964687	0	1.3229	0.786167	1.05453	0	1.09446	0.844845	0.969655	0	1.08643	0.90426	0.995347	0	1.28041	1.07897	1.17969	1	0.983051	0.944508	0.96378	-1	1.66033	0.488694	1.07451	0	1.30893	0.50446	0.906693	0	1.27631	0.709767	0.993041	0
inflammation	IRF1	1.01585	0.79641	0.90613	0	1.06663	0.767105	0.916868	0	0.868819	0.667759	0.768289	-1	1.23906	0.936838	1.08795	0	1.04864	0.862042	0.955344	0	1.26918	0.911255	1.09022	0	1.57356	0.49642	1.03499	0	1.08507	0.47095	0.778011	0	1.28609	0.660606	0.97335	0
inflammation	LGALS3	0.732247	0.513672	0.62296	-1	1.22847	0.794878	1.01167	0	0.732578	0.518193	0.625385	-1	0.770278	0.481189	0.625733	-1	1.07556	0.797615	0.936586	0	0.838637	0.378244	0.608441	-1	1.55159	0.379844	0.965718	0	1.11038	0.368934	0.739655	0	1.17479	0.52701	0.850902	0
inflammation	MMP9	0.39434	-0.0610066	0.166667	-1	1.07075	0.0959139	0.583333	0	#NUM!	#NUM!			#NUM!	#NUM!			#NUM!	#NUM!			#NUM!	#NUM!			0.77948	-0.112813	0.333333	-1	1.57467	-0.0746678	0.75	0	0.212125	-0.0454581	0.0833333	-1
inflammation	PDGFA	1.01898	0.883995	0.951488	0	1.25581	1.02023	1.13802	1	1.29844	0.950949	1.12469	0	1.09319	0.829516	0.961354	0	1.14925	0.895537	1.02239	0	1.05987	0.820566	0.940217	0	1.38991	0.603896	0.996901	0	1.38885	0.524819	0.956833	0	1.36003	0.757086	1.05856	0
inflammation	PDGFB	1.46509	0.540862	1.00298	0	1.85305	0.516	1.18452	0	1.61437	0.338009	0.97619	0	4.84968	0.483655	2.66667	0	1.7779	0.638763	1.20833	0	6.71948	0.480516	3.6	0	2.61044	0.770486	1.69046	0	1.14345	0.474804	0.809127	0	1.84184	0.834332	1.33809	0
inflammation	PDGFRA	1.02455	0.768629	0.896588	0	1.23323	0.69338	0.963304	0	0.902703	0.595269	0.748986	-1	1.08571	0.751633	0.918669	0	1.31524	0.910655	1.11295	0	1.04483	0.71813	0.881482	0	1.2589	0.400888	0.829892	0	1.26038	0.544569	0.902473	0	1.13566	0.538978	0.837318	0
inflammation	PDGFRB	1.21638	0.888106	1.05224	0	1.07176	0.845723	0.958742	0	1.36506	0.944438	1.15475	0	1.17793	0.82251	1.00022	0	1.29418	1.01807	1.15612	1	1.21837	0.900394	1.05938	0	1.53278	0.348887	0.940834	0	1.22875	0.470096	0.849425	0	1.25953	0.5252	0.892364	0
inflammation	SPP1	1.95023	0.730661	1.34045	0	1.09364	0.642893	0.868267	0	1.58872	0.471747	1.03023	0	2.10729	1.11042	1.60885	1	0.943347	0.551891	0.747619	-1	1.77629	0.808219	1.29226	0	4.31882	-0.0452922	2.13676	0	1.63492	-0.00765543	0.813631	0	4.97086	0.401891	2.68638	0
inflammation	TNF	#DIV/0!	#DIV/0!			#DIV/0!	#DIV/0!			#DIV/0!	#DIV/0!			#VALUE!	#VALUE!			#VALUE!	#VALUE!			#VALUE!	#VALUE!			#N/A	#N/A			#N/A	#N/A			#N/A	#N/A
inflammation	VCAM1	1.13726	0.777408	0.957332	0	1.12745	0.777002	0.952227	0	0.996424	0.604209	0.800317	-1	1.39964	1.04222	1.22093	1	0.95383	0.750121	0.851975	-1	1.14277	0.944538	1.04365	0	1.57748	0.669795	1.12364	0	1.3376	0.555752	0.946675	0	1.36192	0.735395	1.04866	0
inflammation	VEGFA	1.30651	0.921339	1.11393	0	1.29974	0.947151	1.12345	0	1.55301	1.04076	1.29689	1	1.3546	0.892465	1.12353	0	1.45471	0.979088	1.2169	0	1.39955	0.972328	1.18594	0	1.8059	0.664159	1.23503	0	1.2097	0.4978	0.853751	0	1.3755	0.698029	1.03676	0
inflammation	VEGFB	0.976942	0.853425	0.915183	-1	1.05933	0.856378	0.957855	0	1.05491	0.830663	0.942785	0	1.10352	0.819481	0.9615	0	1.25288	0.723971	0.988423	0	1.30842	0.556228	0.932325	0	1.74911	0.614959	1.18203	0	1.14061	0.444285	0.792445	0	1.42601	0.794181	1.1101	0
senescence	ATG7	0.90438	0.824459	0.86442	-1	1.15986	0.940443	1.05015	0	1.02143	0.879718	0.950574	0	1.07169	0.899083	0.985387	0	1.05792	0.872316	0.96512	0	1.10206	0.803583	0.952823	0	1.38065	0.43909	0.909869	0	1.12945	0.480446	0.804949	0	1.15847	0.656348	0.90741	0
senescence	CDKN1A	0.925498	0.782867	0.854183	-1	1.13077	0.939482	1.03513	0	1.08485	0.804102	0.944478	0	1.00464	0.871586	0.938111	0	1.10507	0.934941	1.02	0	1.14899	0.801133	0.975061	0	1.41818	0.451868	0.935023	0	1.18531	0.506249	0.845777	0	1.1871	0.653737	0.920418	0
senescence	CDKN2A	1.07295	0.794467	0.933708	0	1.43139	1.03627	1.23383	1	1.3056	0.862098	1.08385	0	1.23627	0.793696	1.01498	0	1.22619	0.886452	1.05632	0	1.28335	0.580142	0.931747	0	1.50559	0.529949	1.01777	0	1.13333	0.460569	0.796949	0	1.30546	0.740221	1.02284	0
senescence	FGF2	1.27519	1.00068	1.13793	1	1.20177	0.970816	1.08629	0	1.26907	0.949696	1.10938	0	1.31819	0.897135	1.10766	0	1.30836	0.88418	1.09627	0	1.77063	0.75057	1.2606	0	1.56135	0.656395	1.10887	0	1.41973	0.578255	0.998995	0	1.5956	0.769207	1.1824	0
senescence	PTEN	1.06967	0.911002	0.990338	0	1.08954	0.874525	0.98203	0	1.0397	0.890934	0.965319	0	1.30688	0.879769	1.09333	0	1.19715	0.932332	1.06474	0	1.48965	0.802492	1.14607	0	1.38621	0.59957	0.992891	0	1.32607	0.549579	0.937824	0	1.37294	0.727239	1.05009	0
senescence	SIRT1	1.15102	0.907349	1.02918	0	1.04201	0.807301	0.924658	0	1.05229	0.814302	0.933297	0	1.22799	0.859708	1.04385	0	1.32037	0.854596	1.08748	0	1.39482	0.730019	1.06242	0	1.517	0.567211	1.0421	0	1.25871	0.537891	0.898302	0	1.34182	0.68315	1.01249	0
senescence	TRP53	1.08911	0.920129	1.00462	0	1.17339	0.944986	1.05919	0	1.15096	0.999689	1.07532	0	1.25153	1.0554	1.15346	1	1.09406	0.898334	0.996197	0	1.31813	0.941581	1.12986	0	1.67465	0.622598	1.14863	0	1.16656	0.507024	0.836791	0	1.44046	0.768478	1.10447	0
	sum DEG +				1				11				10				2				1				1				1				0				1
	sum DEG -				7				1				8				4				1				4				3				0				4
	sum DEG				8				12				18				6				2				5				4				0				5
