# Supplementary material for: Early-phase impact of obesity-associated stress on murine vascular smooth muscle cells depends on EGFR and sex
Source: Commun Biol. 2025 Dec 22;8:1834. doi: 10.1038/s42003-025-09416-7 (PMC12749158; doi:10.1038/s42003-025-09416-7)
Supplement: Supplementary file 4 — Supplementary Data 2 [file 42003_2025_9416_MOESM4_ESM.xlsx]

## Sheet: Sheet0
© 2000-2025 QIAGEN. All rights reserved.							1.99
z-scores for Canonical Pathways (B-H p-value < 0.05)	WT VSMC, ALL	WT VSMC, HG+FFA	KO VSMC, ALL	KO VSMC, HG+FFA	EC, ALL	EC, HG+FFA	|z-score| ³2
Regulation of lipid metabolism by PPARalpha	1.342		2.236		1.342	1.342	1
Pathogen Induced Cytokine Storm Signaling Pathway	-2.309				-2		1
Wound Healing Signaling Pathway	-2.111						1
Assembly of collagen fibrils and other multimeric structures	-1.89						0
Collagen biosynthesis and modifying enzymes	-2.646						1
Collagen chain trimerization	-2.646						1
Collagen degradation	-2.449						1
Role of Osteoclasts in Rheumatoid Arthritis Signaling Pathway	-2.53						1
GP6 Signaling Pathway	-2.53						1
CREB Signaling in Neurons	2.138			2			1
Glutaminergic Receptor Signaling Pathway (Enhanced)	1.134		1	0			0
RAR Activation	1.5	0.447	1.342				0
Sirtuin Signaling Pathway	1				-1		0
Superpathway of Cholesterol Biosynthesis	2.646						1
Cholesterol biosynthesis	2.449						1
Cohesin Chromatin Regulation Pathway	2.236						1
Cardiac Hypertrophy Signaling (Enhanced)	2.111						1
Smooth Muscle Contraction	2						1
Cholesterol Biosynthesis III (via Desmosterol)	2						1
Activation of gene expression by SREBF (SREBP)	2						1
Synaptic Long Term Potentiation	2						1
Cholesterol Biosynthesis II (via 24,25-dihydrolanosterol)	2						1
Activation of NMDA receptors and postsynaptic events	2						1
Cholesterol Biosynthesis I	2						1
Protein Kinase A Signaling	0.707						0
EPH-Ephrin signaling	0.816						0
Neurovascular Coupling Signaling Pathway	1.134						0
Molecular Mechanisms of Cancer	1.147						0
Hepatic Fibrosis Signaling Pathway	1						0
Opioid Signalling	1						0
Gustation Pathway	1.633						0
Phagosome Formation	1.5						0
Sleep NREM Signaling Pathway	1.342						0
G alpha (12/13) signalling events	1.342						0
G alpha (q) signalling events	1.414						0
Signaling by Retinoic Acid	1.414						0
Oxytocin Signaling Pathway	1.414						0
cAMP-mediated signaling	1.414						0
G alpha (s) signalling events	1.414						0
G-Protein Coupled Receptor Signaling	1.414						0
Plasma lipoprotein assembly, remodeling, and clearance	0				-1	-1	0
Signaling by MET	-1.633						0
Integrin cell surface interactions	-1.414						0
Signaling by PDGF	-1.342						0
Cellular Effects of Sildenafil (Viagra)	-0.775		0				0
Extracellular matrix organization	-0.905						0
Pulmonary Fibrosis Idiopathic Signaling Pathway	-0.905						0
Hematoma Resolution Signaling Pathway	-1						0
Atherosclerosis Signaling	-1						0
Syndecan interactions	-1						0
Ferroptosis Signaling Pathway					1		0
DDX58/IFIH1-mediated induction of interferon-alpha/beta							0
NR1H2 and NR1H3-mediated signaling							0
Serotonin Degradation							0
GABA receptor activation							0
G alpha (i) signalling events							0
Ethanol Degradation II							0
Putrescine Degradation III							0
LXR/RXR Activation	0						0
Reelin signalling pathway							0
Tryptophan Degradation X (Mammalian, via Tryptamine)							0
Cysteine Biosynthesis/Homocysteine Degradation							0
Glutamate Degradation III (via 4-aminobutyrate)							0
Microautophagy Signaling Pathway							0
NGF-stimulated transcription							0
Retinoate Biosynthesis I							0
GABAergic Receptor Signaling Pathway (Enhanced)	0						0
Fatty Acid α-oxidation							0
Transcriptional regulation of white adipocyte differentiation							0
Clathrin-mediated endocytosis	0						0
DAG and IP3 signaling							0
4-aminobutyrate Degradation I							0
Ceramide Signaling							0
Gαi Signaling							0
Heme Degradation							0
Actin Cytoskeleton Signaling							0
Noradrenaline and Adrenaline Degradation							0
Zymosterol Biosynthesis							0
Ethanol Degradation IV							0
LPS/IL-1 Mediated Inhibition of RXR Function							0
Cardiac β-adrenergic Signaling							0
Activation of IRF by Cytosolic Pattern Recognition Receptors							0
Mitochondrial protein degradation							0
Carnitine metabolism							0
PXR/RXR Activation							0
RHO GTPases activate CIT							0
Hepatic Fibrosis / Hepatic Stellate Cell Activation							0
Oxidative Ethanol Degradation III							0
Ephrin Receptor Signaling							0
Clathrin-mediated Endocytosis Signaling							0
Dopamine Degradation							0
Interferon alpha/beta signaling							0
RHO GTPases activate PAKs							0
β-alanine Degradation I							0
GABA Receptor Signaling							0
Histamine Degradation							0
Superpathway of Geranylgeranyldiphosphate Biosynthesis I (via Mevalonate)							0
Dopamine Receptor Signaling							0
