# Supplementary material for: Early-phase impact of obesity-associated stress on murine vascular smooth muscle cells depends on EGFR and sex
Source: Commun Biol. 2025 Dec 22;8:1834. doi: 10.1038/s42003-025-09416-7 (PMC12749158; doi:10.1038/s42003-025-09416-7)
Supplement: Supplementary file 5 — Supplementary Data 3 [file 42003_2025_9416_MOESM5_ESM.xlsx]

## Sheet: Sheet0
© 2000-2024 QIAGEN. All rights reserved.
Ingenuity Canonical Pathways	-log(B-H p-value)	Ratio	z-score	Molecules
Hepatic Fibrosis / Hepatic Stellate Cell Activation	7.24	0.0885	#NUM!	AGTR1,COL15A1,COL23A1,COL27A1,COL3A1,COL5A3,COL6A3,COL6A6,EDN1,EDNRB,FGFR2,FLT1,IL1RL1,MYH10,MYO10,PDGFD,SERPINE1
Superpathway of Cholesterol Biosynthesis	5.11	0.233	2.646	CYP51A1,DHCR24,FDPS,HMGCS2,MSMO1,MVD,SQLE
Extracellular matrix organization	5.11	0.103	-0.905	ASPN,COL3A1,COL5A3,COL6A3,COL6A6,ITGA8,ITGB3,LAMA4,LAMA5,SERPINE1,TNC
Signaling by Retinoic Acid	5.11	0.174	1.414	Aldh1a1,ALDH1A2,ALDH1A3,Aldh1a7,CYP26B1,DHRS3,FABP5,PDK4
Cholesterol biosynthesis	4.17	0.222	2.449	CYP51A1,DHCR24,FDPS,MSMO1,MVD,SQLE
CREB Signaling in Neurons	1.6	0.0259	2.138	ADCY1,ADORA2A,ADRA1B,AGTR1,AGTR2,CAMK2A,CMKLR1,EDNRB,F2R,FGFR2,FLT1,GNG4,GPR176,GRIA4,PTGFR,VIPR2
Cardiac Hypertrophy Signaling (Enhanced)	2	0.0297	2.111	ADCY1,ADRA1B,AGTR1,CAMK2A,EDN1,EDNRB,ENPP1,FGFR2,GNG4,HDAC9,HSPB7,IL1RL1,ITGA8,ITGB3,MAP3K10,PDE1B
RAR Activation	3.61	0.0415	1.5	ADCY1,Adh1,Aldh1a1,ALDH1A2,ALDH1A3,Aldh1a7,CAMK2A,CDKN2B,COL3A1,DHRS3,DLK1,DUSP1,ENPP1,FABP5,KLF2,LIPE,PDE1B,TGM2
Fatty Acid α-oxidation	3.44	0.217	#NUM!	Aldh1a1,ALDH1A2,ALDH1A3,Aldh1a7,ALDH3A1
Integrin cell surface interactions	3.44	0.0941	-1.414	COL23A1,COL3A1,COL5A3,COL6A3,COL6A6,ITGA8,ITGB3,TNC
Assembly of collagen fibrils and other multimeric structures	3.44	0.115	-1.89	COL15A1,COL27A1,COL3A1,COL5A3,COL6A3,COL6A6,LOX
Histamine Degradation	3.43	0.208	#NUM!	Aldh1a1,ALDH1A2,ALDH1A3,Aldh1a7,ALDH3A1
Ethanol Degradation II	3.41	0.143	#NUM!	Adh1,Aldh1a1,ALDH1A2,ALDH1A3,Aldh1a7,ALDH3A1
Putrescine Degradation III	3.41	0.2	#NUM!	Aldh1a1,ALDH1A2,ALDH1A3,Aldh1a7,ALDH3A1
Cholesterol Biosynthesis I	3.39	0.308	2	CYP51A1,DHCR24,MSMO1,SQLE
Cholesterol Biosynthesis II (via 24,25-dihydrolanosterol)	3.39	0.308	2	CYP51A1,DHCR24,MSMO1,SQLE
Cholesterol Biosynthesis III (via Desmosterol)	3.39	0.308	2	CYP51A1,DHCR24,MSMO1,SQLE
Activation of gene expression by SREBF (SREBP)	1.75	0.0952	2	CYP51A1,FDPS,MVD,SQLE
Noradrenaline and Adrenaline Degradation	3.39	0.133	#NUM!	Adh1,Aldh1a1,ALDH1A2,ALDH1A3,Aldh1a7,ALDH3A1
Ethanol Degradation IV	3.39	0.185	#NUM!	Aldh1a1,ALDH1A2,ALDH1A3,Aldh1a7,ALDH3A1
Tryptophan Degradation X (Mammalian, via Tryptamine)	3.1	0.161	#NUM!	Aldh1a1,ALDH1A2,ALDH1A3,Aldh1a7,ALDH3A1
Dopamine Degradation	2.63	0.128	#NUM!	Aldh1a1,ALDH1A2,ALDH1A3,Aldh1a7,ALDH3A1
G-Protein Coupled Receptor Signaling	2.63	0.0294	1.414	ADCY1,ADORA2A,ADRA1B,AGTR1,AGTR2,CAMK2A,CMKLR1,DUSP1,EDNRB,ENPP1,F2R,GNG4,GPR176,MAP3K10,MYL12B,MYLK,NPR3,PDE1B,PREX2,PTGFR,VIPR2
Smooth Muscle Contraction	1.72	0.093	2	DYSF,MYL12B,MYLK,TPM4
Wound Healing Signaling Pathway	2.35	0.0435	-2.111	COL15A1,COL23A1,COL27A1,COL3A1,COL5A3,COL6A3,COL6A6,FGFR2,IL1RL1,LAMA5,PDGFD
Syndecan interactions	2.22	0.148	-1	COL3A1,COL5A3,ITGB3,TNC
G alpha (s) signalling events	2.18	0.0552	1.414	ADCY1,ADORA2A,GNG4,GPR176,PDE1B,RAMP1,RAMP2,VIPR2
Signaling by MET	2.16	0.0759	-1.633	COL27A1,COL3A1,COL5A3,LAMA4,LAMA5,SH3KBP1
Retinoate Biosynthesis I	2.14	0.0962	#NUM!	Adh1,Aldh1a1,ALDH1A2,ALDH1A3,DHRS3
Pulmonary Fibrosis Idiopathic Signaling Pathway	2.05	0.0368	-0.905	COL15A1,COL23A1,COL27A1,COL3A1,COL5A3,COL6A3,COL6A6,EDN1,F2R,FGFR2,PDGFD,SERPINE1
cAMP-mediated signaling	2	0.0415	1.414	ADCY1,ADORA2A,AGTR1,AGTR2,CAMK2A,DUSP1,ENPP1,NPR3,PDE1B,VIPR2
Microautophagy Signaling Pathway	2	0.0503	#NUM!	COL15A1,COL23A1,COL27A1,COL3A1,COL5A3,COL6A3,COL6A6,PSMB9
Pathogen Induced Cytokine Storm Signaling Pathway	1.67	0.0312	-2.309	COL15A1,COL23A1,COL27A1,COL3A1,COL5A3,COL6A3,COL6A6,DHX58,IL1RL1,IRF7,MYD88,NLRC3
Actin Cytoskeleton Signaling	2	0.0412	#NUM!	F2R,IQGAP3,ITGA8,ITGB3,MYH10,MYL12B,MYLK,MYO10,PDGFD,TMSB4X
Signaling by PDGF	2	0.0862	-1.342	COL3A1,COL5A3,COL6A3,COL6A6,PDGFD
Phagosome Formation	1.98	0.0267	1.5	ADORA2A,ADRA1B,AGTR1,AGTR2,CD36,CMKLR1,EDNRB,F2R,GPR176,ITGA8,ITGB3,MYD88,MYH10,MYL12B,MYLK,MYO10,PTGFR,SCARA5,VIPR2
EPH-Ephrin signaling	1.91	0.0645	0.816	DNM1,EPHA4,EPHA7,KALRN,MYH10,MYL12B
Clathrin-mediated Endocytosis Signaling	1.91	0.0431	#NUM!	APOD,DNM1,F2R,HIP1,ITGB3,LDLR,PDGFD,SH3KBP1,STON2
LXR/RXR Activation	1.87	0.0534	0	AHSG,APOD,CD36,CYP51A1,IL1RL1,LDLR,MYLIP
Protein Kinase A Signaling	1.83	0.0319	0.707	ADCY1,CAMK2A,DUSP1,ENPP1,GNG4,LIPE,MYH10,MYL12B,MYLK,PDE1B,PPP1R3C,PTPN13,PTPRB
G alpha (q) signalling events	1.82	0.0457	1.414	ADRA1B,AGTR1,EDN1,EDNRB,F2R,GNG4,KALRN,PTGFR
Serotonin Degradation	1.82	0.0606	#NUM!	Adh1,Aldh1a1,ALDH1A2,ALDH1A3,Aldh1a7,ALDH3A1
Oxidative Ethanol Degradation III	1.81	0.0746	#NUM!	Aldh1a1,ALDH1A2,ALDH1A3,Aldh1a7,ALDH3A1
Collagen degradation	2.6	0.0938	-2.449	COL15A1,COL23A1,COL3A1,COL5A3,COL6A3,COL6A6
DAG and IP3 signaling	1.75	0.0976	#NUM!	ADCY1,CAMK2A,KPNA2,PDE1B
RHO GTPases activate CIT	1.75	0.158	#NUM!	MYH10,MYL12B,PRC1
Superpathway of Geranylgeranyldiphosphate Biosynthesis I (via Mevalonate)	1.75	0.158	#NUM!	FDPS,HMGCS2,MVD
Reelin signalling pathway	1.75	0.4	#NUM!	SH3KBP1,VLDLR
GP6 Signaling Pathway	3.65	0.0775	-2.53	COL15A1,COL23A1,COL27A1,COL3A1,COL5A3,COL6A3,COL6A6,ITGB3,LAMA4,LAMA5
Role of Osteoclasts in Rheumatoid Arthritis Signaling Pathway	1.76	0.0346	-2.53	Adam5,COL15A1,COL23A1,COL27A1,COL3A1,COL5A3,COL6A3,COL6A6,IL1RL1,ITGB3,SFRP4
Collagen chain trimerization	4.16	0.159	-2.646	COL15A1,COL23A1,COL27A1,COL3A1,COL5A3,COL6A3,COL6A6
RHO GTPases activate PAKs	1.67	0.143	#NUM!	MYH10,MYL12B,MYLK
Oxytocin Signaling Pathway	1.67	0.0351	1.414	CD36,GNG4,HSPB7,KCNJ8,LIPE,MYH10,MYLK,MYO10,NPR3,PTGFR
Zymosterol Biosynthesis	1.63	0.333	#NUM!	CYP51A1,MSMO1
Collagen biosynthesis and modifying enzymes	3.39	0.104	-2.646	COL15A1,COL23A1,COL27A1,COL3A1,COL5A3,COL6A3,COL6A6
G alpha (12/13) signalling events	1.58	0.0625	1.342	ADRA1B,GNG4,KALRN,NET1,PLXNB1
LPS/IL-1 Mediated Inhibition of RXR Function	1.57	0.0337	#NUM!	Aldh1a1,ALDH1A2,ALDH1A3,ALDH3A1,CHST15,FABP4,FABP5,HMGCS2,IL1RL1,MYD88
Molecular Mechanisms of Cancer	1.57	0.0231	1.147	ADCY1,ADORA2A,ADRA1B,AGTR1,AGTR2,BMP3,CAMK2A,CDKN2B,CMKLR1,EDN1,EDNRB,F2R,GNG4,GPR176,HDAC9,IL1RL1,ITGA8,ITGB3,PTGFR,VIPR2
Ephrin Receptor Signaling	1.57	0.0394	#NUM!	EPHA4,EPHA7,GNG4,ITGA8,ITGB3,KALRN,PDGFD,PTPN13
Cellular Effects of Sildenafil (Viagra)	1.52	0.0245	-0.775	ADCY1,ADORA2A,ADRA1B,AGTR1,AGTR2,CMKLR1,EDNRB,F2R,GNG4,GPR176,MYH10,MYL12B,MYLK,MYO10,PPP1R3C,PTGFR,VIPR2
Hepatic Fibrosis Signaling Pathway	1.45	0.0288	1	AGTR1,COL3A1,EDN1,FLT1,IL1RL1,ITGA8,ITGB3,MYD88,MYL12B,MYLK,PDGFD,SERPINE1
Clathrin-mediated endocytosis	1.4	0.0465	0	AGTR1,DNM1,HIP1,LDLR,SH3KBP1,STON2
Opioid Signalling	1.4	0.0556	1	ADCY1,CAMK2A,GNG4,KPNA2,PDE1B
Class B/2 (Secretin family receptors)	1.29	0.0521	-0.447	CD55,GNG4,RAMP1,RAMP2,VIPR2
NCAM signaling for neurite out-growth	1.22	0.0635	-2	COL3A1,COL5A3,COL6A3,COL6A6
Axonal Guidance Signaling	1.16	0.0251	#NUM!	Adam5,ADAMTS6,BMP3,EPHA4,EPHA7,GNG4,ITGA8,ITGB3,KALRN,LINGO1,MYL12B,PDGFD,PLXNB1
Mitotic Roles of Polo-Like Kinase	1.14	0.0597	#NUM!	CCNB1,CCNB2,KIF11,PRC1
Serotonin Receptor Signaling	1.09	0.0254	1.155	ADCY1,ADRA1B,CAMK2A,EDN1,GAP43,GNG4,IL1RL1,ITGB3,KALRN,LIPE,MYLK,TGM2
Pancreatic Secretion Signaling Pathway	1.09	0.0319	1.89	ADCY1,ADORA2A,Amy1,AQP1,LIPE,PPP1R3C,SLC6A6,VIPR2
Triglyceride metabolism	1.06	0.0789	#NUM!	FABP4,FABP5,LIPE
Breast Cancer Regulation by Stathmin1	1.01	0.023	0	ADORA2A,ADRA1B,AGTR1,AGTR2,AURKB,CAMK2A,CMKLR1,EDNRB,F2R,GNG4,GPR176,PPP1R3C,PTGFR,VIPR2
Sleep NREM Signaling Pathway	1	0.0431	1.342	ADCY1,ADORA2A,CAMK2A,GABRA3,GABRE
Gustation Pathway	1	0.0332	1.633	ADCY1,CD36,ENTPD2,GABRA3,GABRE,KCNJ8,LIPE
Plasma lipoprotein assembly, remodeling, and clearance	0.997	0.0526	0	ANGPTL4,LDLR,MYLIP,VLDLR
Regulation of lipid metabolism by PPARalpha	0.983	0.042	1.342	ANGPTL4,ANKRD1,ARNT2,CD36,HMGCS2
PAK Signaling	0.983	0.042	#NUM!	ITGA8,ITGB3,MYL12B,MYLK,PDGFD
Mevalonate Pathway I	0.971	0.133	#NUM!	HMGCS2,MVD
Calcium Signaling	0.962	0.0321	#NUM!	CAMK2A,GRIA4,HDAC9,MYH10,MYO10,RCAN2,TPM4
Vasopressin regulates renal water homeostasis via Aquaporins	0.962	0.0698	#NUM!	ADCY1,AQP1,GNG4
Elastic fibre formation	0.946	0.0682	#NUM!	ITGA8,ITGB3,LOX
Aldosterone Signaling in Epithelial Cells	0.946	0.0351	#NUM!	CRYAB,DUSP1,HSPA4,HSPB6,HSPB7,KCNJ8
Myelination Signaling Pathway	0.946	0.0273	0.333	BMP3,FGFR2,HDAC9,ITGB3,LAMA4,LAMA5,LINGO1,PDGFD,XAF1
Class A/1 (Rhodopsin-like receptors)	0.93	0.027	1	ADORA2A,ADRA1B,AGTR1,AGTR2,CMKLR1,EDN1,EDNRB,F2R,PTGFR
RHO GTPase cycle	0.93	0.0244	1.508	ARHGAP20,GFOD1,IQGAP3,KALRN,NET1,PLXNB1,PREX2,PTPN13,STBD1,STEAP3,TPM4
Activation of NMDA receptors and postsynaptic events	0.893	0.0471	2	ADCY1,CAMK2A,GRIA4,KPNA2
Cyclins and Cell Cycle Regulation	0.887	0.0465	#NUM!	CCNB1,CCNB2,CDKN2B,HDAC9
Xenobiotic Metabolism PXR Signaling Pathway	0.887	0.0303	-1.633	Aldh1a1,ALDH1A2,ALDH1A3,ALDH3A1,CAMK2A,CHST15,PPP1R3C
TR/RXR Activation	0.887	0.0382	-0.447	COL6A3,DIO2,ITGB3,LDLR,RCAN2
Huntington's Disease Signaling	0.887	0.0279	#NUM!	DNM1,GNG4,HDAC9,HIP1,HSPA4,MAP3K10,PSMB9,TGM2
Mitotic G1 phase and G1/S transition	0.887	0.0379	#NUM!	CCNB1,CDKN1C,CDKN2B,PSMB9,TOP2A
Response to elevated platelet cytosolic Ca2+	0.887	0.0379	0.447	AHSG,CD36,ITGB3,SERPINE1,TMSB4X
Neurovascular Coupling Signaling Pathway	0.887	0.03	1.134	ADORA2A,ENTPD2,GABRA3,GABRE,GRIA4,KCNJ8,NPR3
GABA Receptor Signaling	0.88	0.0376	#NUM!	ADCY1,DNM1,GABRA3,GABRE,GNG4
Aryl Hydrocarbon Receptor Signaling	0.875	0.0328	#NUM!	Aldh1a1,ALDH1A2,ALDH1A3,ALDH3A1,HSPB7,TGM2
RHO GTPases Activate ROCKs	0.863	0.105	#NUM!	MYH10,MYL12B
Cell Cycle: G2/M DNA Damage Checkpoint Regulation	0.849	0.0588	#NUM!	CCNB1,CCNB2,TOP2A
Atherosclerosis Signaling	0.849	0.0365	-1	APOD,CD36,COL3A1,COL5A3,PDGFD
Role of Hypercytokinemia/hyperchemokinemia in the Pathogenesis of Influenza	0.842	0.0435	#NUM!	IRF7,MYD88,Oas1b,Oas2
STAT3 Pathway	0.834	0.036	1	CISH,FGFR2,FLT1,IL1RL1,MAP3K10
Epoxysqualene Biosynthesis	0.82	0.5	#NUM!	SQLE
DHCR24 Signaling Pathway	0.784	0.0347	0.447	AHSG,APOD,CYP51A1,DHCR24,PDGFD
Gαi Signaling	0.766	0.0342	#NUM!	ADCY1,AGTR1,AGTR2,GNG4,NPR3
Cell Cycle Control of Chromosomal Replication	0.752	0.0526	#NUM!	CDK15,MCM5,TOP2A
Apelin Cardiac Fibroblast Signaling Pathway	0.746	0.087	#NUM!	AGTR1,SERPINE1
Dilated Cardiomyopathy Signaling Pathway	0.735	0.0333	-0.447	ADCY1,CAMK2A,LAMA4,MYH10,MYO10
ID1 Signaling Pathway	0.725	0.0294	1.633	CDKN1C,FGFR2,KIF11,PLAC8,PLXNB1,TGM2
GABA receptor activation	0.715	0.05	#NUM!	ADCY1,GABRA3,GNG4
PTEN Signaling	0.715	0.0327	#NUM!	FGFR2,FLT1,ITGA8,ITGB3,PREX2
Role of Pattern Recognition Receptors in Recognition of Bacteria and Viruses	0.714	0.0325	#NUM!	C1QB,IRF7,MYD88,Oas1b,Oas2
Cargo recognition for clathrin-mediated endocytosis	0.714	0.0381	0	AGTR1,LDLR,SH3KBP1,STON2
Cohesin Chromatin Regulation Pathway	0.714	0.0265	2.236	AURKB,CCNB1,CCNB2,H2BC9,NCAPH,PCDH10,PCDH11X
Integrin Signaling	0.714	0.0287	1	BCAR3,ITGA8,ITGB3,Myl12a,MYL12B,MYLK
Relaxin Signaling	0.714	0.0321	#NUM!	ADCY1,ENPP1,GNG4,NPR3,PDE1B
Uracil Degradation II (Reductive)	0.714	0.333	#NUM!	DPYD
Thyronamine and Iodothyronamine Metabolism	0.714	0.333	#NUM!	DIO2
Thymine Degradation	0.714	0.333	#NUM!	DPYD
Thyroid Hormone Metabolism I (via Deiodination)	0.714	0.333	#NUM!	DIO2
Coronavirus Pathogenesis Pathway	0.71	0.0284	1	AGTR1,HDAC9,IRF7,Oas1b,Oas2,SERPINE1
HIF1α Signaling	0.705	0.0283	1.633	ADRA1B,CAMK2A,EDN1,FLT1,HSPA4,SERPINE1
ISGylation Signaling Pathway	0.701	0.0367	-2	DTX3L,IRF7,UBE2L6,USP18
Xenobiotic Metabolism AHR Signaling Pathway	0.701	0.0367	#NUM!	Aldh1a1,ALDH1A2,ALDH1A3,ALDH3A1
Cytosolic sensors of pathogen-associated DNA	0.701	0.0469	#NUM!	IRF7,MYD88,NLRC3
Semaphorin interactions	0.701	0.0469	#NUM!	MYH10,MYL12B,PLXNB1
S100 Family Signaling Pathway	0.698	0.0191	1.387	ADORA2A,ADRA1B,AGTR1,AGTR2,CAMK2A,CD36,CMKLR1,EDNRB,F2R,FGFR2,GPR176,MYD88,PTGFR,TPM4,VIPR2
Circadian Rhythm Signaling	0.696	0.0256	#NUM!	ADCY1,CAMK2A,GNG4,GRIA4,NFIL3,NPR3,VIPR2
Regulation of Actin-based Motility by Rho	0.679	0.0357	#NUM!	ITGA8,ITGB3,MYL12B,MYLK
RHO GTPases activate PKNs	0.674	0.0714	#NUM!	MYH10,MYL12B
Phase I - Functionalization of compounds	0.674	0.0354	1	ALDH3A1,ARNT2,CYP26B1,CYP51A1
Protein Ubiquitination Pathway	0.67	0.0251	0.378	CRYAB,HSPA4,HSPB6,HSPB7,PSMB9,UBE2L6,USP18
RHOGDI Signaling	0.67	0.0271	#NUM!	GNG4,ITGA8,ITGB3,MYH10,MYL12B,MYO10
Thrombin Signaling	0.665	0.027	#NUM!	ADCY1,CAMK2A,F2R,GNG4,MYL12B,MYLK
Glutamate Receptor Signaling	0.665	0.0441	#NUM!	GNG4,GRIA4,SLC1A6
Glioma Invasiveness Signaling	0.623	0.0423	#NUM!	F2R,HMMR,ITGB3
Glutamate binding, activation of AMPA receptors and synaptic plasticity	0.623	0.0645	#NUM!	CAMK2A,GRIA4
MyD88 dependent cascade initiated on endosome	0.623	0.0645	#NUM!	IRF7,MYD88
Sonic Hedgehog Signaling	0.623	0.0645	#NUM!	CCNB1,CCNB2
Toll-like Receptor Cascades	0.608	0.0625	#NUM!	CD36,DNM1
Thrombin signalling through proteinase activated receptors (PARs)	0.608	0.0625	#NUM!	F2R,GNG4
Surfactant metabolism	0.608	0.0625	#NUM!	ADORA2A,LMCD1
ISG15 antiviral mechanism	0.601	0.0405	#NUM!	KPNA2,UBE2L6,USP18
L1CAM interactions	0.594	0.0323	-1	DNM1,GAP43,ITGB3,LAMA5
Trans, trans-farnesyl Diphosphate Biosynthesis	0.586	0.2	#NUM!	FDPS
Cardiac β-adrenergic Signaling	0.586	0.0278	#NUM!	ADCY1,ENPP1,GNG4,PDE1B,PPP1R3C
Interferon alpha/beta signaling	0.586	0.0395	#NUM!	IRF7,USP18,XAF1
Gαs Signaling	0.586	0.0317	#NUM!	ADCY1,ADORA2A,GNG4,VIPR2
Senescence Pathway	0.583	0.0233	1.633	CCNB1,CCNB2,CDKN2B,DHCR24,GADD45B,PDK4,SERPINE1
BBSome Signaling Pathway	0.579	0.0202	1	ADORA2A,ADRA1B,AGTR1,AGTR2,CMKLR1,EDNRB,F2R,GPR176,PTGFR,VIPR2
Glioma Signaling	0.579	0.0312	#NUM!	CAMK2A,CDKN2B,HDAC9,PDGFD
Oxytocin in Spinal Neurons Signaling Pathway	0.579	0.0571	#NUM!	KCNJ8,NPR3
Nucleotide catabolism	0.579	0.0571	#NUM!	DPYD,ENTPD2
Transcriptional Regulation by NPAS4	0.579	0.0571	#NUM!	ARNT2,NPAS4
Coagulation System	0.579	0.0571	#NUM!	F2R,SERPINE1
Interleukin-1 family signaling	0.579	0.031	#NUM!	IL1RL1,MYD88,PSMB9,PTPN13
TREM1 Signaling	0.573	0.038	#NUM!	IL1RL1,MYD88,NLRC3
Caveolar-mediated Endocytosis Signaling	0.563	0.0375	#NUM!	CD55,ITGA8,ITGB3
DDX58/IFIH1-mediated induction of interferon-alpha/beta	0.553	0.037	#NUM!	DHX58,IRF7,UBE2L6
D-myo-inositol (1,4,5,6)-Tetrakisphosphate Biosynthesis	0.548	0.0263	#NUM!	DUSP1,ENPP1,PPP1R3C,PTPN13,PTPRB
D-myo-inositol (3,4,5,6)-tetrakisphosphate Biosynthesis	0.548	0.0263	#NUM!	DUSP1,ENPP1,PPP1R3C,PTPN13,PTPRB
Synaptic Long Term Potentiation	0.547	0.0299	2	ADCY1,CAMK2A,GRIA4,PPP1R3C
Transcriptional regulation of white adipocyte differentiation	0.53	0.0357	#NUM!	ANGPTL4,CD36,FABP4
Class I MHC mediated antigen processing and presentation	0.53	0.021	-0.707	CD36,DTX3L,KLHL13,LNX1,MYD88,MYLIP,PSMB9,UBE2L6
SNARE Signaling Pathway	0.53	0.0292	2	ADCY1,CAMK2A,MYH10,MYO10
Synaptogenesis Signaling Pathway	0.53	0.0221	1.134	ADCY1,CAMK2A,EPHA4,EPHA7,GRIA4,KALRN,VLDLR
Complement System	0.529	0.0513	#NUM!	C1QB,CD55
Adipogenesis pathway	0.529	0.029	1	DLK1,FABP4,FGFR2,HDAC9
White Adipose Tissue Browning Pathway	0.529	0.029	1	ADCY1,DIO2,FGFR2,LIPE
Role of PKR in Interferon Induction and Antiviral Response	0.524	0.0288	#NUM!	HSPA4,MYD88,PDGFD,SCARA5
GABAergic Receptor Signaling Pathway (Enhanced)	0.524	0.0286	0	ADCY1,GABRA3,GABRE,GNG4
Reelin Signaling in Neurons	0.524	0.0286	1	CAMK2A,MAP3K10,PDK4,VLDLR
ILK Signaling	0.524	0.0253	#NUM!	FBLIM1,ITGB3,MYH10,MYO10,TMSB4X
Erythrocytes take up oxygen and release carbon dioxide	0.524	0.143	#NUM!	AQP1
Aryl hydrocarbon receptor signalling	0.524	0.143	#NUM!	ARNT2
Oxidative Stress Induced Senescence	0.516	0.0341	#NUM!	CDKN2B,H2BC9,TNIK
Regulation of mitotic cell cycle	0.516	0.0341	#NUM!	AURKB,CCNB1,PSMB9
Lung Ionic Balance Signaling Pathway	0.514	0.019	1.265	ADORA2A,ADRA1B,AGTR1,AGTR2,CMKLR1,EDNRB,F2R,GPR176,PTGFR,VIPR2
3-phosphoinositide Degradation	0.514	0.0249	#NUM!	DUSP1,ENPP1,PPP1R3C,PTPN13,PTPRB
Amyloid fiber formation	0.512	0.0337	#NUM!	H2BC9,TGFBI,UBE2L6
MyD88:MAL(TIRAP) cascade initiated on plasma membrane	0.51	0.0476	#NUM!	CD36,MYD88
Pyrimidine Ribonucleotides Interconversion	0.51	0.0476	#NUM!	CMPK2,ENTPD2
Glutaminergic Receptor Signaling Pathway (Enhanced)	0.507	0.0213	1.134	ADCY1,CAMK2A,DGKH,GABRA3,GABRE,GRIA4,SLC1A6
Natural Killer Cell Signaling	0.507	0.0245	2.236	COL3A1,COL5A3,HSPA4,MAP3K10,MYD88
Xenobiotic Metabolism Signaling	0.507	0.0212	#NUM!	Aldh1a1,ALDH1A2,ALDH1A3,ALDH3A1,CAMK2A,CHST15,MAP3K10
Intrinsic Prothrombin Activation Pathway	0.502	0.0465	#NUM!	COL3A1,COL5A3
Signaling by Rho Family GTPases	0.501	0.0224	#NUM!	GNG4,ITGA8,ITGB3,MAP3K10,MYL12B,MYLK
D-myo-inositol-5-phosphate Metabolism	0.501	0.0243	#NUM!	DUSP1,ENPP1,PPP1R3C,PTPN13,PTPRB
Semaphorin Neuronal Repulsive Signaling Pathway	0.493	0.027	#NUM!	ITGA8,ITGB3,MYL12B,PLXNB1
Cell Cycle Checkpoints	0.483	0.0221	1.633	AURKB,CCNB1,CCNB2,H2BC9,MCM5,PSMB9
Pyrimidine Ribonucleotides De Novo Biosynthesis	0.483	0.0444	#NUM!	CMPK2,ENTPD2
tRNA Splicing	0.483	0.0444	#NUM!	ENPP1,PDE1B
Heparan Sulfate Biosynthesis (Late Stages)	0.478	0.0316	#NUM!	Ces2g,CHST15,LIPE
SUMOylation of DNA replication proteins	0.473	0.0435	#NUM!	AURKB,TOP2A
DNA damage-induced 14-3-3σ Signaling	0.473	0.0435	#NUM!	CCNB1,CCNB2
Serine biosynthesis	0.469	0.111	#NUM!	SERINC2
IL-1 Signaling	0.466	0.0309	#NUM!	ADCY1,GNG4,MYD88
Role of RIG1-like Receptors in Antiviral Innate Immunity	0.464	0.0426	#NUM!	DHX58,IRF7
DNA Methylation and Transcriptional Repression Signaling	0.464	0.0306	#NUM!	CDK15,GADD45B,MBD1
Neutrophil Extracellular Trap Signaling Pathway	0.464	0.0194	2.828	C1QB,COL15A1,COL23A1,COL27A1,COL3A1,COL5A3,COL6A3,COL6A6
3-phosphoinositide Biosynthesis	0.464	0.0231	#NUM!	DUSP1,ENPP1,PPP1R3C,PTPN13,PTPRB
G alpha (z) signalling events	0.46	0.0417	#NUM!	ADCY1,GNG4
DNA Damage Bypass	0.46	0.0417	#NUM!	PCLAF,UBE2L6
ATM Signaling	0.453	0.03	#NUM!	CCNB1,CCNB2,GADD45B
p75 NTR receptor-mediated signalling	0.453	0.0253	2	KALRN,LINGO1,MYD88,NET1
TP53 Regulates Transcription of Cell Cycle Genes	0.453	0.0408	#NUM!	CCNB1,RGCC
Neurotransmitter clearance	0.453	0.1	#NUM!	BCHE
Ketone body metabolism	0.453	0.1	#NUM!	HMGCS2
Cellular response to heat stress	0.453	0.0297	#NUM!	CAMK2A,CRYAB,HSPA4
ERK/MAPK Signaling	0.453	0.0226	#NUM!	DUSP1,HSPB7,ITGA8,ITGB3,PPP1R3C
Heparan Sulfate Biosynthesis	0.448	0.0294	#NUM!	Ces2g,CHST15,LIPE
eNOS Signaling	0.444	0.0248	#NUM!	ADCY1,AQP1,FLT1,HSPA4
Gap junction trafficking and regulation	0.444	0.0392	#NUM!	DNM1,GJB5
Transcriptional activity of SMAD2/SMAD3:SMAD4 heterotrimer	0.444	0.0392	#NUM!	CDKN2B,SERPINE1
NR1H2 and NR1H3-mediated signaling	0.444	0.0392	#NUM!	APOD,MYLIP
Transcriptional and post-translational regulation of MITF-M expression and activity	0.444	0.0392	#NUM!	EDN1,EDNRB
Mitotic Prophase	0.443	0.0288	#NUM!	CCNB1,CCNB2,H2BC9
DNA Replication Pre-Initiation	0.443	0.0288	#NUM!	H2BC9,MCM5,PSMB9
Erythrocytes take up carbon dioxide and release oxygen	0.438	0.0909	#NUM!	AQP1
Aspartate and asparagine metabolism	0.438	0.0909	#NUM!	ASPA
Role of NFAT in Cardiac Hypertrophy	0.433	0.0219	#NUM!	ADCY1,CAMK2A,GNG4,HDAC9,RCAN2
Mitochondrial Division Signaling Pathway	0.429	0.0241	2	ADRA1B,CAMK2A,CCNB1,CCNB2
Post-translational protein phosphorylation	0.426	0.028	#NUM!	AHSG,TMEM132A,TNC
Integration of energy metabolism	0.423	0.0278	#NUM!	ADCY1,CD36,GNG4
Signaling by TGF-beta Receptor Complex	0.423	0.037	#NUM!	ITGA8,ITGB3
Retinol Biosynthesis	0.423	0.037	#NUM!	DHRS3,LIPE
Xenobiotic Metabolism CAR Signaling Pathway	0.422	0.0216	-1	Aldh1a1,ALDH1A2,ALDH1A3,ALDH3A1,CHST15
Butyrophilin (BTN) family interactions	0.422	0.0833	#NUM!	PPL
Ketogenesis	0.422	0.0833	#NUM!	HMGCS2
γ-glutamyl Cycle	0.422	0.0833	#NUM!	GGT5
Cachexia Signaling Pathway	0.422	0.019	0.816	ADCY1,HSPA4,IL1RL1,LIPE,MYD88,Prl2c2 (includes others),PSMB9
Somitogenesis	0.421	0.0364	#NUM!	EPHA4,PSMB9
Interleukin-4 and Interleukin-13 signaling	0.412	0.027	#NUM!	CD36,FSCN1,LAMA5
E3 ubiquitin ligases ubiquitinate target proteins	0.412	0.0357	#NUM!	H2BC9,RNF144A
Passive transport by Aquaporins	0.406	0.0769	#NUM!	AQP1
Dissolution of Fibrin Clot	0.406	0.0769	#NUM!	SERPINE1
FAK Signaling	0.406	0.0154	0.775	ADORA2A,ADRA1B,AGTR1,AGTR2,BCAR3,CMKLR1,ECM2,EDNRB,F2R,FLT1,GPR176,IL1RL1,ITGA8,ITGB3,PTGFR,VIPR2
O-linked glycosylation	0.406	0.0265	#NUM!	ADAMTS6,B3GNT8,GALNT12
Kinetochore Metaphase Signaling Pathway	0.406	0.0265	#NUM!	AURKB,CCNB1,PPP1R3C
Binding and Uptake of Ligands by Scavenger Receptors	0.4	0.0263	#NUM!	CD36,COL3A1,SCARA5
CDK5 Signaling	0.393	0.0261	#NUM!	ADCY1,LAMA5,PPP1R3C
DNA Double Strand Break Response	0.392	0.0339	#NUM!	H2BC9,KPNA2
Superpathway of Inositol Phosphate Compounds	0.392	0.0206	#NUM!	DUSP1,ENPP1,PPP1R3C,PTPN13,PTPRB
GADD45 Signaling	0.383	0.0333	#NUM!	CCNB1,GADD45B
Tumor Microenvironment Pathway	0.381	0.0222	#NUM!	COL3A1,ITGB3,PDGFD,TNC
Parkinson's Signaling Pathway	0.374	0.019	-0.447	Aldh1a1,ALDH1A2,ALDH1A3,ALDH3A1,CAMK2A,GRIA4
Kinesins	0.367	0.0323	#NUM!	KIF11,KIF22
Virus Entry via Endocytic Pathways	0.367	0.025	#NUM!	CD55,DNM1,ITGB3
Renin-Angiotensin Signaling	0.361	0.0248	#NUM!	ADCY1,AGTR1,AGTR2
Transcriptional Regulation by MECP2	0.36	0.0317	#NUM!	AURKB,CAMK2A
IL-15 Production	0.358	0.0246	#NUM!	EPHA4,FGFR2,FLT1
Triacylglycerol Degradation	0.353	0.0312	#NUM!	Ces2g,LIPE
Regulation of Insulin-like Growth Factor (IGF) transport and uptake by IGFBPs	0.348	0.0242	#NUM!	AHSG,TMEM132A,TNC
p38 MAPK Signaling	0.348	0.0242	#NUM!	DUSP1,HSPB7,IL1RL1
Sperm Motility	0.344	0.0194	#NUM!	EPHA4,FGFR2,FLT1,GNG4,PDE1B
Activation of IRF by Cytosolic Pattern Recognition Receptors	0.344	0.0303	#NUM!	DHX58,IRF7
Acute Phase Response Signaling	0.344	0.0209	#NUM!	AHSG,C1QB,MYD88,SERPINE1
Hematoma Resolution Signaling Pathway	0.344	0.0193	-1	CD36,DUSP1,F2R,IL1RL1,MYD88
Cardiac Hypertrophy Signaling	0.344	0.0192	#NUM!	ADCY1,ADRA1B,GNG4,MAP3K10,MYL12B
GNRH Signaling	0.344	0.0208	#NUM!	ADCY1,CAMK2A,GNG4,MAP3K10
Metabolism of Angiotensinogen to Angiotensins	0.344	0.0588	#NUM!	CPB1
RAN Signaling	0.344	0.0588	#NUM!	KPNA2
Chondroitin Sulfate Degradation (Metazoa)	0.344	0.0588	#NUM!	CEMIP
Leukotriene Biosynthesis	0.344	0.0588	#NUM!	GGT5
PXR/RXR Activation	0.344	0.0299	#NUM!	Aldh1a7,HMGCS2
Glycosaminoglycan metabolism	0.344	0.0234	#NUM!	CEMIP,CHST15,HMMR
MHC class II antigen presentation	0.344	0.0234	#NUM!	DNM1,KIF11,KIF22
Neutrophil degranulation	0.344	0.0168	0.707	AHSG,CD36,CD55,FABP5,FGL2,PLAC8,PTPRB,STBD1
RAF/MAP kinase cascade	0.344	0.0191	1	CAMK2A,DUSP1,FGFR2,ITGB3,PSMB9
ROBO SLIT Signaling Pathway	0.34	0.0233	#NUM!	FLT1,Myl12a,MYL12B
Cell Cycle: G1/S Checkpoint Regulation	0.338	0.029	#NUM!	CDKN2B,HDAC9
Metabolism of amine-derived hormones	0.338	0.0556	#NUM!	DIO2
Formation of the nephric duct	0.338	0.0556	#NUM!	PLAC8
Dermatan Sulfate Degradation (Metazoa)	0.338	0.0556	#NUM!	CEMIP
Role of Macrophages, Fibroblasts and Endothelial Cells in Rheumatoid Arthritis	0.335	0.0178	0.816	CAMK2A,IL16,IL1RL1,MYD88,PDGFD,SFRP4
GM-CSF Signaling	0.333	0.0286	#NUM!	CAMK2A,CISH
HGF Signaling	0.332	0.0227	#NUM!	ITGA8,ITGB3,MAP3K10
P2Y Purinergic Receptor Signaling Pathway	0.327	0.0226	#NUM!	ADCY1,GNG4,ITGB3
Mitotic G2-G2/M phases	0.326	0.02	1	CCNB1,CCNB2,HMMR,PSMB9
Human Embryonic Stem Cell Pluripotency	0.322	0.0199	1	BMP3,FGFR2,KLF2,PDGFD
Adrenomedullin signaling pathway	0.319	0.0198	#NUM!	ADCY1,MYLK,NPR3,RAMP2
Ephrin B Signaling	0.315	0.0274	#NUM!	GNG4,KALRN
Pulmonary Healing Signaling Pathway	0.312	0.0196	#NUM!	CCNB1,DLK1,FGFR2,MYD88
Synthesis, secretion, and deacylation of Ghrelin	0.312	0.05	#NUM!	BCHE
Senescence-Associated Secretory Phenotype (SASP)	0.312	0.027	#NUM!	CDKN2B,H2BC9
Mitotic Prometaphase	0.312	0.0195	2	AURKB,CCNB1,CCNB2,NCAPH
RAC Signaling	0.309	0.0217	#NUM!	IQGAP3,ITGA8,ITGB3
IL-4 Signaling	0.306	0.0156	-1.667	COL15A1,COL23A1,COL27A1,COL3A1,COL5A3,COL6A3,COL6A6,NFIL3,TGM2
IL-8 Signaling	0.306	0.0192	#NUM!	FLT1,GNG4,ITGB3,MYL12B
Synaptic adhesion-like molecules	0.306	0.0476	#NUM!	GRIA4
Formation of the ureteric bud	0.306	0.0476	#NUM!	ITGA8
Apelin Liver Signaling Pathway	0.306	0.0476	#NUM!	EDN1
Macropinocytosis Signaling	0.306	0.0263	#NUM!	ITGB3,PDGFD
Ephrin A Signaling	0.303	0.0213	#NUM!	EPHA4,EPHA7,MYL12B
Signaling by NOTCH1	0.303	0.026	#NUM!	DLK1,HDAC9
Antiproliferative Role of Somatostatin Receptor 2	0.303	0.026	#NUM!	GNG4,NPR3
Toll-like Receptor Signaling	0.303	0.026	#NUM!	IL1RL1,MYD88
Eicosanoid Signaling	0.3	0.0177	-0.447	ADCY1,GNG4,HSPB7,KCNJ8,PTGFR
Maturity Onset Diabetes of Young (MODY) Signaling	0.3	0.0256	#NUM!	APOD,KCNJ8
Hypoxia Signaling in the Cardiovascular System	0.3	0.0256	#NUM!	EDN1,UBE2L6
Activin Inhibin Signaling Pathway	0.3	0.0189	0	IL1RL1,LIPE,MYD88,SERPINE1
Apelin Endothelial Signaling Pathway	0.296	0.0208	#NUM!	ADCY1,GNG4,KLF2
RAF-independent MAPK1/3 activation	0.289	0.0435	#NUM!	DUSP1
Regulation of TLR by endogenous ligand	0.289	0.0435	#NUM!	CD36
PIP3 activates AKT signaling	0.286	0.0204	#NUM!	FGFR2,IL1RL1,MYD88
Signaling by NTRK1 (TRKA)	0.286	0.0247	#NUM!	ADORA2A,DNM1
Dopamine Receptor Signaling	0.286	0.0247	#NUM!	ADCY1,PPP1R3C
Interleukin-7 signaling	0.284	0.0417	#NUM!	CISH
Other interleukin signaling	0.284	0.0417	#NUM!	IL16
Regulation of RUNX1 Expression and Activity	0.284	0.0417	#NUM!	H19
Role of Lipids/Lipid Rafts in the Pathogenesis of Influenza	0.284	0.0417	#NUM!	FDPS
Inflammasome pathway	0.284	0.0417	#NUM!	MYD88
Endocannabinoid Neuronal Synapse Pathway	0.284	0.0201	#NUM!	ADCY1,GNG4,GRIA4
PI Metabolism	0.277	0.0238	#NUM!	PLEKHA4,PTPN13
MyD88 cascade initiated on plasma membrane	0.277	0.04	#NUM!	MYD88
Glycogen metabolism	0.277	0.04	#NUM!	PPP1R3C
Growth hormone receptor signaling	0.277	0.04	#NUM!	CISH
Pregnenolone Biosynthesis	0.277	0.04	#NUM!	CYP26B1
Transcriptional regulation by RUNX1	0.277	0.0197	#NUM!	H2BC9,PCGF5,PSMB9
WNT/SHH Axonal Guidance Signaling Pathway	0.277	0.0197	#NUM!	ADCY1,BOC,CAMK2A
Hepatic Cholestasis	0.276	0.0179	1	ADCY1,ATP8B1,IL1RL1,MYD88
Nuclear Cytoskeleton Signaling Pathway	0.276	0.0179	1	ITGA8,ITGB3,KIF11,KIF22
Platelet homeostasis	0.276	0.0233	#NUM!	GNG4,PDE1B
DNA methylation	0.276	0.0385	#NUM!	H2BC9
Bupropion Degradation	0.276	0.0385	#NUM!	CYP51A1
The Visual Cycle	0.276	0.0385	#NUM!	DHRS3
Pyrimidine Deoxyribonucleotides De Novo Biosynthesis I	0.276	0.0385	#NUM!	CMPK2
Histidine Degradation VI	0.276	0.0385	#NUM!	CYP26B1
BAG2 Signaling Pathway	0.272	0.023	#NUM!	HSPA4,PSMB9
Role of Osteoblasts, Osteoclasts and Chondrocytes in Rheumatoid Arthritis	0.271	0.0175	#NUM!	BMP3,IL1RL1,ITGB3,SFRP4
ABRA Signaling Pathway	0.271	0.0227	#NUM!	TAGLN,TPM4
Effects of PIP2 hydrolysis	0.271	0.037	#NUM!	DGKH
BMAL1:CLOCK,NPAS2 activates circadian gene expression	0.271	0.037	#NUM!	SERPINE1
Integrin signaling	0.271	0.037	#NUM!	ITGB3
Digestion	0.271	0.037	#NUM!	Amy1
Regulation of Cellular Mechanics by Calpain Protease	0.267	0.0225	#NUM!	ITGA8,ITGB3
Activated PKN1 stimulates transcription of AR regulated genes KLK2 and KLK3	0.262	0.0357	#NUM!	H2BC9
CDP-diacylglycerol Biosynthesis I	0.262	0.0357	#NUM!	LCLAT1
Autism Signaling Pathway	0.26	0.0162	-2	Aldh1a1,ALDH1A2,ALDH1A3,ALDH3A1,CAMK2A
MAPK6/MAPK4 signaling	0.26	0.0217	#NUM!	KALRN,PSMB9
Actin Nucleation by ARP-WASP Complex	0.26	0.0217	#NUM!	ITGA8,ITGB3
Mitotic Metaphase and Anaphase	0.26	0.0169	1	AURKB,CCNB1,CCNB2,PSMB9
SIRT1 negatively regulates rRNA expression	0.26	0.0345	#NUM!	H2BC9
Myogenesis	0.26	0.0345	#NUM!	BOC
EGR2 and SOX10-mediated initiation of Schwann cell myelination	0.26	0.0345	#NUM!	CYP51A1
Paracetamol ADME	0.26	0.0345	#NUM!	GGT5
Ubiquinol-10 Biosynthesis (Eukaryotic)	0.26	0.0345	#NUM!	CYP26B1
Sertoli Cell-Germ Cell Junction Signaling Pathway (Enhanced)	0.259	0.0169	0	IL1RL1,LAMA4,LAMA5,MAP3K10
Post-translational modification: synthesis of GPI-anchored proteins	0.259	0.0215	#NUM!	NEGR1,XPNPEP2
Apelin Adipocyte Signaling Pathway	0.259	0.0215	#NUM!	ADCY1,LIPE
Activation of kainate receptors upon glutamate binding	0.255	0.0333	#NUM!	GNG4
Regulation of CDH11 Expression and Function	0.255	0.0333	#NUM!	ANGPTL4
Phosphatidylglycerol Biosynthesis II (Non-plastidic)	0.255	0.0333	#NUM!	LCLAT1
Osteoarthritis Pathway	0.254	0.0167	#NUM!	H19,IL1RL1,ITGA8,ITGB3
CXCR4 Signaling	0.249	0.018	#NUM!	ADCY1,GNG4,MYL12B
IL-12 Signaling and Production in Macrophages	0.249	0.0165	0	APOD,DHX58,MYD88,NFIL3
Transcriptional regulation of brown and beige adipocyte differentiation	0.249	0.0323	#NUM!	DIO2
Gαq Signaling	0.249	0.0178	#NUM!	ADRA1B,AGTR1,GNG4
TGF-β Signaling	0.249	0.0206	#NUM!	IRF7,SERPINE1
AMPK Signaling	0.249	0.0163	#NUM!	ADRA1B,GNG4,LIPE,PFKFB3
G-protein beta:gamma signalling	0.249	0.0312	#NUM!	GNG4
RHO GTPases activate IQGAPs	0.249	0.0312	#NUM!	IQGAP3
Chromatin modifications during the maternal to zygotic transition (MZT)	0.249	0.0312	#NUM!	H2BC9
Interferon gamma signaling	0.249	0.0204	#NUM!	CAMK2A,IRF7
Mitochondrial protein degradation	0.249	0.0204	#NUM!	ECH1,HMGCS2
Small Cell Lung Cancer Signaling	0.249	0.0204	#NUM!	CDKN2B,HDAC9
Crosstalk between Dendritic Cells and Natural Killer Cells	0.249	0.0204	#NUM!	CAMK2A,FSCN1
Sertoli Cell-Sertoli Cell Junction Signaling	0.247	0.0162	0	IL1RL1,LAMA4,LAMA5,MAP3K10
p53 Signaling	0.247	0.0202	#NUM!	GADD45B,HDAC9
Protein folding	0.247	0.0202	#NUM!	GNG4,KIFC3
Salvage Pathways of Pyrimidine Ribonucleotides	0.247	0.0202	#NUM!	CMPK2,DMPK
Toll Like Receptor 3 (TLR3) Cascade	0.246	0.0303	#NUM!	IRF7
Signal amplification	0.246	0.0303	#NUM!	GNG4
Inhibition of Angiogenesis by TSP1	0.246	0.0303	#NUM!	CD36
Apelin Cardiomyocyte Signaling Pathway	0.246	0.02	#NUM!	MYL12B,MYLK
Neuropathic Pain Signaling in Dorsal Horn Neurons	0.242	0.0198	#NUM!	CAMK2A,GRIA4
Th1 and Th2 Activation Pathway	0.236	0.017	#NUM!	ICOSLG,IL1RL1,NFIL3
Potassium Channels	0.236	0.0194	#NUM!	GNG4,KCNJ8
GPER1 signaling	0.236	0.0194	#NUM!	ADCY1,GNG4
PRC2 methylates histones and DNA	0.236	0.0286	#NUM!	H2BC9
Oncogene Induced Senescence	0.236	0.0286	#NUM!	CDKN2B
Activation of the pre-replicative complex	0.236	0.0286	#NUM!	MCM5
IL-9 Signaling	0.236	0.0286	#NUM!	CISH
Striated Muscle Contraction	0.227	0.0278	#NUM!	TPM4
Tight Junction Signaling	0.225	0.0166	#NUM!	MYH10,MYLK,MYO10
WNK Renal Signaling Pathway	0.224	0.0187	#NUM!	AGTR1,NPR3
Paxillin Signaling	0.224	0.0187	#NUM!	ITGA8,ITGB3
ERCC6 (CSB) and EHMT2 (G9a) positively regulate rRNA expression	0.224	0.027	#NUM!	H2BC9
Gene and protein expression by JAK-STAT signaling after IL-12 stimulation	0.224	0.027	#NUM!	LCP1
Replacement of protamines by nucleosomes in the male pronucleus	0.224	0.027	#NUM!	H2BC9
Ion channel transport	0.224	0.0164	#NUM!	ATP10A,ATP8B1,CAMK2A
Signaling by VEGF	0.224	0.0185	#NUM!	FLT1,ITGB3
Transport of inorganic cations/anions and amino acids/oligopeptides	0.224	0.0185	#NUM!	SLC1A6,SLC6A6
PPAR Signaling	0.224	0.0185	#NUM!	IL1RL1,PDGFD
MyD88-independent TLR4 cascade	0.222	0.0263	#NUM!	IRF7
Metabolism of steroid hormones	0.222	0.0263	#NUM!	STARD4
α-Adrenergic Signaling	0.218	0.0182	#NUM!	ADCY1,GNG4
Dopamine-DARPP32 Feedback in cAMP Signaling	0.217	0.016	#NUM!	ADCY1,KCNJ8,PPP1R3C
Formation of Fibrin Clot (Clotting Cascade)	0.216	0.0256	#NUM!	F2R
Neurotransmitter release cycle	0.208	0.025	#NUM!	SLC1A6
Hedgehog 'off' state	0.204	0.0175	#NUM!	ADCY1,PSMB9
Macrophage Alternative Activation Signaling Pathway	0.204	0.0156	#NUM!	ADORA2A,CD36,DUSP1
Production of Nitric Oxide and Reactive Oxygen Species in Macrophages	0.204	0.0156	#NUM!	APOD,MAP3K10,PPP1R3C
NOD1/2 Signaling Pathway	0.2	0.0155	#NUM!	HSPA4,IRF7,MYD88
Endothelin-1 Signaling	0.2	0.0155	#NUM!	ADCY1,EDN1,EDNRB
Regulation of the Epithelial-Mesenchymal Transition Pathway	0.2	0.0155	#NUM!	FGFR2,LOX,PDGFD
Transport of vitamins, nucleosides, and related molecules	0.199	0.0233	#NUM!	APOD
Antigen Presentation Pathway	0.199	0.0233	#NUM!	PSMB9
ESR-mediated signaling	0.199	0.0169	#NUM!	H2BC9,KPNA2
Sphingosine-1-phosphate Signaling	0.199	0.0169	#NUM!	ADCY1,PDGFD
GPCR-Mediated Nutrient Sensing in Enteroendocrine Cells	0.199	0.0169	#NUM!	ADCY1,GNG4
PPARα/RXRα Activation	0.199	0.0152	#NUM!	ADCY1,CD36,IL1RL1
Neuregulin Signaling	0.199	0.0168	#NUM!	ITGA8,ITGB3
PI3K Cascade	0.199	0.0227	#NUM!	FGFR2
Netrin-1 signaling	0.199	0.0227	#NUM!	MYO10
SUMOylation of transcription cofactors	0.199	0.0227	#NUM!	MBD1
TAK1-dependent IKK and NF-kappa-B activation	0.199	0.0227	#NUM!	USP18
TP53 Regulates Transcription of Cell Death Genes	0.199	0.0227	#NUM!	STEAP3
Assembly and cell surface presentation of NMDA receptors	0.199	0.0227	#NUM!	CAMK2A
Aspirin ADME	0.199	0.0227	#NUM!	BCHE
Retinoid metabolism and transport	0.199	0.0227	#NUM!	LDLR
Acetone Degradation I (to Methylglyoxal)	0.199	0.0227	#NUM!	CYP51A1
Nitric Oxide Signaling in the Cardiovascular System	0.199	0.0167	#NUM!	FLT1,PDE1B
Opioid Signaling Pathway	0.196	0.0142	#NUM!	ADCY1,CAMK2A,GNG4,PDE1B
Arachidonic acid metabolism	0.195	0.0222	#NUM!	GGT5
PI3K/AKT Signaling	0.194	0.0149	#NUM!	IL1RL1,ITGA8,ITGB3
Synthesis of DNA	0.194	0.0164	#NUM!	MCM5,PSMB9
RHOA Signaling	0.192	0.0163	#NUM!	MYL12B,MYLK
M-decay: degradation of maternal mRNAs by maternally stored factors	0.192	0.0217	#NUM!	KPNA2
Beta-catenin independent WNT signaling	0.189	0.0146	#NUM!	CAMK2A,GNG4,PSMB9
Estrogen Biosynthesis	0.189	0.0213	#NUM!	CYP51A1
IL-13 Signaling Pathway	0.189	0.016	#NUM!	CD36,DUSP1
Pancreatic Adenocarcinoma Signaling	0.189	0.016	#NUM!	CDKN2B,HDAC9
Th1 Pathway	0.189	0.016	#NUM!	ICOSLG,NFIL3
Irritable Bowel Syndrome Signaling Pathway	0.186	0.0138	1	IL1RL1,MYD88,MYL12B,MYLK
Endocannabinoid Developing Neuron Pathway	0.186	0.0157	#NUM!	ADCY1,GNG4
Role of Tissue Factor in Cancer	0.186	0.0144	#NUM!	F2R,FLT1,ITGB3
Glycerophospholipid biosynthesis	0.186	0.0156	#NUM!	BCHE,LCLAT1
Nonhomologous End-Joining (NHEJ)	0.186	0.0204	#NUM!	H2BC9
Nucleosome assembly	0.186	0.0204	#NUM!	H2BC9
Pyruvate metabolism	0.186	0.0204	#NUM!	PDK4
iNOS Signaling	0.186	0.0204	#NUM!	MYD88
nNOS Signaling in Neurons	0.186	0.0204	#NUM!	CAMK2A
Apelin Muscle Signaling Pathway	0.186	0.0204	#NUM!	GNG4
IL-6 Signaling	0.184	0.0155	#NUM!	HSPB7,IL1RL1
Signaling by NOTCH3	0.183	0.02	#NUM!	DLGAP5
Meiotic recombination	0.183	0.02	#NUM!	H2BC9
G Beta Gamma Signaling	0.183	0.0154	#NUM!	ADCY1,GNG4
Sirtuin Signaling Pathway	0.182	0.0134	1	ATG16L2,GADD45B,HMGCS2,PFKFB3
Transcriptional regulation by RUNX2	0.182	0.0196	#NUM!	CCNB1
Transcriptional regulation of granulopoiesis	0.182	0.0196	#NUM!	H2BC9
Glutathione-mediated Detoxification	0.182	0.0196	#NUM!	Nat8f3 (includes others)
Amyloid Processing	0.182	0.0196	#NUM!	MARK1
Cardiac conduction	0.181	0.0152	#NUM!	CAMK2A,DMPK
B-WICH complex positively regulates rRNA expression	0.179	0.0192	#NUM!	H2BC9
Signaling by FGFR1	0.179	0.0192	#NUM!	FLRT2
IL-27 Signaling Pathway	0.178	0.0149	#NUM!	IL1RL1,MYD88
Gα12/13 Signaling	0.178	0.0149	#NUM!	F2R,MYL12B
Regulation of Apoptosis	0.177	0.0189	#NUM!	PSMB9
Signaling by EGFR	0.177	0.0189	#NUM!	SH3KBP1
Complement cascade	0.175	0.0147	#NUM!	C1QB,CD55
CCR3 Signaling in Eosinophils	0.175	0.0147	#NUM!	GNG4,MYLK
Ferroptosis Signaling Pathway	0.175	0.0147	#NUM!	ANGPTL4,STEAP3
Hereditary Breast Cancer Signaling	0.17	0.0145	#NUM!	CCNB1,GADD45B
Meiotic synapsis	0.17	0.0182	#NUM!	H2BC9
NAFLD Signaling Pathway	0.168	0.0133	#NUM!	CD36,LIPE,MYD88
DNA Damage/Telomere Stress Induced Senescence	0.168	0.0179	#NUM!	H2BC9
CD27 Signaling in Lymphocytes	0.168	0.0179	#NUM!	MAP3K10
FAT10 Signaling Pathway	0.168	0.0179	#NUM!	PSMB9
Insulin Receptor Signaling	0.168	0.0143	#NUM!	LIPE,PPP1R3C
Agranulocyte Adhesion and Diapedesis	0.167	0.0133	#NUM!	CD34,MYH10,MYO10
Th2 Pathway	0.167	0.0142	#NUM!	ICOSLG,IL1RL1
CSDE1 Signaling Pathway	0.167	0.0175	#NUM!	TNC
Triacylglycerol Biosynthesis	0.167	0.0175	#NUM!	LCLAT1
Circadian Clock	0.163	0.0172	#NUM!	NFIL3
RUNX1 regulates megakaryocyte differentiation and platelet function	0.163	0.0172	#NUM!	H2BC9
Hedgehog 'on' state	0.161	0.0139	#NUM!	BOC,PSMB9
Metabolism of polyamines	0.161	0.0169	#NUM!	PSMB9
Semaphorin Signaling in Neurons	0.161	0.0169	#NUM!	PLXNB1
Iron homeostasis signaling pathway	0.161	0.0138	#NUM!	BMP3,STEAP3
Endocannabinoid Cancer Inhibition Pathway	0.161	0.0137	#NUM!	ADCY1,NUPR1
NIK-->noncanonical NF-kB signaling	0.161	0.0167	#NUM!	PSMB9
Iron uptake and transport	0.161	0.0167	#NUM!	STEAP3
Thyroid Hormone Metabolism II (via Conjugation and/or Degradation)	0.161	0.0167	#NUM!	DIO2
Dermatan Sulfate Biosynthesis (Late Stages)	0.161	0.0167	#NUM!	CHST15
Gamma carboxylation, hypusinylation, hydroxylation, and arylsulfatase activation	0.158	0.0164	#NUM!	ARSJ
Visual phototransduction	0.158	0.0164	#NUM!	DHRS3
PTEN Regulation	0.152	0.0133	#NUM!	PREX2,PSMB9
Chondroitin Sulfate Biosynthesis (Late Stages)	0.151	0.0159	#NUM!	CHST15
Factors Promoting Cardiogenesis in Vertebrates	0.151	0.0132	#NUM!	BMP3,CAMK2A
Peroxisomal protein import	0.147	0.0156	#NUM!	ECH1
Neuroinflammation Signaling Pathway	0.147	0.012	#NUM!	GABRA3,GABRE,IRF7,MYD88
Corticotropin Releasing Hormone Signaling	0.147	0.013	#NUM!	ADCY1,NPR3
Hedgehog ligand biogenesis	0.147	0.0154	#NUM!	PSMB9
Pyridoxal 5'-phosphate Salvage Pathway	0.147	0.0154	#NUM!	DMPK
Stearate Biosynthesis I (Animals)	0.147	0.0154	#NUM!	DHCR24
IL-10 Signaling	0.146	0.0129	#NUM!	DUSP1,IL1RL1
Gap Junction Signaling	0.146	0.012	0	ADCY1,GJB5,GRIA4,NPR3
WNT/Ca+ pathway	0.146	0.0152	#NUM!	CAMK2A
SPINK1 Pancreatic Cancer Pathway	0.146	0.0152	#NUM!	CPB1
Neddylation	0.145	0.0122	#NUM!	CISH,KLHL13,PSMB9
NoRC negatively regulates rRNA expression	0.145	0.0149	#NUM!	H2BC9
Role of PI3K/AKT Signaling in the Pathogenesis of Influenza	0.145	0.0149	#NUM!	PLAC8
Epithelial Adherens Junction Signaling	0.143	0.0127	#NUM!	MYH10,MYL12B
TNFR2 non-canonical NF-kB pathway	0.143	0.0147	#NUM!	PSMB9
Agrin Interactions at Neuromuscular Junction	0.143	0.0147	#NUM!	RAPSN
Ovarian Cancer Signaling	0.143	0.0126	#NUM!	EDN1,HDAC9
Docosahexaenoic Acid (DHA) Signaling	0.138	0.0119	#NUM!	ADCY1,FABP4,FABP5
Basal Cell Carcinoma Signaling	0.135	0.0141	#NUM!	BMP3
Chondroitin Sulfate Biosynthesis	0.135	0.0141	#NUM!	CHST15
Remodeling of Epithelial Adherens Junctions	0.135	0.0141	#NUM!	DNM1
Regulation of RUNX2 expression and activity	0.132	0.0139	#NUM!	PSMB9
HOTAIR Regulatory Pathway	0.131	0.012	#NUM!	COL3A1,PCDH10
Signaling by FGFR2	0.131	0.0137	#NUM!	FGFR2
Dermatan Sulfate Biosynthesis	0.131	0.0137	#NUM!	CHST15
G alpha (i) signalling events	0.131	0.0116	#NUM!	ADCY1,AGTR2,GNG4
RNA Polymerase I Transcription	0.129	0.0135	#NUM!	H2BC9
Melatonin Signaling	0.129	0.0135	#NUM!	CAMK2A
Extra-nuclear estrogen signaling	0.129	0.0133	#NUM!	GNG4
Granzyme A Signaling	0.129	0.0133	#NUM!	F2R
Nicotine Degradation III	0.129	0.0133	#NUM!	CYP51A1
GPCR-Mediated Integration of Enteroendocrine Signaling Exemplified by an L Cell	0.129	0.0133	#NUM!	ADCY1
Signaling by the B Cell Receptor (BCR)	0.128	0.0118	#NUM!	PSMB9,SH3KBP1
Cellular response to hypoxia	0.128	0.0132	#NUM!	PSMB9
Leptin Signaling in Obesity	0.128	0.0132	#NUM!	ADCY1
Pre-NOTCH Expression and Processing	0.125	0.013	#NUM!	H2BC9
VDR/RXR Activation	0.124	0.0128	#NUM!	IL1RL1
PKR-mediated signaling	0.124	0.0128	#NUM!	UBE2L6
NF-κB Activation by Viruses	0.124	0.0128	#NUM!	ITGB3
Androgen Signaling	0.123	0.0114	#NUM!	GNG4,HSPA4
IL-17A Signaling in Fibroblasts	0.12	0.0125	#NUM!	LOX
Role of MAPK Signaling in Inhibiting the Pathogenesis of Influenza	0.12	0.0125	#NUM!	MYD88
Degradation of the extracellular matrix	0.118	0.0123	#NUM!	LAMA5
Chemokine Signaling	0.118	0.0123	#NUM!	CAMK2A
Metabolism of water-soluble vitamins and cofactors	0.116	0.0122	#NUM!	ENPP1
Melatonin Degradation I	0.114	0.012	#NUM!	CYP51A1
JAK/STAT Signaling	0.114	0.012	#NUM!	CISH
Transport of bile salts and organic acids, metal ions and amine compounds	0.114	0.0119	#NUM!	SLC6A6
Activation of anterior HOX genes in hindbrain during early embryogenesis	0.114	0.0119	#NUM!	H2BC9
Nicotine Degradation II	0.114	0.0119	#NUM!	CYP51A1
Glucose metabolism	0.111	0.0116	#NUM!	PFKFB3
VEGF Family Ligand-Receptor Interactions	0.111	0.0116	#NUM!	FLT1
FGF Signaling	0.111	0.0116	#NUM!	FGFR2
Regulation of the Epithelial Mesenchymal Transition in Development Pathway	0.111	0.0116	#NUM!	LOX
HIPPO signaling	0.11	0.0115	#NUM!	PPP1R3C
PDGF Signaling	0.11	0.0115	#NUM!	PDGFD
NAD Signaling Pathway	0	0.00667	#NUM!	HMGCS2
Oxytocin in Brain Signaling Pathway	0	0.00495	#NUM!	GNG4
CLEAR Signaling Pathway	0	0.0105	#NUM!	FGFR2,FLT1,NRBF2
CDX Gastrointestinal Cancer Signaling Pathway	0	0.00508	#NUM!	BMP3
Immunogenic Cell Death Signaling Pathway	0	0.0104	#NUM!	HSPA4
Macrophage Classical Activation Signaling Pathway	0	0.00532	#NUM!	MYD88
Multiple Sclerosis Signaling Pathway	0	0.00917	#NUM!	C1QB,DUSP1
Role of Chondrocytes in Rheumatoid Arthritis Signaling Pathway	0	0.00694	#NUM!	IL1RL1
Role of Osteoblasts in Rheumatoid Arthritis Signaling Pathway	0	0.00833	#NUM!	BMP3,SFRP4
Glucocorticoid Receptor Signaling	0	0.00997	#NUM!	CDKN1C,DUSP1,HSPA4,IL1RL1,PDK4,SERPINE1
Amyotrophic Lateral Sclerosis Signaling	0	0.00862	#NUM!	GRIA4
Synaptic Long Term Depression	0	0.0101	#NUM!	GRIA4,NPR3
Chaperone Mediated Autophagy Signaling Pathway	0	0.00313	#NUM!	HSPA4,PSMB9
IL-33 Signaling Pathway	0	0.0102	#NUM!	IL1RL1,MYD88
Acetylcholine Receptor Signaling Pathway	0	0.0102	#NUM!	ADCY1,CAMK2A
Adrenergic Receptor Signaling Pathway (Enhanced)	0	0.0102	#NUM!	ADCY1,ADRA1B
NFKBIE Signaling Pathway	0	0.00223	#NUM!	DYSF
Orexin Signaling Pathway	0	0.0083	#NUM!	ADCY1,GNG4
Phase II - Conjugation of compounds	0	0.00917	#NUM!	GGT5
Telomere Maintenance	0	0.0112	#NUM!	H2BC9
Degradation of beta-catenin by the destruction complex	0	0.011	#NUM!	PSMB9
Immunoregulatory interactions between a Lymphoid and a non-Lymphoid cell	0	0.0093	#NUM!	CD34,COL3A1
TCF dependent signaling in response to WNT	0	0.0101	#NUM!	H2BC9,PSMB9
TCR signaling	0	0.00794	#NUM!	PSMB9
Cell surface interactions at the vascular wall	0	0.00465	#NUM!	ITGB3
Fcgamma receptor (FCGR) dependent phagocytosis	0	0.00602	#NUM!	MYO10
Generic Transcription Pathway	0	0.00466	#NUM!	HDAC9,NRBF2
Asparagine N-linked glycosylation	0	0.008	#NUM!	MVD
Gene Silencing by RNA	0	0.00971	#NUM!	H2BC9
Fc epsilon receptor (FCERI) signaling	0	0.00485	#NUM!	PSMB9
Signaling by ROBO receptors	0	0.00407	#NUM!	PSMB9
ABC-family proteins mediated transport	0	0.00971	#NUM!	PSMB9
Costimulation by the CD28 family	0	0.00758	#NUM!	ICOSLG
Sphingolipid metabolism	0	0.00909	#NUM!	ARSJ
Cell junction organization	0	0.0109	#NUM!	FBLIM1
Regulation of mRNA stability by proteins that bind AU-rich elements	0	0.0112	#NUM!	PSMB9
C-type lectin receptors (CLRs)	0	0.0069	#NUM!	PSMB9
RHO GTPases Activate Formins	0	0.00714	#NUM!	AURKB
Deubiquitination	0	0.0113	#NUM!	H2BC9,PSMB9,USP18
HDR through Homologous Recombination (HRR) or Single Strand Annealing (SSA)	0	0.00877	#NUM!	H2BC9
Regulation of TP53 Activity through Phosphorylation	0	0.0108	#NUM!	AURKB
Keratinization	0	0.00926	#NUM!	PKP2,PPL
COPI-mediated anterograde transport	0	0.0098	#NUM!	CD55
Intra-Golgi and retrograde Golgi-to-ER traffic	0	0.0098	#NUM!	KIF11,KIF22
S Phase	0	0.01	#NUM!	PSMB9
RAB GEFs exchange GTP for GDP on RABs	0	0.0111	#NUM!	RAB3IL1
Transcriptional regulation by RUNX3	0	0.0104	#NUM!	PSMB9
Signaling by NOTCH4	0	0.00709	#NUM!	PSMB9
KEAP1-NFE2L2 pathway	0	0.00658	#NUM!	PSMB9
Mitochondrial Dysfunction	0	0.0029	#NUM!	CAMK2A
CGAS-STING Signaling Pathway	0	0.00725	#NUM!	ENPP1
Protein Sorting Signaling Pathway	0	0.00549	#NUM!	ADCY1
FXR/RXR Activation	0	0.00513	#NUM!	VLDLR
HEY1 Signaling Pathway	0	0.00621	#NUM!	BMP3
Sleep REM Signaling Pathway	0	0.00943	#NUM!	GADD45B
Histone Modification Signaling Pathway	0	0.00667	#NUM!	AURKB,TGM2
Glycation Signaling Pathway	0	0.00889	#NUM!	CD36,MYD88
mRNA 3 Prime End Processing Signaling Pathway	0	0.00893	#NUM!	PPP1R3C
Ribosomal Quality Control Signaling Pathway	0	0.00377	#NUM!	PSMB9
Sheddase Signaling Pathway	0	0.00488	#NUM!	ITGB3
Chromatin organization	0	0.00392	#NUM!	H2BC9
MITF-M-dependent gene expression	0	0.0105	#NUM!	CCNB1
Regulation of endogenous retroelements	0	0.00962	#NUM!	H2BC9
Cyclophilin Signaling Pathway	0	0.008	#NUM!	CD36,KLF2
Hepatitis B Chronic Liver Pathogenesis Signaling Pathway	0	0.0106	#NUM!	IRF7,MYD88
NAP1L1 Transcription Regulation Signaling Pathway	0	0.0112	#NUM!	CCNB1
TRIM21 Intracellular Antibody Signaling Pathway	0	0.00353	#NUM!	IRF7,PSMB9
Role of NFAT in Regulation of the Immune Response	0	0.00286	#NUM!	GNG4,KPNA2,RCAN2
CCR5 Signaling in Macrophages	0	0.002	#NUM!	GNG4
Airway Pathology in Chronic Obstructive Pulmonary Disease	0	0.00877	#NUM!	APOD
fMLP Signaling in Neutrophils	0	0.00752	#NUM!	GNG4
T Helper Cell Differentiation	0	0.00211	#NUM!	ICOSLG
Dendritic Cell Maturation	0	0.00659	0	COL3A1,COL5A3,FSCN1,MYD88
ICOS-ICOSL Signaling in T Helper Cells	0	0.00586	#NUM!	CAMK2A,ICOSLG,PLEKHA4
HMGB1 Signaling	0	0.00625	#NUM!	SERPINE1
Cholecystokinin/Gastrin-mediated Signaling	0	0.00855	#NUM!	EPHA4
Melanocyte Development and Pigmentation Signaling	0	0.0102	#NUM!	ADCY1
Germ Cell-Sertoli Cell Junction Signaling	0	0.00585	#NUM!	MAP3K10
Role of NANOG in Mammalian Embryonic Stem Cell Pluripotency	0	0.00813	#NUM!	BMP3
Prolactin Signaling	0	0.0104	#NUM!	KCNJ8
Prostate Cancer Signaling	0	0.00862	#NUM!	HDAC9
Type I Diabetes Mellitus Signaling	0	0.00195	#NUM!	MYD88
Bladder Cancer Signaling	0	0.0084	#NUM!	HDAC9
Type II Diabetes Mellitus Signaling	0	0.00658	#NUM!	CD36
Chronic Myeloid Leukemia Signaling	0	0.0107	#NUM!	AURKB,HDAC9,PTPN13
Non-Small Cell Lung Cancer Signaling	0	0.0104	#NUM!	HDAC9
p70S6K Signaling	0	0.00344	#NUM!	AGTR1,F2R
Colorectal Cancer Metastasis Signaling	0	0.00741	#NUM!	ADCY1,GNG4
G Protein Signaling Mediated by Tubby	0	0.00213	#NUM!	GNG4
CDC42 Signaling	0	0.00864	#NUM!	IQGAP3,ITGA8,ITGB3,MYL12B,MYLK
Phospholipase C Signaling	0	0.00623	#NUM!	ADCY1,GNG4,HDAC9,ITGA8,ITGB3,MYL12B,TGM2
HER-2 Signaling in Breast Cancer	0	0.00437	#NUM!	ITGB3
Regulation of eIF4 and p70S6K Signaling	0	0.0106	#NUM!	ITGA8,ITGB3
RANK Signaling in Osteoclasts	0	0.0108	#NUM!	MAP3K10
Glioblastoma Multiforme Signaling	0	0.00585	#NUM!	PDGFD
NUR77 Signaling in T Lymphocytes	0	0.00193	#NUM!	HDAC9
PKCθ Signaling in T Lymphocytes	0	0.00357	#NUM!	CAMK2A,MAP3K10
PI3K Signaling in B Lymphocytes	0	0.00338	#NUM!	CAMK2A,PLEKHA4
NGF Signaling	0	0.00826	#NUM!	MAP3K10
Telomerase Signaling	0	0.00926	#NUM!	HDAC9
Transcriptional Regulatory Network in Embryonic Stem Cells	0	0.0061	#NUM!	FGFR2
Netrin Signaling	0	0.00575	#NUM!	CAMK2A
Superpathway of Melatonin Degradation	0	0.0112	#NUM!	CYP51A1
Granulocyte Adhesion and Diapedesis	0	0.00485	#NUM!	IL1RL1
TEC Kinase Signaling	0	0.00518	#NUM!	GNG4,ITGA8,ITGB3
Unfolded protein response	0	0.0108	#NUM!	HSPA4
Estrogen Receptor Signaling	0	0.00728	#NUM!	ADCY1,GNG4,MYL12B
SAPK/JNK Signaling	0	0.00398	#NUM!	GNG4,MAP3K10
B Cell Receptor Signaling	0	0.00313	#NUM!	CAMK2A,MAP3K10
WNT/β-catenin Signaling	0	0.00575	#NUM!	SFRP4
Death Receptor Signaling	0	0.0102	#NUM!	HSPB7
NF-κB Signaling	0	0.00525	#NUM!	FGFR2,FLT1,MYD88
VEGF Signaling	0	0.0103	#NUM!	FLT1
T Cell Receptor Signaling	0	0.00161	#NUM!	ICOSLG
BMP signaling pathway	0	0.0111	#NUM!	BMP3
Autophagy	0	0.00909	#NUM!	MYD88,NRBF2
Th17 Activation Pathway	0	0.00204	#NUM!	MYD88
NER (Nucleotide Excision Repair, Enhanced Pathway)	0	0.0109	#NUM!	TOP2A
Systemic Lupus Erythematosus in T Cell Signaling Pathway	0	0.00155	#NUM!	ICOSLG
Systemic Lupus Erythematosus in B Cell Signaling Pathway	0	0.00274	#NUM!	IRF7,MYD88
Inhibition of ARE-Mediated mRNA Degradation Pathway	0	0.00613	#NUM!	PSMB9
Necroptosis Signaling Pathway	0	0.00617	#NUM!	CAMK2A
Xenobiotic Metabolism General Signaling Pathway	0	0.00613	#NUM!	MAP3K10
Insulin Secretion Signaling Pathway	0	0.0105	#NUM!	ADCY1,CAMK2A,KCNJ8
Regulation of the Epithelial Mesenchymal Transition by Growth Factors Pathway	0	0.0103	#NUM!	FGFR2,PDGFD
