# Supplementary material for: Early-phase impact of obesity-associated stress on murine vascular smooth muscle cells depends on EGFR and sex
Source: Commun Biol. 2025 Dec 22;8:1834. doi: 10.1038/s42003-025-09416-7 (PMC12749158; doi:10.1038/s42003-025-09416-7)
Supplement: Supplementary file 6 — Supplementary Data 4 [file 42003_2025_9416_MOESM6_ESM.xlsx]

## Sheet: Sheet0
© 2000-2024 QIAGEN. All rights reserved.
Ingenuity Canonical Pathways	-log(B-H p-value)	Ratio	z-score	Molecules
Regulation of lipid metabolism by PPARalpha	4.36	0.042	2.236	ANGPTL4,ANKRD1,CPT1A,HMGCS2,PPARG
RAR Activation	3.12	0.0138	1.342	ADCY1,Aldh1a1,DLK1,PDE1B,PPARG,TGM2
Signaling by Retinoic Acid	2.86	0.0652	#NUM!	Aldh1a1,CPT1A,PDK4
GABA Receptor Signaling	1.85	0.0226	#NUM!	ABAT,ADCY1,GABRA3
Synaptic Long Term Potentiation	1.85	0.0224	#NUM!	ADCY1,GRIA4,PPP1R3C
Glutaminergic Receptor Signaling Pathway (Enhanced)	1.85	0.0122	1	ADCY1,GABRA3,GRIA4,HMOX1
Ferroptosis Signaling Pathway	1.85	0.0221	#NUM!	ANGPTL4,CBS,HMOX1
GABAergic Receptor Signaling Pathway (Enhanced)	1.85	0.0214	#NUM!	ABAT,ADCY1,GABRA3
DAG and IP3 signaling	1.63	0.0488	#NUM!	ADCY1,PDE1B
Cardiac β-adrenergic Signaling	1.63	0.0167	#NUM!	ADCY1,PDE1B,PPP1R3C
GABA receptor activation	1.38	0.0333	#NUM!	ADCY1,GABRA3
β-alanine Degradation I	1.38	0.5	#NUM!	ABAT
cAMP-mediated signaling	1.38	0.0124	#NUM!	ADCY1,NPY1R,PDE1B
PXR/RXR Activation	1.38	0.0299	#NUM!	CPT1A,HMGCS2
Hematoma Resolution Signaling Pathway	1.38	0.0116	#NUM!	CBS,HMOX1,PPARG
Plasma lipoprotein assembly, remodeling, and clearance	1.38	0.0263	#NUM!	ANGPTL4,MYLIP
Cysteine Biosynthesis/Homocysteine Degradation	1.38	0.333	#NUM!	CBS
4-aminobutyrate Degradation I	1.38	0.333	#NUM!	ABAT
Dopamine Receptor Signaling	1.38	0.0247	#NUM!	ADCY1,PPP1R3C
Transcriptional regulation of white adipocyte differentiation	1.38	0.0238	#NUM!	ANGPTL4,PPARG
Activation of NMDA receptors and postsynaptic events	1.38	0.0235	#NUM!	ADCY1,GRIA4
LPS/IL-1 Mediated Inhibition of RXR Function	1.38	0.0101	#NUM!	Aldh1a1,CPT1A,HMGCS2
Sirtuin Signaling Pathway	1.38	0.0101	#NUM!	CPT1A,HMGCS2,PPARG
Opioid Signalling	1.38	0.0222	#NUM!	ADCY1,PDE1B
Heme Degradation	1.38	0.25	#NUM!	HMOX1
Mitochondrial protein degradation	1.32	0.0204	#NUM!	ECH1,HMGCS2
Glutamate Degradation III (via 4-aminobutyrate)	1.31	0.2	#NUM!	ABAT
Cellular Effects of Sildenafil (Viagra)	1.25	0.00576	0	ADCY1,NPY1R,PPARG,PPP1R3C
CDK5 Signaling	1.24	0.0174	#NUM!	ADCY1,PPP1R3C
Sleep NREM Signaling Pathway	1.24	0.0172	#NUM!	ADCY1,GABRA3
Cachexia Signaling Pathway	1.24	0.00815	#NUM!	ADCY1,KLF15,PPARG
Protein Kinase A Signaling	1.16	0.00735	#NUM!	ADCY1,PDE1B,PPP1R3C
Adipogenesis pathway	1.16	0.0145	#NUM!	DLK1,PPARG
White Adipose Tissue Browning Pathway	1.16	0.0145	#NUM!	ADCY1,PPARG
Ketone body metabolism	1.16	0.1	#NUM!	HMGCS2
Prednisone ADME	1.16	0.1	#NUM!	HSD11B1
G alpha (s) signalling events	1.16	0.0138	#NUM!	ADCY1,PDE1B
Gαi Signaling	1.16	0.0137	#NUM!	ADCY1,NPY1R
Endocannabinoid Neuronal Synapse Pathway	1.15	0.0134	#NUM!	ADCY1,GRIA4
Oleate Biosynthesis II (Animals)	1.14	0.0909	#NUM!	Scd2
Relaxin Signaling	1.13	0.0128	#NUM!	ADCY1,PDE1B
Ketogenesis	1.13	0.0833	#NUM!	HMGCS2
Serotonin Receptor Signaling	1.09	0.00636	#NUM!	ADCY1,HMOX1,TGM2
Carnitine metabolism	1.09	0.0714	#NUM!	CPT1A
Choline Biosynthesis III	1.09	0.0714	#NUM!	HMOX1
Mevalonate Pathway I	1.07	0.0667	#NUM!	HMGCS2
Protein Sorting Signaling Pathway	1.07	0.011	#NUM!	ADCY1,HMOX1
Aryl Hydrocarbon Receptor Signaling	1.07	0.0109	#NUM!	Aldh1a1,TGM2
Dopamine-DARPP32 Feedback in cAMP Signaling	1.06	0.0107	#NUM!	ADCY1,PPP1R3C
Endothelin-1 Signaling	1.06	0.0103	#NUM!	ADCY1,HMOX1
FXR/RXR Activation	1.06	0.0103	#NUM!	HMOX1,PPARG
Acetylcholine Receptor Signaling Pathway	1.06	0.0102	#NUM!	ADCY1,HMOX1
RORA activates gene expression	1.06	0.0556	#NUM!	CPT1A
Adrenomedullin signaling pathway	1.06	0.0099	#NUM!	ADCY1,PPARG
GABA synthesis, release, reuptake and degradation	1.06	0.0526	#NUM!	ABAT
Mitochondrial L-carnitine Shuttle Pathway	1.06	0.0526	#NUM!	CPT1A
Superpathway of Geranylgeranyldiphosphate Biosynthesis I (via Mevalonate)	1.06	0.0526	#NUM!	HMGCS2
Valine Degradation I	1.05	0.05	#NUM!	ABAT
Gustation Pathway	1.05	0.00948	#NUM!	ADCY1,GABRA3
Synaptic adhesion-like molecules	1.05	0.0476	#NUM!	GRIA4
Formation of the ureteric bud	1.05	0.0476	#NUM!	GFRA1
Insertion of tail-anchored proteins into the endoplasmic reticulum membrane	1.04	0.0455	#NUM!	HMOX1
ERK/MAPK Signaling	1.04	0.00905	#NUM!	PPARG,PPP1R3C
NFE2L2 regulating anti-oxidant/detoxification enzymes	1.04	0.0435	#NUM!	HMOX1
Fatty Acid α-oxidation	1.04	0.0435	#NUM!	Aldh1a1
Histamine Degradation	1.04	0.0417	#NUM!	Aldh1a1
Cysteine Biosynthesis III (mammalia)	1.04	0.0417	#NUM!	CBS
Xenobiotic Metabolism PXR Signaling Pathway	1.04	0.00866	#NUM!	Aldh1a1,PPP1R3C
Neurovascular Coupling Signaling Pathway	1.04	0.00858	#NUM!	GABRA3,GRIA4
Glycogen metabolism	1.04	0.04	#NUM!	PPP1R3C
Putrescine Degradation III	1.04	0.04	#NUM!	Aldh1a1
Metabolism of porphyrins	1.04	0.0385	#NUM!	HMOX1
Orexin Signaling Pathway	1.04	0.0083	#NUM!	ADCY1,PPARG
CREB Signaling in Neurons	1.04	0.00486	#NUM!	ADCY1,GRIA4,NPY1R
BMAL1:CLOCK,NPAS2 activates circadian gene expression	1.04	0.037	#NUM!	KLF15
Ethanol Degradation IV	1.04	0.037	#NUM!	Aldh1a1
Sulfur amino acid metabolism	1.03	0.0357	#NUM!	CBS
Pancreatic Secretion Signaling Pathway	1.03	0.00797	#NUM!	ADCY1,PPP1R3C
Docosahexaenoic Acid (DHA) Signaling	1.03	0.00794	#NUM!	ADCY1,HMOX1
SUMOylation of intracellular receptors	1.03	0.0345	#NUM!	PPARG
Regulation of CDH11 Expression and Function	1.03	0.0333	#NUM!	ANGPTL4
Superpathway of Cholesterol Biosynthesis	1.03	0.0333	#NUM!	HMGCS2
G alpha (i) signalling events	1.03	0.00772	#NUM!	ADCY1,NPY1R
Glutamate binding, activation of AMPA receptors and synaptic plasticity	1.03	0.0323	#NUM!	GRIA4
Transcriptional regulation of brown and beige adipocyte differentiation	1.03	0.0323	#NUM!	PPARG
Tryptophan Degradation X (Mammalian, via Tryptamine)	1.03	0.0323	#NUM!	Aldh1a1
Circadian Rhythm Signaling	1.01	0.00733	#NUM!	ADCY1,GRIA4
Opioid Signaling Pathway	0.986	0.00709	#NUM!	ADCY1,PDE1B
Superpathway of Methionine Degradation	0.97	0.027	#NUM!	CBS
Metabolism of steroid hormones	0.963	0.0263	#NUM!	HSD11B1
Dopamine Degradation	0.959	0.0256	#NUM!	Aldh1a1
G-Protein Coupled Receptor Signaling	0.959	0.0042	#NUM!	ADCY1,NPY1R,PDE1B
RET signaling	0.945	0.0244	#NUM!	GFRA1
Autism Signaling Pathway	0.944	0.00647	#NUM!	Aldh1a1,CBS
Ethanol Degradation II	0.944	0.0238	#NUM!	Aldh1a1
Vasopressin regulates renal water homeostasis via Aquaporins	0.941	0.0233	#NUM!	ADCY1
Parkinson's Signaling Pathway	0.941	0.00633	#NUM!	Aldh1a1,GRIA4
Synaptogenesis Signaling Pathway	0.941	0.00631	#NUM!	ADCY1,GRIA4
tRNA Splicing	0.937	0.0222	#NUM!	PDE1B
Noradrenaline and Adrenaline Degradation	0.937	0.0222	#NUM!	Aldh1a1
Xenobiotic Metabolism Signaling	0.931	0.00606	#NUM!	Aldh1a1,HMOX1
Heme signaling	0.931	0.0213	#NUM!	HMOX1
Neuroinflammation Signaling Pathway	0.931	0.00602	#NUM!	GABRA3,HMOX1
G alpha (z) signalling events	0.931	0.0208	#NUM!	ADCY1
Gap Junction Signaling	0.931	0.00599	#NUM!	ADCY1,GRIA4
Pyruvate metabolism	0.926	0.0204	#NUM!	PDK4
NR1H2 and NR1H3-mediated signaling	0.913	0.0196	#NUM!	MYLIP
Retinoate Biosynthesis I	0.909	0.0192	#NUM!	Aldh1a1
NLR signaling pathways	0.882	0.0179	#NUM!	HMOX1
Folate Signaling Pathway	0.879	0.0175	#NUM!	CBS
Cytoprotection by HMOX1	0.875	0.0172	#NUM!	HMOX1
Polyamine Regulation in Colon Cancer	0.872	0.0169	#NUM!	PPARG
Iron uptake and transport	0.869	0.0167	#NUM!	HMOX1
Class I MHC mediated antigen processing and presentation	0.865	0.00525	#NUM!	KLHL13,MYLIP
NCAM signaling for neurite out-growth	0.86	0.0159	#NUM!	GFRA1
Transcriptional Regulation by MECP2	0.86	0.0159	#NUM!	PPARG
Peroxisomal protein import	0.857	0.0156	#NUM!	ECH1
Oxidative Ethanol Degradation III	0.841	0.0149	#NUM!	Aldh1a1
Glutamate Receptor Signaling	0.839	0.0147	#NUM!	GRIA4
Phospholipases	0.836	0.0145	#NUM!	HMOX1
GPCR-Mediated Integration of Enteroendocrine Signaling Exemplified by an L Cell	0.806	0.0133	#NUM!	ADCY1
Leptin Signaling in Obesity	0.806	0.0132	#NUM!	ADCY1
GDNF Family Ligand-Receptor Interactions	0.806	0.0132	#NUM!	GFRA1
Signaling by NOTCH1	0.805	0.013	#NUM!	DLK1
PI Metabolism	0.775	0.0119	#NUM!	PLEKHA4
PEDF Signaling	0.775	0.0119	#NUM!	PPARG
Platelet homeostasis	0.769	0.0116	#NUM!	PDE1B
HIPPO signaling	0.768	0.0115	#NUM!	PPP1R3C
Fcγ Receptor-mediated Phagocytosis in Macrophages and Monocytes	0.75	0.0108	#NUM!	HMOX1
Unfolded protein response	0.75	0.0108	#NUM!	PPARG
Apelin Adipocyte Signaling Pathway	0.75	0.0108	#NUM!	ADCY1
IL-1 Signaling	0.736	0.0103	#NUM!	ADCY1
Melanocyte Development and Pigmentation Signaling	0.735	0.0102	#NUM!	ADCY1
Serotonin Degradation	0.734	0.0101	#NUM!	Aldh1a1
Neuropathic Pain Signaling in Dorsal Horn Neurons	0.729	0.0099	#NUM!	GRIA4
GPER1 signaling	0.724	0.00971	#NUM!	ADCY1
Integration of energy metabolism	0.711	0.00926	#NUM!	ADCY1
PPAR Signaling	0.711	0.00926	#NUM!	PPARG
Xenobiotic Metabolism AHR Signaling Pathway	0.711	0.00917	#NUM!	Aldh1a1
α-Adrenergic Signaling	0.711	0.00909	#NUM!	ADCY1
Interleukin-4 and Interleukin-13 signaling	0.711	0.00901	#NUM!	HMOX1
mRNA 3 Prime End Processing Signaling Pathway	0.711	0.00893	#NUM!	PPP1R3C
Cardiac Hypertrophy Signaling (Enhanced)	0.711	0.00372	#NUM!	ADCY1,PDE1B
Kinetochore Metaphase Signaling Pathway	0.711	0.00885	#NUM!	PPP1R3C
Hedgehog 'off' state	0.71	0.00877	#NUM!	ADCY1
Amyotrophic Lateral Sclerosis Signaling	0.707	0.00862	#NUM!	GRIA4
Sphingosine-1-phosphate Signaling	0.707	0.00847	#NUM!	ADCY1
GPCR-Mediated Nutrient Sensing in Enteroendocrine Cells	0.707	0.00847	#NUM!	ADCY1
Antioxidant Action of Vitamin C	0.707	0.0084	#NUM!	HMOX1
Phospholipase C Signaling	0.707	0.00267	#NUM!	ADCY1,HMOX1,TGM2
Nitric Oxide Signaling in the Cardiovascular System	0.707	0.00833	#NUM!	PDE1B
Renin-Angiotensin Signaling	0.707	0.00826	#NUM!	ADCY1
Pancreatic Adenocarcinoma Signaling	0.696	0.008	#NUM!	HMOX1
Gαs Signaling	0.696	0.00794	#NUM!	ADCY1
Endocannabinoid Developing Neuron Pathway	0.695	0.00787	#NUM!	ADCY1
G Beta Gamma Signaling	0.691	0.00769	#NUM!	ADCY1
LXR/RXR Activation	0.691	0.00763	#NUM!	MYLIP
TR/RXR Activation	0.691	0.00763	#NUM!	PPARG
P2Y Purinergic Receptor Signaling Pathway	0.688	0.00752	#NUM!	ADCY1
SNARE Signaling Pathway	0.68	0.0073	#NUM!	ADCY1
Glucocorticoid Receptor Signaling	0.68	0.00332	#NUM!	PDK4,PPARG
Breast Cancer Regulation by Stathmin1	0.68	0.00329	#NUM!	NPY1R,PPP1R3C
Reelin Signaling in Neurons	0.68	0.00714	#NUM!	PDK4
Insulin Receptor Signaling	0.68	0.00714	#NUM!	PPP1R3C
DHCR24 Signaling Pathway	0.677	0.00694	#NUM!	HMOX1
Apelin Endothelial Signaling Pathway	0.677	0.00694	#NUM!	ADCY1
Iron homeostasis signaling pathway	0.677	0.0069	#NUM!	HMOX1
Selenoamino acid metabolism	0.677	0.00685	#NUM!	CBS
Endocannabinoid Cancer Inhibition Pathway	0.677	0.00685	#NUM!	ADCY1
Dilated Cardiomyopathy Signaling Pathway	0.673	0.00667	#NUM!	ADCY1
NAD Signaling Pathway	0.673	0.00667	#NUM!	HMGCS2
PTEN Regulation	0.673	0.00667	#NUM!	PPARG
WNT/SHH Axonal Guidance Signaling Pathway	0.673	0.00658	#NUM!	ADCY1
Type II Diabetes Mellitus Signaling	0.673	0.00658	#NUM!	PPARG
Corticotropin Releasing Hormone Signaling	0.67	0.00649	#NUM!	ADCY1
IL-10 Signaling	0.67	0.00645	#NUM!	HMOX1
eNOS Signaling	0.658	0.00621	#NUM!	ADCY1
Xenobiotic Metabolism General Signaling Pathway	0.655	0.00613	#NUM!	HMOX1
CXCR4 Signaling	0.648	0.00599	#NUM!	ADCY1
Gαq Signaling	0.646	0.00592	#NUM!	HMOX1
Phagosome Formation	0.617	0.00281	#NUM!	HMOX1,NPY1R
Macrophage Classical Activation Signaling Pathway	0.617	0.00532	#NUM!	PPARG
MicroRNA Biogenesis Signaling Pathway	0.617	0.00532	#NUM!	HMOX1
D-myo-inositol (1,4,5,6)-Tetrakisphosphate Biosynthesis	0.617	0.00526	#NUM!	PPP1R3C
D-myo-inositol (3,4,5,6)-tetrakisphosphate Biosynthesis	0.617	0.00526	#NUM!	PPP1R3C
Acute Phase Response Signaling	0.617	0.00524	#NUM!	HMOX1
Macrophage Alternative Activation Signaling Pathway	0.617	0.00521	#NUM!	PPARG
GNRH Signaling	0.617	0.00521	#NUM!	ADCY1
Production of Nitric Oxide and Reactive Oxygen Species in Macrophages	0.617	0.00521	#NUM!	PPP1R3C
Adrenergic Receptor Signaling Pathway (Enhanced)	0.611	0.00508	#NUM!	ADCY1
PPARα/RXRα Activation	0.611	0.00508	#NUM!	ADCY1
Synaptic Long Term Depression	0.609	0.00503	#NUM!	GRIA4
3-phosphoinositide Degradation	0.608	0.00498	#NUM!	PPP1R3C
Pulmonary Healing Signaling Pathway	0.606	0.0049	#NUM!	DLK1
ID1 Signaling Pathway	0.606	0.0049	#NUM!	TGM2
D-myo-inositol-5-phosphate Metabolism	0.605	0.00485	#NUM!	PPP1R3C
IL-8 Signaling	0.603	0.00481	#NUM!	HMOX1
Activin Inhibin Signaling Pathway	0.6	0.00472	#NUM!	PPARG
HIF1α Signaling	0.6	0.00472	#NUM!	HMOX1
mTOR Signaling	0.598	0.00465	#NUM!	HMOX1
3-phosphoinositide Biosynthesis	0.598	0.00463	#NUM!	PPP1R3C
Multiple Sclerosis Signaling Pathway	0.598	0.00459	#NUM!	PPARG
Calcium Signaling	0.598	0.00459	#NUM!	GRIA4
Thrombin Signaling	0.594	0.0045	#NUM!	ADCY1
Hepatic Cholestasis	0.594	0.00446	#NUM!	ADCY1
Nuclear Cytoskeleton Signaling Pathway	0.594	0.00446	#NUM!	PPARG
NAFLD Signaling Pathway	0.594	0.00444	#NUM!	CPT1A
Role of NFAT in Cardiac Hypertrophy	0.591	0.00439	#NUM!	ADCY1
Xenobiotic Metabolism CAR Signaling Pathway	0.587	0.00431	#NUM!	Aldh1a1
Osteoarthritis Pathway	0.576	0.00417	#NUM!	PPARG
IL-12 Signaling and Production in Macrophages	0.575	0.00413	#NUM!	PPARG
Superpathway of Inositol Phosphate Compounds	0.575	0.00412	#NUM!	PPP1R3C
AMPK Signaling	0.575	0.00408	#NUM!	CPT1A
Neddylation	0.575	0.00407	#NUM!	KLHL13
Molecular Mechanisms of Cancer	0.565	0.00231	#NUM!	ADCY1,NPY1R
Sperm Motility	0.561	0.00388	#NUM!	PDE1B
Cardiac Hypertrophy Signaling	0.56	0.00385	#NUM!	ADCY1
RAF/MAP kinase cascade	0.559	0.00382	#NUM!	GFRA1
NRF2-mediated Oxidative Stress Response	0.552	0.0037	#NUM!	HMOX1
Colorectal Cancer Metastasis Signaling	0.552	0.0037	#NUM!	ADCY1
Eicosanoid Signaling	0.537	0.00353	#NUM!	ADCY1
Oxytocin Signaling Pathway	0.537	0.00351	#NUM!	PPARG
Insulin Secretion Signaling Pathway	0.537	0.00351	#NUM!	ADCY1
Huntington's Disease Signaling	0.537	0.00348	#NUM!	TGM2
Histone Modification Signaling Pathway	0.524	0.00333	#NUM!	TGM2
Senescence Pathway	0.524	0.00333	#NUM!	PDK4
Class A/1 (Rhodopsin-like receptors)	0.488	0.003	#NUM!	NPY1R
Mitochondrial Dysfunction	0.477	0.0029	#NUM!	PPARG
Estrogen Receptor Signaling	0.416	0.00243	#NUM!	ADCY1
Hepatic Fibrosis Signaling Pathway	0.414	0.0024	#NUM!	PPARG
Generic Transcription Pathway	0.406	0.00233	#NUM!	PPARG
RHO GTPase cycle	0.392	0.00222	#NUM!	STBD1
Neutrophil degranulation	0.374	0.0021	#NUM!	STBD1
BBSome Signaling Pathway	0.364	0.00202	#NUM!	NPY1R
ICOS-ICOSL Signaling in T Helper Cells	0.354	0.00195	#NUM!	PLEKHA4
Lung Ionic Balance Signaling Pathway	0.347	0.0019	#NUM!	NPY1R
IL-4 Signaling	0.32	0.00174	#NUM!	TGM2
PI3K Signaling in B Lymphocytes	0.314	0.00169	#NUM!	PLEKHA4
CTLA4 Signaling in Cytotoxic T Lymphocytes	0.305	0.00163	#NUM!	HMOX1
S100 Family Signaling Pathway	0.233	0.00127	#NUM!	NPY1R
FAK Signaling	0	0.000962	#NUM!	NPY1R
