# Supplementary material for: Early-phase impact of obesity-associated stress on murine vascular smooth muscle cells depends on EGFR and sex
Source: Commun Biol. 2025 Dec 22;8:1834. doi: 10.1038/s42003-025-09416-7 (PMC12749158; doi:10.1038/s42003-025-09416-7)
Supplement: Supplementary file 7 — Supplementary Data 5 [file 42003_2025_9416_MOESM7_ESM.xlsx]

## Sheet: Sheet0
© 2000-2025 QIAGEN. All rights reserved.
Ingenuity Canonical Pathways	-log(B-H p-value)	Ratio	z-score	Molecules
Regulation of lipid metabolism by PPARalpha	2.76	0.042	1.342	ABCA1,ANGPTL4,CPT1A,HMGCS2,PLIN2
Plasma lipoprotein assembly, remodeling, and clearance	2.48	0.0526	-1	ABCA1,ABCG1,ANGPTL4,MYLIP
Signaling by Retinoic Acid	1.89	0.0652	#NUM!	CPT1A,DHRS3,PDK4
NR1H2 and NR1H3-mediated signaling	1.89	0.0588	#NUM!	ABCA1,ABCG1,MYLIP
Ferroptosis Signaling Pathway	1.89	0.0292	1	ABCA1,ANGPTL4,HMOX1,TFRC
Activation of IRF by Cytosolic Pattern Recognition Receptors	1.72	0.0455	#NUM!	DHX58,IRF7,ISG15
Sirtuin Signaling Pathway	1.72	0.0168	-1	ABCA1,CPT1A,HMGCS2,NDRG1,UCP2
Interferon alpha/beta signaling	1.66	0.0395	#NUM!	EGR1,IRF7,ISG15
DDX58/IFIH1-mediated induction of interferon-alpha/beta	1.63	0.037	#NUM!	DHX58,IRF7,ISG15
Glutamate binding, activation of AMPA receptors and synaptic plasticity	1.23	0.0645	#NUM!	CAMK2A,GRIA4
Transcriptional Regulation by E2F6	1.19	0.0588	#NUM!	BRCA1,RRM2
LXR/RXR Activation	1.17	0.0231	#NUM!	ABCA1,ABCG1,MYLIP
NGF-stimulated transcription	1.14	0.0513	#NUM!	EGR1,EGR3
LPS/IL-1 Mediated Inhibition of RXR Function	1.1	0.0134	#NUM!	ABCA1,ABCG1,CPT1A,HMGCS2
Collagen chain trimerization	1.1	0.0455	#NUM!	COL15A1,COL2A1
Role of RIG1-like Receptors in Antiviral Innate Immunity	1.07	0.0426	#NUM!	DHX58,IRF7
Retinol Biosynthesis	0.982	0.037	#NUM!	DHRS3,LIPE
Iron uptake and transport	0.962	0.0333	#NUM!	HMOX1,TFRC
Assembly of collagen fibrils and other multimeric structures	0.962	0.0328	#NUM!	COL15A1,COL2A1
Collagen degradation	0.962	0.0312	#NUM!	COL15A1,COL2A1
UFMylation Signaling Pathway	0.962	0.0312	#NUM!	ABCA1,ABCG1
Heme Degradation	0.962	0.25	#NUM!	HMOX1
Collagen biosynthesis and modifying enzymes	0.962	0.0299	#NUM!	COL15A1,COL2A1
PXR/RXR Activation	0.962	0.0299	#NUM!	CPT1A,HMGCS2
Pathogen Induced Cytokine Storm Signaling Pathway	0.962	0.0105	-2	COL15A1,COL2A1,DHX58,IRF7
Maturity Onset Diabetes of Young (MODY) Signaling	0.859	0.0256	#NUM!	KLF11,UCP2
Activation of NMDA receptors and postsynaptic events	0.809	0.0235	#NUM!	CAMK2A,GRIA4
Mitochondrial Uncoupling	0.809	0.143	#NUM!	UCP2
Tuberculosis Latent Signaling Pathway	0.789	0.0222	#NUM!	LIPE,PLIN2
Role of Hypercytokinemia/hyperchemokinemia in the Pathogenesis of Influenza	0.785	0.0217	#NUM!	IRF7,ISG15
Interferon gamma signaling	0.772	0.0204	#NUM!	CAMK2A,IRF7
Mitochondrial protein degradation	0.772	0.0204	#NUM!	ECH1,HMGCS2
Lipophagy	0.772	0.111	#NUM!	PLIN2
Neuropathic Pain Signaling in Dorsal Horn Neurons	0.764	0.0198	#NUM!	CAMK2A,GRIA4
Ketone body metabolism	0.753	0.1	#NUM!	HMGCS2
ISGylation Signaling Pathway	0.727	0.0183	#NUM!	IRF7,ISG15
Ketogenesis	0.71	0.0833	#NUM!	HMGCS2
Oleate Biosynthesis II (Animals)	0.71	0.0833	#NUM!	Scd2
Synaptic Long Term Potentiation	0.688	0.0161	#NUM!	CAMK2A,GRIA4
Carnitine metabolism	0.688	0.0714	#NUM!	CPT1A
DNA Double-Strand Break Repair by Homologous Recombination	0.688	0.0714	#NUM!	BRCA1
Choline Biosynthesis III	0.688	0.0714	#NUM!	HMOX1
GP6 Signaling Pathway	0.675	0.0156	#NUM!	COL15A1,COL2A1
Pulmonary Fibrosis Idiopathic Signaling Pathway	0.67	0.0092	#NUM!	COL15A1,COL2A1,EGR1
Glutaminergic Receptor Signaling Pathway (Enhanced)	0.67	0.0092	#NUM!	CAMK2A,GRIA4,HMOX1
Mevalonate Pathway I	0.67	0.0625	#NUM!	HMGCS2
Neuroinflammation Signaling Pathway	0.67	0.00909	#NUM!	BACE2,HMOX1,IRF7
Reelin Signaling in Neurons	0.663	0.0145	#NUM!	CAMK2A,PDK4
RORA activates gene expression	0.65	0.0556	#NUM!	CPT1A
Mitochondrial Dysfunction	0.65	0.0087	#NUM!	BACE2,CAMK2A,UCP2
Iron homeostasis signaling pathway	0.65	0.0138	#NUM!	HMOX1,TFRC
Mitochondrial L-carnitine Shuttle Pathway	0.65	0.0526	#NUM!	CPT1A
Superpathway of Geranylgeranyldiphosphate Biosynthesis I (via Mevalonate)	0.636	0.05	#NUM!	HMGCS2
Synaptic adhesion-like molecules	0.634	0.0476	#NUM!	GRIA4
Cachexia Signaling Pathway	0.634	0.00815	#NUM!	KLF15,LIPE,Prl2c2 (includes others)
Insertion of tail-anchored proteins into the endoplasmic reticulum membrane	0.634	0.0455	#NUM!	HMOX1
Chaperone Mediated Autophagy	0.634	0.0455	#NUM!	PLIN2
Microautophagy Signaling Pathway	0.634	0.0126	#NUM!	COL15A1,COL2A1
Preeclampsia Signaling Pathway	0.632	0.0124	#NUM!	ANGPTL4,HMOX1
NFE2L2 regulating anti-oxidant/detoxification enzymes	0.631	0.0435	#NUM!	HMOX1
Fertilization	0.607	0.0385	#NUM!	IZUMO4
Metabolism of porphyrins	0.607	0.0385	#NUM!	HMOX1
The Visual Cycle	0.607	0.0385	#NUM!	DHRS3
Pyrimidine Deoxyribonucleotides De Novo Biosynthesis I	0.607	0.0385	#NUM!	RRM2
BMAL1:CLOCK,NPAS2 activates circadian gene expression	0.598	0.037	#NUM!	KLF15
Interconversion of nucleotide di- and triphosphates	0.593	0.0345	#NUM!	RRM2
MicroRNA Biogenesis Signaling Pathway	0.593	0.0107	#NUM!	BRCA1,HMOX1
Hepatitis B Chronic Liver Pathogenesis Signaling Pathway	0.593	0.0106	#NUM!	EGR1,IRF7
Regulation of CDH11 Expression and Function	0.593	0.0333	#NUM!	ANGPTL4
Signaling by ALK	0.593	0.0323	#NUM!	PTN
MyD88 dependent cascade initiated on endosome	0.593	0.0323	#NUM!	IRF7
Superpathway of Cholesterol Biosynthesis	0.593	0.0323	#NUM!	HMGCS2
Hepatic Fibrosis / Hepatic Stellate Cell Activation	0.593	0.0104	#NUM!	COL15A1,COL2A1
GNRH Signaling	0.593	0.0104	#NUM!	CAMK2A,EGR1
RAR Activation	0.593	0.00693	#NUM!	CAMK2A,DHRS3,LIPE
Acetylcholine Receptor Signaling Pathway	0.593	0.0101	#NUM!	CAMK2A,HMOX1
Toll Like Receptor 3 (TLR3) Cascade	0.593	0.0303	#NUM!	IRF7
Sialic acid metabolism	0.593	0.0303	#NUM!	NEU3
Late endosomal microautophagy	0.586	0.0294	#NUM!	PLIN2
HIF1α Signaling	0.567	0.00952	#NUM!	CAMK2A,HMOX1
Mitochondrial Fatty Acid Beta-Oxidation	0.567	0.027	#NUM!	DBI
Interferon Signaling	0.567	0.027	#NUM!	ISG15
MyD88-independent TLR4 cascade	0.566	0.0263	#NUM!	IRF7
Triglyceride metabolism	0.566	0.0263	#NUM!	LIPE
Calcium Signaling	0.561	0.00917	#NUM!	CAMK2A,GRIA4
Serotonin Receptor Signaling	0.561	0.00638	#NUM!	CAMK2A,HMOX1,LIPE
NAFLD Signaling Pathway	0.555	0.00893	#NUM!	CPT1A,LIPE
DAG and IP3 signaling	0.555	0.0244	#NUM!	CAMK2A
Intrinsic Prothrombin Activation Pathway	0.541	0.0233	#NUM!	COL2A1
TP53 Regulates Transcription of Cell Death Genes	0.541	0.0227	#NUM!	NDRG1
Assembly and cell surface presentation of NMDA receptors	0.541	0.0227	#NUM!	CAMK2A
Role of OCT4 in Mammalian Embryonic Stem Cell Pluripotency	0.541	0.0217	#NUM!	BRCA1
DNA damage-induced 14-3-3σ Signaling	0.541	0.0217	#NUM!	BRCA1
Heme signaling	0.541	0.0213	#NUM!	HMOX1
AMPK Signaling	0.541	0.0082	#NUM!	CPT1A,LIPE
DNA Damage Bypass	0.541	0.0208	#NUM!	ISG15
Nonhomologous End-Joining (NHEJ)	0.541	0.0204	#NUM!	BRCA1
Pyruvate metabolism	0.541	0.0204	#NUM!	PDK4
Wound Healing Signaling Pathway	0.541	0.00803	#NUM!	COL15A1,COL2A1
Meiotic recombination	0.541	0.02	#NUM!	BRCA1
Signaling by TGFBR3	0.541	0.02	#NUM!	HELLS
nNOS Signaling in Neurons	0.541	0.02	#NUM!	CAMK2A
Retinoate Biosynthesis I	0.541	0.02	#NUM!	DHRS3
Cell Cycle: G2/M DNA Damage Checkpoint Regulation	0.537	0.0196	#NUM!	BRCA1
Amyloid Processing	0.533	0.0192	#NUM!	BACE2
Hematoma Resolution Signaling Pathway	0.53	0.00772	#NUM!	HMOX1,UCP2
Meiotic synapsis	0.522	0.0182	#NUM!	BRCA1
Sensory processing of sound by outer hair cells of the cochlea	0.522	0.0182	#NUM!	TMIE
NLR signaling pathways	0.52	0.0179	#NUM!	HMOX1
Circadian Rhythm Signaling	0.52	0.00741	#NUM!	CAMK2A,GRIA4
Signaling by PDGF	0.52	0.0172	#NUM!	COL2A1
Cytoprotection by HMOX1	0.52	0.0172	#NUM!	HMOX1
Role of CHK Proteins in Cell Cycle Checkpoint Control	0.52	0.0172	#NUM!	BRCA1
DNA Double Strand Break Response	0.517	0.0169	#NUM!	BRCA1
GADD45 Signaling	0.516	0.0167	#NUM!	BRCA1
Insulin Secretion Signaling Pathway	0.516	0.00717	#NUM!	CAMK2A,KLF11
Visual phototransduction	0.515	0.0164	#NUM!	DHRS3
NCAM signaling for neurite out-growth	0.513	0.0159	#NUM!	COL2A1
Transcriptional Regulation by MECP2	0.513	0.0159	#NUM!	CAMK2A
Triacylglycerol Degradation	0.513	0.0159	#NUM!	LIPE
Cytosolic sensors of pathogen-associated DNA	0.513	0.0156	#NUM!	IRF7
Peroxisomal protein import	0.513	0.0156	#NUM!	ECH1
WNT/Ca+ pathway	0.505	0.0152	#NUM!	CAMK2A
Phospholipases	0.499	0.0147	#NUM!	HMOX1
Glutamate Receptor Signaling	0.499	0.0147	#NUM!	GRIA4
Sensory processing of sound by inner hair cells of the cochlea	0.498	0.0145	#NUM!	TMIE
TP53 Regulates Transcription of DNA Repair Genes	0.498	0.0143	#NUM!	BRCA1
GM-CSF Signaling	0.498	0.0143	#NUM!	CAMK2A
ISG15 antiviral mechanism	0.49	0.0135	#NUM!	ISG15
Melatonin Signaling	0.49	0.0135	#NUM!	CAMK2A
Parkinson's Signaling Pathway	0.49	0.00633	#NUM!	CAMK2A,GRIA4
Synaptogenesis Signaling Pathway	0.49	0.00633	#NUM!	CAMK2A,GRIA4
trans-Golgi Network Vesicle Budding	0.49	0.0133	#NUM!	TFRC
Role of Osteoclasts in Rheumatoid Arthritis Signaling Pathway	0.49	0.00631	#NUM!	COL15A1,COL2A1
SUMOylation of DNA damage response and repair proteins	0.483	0.013	#NUM!	BRCA1
PKR-mediated signaling	0.481	0.0128	#NUM!	ISG15
Signaling by MET	0.479	0.0127	#NUM!	COL2A1
Role of BRCA1 in DNA Damage Response	0.477	0.0125	#NUM!	BRCA1
Chemokine Signaling	0.477	0.0123	#NUM!	CAMK2A
Xenobiotic Metabolism Signaling	0.477	0.00602	#NUM!	CAMK2A,HMOX1
PI Metabolism	0.47	0.0119	#NUM!	PLEKHA4
Transcriptional regulation of white adipocyte differentiation	0.47	0.0119	#NUM!	ANGPTL4
Integrin cell surface interactions	0.469	0.0118	#NUM!	COL2A1
Regulation of the Epithelial Mesenchymal Transition in Development Pathway	0.467	0.0116	#NUM!	BRCA1
ABRA Signaling Pathway	0.461	0.0114	#NUM!	EGR1
Opioid Signalling	0.456	0.0111	#NUM!	CAMK2A
Cell junction organization	0.456	0.0109	#NUM!	CLDN15
Regulation of TP53 Activity through Phosphorylation	0.456	0.0108	#NUM!	BRCA1
Post-translational modification: synthesis of GPI-anchored proteins	0.456	0.0108	#NUM!	MDGA1
Fcγ Receptor-mediated Phagocytosis in Macrophages and Monocytes	0.456	0.0108	#NUM!	HMOX1
Heparan Sulfate Biosynthesis (Late Stages)	0.456	0.0106	#NUM!	LIPE
Apelin Adipocyte Signaling Pathway	0.456	0.0106	#NUM!	LIPE
TGF-β Signaling	0.448	0.0103	#NUM!	IRF7
p53 Signaling	0.448	0.0102	#NUM!	BRCA1
Crosstalk between Dendritic Cells and Natural Killer Cells	0.448	0.0102	#NUM!	CAMK2A
ATM Signaling	0.444	0.01	#NUM!	BRCA1
Cellular response to heat stress	0.444	0.0099	#NUM!	CAMK2A
Heparan Sulfate Biosynthesis	0.444	0.0099	#NUM!	LIPE
mRNA 3 Prime End Processing Signaling Pathway	0.443	0.0098	#NUM!	BRCA1
ABC-family proteins mediated transport	0.442	0.00971	#NUM!	ABCG1
Cargo recognition for clathrin-mediated endocytosis	0.439	0.00952	#NUM!	TFRC
Sleep REM Signaling Pathway	0.439	0.00943	#NUM!	EGR1
CDK5 Signaling	0.439	0.00943	#NUM!	EGR1
Extracellular matrix organization	0.438	0.00935	#NUM!	COL2A1
WNK Renal Signaling Pathway	0.437	0.00926	#NUM!	BRCA1
Protein Kinase A Signaling	0.435	0.00505	#NUM!	CAMK2A,LIPE
Sphingolipid metabolism	0.435	0.00909	#NUM!	NEU3
Interleukin-4 and Interleukin-13 signaling	0.434	0.00901	#NUM!	HMOX1
Binding and Uptake of Ligands by Scavenger Receptors	0.429	0.00877	#NUM!	SCARA5
HDR through Homologous Recombination (HRR) or Single Strand Annealing (SSA)	0.429	0.00877	#NUM!	BRCA1
Neutrophil Extracellular Trap Signaling Pathway	0.429	0.00489	#NUM!	COL15A1,COL2A1
Sleep NREM Signaling Pathway	0.429	0.00862	#NUM!	CAMK2A
Amyotrophic Lateral Sclerosis Signaling	0.429	0.00855	#NUM!	GRIA4
Antioxidant Action of Vitamin C	0.429	0.00855	#NUM!	HMOX1
Virus Entry via Endocytic Pathways	0.422	0.00833	#NUM!	TFRC
Pancreatic Adenocarcinoma Signaling	0.409	0.008	#NUM!	HMOX1
Glioma Signaling	0.409	0.00781	#NUM!	CAMK2A
Endocannabinoid Developing Neuron Pathway	0.409	0.00781	#NUM!	BRCA1
Clathrin-mediated endocytosis	0.409	0.00775	#NUM!	TFRC
Insulin Receptor Signaling	0.409	0.00775	#NUM!	LIPE
Cardiac conduction	0.409	0.00769	#NUM!	CAMK2A
Warburg Effect Signaling Pathway	0.409	0.00769	#NUM!	CPT1A
TR/RXR Activation	0.408	0.00763	#NUM!	UCP2
Mitotic G1 phase and G1/S transition	0.408	0.00758	#NUM!	RRM2
RHO GTPase cycle	0.403	0.00444	#NUM!	STBD1,TFRC
Atherosclerosis Signaling	0.403	0.00735	#NUM!	COL2A1
SNARE Signaling Pathway	0.403	0.00725	#NUM!	CAMK2A
Role of PKR in Interferon Induction and Antiviral Response	0.403	0.00725	#NUM!	SCARA5
Hereditary Breast Cancer Signaling	0.403	0.00725	#NUM!	BRCA1
White Adipose Tissue Browning Pathway	0.403	0.00719	#NUM!	LIPE
DHCR24 Signaling Pathway	0.394	0.00699	#NUM!	HMOX1
Role of Chondrocytes in Rheumatoid Arthritis Signaling Pathway	0.394	0.00694	#NUM!	EGR1
PTEN Regulation	0.39	0.00667	#NUM!	EGR1
Endocannabinoid Neuronal Synapse Pathway	0.39	0.00667	#NUM!	GRIA4
Dilated Cardiomyopathy Signaling Pathway	0.39	0.00662	#NUM!	CAMK2A
NAD Signaling Pathway	0.39	0.00662	#NUM!	HMGCS2
WNT/SHH Axonal Guidance Signaling Pathway	0.39	0.00662	#NUM!	CAMK2A
Factors Promoting Cardiogenesis in Vertebrates	0.39	0.00662	#NUM!	CAMK2A
KEAP1-NFE2L2 pathway	0.39	0.00658	#NUM!	BRCA1
Role of Pattern Recognition Receptors in Recognition of Bacteria and Viruses	0.387	0.00649	#NUM!	IRF7
IL-10 Signaling	0.387	0.00645	#NUM!	HMOX1
Ovarian Cancer Signaling	0.38	0.00629	#NUM!	BRCA1
Necroptosis Signaling Pathway	0.373	0.00613	#NUM!	CAMK2A
Xenobiotic Metabolism General Signaling Pathway	0.373	0.0061	#NUM!	HMOX1
Mitochondrial Division Signaling Pathway	0.37	0.00602	#NUM!	CAMK2A
ICOS-ICOSL Signaling in T Helper Cells	0.37	0.00391	#NUM!	CAMK2A,PLEKHA4
CXCR4 Signaling	0.37	0.00595	#NUM!	EGR1
Gαq Signaling	0.37	0.00592	#NUM!	HMOX1
Ribonucleotide Reductase Signaling Pathway	0.362	0.00575	#NUM!	RRM2
Netrin Signaling	0.362	0.00571	#NUM!	CAMK2A
Protein Sorting Signaling Pathway	0.354	0.00552	#NUM!	HMOX1
Tight Junction Signaling	0.354	0.00552	#NUM!	CLDN15
Ion channel transport	0.352	0.00546	#NUM!	CAMK2A
Acute Phase Response Signaling	0.346	0.00524	#NUM!	HMOX1
Macrophage Alternative Activation Signaling Pathway	0.346	0.00521	#NUM!	ABCA1
NOD1/2 Signaling Pathway	0.346	0.00518	#NUM!	IRF7
Leukocyte Extravasation Signaling	0.346	0.00515	#NUM!	CLDN15
Endothelin-1 Signaling	0.346	0.00515	#NUM!	HMOX1
Regulation of the Epithelial-Mesenchymal Transition Pathway	0.346	0.00515	#NUM!	EGR1
Regulation of the Epithelial Mesenchymal Transition by Growth Factors Pathway	0.346	0.00515	#NUM!	EGR1
FXR/RXR Activation	0.346	0.00513	#NUM!	HMOX1
Synaptic Long Term Depression	0.346	0.00505	#NUM!	GRIA4
PPARα/RXRα Activation	0.346	0.00505	#NUM!	ABCA1
TCF dependent signaling in response to WNT	0.346	0.00505	#NUM!	LGR6
IL-4 Signaling	0.345	0.00348	#NUM!	COL15A1,COL2A1
ID1 Signaling Pathway	0.345	0.00495	#NUM!	EGR1
Natural Killer Cell Signaling	0.345	0.00493	#NUM!	COL2A1
Granulocyte Adhesion and Diapedesis	0.345	0.0049	#NUM!	CLDN15
Beta-catenin independent WNT signaling	0.345	0.00488	#NUM!	CAMK2A
IL-8 Signaling	0.345	0.00481	#NUM!	HMOX1
Role of Tissue Factor in Cancer	0.345	0.00481	#NUM!	EGR1
Clathrin-mediated Endocytosis Signaling	0.345	0.00478	#NUM!	TFRC
Gustation Pathway	0.345	0.00474	#NUM!	LIPE
Coronavirus Pathogenesis Pathway	0.345	0.00474	#NUM!	IRF7
PI3K Signaling in B Lymphocytes	0.345	0.00338	#NUM!	CAMK2A,PLEKHA4
Activin Inhibin Signaling Pathway	0.345	0.00472	#NUM!	LIPE
mTOR Signaling	0.345	0.00467	#NUM!	HMOX1
Immunoregulatory interactions between a Lymphoid and a non-Lymphoid cell	0.345	0.00465	#NUM!	COL2A1
Glucocorticoid Receptor Signaling	0.345	0.00333	#NUM!	BRCA1,PDK4
Nuclear Cytoskeleton Signaling Pathway	0.341	0.00452	#NUM!	EGR1
Xenobiotic Metabolism PXR Signaling Pathway	0.341	0.00452	#NUM!	CAMK2A
Thrombin Signaling	0.341	0.00448	#NUM!	CAMK2A
Agranulocyte Adhesion and Diapedesis	0.341	0.00446	#NUM!	CLDN15
CREB Signaling in Neurons	0.341	0.00325	#NUM!	CAMK2A,GRIA4
Glycation Signaling Pathway	0.341	0.00444	#NUM!	EGR1
Role of NFAT in Cardiac Hypertrophy	0.337	0.00437	#NUM!	CAMK2A
Neurovascular Coupling Signaling Pathway	0.334	0.00431	#NUM!	GRIA4
Sertoli Cell-Germ Cell Junction Signaling Pathway (Enhanced)	0.331	0.00424	#NUM!	CLDN15
B Cell Receptor Signaling	0.331	0.00313	#NUM!	CAMK2A,EGR1
Osteoarthritis Pathway	0.331	0.0042	#NUM!	COL2A1
cAMP-mediated signaling	0.329	0.00415	#NUM!	CAMK2A
IL-12 Signaling and Production in Macrophages	0.329	0.00413	#NUM!	DHX58
Pancreatic Secretion Signaling Pathway	0.329	0.00412	#NUM!	LIPE
Neddylation	0.328	0.00407	#NUM!	BRCA1
Sertoli Cell-Sertoli Cell Junction Signaling	0.328	0.00405	#NUM!	CLDN15
Cyclophilin Signaling Pathway	0.327	0.00402	#NUM!	ABCA1
Docosahexaenoic Acid (DHA) Signaling	0.326	0.00398	#NUM!	HMOX1
RAF/MAP kinase cascade	0.313	0.00382	#NUM!	CAMK2A
Deubiquitination	0.311	0.00377	#NUM!	BRCA1
NRF2-mediated Oxidative Stress Response	0.306	0.00369	#NUM!	HMOX1
Cell Cycle Checkpoints	0.306	0.00368	#NUM!	BRCA1
Phagosome Formation	0.302	0.00283	#NUM!	HMOX1,SCARA5
Protein Ubiquitination Pathway	0.302	0.00358	#NUM!	BRCA1
Opioid Signaling Pathway	0.301	0.00356	#NUM!	CAMK2A
Eicosanoid Signaling	0.301	0.00355	#NUM!	EGR1
Oxytocin Signaling Pathway	0.3	0.00351	#NUM!	LIPE
Systemic Lupus Erythematosus in B Cell Signaling Pathway	0.294	0.00275	#NUM!	IRF7,ISG15
Senescence Pathway	0.286	0.00332	#NUM!	PDK4
Autism Signaling Pathway	0.28	0.00324	#NUM!	CAMK2A
Myelination Signaling Pathway	0.263	0.00305	#NUM!	NDRG1
Gap Junction Signaling	0.258	0.00299	#NUM!	GRIA4
Role of Macrophages, Fibroblasts and Endothelial Cells in Rheumatoid Arthritis	0.258	0.00297	#NUM!	CAMK2A
Molecular Mechanisms of Cancer	0.228	0.00232	#NUM!	BRCA1,CAMK2A
Class I MHC mediated antigen processing and presentation	0.226	0.00262	#NUM!	MYLIP
Hepatic Fibrosis Signaling Pathway	0.204	0.0024	#NUM!	TFRC
S100 Family Signaling Pathway	0	0.00128	#NUM!	CAMK2A
Chaperone Mediated Autophagy Signaling Pathway	0	0.00157	#NUM!	PLIN2
Neutrophil degranulation	0	0.0021	#NUM!	STBD1
TRIM21 Intracellular Antibody Signaling Pathway	0	0.00176	#NUM!	IRF7
ID3 Signaling Pathway	0	0.00103	#NUM!	EGR1
Zn Homeostasis Signaling Pathway	0	0.00184	#NUM!	EGR1,GRIA4
CTLA4 Signaling in Cytotoxic T Lymphocytes	0	0.00164	#NUM!	HMOX1
Dendritic Cell Maturation	0	0.00165	#NUM!	COL2A1
Phospholipase C Signaling	0	0.00089	#NUM!	HMOX1
Breast Cancer Regulation by Stathmin1	0	0.00165	#NUM!	CAMK2A
PKCθ Signaling in T Lymphocytes	0	0.00179	#NUM!	CAMK2A
G-Protein Coupled Receptor Signaling	0	0.0014	#NUM!	CAMK2A
Cardiac Hypertrophy Signaling (Enhanced)	0	0.00186	#NUM!	CAMK2A
