# Supplementary material for: Early-phase impact of obesity-associated stress on murine vascular smooth muscle cells depends on EGFR and sex
Source: Commun Biol. 2025 Dec 22;8:1834. doi: 10.1038/s42003-025-09416-7 (PMC12749158; doi:10.1038/s42003-025-09416-7)
Supplement: Supplementary file 8 — Supplementary Data 6 [file 42003_2025_9416_MOESM8_ESM.xlsx]

## Sheet: Sheet0
© 2000-2025 QIAGEN. All rights reserved.							2
z-scores for Diseases & Biofunctions (B-H p-value < 0.05)	WT VSMC, ALL	WT VSMC, HG+FFA	KO VSMC, ALL	KO VSMC, HG+FFA	EC, ALL	EC, HG+FFA	|z-score| > H1
Transport of molecule	3.029		1.679	2.311	0.646	0.646	1
Development of body trunk	1.731	0.555			-1.472	-2.036	1
Apoptosis	-2.018	-0.228	-0.447	0.634	-1.953	-0.559	1
Liver lesion	2.603				2.294	2.213	1
Cancer of cells	1.962				1.917	1.74	0
Lipolysis	1.739				1.392	1.083	0
Lung lesion	1.352				1.514	1.577	0
Neoplasia of cells	1.49	-0.421	0.232		1.605	1.537	0
Abnormal morphology of body cavity	-0.757		-0.48		1.206	1.951	0
Hyperglycemia	-1.127	-0.816	-1.067		1.067	1.387	0
Inflammation of absolute anatomical region	-0.525	-0.361	-1.273	0.196	0.467	1.915	0
Inflammation of body cavity	-0.254		-1.527	0.058	1.008	2.375	1
Inflammation of organ	-0.149		-1.545	0.045	0.884	2.419	1
Cell proliferation of tumor cell lines	3.819		1.328		0.932	1.409	1
Migration of tumor cell lines	3.469		1.142		0.857		1
Cell movement of tumor cell lines	3.61		1.142		0.721	0.314	1
Fatty acid metabolism	1.915		1.023	2.236	-0.575	-0.7	1
Growth of tumor	1.94	0.072	1.227	1.418	0.306		0
Sepsis	1.066			2			0
Organization of cytoplasm	2.027			1.387		-1.036	1
Size of body	1.833		-0.705	1	0.657	0.205	0
Cellular infiltration by granulocytes	1.703		0.179	0.686			0
Proliferation of neural cells	2.012			1.308	0.039	0.163	1
Proliferation of connective tissue cells	2.049	1.539					1
Cell proliferation of fibroblasts	1.898	1.4					0
Growth of epithelial tissue	2.67	2.338	0.394		-0.685	-0.32	1
Cell movement	3.269	1.645			-0.088	-0.337	1
Migration of cells	3.482	1.266			-0.406	-0.469	1
Vasculogenesis	2.817	0.585	-0.283	-0.371		-1.251	1
Atherosclerosis	2.152		-0.927		0.346	0.665	1
Growth of vessel	2.527		-1.179				1
Blood pressure	1.801		-0.728				0
Activation of cells	1.193		-1.107				0
Cardiac lesion	1.48		-1.067				0
Extracranial solid tumor	2.109	0.6			0.691	-0.136	1
Hydrolysis of lipid	2.486				1.262		1
Cell viability	2.176	-0.193	-0.446	-0.303	0.984		1
Metabolism of carbohydrate	2.502		0.984		0.581		1
Subcutaneous tumor	2.549		1.067		1	0	1
Invasion of tumor cell lines	2.117		0.781				1
Learning	2.827		1.098				1
Growth of neurites	2.503		0.975		-0.294		1
Proliferation of neuronal cells	2.452				-0.053	-0.487	1
Migration of endothelial cells	2.279					-0.744	1
Proliferation of muscle cells	2.782		-0.254				1
Motor dysfunction or movement disorder	2.915						1
Vascularization	2.913						1
Protein kinase cascade	2.814						1
Growth of muscle tissue	2.782						1
Abdominal lesion	2.76						1
Synthesis of carbohydrate	2.69						1
Outgrowth of neurites	2.723						1
MAPKKK cascade	2.728						1
Outgrowth of vessel	2.425						1
Formation of actin stress fibers	2.378						1
Synthesis of inositol phosphate	2.373						1
Neovascularization	2.402						1
Vascularization of eye	2.392						1
Proliferation of smooth muscle cells	2.387						1
Development of cytoplasm	2.622						1
Formation of cytoskeleton	2.622						1
Outgrowth of cells	2.494						1
Formation of filaments	2.531						1
Movement Disorders	2.578						1
Fibrogenesis	2.553						1
Mammary tumor	2.562						1
Synthesis of polyols	2.562						1
Migration of carcinoma cell lines			1.485	1.941	0.743	0.664	0
Quantity of carbohydrate	1.231	0.425	-0.173	2.16	1.078	1.078	1
Concentration of D-glucose		-0.068	-0.323	1.982		1	0
Organismal death	-1.301	0.381	-0.143	-1.287	0.239	0.505	0
Dysglycemia	-1.595		-1.446	-1.387	0.478	0.788	0
Glucose metabolism disorder	-1.39	-1.008	-1.577	-0.689	-0.288	0.09	0
Necrosis	-1.09	0.154	-2.043		-1.044	0.656	1
Oxidation of lipid	1.627	0.958	2.006				1
Transport of lipid	1.763		1.925		-0.115	-0.115	0
Organization of cytoskeleton	2.02	0	2.449				1
Oxidation of fatty acid			1.796		1.386	1.386	0
Quantity of connective tissue	0.909	0.818	1.365		1.998	1.028	0
Hepatic steatosis	0.417		2.168			1.934	1
Energy homeostasis	-0.232		1.364			1	0
Binding of tumor cell lines			2.172	0.577	0.6	0.353	1
Export of molecule			1.939		0.375	-0.016	0
Energy expenditure	-0.282		1.992				0
Ingestion by rodents			1.982				0
Proliferation of fibroblast cell lines			2.19				1
Size of lesion		1.264	-0.086	0.471	0.358	0.737	0
Cell proliferation of carcinoma cell lines		2.395	0.655		0.806	0.482	1
Proliferation of epithelial cells		2.4					1
Production of reactive oxygen species			-0.9		-2.559		1
Synthesis of reactive oxygen species					-2.221		1
Senescence of cells					-1.901		0
Maturation of leukocytes					-1.951		0
Mitosis					-1.98		0
Recruitment of leukocytes					-2		0
Angiogenesis	2.632				-1.39	-0.861	1
Quantity of steroid	2.183		0.299	0.152	-2.216	-0.665	1
Leukocyte migration	1.309	0.545			-1.713	-0.683	0
Concentration of lipid	1.193	0.456	-0.484	-0.806	-1.917	-0.519	0
Cell movement of leukocytes	1.386			1.005	-1.598	-0.715	0
Concentration of cholesterol	1.37	-0.124	1.013		-1.639	-0.635	0
Cellular infiltration by myeloid cells	1.159		0.921	0.124	-0.335		0
Cellular infiltration by leukocytes	0.986	0.321	0.823	0	-1.284	0.145	0
Cell movement of phagocytes	1.032			0.44	-1.194	-0.179	0
Cell movement of mononuclear leukocytes	0.836				-1.609		0
Cell cycle progression	1.538				-1.609		0
Proliferation of endothelial cells	1.228				-0.849	-0.391	0
Cell movement of neutrophils	1.796				-1.154		0
Cell movement of myeloid cells	1.604				-0.837	-0.179	0
Cell death of connective tissue cells	-1.347	0.168			-1.163	-0.166	0
Apoptosis of tumor cell lines	-1.911	-0.334			-0.596	0.381	0
Cell death of tumor cell lines	-2.235	-0.98			-0.843	0.371	1
Hyperactive behavior	-1.706					-0.762	0
Failure of heart	-2.433						1
Abnormal morphology of subcellular	-2.353						1
Quantity of TNF in blood	-1.89						0
Malignant neoplasm of retroperitoneum	-1.982						0
Infection by coronavirus	-1.953						0
Behavioral deficit	-1.929						0
Cell death of muscle cells	-1.649						0
Upper abdominal cancer	-1.32						0
Rheumatic Disease	-1.399						0
Breast or pancreatic cancer	-1.387						0
Skin lesion	-1.48						0
Hypoplasia	-1.466						0
Dilated cardiomyopathy	-1.446						0
Intrinsic cardiomyopathy	-1.446						0
Immune mediated inflammatory disease	-0.68					1.387	0
Quantity of B lymphocytes			0.705			1.671	0
Mass of organism						1.732	0
Consumption of oxygen			0.555		1.982	1.067	0
Quantity of adipose tissue	0.576		0.69		1.754	1.271	0
Abnormal morphology of reproductive system	0.468				1.474	1.474	0
Catabolism of lipid					1.982	2	0
Beta-oxidation of fatty acid					1.96	1.96	0
Oxidation of long chain fatty acid					1.461	1.461	0
Neoplasia of tumor cell lines					1.831	1.569	0
Hyperesthesia					1.715	1.715	0
Cell death of T lymphocytes		-0.391		0.403	1.109	1.222	0
Cell proliferation of adenocarcinoma cell lines					1.069	0.747	0
Atrophy of organ					0.861	0.562	0
Apoptosis of leukocytes					0.786	0.927	0
Cell death of thymocytes					0.805	0.805	0
Cell survival					1.197	1.109	0
Oxidation of palmitic acid					1.181	1.181	0
Long-term potentiation					1.179	1.179	0
Oxidation of oleic acid					1.067	1.067	0
Sensory disorders					1	1	0
Hydrolysis of triacylglycerol					0.975	0.975	0
Invasive cancer	0.896	-1.067	1.141		0.711	0.308	0
Metastasis	0.896	-1.067			0.958		0
Edema	0.587	1.067	-1.172				0
Concentration of fatty acid	0.275		-0.405	-1.569	-0.452	-0.309	0
Proliferation of prostate cancer cell lines			-0.469	-0.927	0.631	-0.182	0
Quantity of leukocytes	0.363		-1.083	-1.235	0.96	0.128	0
Expansion of cells			0.927			-2.19	1
Glucose tolerance	0.011		-0.308			-2.449	1
Differentiation of progenitor cells			0.414			-1.732	0
Quantity of progenitor cells						-1.671	0
Expansion of mononuclear leukocytes						-1.96	0
Development of hematopoietic progenitor cells						-0.928	0
Branching of neurites						-1.067	0
Tumorigenesis of epithelial neoplasm	0.338					-1.114	0
Formation of epithelial neoplasm	0.338					-1.114	0
Concentration of hormone	0.267	0.447	0.82	-0.254	-0.522	-0.928	0
Flux of lipid			0.664		-0.695	-0.695	0
Secretion of molecule			1.264		-0.936	-0.655	0
Synthesis of fatty acid					-1.671	-1.4	0
Concentration of cholesterol ester					-1.545	-1.545	0
Leukopoiesis	-0.239				-0.83	-0.578	0
Concentration of phospholipid					-0.786	-0.786	0
Growth of lymphoid organ					-0.747	-0.747	0
Secretion of lipid					-1.393	-1.082	0
Proliferation of epithelial cell lines					-1.177	-1.177	0
Carcinoma	-0.057				-0.919	-1.114	0
Bone mineral density					-1	-1	0
Locomotion	0.505		0.466	1	0.816	0.447	0
Advanced malignant tumor	0.896		0.873		0.958		0
Uptake of monosaccharide	0.777	0.535	0.608		0.581	0.581	0
Cell death of immune cells	1.3	0.638			0.63	1.202	0
Non-malignant disorder	1.162				0.447	1	0
Accumulation of cells	0.635				0.463	0.789	0
Synthesis of lipid	1.616		0.51		-0.658	-1.036	0
Quantity of cells	1.731	-0.298	-0.495		0.552	-0.641	0
Cellular homeostasis	1.669		-0.101		0.078	-0.764	0
Cell movement of endothelial cells	1.735					-1.038	0
Microtubule dynamics	1.66					-1.036	0
Fibrosis	1.417		-0.415		0.685		0
Endocytosis	1.413				0.548		0
Vaso-occlusion	2.152				0.346		1
Metabolism of polysaccharide	2.276						1
Breast or ovarian neoplasm	2.219						1
Cell movement of muscle cells	2.113						1
Occlusion of artery	2.152						1
Occlusion of blood vessel	2.152						1
Neovascularization of eye	2.183						1
Hematological or lymphatic system tumor	2.172						1
Invasion of cells	2.168						1
Non rhabdoid tumor	2.067						1
Contraction of cells	2.029						1
Growth of connective tissue	2.045						1
Mineralization of bone	2.048						1
Hematopoietic neoplasm	1.914						0
Memory	1.904						0
Genitourinary tumor	1.953						0
Cell movement of granulocytes	1.94						0
Connective tissue tumor	1.941						0
Lymphohematopoietic neoplasia	1.941						0
Development of lung tumor	2						0
Autophagy of muscle cells	1.987						0
Connective or soft tissue tumor	1.977						0
Viral Infection	1.977						0
Colorectal tumor	1.982						0
Large intestine neoplasm	1.982						0
Calcification of muscle	1.982						0
Formation of solid tumor	1.239				-0.313	-0.399	0
Frequency of tumor	1.535				-0.212	-0.325	0
Incidence of tumor	1.663				-0.12	-0.33	0
Migration of embryonic cells	1.48						0
Calcification of kidney	1.477						0
Concentration of sterol	1.502						0
Migration of vascular cells	1.515						0
Chronic kidney disease	1.432						0
Congenital malformation of kidney	1.432						0
Formation of lipid droplets	1.432						0
Cardiogenesis	1.448						0
Synthesis of DNA	1.45						0
Malignant connective or soft tissue neoplasm	1.455						0
Lymphoreticular neoplasm	1.463						0
Cell movement of blood cells	1.459						0
Phosphorylation of L-amino acid	1.4						0
Invasion of tissue	1.38						0
Neoplasia of lymphoid organ	1.387						0
Hypertrophy of left ventricle	1.387						0
Gastrointestinal tract cancer	1.387						0
Breast or colorectal cancer	1.387						0
Concentration of acylglycerol	1.358						0
Organization of actin cytoskeleton	1.364						0
Reorganization of cytoskeleton	1.367						0
Quantity of lesion	1.334						0
Quantity of hdl cholesterol in blood	1.342						0
Development of digestive organ tumor	1.342						0
Mediastinal lesion	1.673				-0.152		0
Activation of blood cells	1.544						0
Polarization of leukocytes	1.585						0
Acute disease	1.588						0
Migration of myeloid cells	1.591						0
Polarization of cells	1.796						0
Systolic pressure	1.816						0
Calcinosis	1.755						0
Metabolism of membrane lipid derivative	1.738						0
Assembly of organelle	1.745						0
Lymphohematopoietic cancer	1.718						0
Lymphoid cancer	1.718						0
Renal lesion	1.706						0
Development of muscle tissue	1.709						0
Formation of muscle cells	1.709						0
Gastrointestinal tumor	1.698						0
Catabolism of carbohydrate	1.69						0
Migration of muscle cells	1.685						0
Hematologic cancer of cells	1.664						0
Lymphoma	1.664						0
Growth of heart	1.675						0
Neoplasia of blood cells	1.673						0
Neoplasia of leukocytes	1.673						0
Myeloid or lymphoid neoplasm	1.673						0
Tumorigenesis of lymphocytes	1.671						0
Hematologic cancer	1.671						0
Malignant lymphocytic neoplasm	1.671						0
Lymphocytic cancer	1.671						0
Survival of organism	0.973			0.747			0
Inflammatory response	0.528			0.162	-0.496	0	0
Arterial lesion	1.013				0.509	0.391	0
Abdominal neoplasm	0.982				0.478		0
Intraabdominal organ tumor	0.651				0.555		0
Concentration of triacylglycerol	1.245	0.087	0.31		-0.374	-0.031	0
Extrapancreatic malignant tumor	0.714				-0.056	-0.463	0
Endothelial cell development	1.117					-0.391	0
Quantity of connective tissue cells	0.976					-0.577	0
Formation of cellular protrusions	0.939					-0.664	0
Quantity of glycogen	0.747		0.439				0
Uptake of fatty acid	0.636				0.068	0.068	0
Structural renal abnormality	0.647						0
Cell movement of T lymphocytes	0.641						0
Development of malignant tumor	0.659						0
Phagocytosis of antigen presenting cells	0.664						0
Lung tumor	0.618						0
Permeability of vascular system	0.624						0
Failure of kidney	0.61						0
Extrahepatic metastasis	0.611						0
Migration of phagocytes	0.611						0
Abnormal metabolism	0.504		-0.028				0
Disorder of lipid metabolism	0.504		-0.028				0
Quantity of diacylglycerol	0.492						0
Development of body axis	0.487						0
Movement of vascular endothelial cells	0.532						0
Permeability of vascular endothelial cells	0.522						0
Development of carcinoma	0.588						0
Migration of neural cells	0.572						0
Function of lymphocytes	0.577						0
Metabolism of terpenoid	0.56						0
Permeability of endothelial tissue	0.552						0
Differentiation of muscle	0.552	0					0
Disorder of pregnancy	0.557						0
Malignant solid organ tumor	0.555						0
Synthesis of sterol	0.555						0
Development of genitourinary system	0.777					0.14	0
Benign lesion	0.739				0		0
Formation of vessel	0.728						0
Differentiation of smooth muscle	0.762						0
Cell movement of embryonic cell lines	0.756						0
Development of head	0.754						0
Permeability of epithelial tissue	0.817						0
Non-hematological solid tumor	0.809						0
Cell spreading	0.805						0
Orientation of cells	0.796						0
Synthesis of terpenoid	0.8						0
Abnormality of left ventricle	0.792		0				0
Left ventricular heart disease	0.792		0				0
Pelvic tumor	0.882						0
Damage of vascular system	0.889						0
Chemotaxis	0.887						0
Renal impairment	0.895						0
Acute lung injury	0.896						0
Cell death of blood cells	0.897						0
Infection by RNA virus	0.876						0
Disorder of blood pressure	0.866						0
Homing of cells	0.859						0
Congenital anomalies of kidney and urinary tract	0.839						0
Development of sarcoma	0.849						0
Metastatic solid tumor	0.848						0
Advanced malignant solid tumor	0.848						0
Weight gain	1.093		0.13				0
Dyslipidemia	1.222		0.152				0
Atherosclerotic lesion	1.18				-0.14	0	0
Development of epithelial tissue	1.307						0
Ventricular dysfunction	1.294		0				0
Lower respiratory tract disorder	1.297						0
Fibrosis of heart	1.277						0
Lymphangiogenesis	1.253						0
Fertility	1.265						0
Formation of epithelial tissue	1.264						0
Myocardial dysfunction	1.234						0
Hyperlipidemia	1.222						0
Reduced kidney function	1.213						0
Infiltration by neutrophils	1.189						0
Abnormal morphology of left ventricle	1.195						0
Left ventricular dysfunction	1.195						0
Enlargement of left ventricle	1.195						0
Cell movement of fibroblast cell lines	1.164						0
Cell-cell contact	1.163						0
Sarcoma	1.172						0
Adhesion of blood cells	1.174						0
Sclerotic lesion	1.18						0
Disease of retina	1.182						0
Phosphorylation of protein	1.181						0
Segregation of chromosomes	0.928						0
Function of muscle	0.932						0
Quantity of filopodia	0.937						0
Lung injury	0.942						0
Peripheral vascular disease	0.943						0
Migration of vascular endothelial cells	1.023						0
Contractility of muscle	0.976						0
Digestive organ tumor	0.98						0
Function of cardiac muscle	0.99						0
Contractility of cardiac muscle	0.99						0
Enlargement of heart ventricle	0.997						0
Abnormal morphology of heart ventricle	0.997						0
Acute respiratory disorder	1						0
Development of gastrointestinal tract	1						0
Development of digestive system	1						0
Reorganization of actin cytoskeleton	1.123						0
Assembly of cells	1.117						0
Fibrosis of lung	1.112						0
Pulmonary fibrosis or aplastic anemia	1.112						0
Permeability of blood vessel	1.139						0
Congenital malformation of genitourinary system	1.136						0
Liver tumor	1.134						0
Hepatobiliary neoplasm	1.134						0
Abdominal carcinoma	1.134						0
Ventricular hypertrophy	1.082						0
Transmigration of cells	1.085						0
Dermatitis	1.093						0
Mineralization of extracellular matrix	1.091						0
Transmigration of leukocytes	1.044						0
Quantity of protein lipid complex in blood	1.05						0
Permeability of vasculature	1.05						0
Damage of epithelial tissue	1.062						0
M phase	1.06						0
Chronic renal failure	1.067						0
Development of sensory organ	1.067						0
Chronic renal impairment	1.067						0
Extrapulmonary secondary neoplasm	1.067						0
Concentration of glycerol	1.067						0
Quantity of macrophages		-1.103	-0.784			0.152	0
Cell death of hematopoietic progenitor cells		-1					0
Vascular lesion	0.685		-0.611		0.509		0
Abnormal morphology of abdomen	0.316		-0.57		1		0
Degeneration of cells	-0.804				1.172		0
Infection of mammalia					1.519		0
Metastasis of tumor cell lines					1.933		0
Abnormal morphology of internal genitalia					1.949		0
Non-central nervous system malignant neoplasm	0.302				0.663		0
Autophagy			0.064		0.816		0
Quantity of antigen presenting cells					0.692		0
Accumulation of sterol					0.762		0
Growth of organism					1.219		0
Metastasis of carcinoma cell lines					1.131		0
Inflammation of liver					1.172		0
Autophagy of cells					1		0
Cell movement of carcinoma cell lines					1.052		0
Glomerulosclerosis					1.067		0
Accumulation of lipid	0.658	-0.54	-1.213		-0.196	0.239	0
Nephritis			-1.964				0
Accumulation of triacylglycerol			-0.655		-0.555	-0.555	0
Obesity	-0.404		-1.103		0.218	0.692	0
Visceromegaly	-0.448		-1.446				0
Proliferation of lymphocytes			-1.259		-0.003	0.377	0
Hypertrophy of heart	0.077		-1.342				0
Quantity of steroid hormone			-1.429				0
Cardiomyopathy	-0.426		-0.67				0
Insulin resistance	-0.186		-1.159			-0.218	0
Abnormal morphology of cardiovascular system	-0.275		-1.067				0
Abnormal morphology of heart	-0.259		-1.067				0
Quantity of IgM			-1				0
Activation of leukocytes			-0.9	0.152			0
Conversion of lipid			-0.861		0.152		0
Colony formation of tumor cell lines		-0.056	-0.651		0.072		0
Quantity of lymphoid tissue			-0.686				0
Quantity of phagocytes			-0.817				0
Survival of neural cells			-0.796				0
Quantity of protein in blood	-0.122	0.555	0.278	-0.404	-0.118	0.779	0
Degeneration of neurons				-1.177			0
Perinatal death			0.053	-0.849	-0.137	0.66	0
Quantity of lymphocytes				-0.94		0.311	0
Cell movement of lymphocytes			0.44	1.206			0
Proliferation of mononuclear leukocytes				0.714		0.108	0
Growth of solid tumor			-0.277	1	-0.16		0
Neuritogenesis	0.003			1.067			0
Differentiation of neural cells				1.264			0
Uptake of lipid	0.788	0.882			-0.343	-0.343	0
Tumorigenesis of tissue		1.091					0
Internalization of cells		0.865					0
Phagocytosis of cells		0.865					0
Cellular infiltration					-0.839	0.417	0
Growth of malignant tumor			-0.159		-0.577		0
Cell death of cancer cells					-0.832		0
Proliferation of vascular cells					-0.762		0
Cell death of fibroblast cell lines					-0.624		0
Growth failure					-0.581		0
Necrosis of epithelial tissue					-0.709		0
Replication of virus					-0.667		0
Injury of cells					-1.067		0
Ferroptosis					-1		0
Apoptosis of tumor cells					-1		0
Generation of foam cells					-1		0
Size of infarct					-1.165		0
Cell death of tumor cells					-1.213		0
Anemia					-1.242		0
Cellular infiltration by lymphocytes					-1.353		0
Cell cycle progression of tumor cell lines					-1.387		0
Maturation of cells					-1.412		0
Synthesis of D-glucose	-0.808		0.762				0
Insulin sensitivity	-0.676		1.154		-0.152	-0.152	0
Cellular infiltration by phagocytes	0.449		0.787	-0.426			0
Neonatal death			1.214			0.478	0
Cellular infiltration by macrophages	0.207		1.131		0		0
Cell proliferation of colorectal cancer cell lines			1.363				0
Synthesis of triacylglycerol			0.849				0
Metabolism of triacylglycerol			0.849				0
Differentiation of tumor cell lines			0.651				0
Quantity of IgG			0.749				0
Differentiation of adipocytes	-0.083		0.61				0
Differentiation of connective tissue cells	-0.054		0.545				0
Proliferation of lung cancer cell lines			0.64		0.458	0.773	0
Arteriosclerosis					0.346	0.665	0
Proliferation of progenitor cells					0.579	0.579	0
Storage of lipid					0.487	0.487	0
Synthesis of steroid					0.529	0.404	0
Uptake of D-glucose			0.208			0.469	0
Foam cells					0.152	0.686	0
Differentiation of stem cell lines						0.577	0
Apoptosis of lymphocytes						0.571	0
Accumulation of leukocytes						1.14	0
Inflammation of respiratory system component	-0.091					1.067	0
Cell death of lymphocytes						0.858	0
Apoptosis of T lymphocytes		0.152				0.944	0
Development of neurons	-0.474					-0.465	0
Apoptosis of neurons	-0.723			-0.218			0
Quantity of vitamin	-0.469						0
Metabolism of tretinoin	-0.454						0
Cell movement of neuroglia	-0.44						0
Malignant neoplasm of respiratory system	-0.396						0
Bleeding	-0.389						0
Abnormality of lower limb	-0.391						0
Abnormal morphology of muscle	-0.393						0
Synthesis of tretinoin	-0.679						0
Pancreatic lesion	-0.647						0
Pancreatic mass	-0.647						0
Skin tumor	-0.563						0
Cognitive impairment	-0.557						0
Rho protein signal transduction	-0.555						0
Central nervous system solid tumor	-0.555						0
Quantity of blood	-0.588						0
Abnormal morphology of thoracic cavity	-0.599						0
Assembly of intercellular junctions	-0.6						0
Formation of intercellular junctions	-0.6						0
Formation of plasma membrane	-0.6						0
Developmental process of synapse	-0.6						0
Abnormal morphology of digestive system	-0.6						0
Development of gap junctions	-0.6						0
Modification of retinaldehyde	-1.131						0
Quantity of interleukin	-1.172						0
Extraadrenal retroperitoneal tumor	-1.195						0
Inflammation of joint	-1.186						0
Apoptosis of stomach cancer cell lines	-1.001						0
Development of neuroepithelial tumor	-1						0
Glioma	-1						0
Quantity of phosphatidylethanolamine	-1						0
Head and neck tumor	-1						0
Clearance of triacylglycerol	-1.091						0
Quantity of cytokine	-1.049						0
Concentration of eicosanoid	-1.054						0
Cell death of astrocytes	-1.064						0
Abnormal morphology of lung	-1.067						0
Cancer of secretory structure	-1.067						0
Binding of sarcoma cell lines	-0.762						0
Impaired glucose tolerance	-0.73						0
Abnormality of large intestine	-0.732						0
Brain lesion	-0.808						0
Synthesis of hexose	-0.808						0
Hepato-pancreato-biliary cancer	-0.788						0
Hematocrit	-0.788						0
Quantity of red blood cells	-0.923						0
Abnormal morphology of gland	-0.9						0
Pancreatic tumor	-0.896						0
Pancreaticobiliary neoplasm	-0.896						0
Dysgenesis	-0.86						0
Aplasia or hypoplasia	-0.86						0
Clearance of lipid	-0.842						0
Apoptosis of muscle cells	-0.846						0
Infarction	-0.848						0
Efflux of cholesterol					-0.425	-0.425	0
Adhesion of tumor cell lines					-0.246	-0.464	0
Generation of tumor	0.268					-0.454	0
Lymphopoiesis						-0.299	0
Chemotherapy resistance of tumor cell lines						-0.339	0
T cell development						-0.319	0
Transactivation of RNA						-0.525	0
Quantity of neurons						-0.555	0
Quantity of CD8+ T lymphocyte						-0.577	0
Cell death of breast cancer cell lines			-0.415			0.186	0
Sensitivity of cells		-0.447	0		-0.168	0.314	0
Sensitivity of tumor cell lines		-0.447					0
Quantity of myeloid cells	0.165	-0.29	0.014				0
Quantity of male germ cells					0.277	0.277	0
Proliferation of blood cells					0.201	0.102	0
Degeneration of nervous system					0.232		0
Cancer					0.271		0
Musculoskeletal lesion					0.416	-0.212	0
Proliferation of T lymphocytes in spleen					0.391	-0.132	0
Growth of lesion					0.532		0
Endocytosis by eukaryotic cells					0.4		0
Phagocytosis by macrophages					0.389		0
Quantity of monosaccharide		0.418					0
Cell death of colorectal cancer cell lines		0.295					0
Malignant solid tumor		0.277					0
Cell movement of macrophages	0.38				-0.117	0.132	0
Hypertension	0.408						0
Benign Tumors	0.423						0
Adenoma	0.415						0
Dysfunction of heart	0.418						0
Genital tumor	0.44						0
Damage of kidney	0.453						0
Malignant hepatobiliary neoplasm	0.447						0
Hepatobiliary system cancer	0.447						0
Liver cancer	0.447						0
Phagocytosis	0.338						0
Development of adenocarcinoma	0.342						0
Non-melanoma solid tumor	0.333						0
Quantity of blood cells	0.334						0
Nonhematologic malignant neoplasm	0.331						0
Interaction of phagocytes	0.329						0
Epithelial neoplasm	0.363						0
Quantity of retinoid	0.361						0
Respiratory system tumor	0.36						0
T cell migration	0.385						0
Cardiac contractility	0.388						0
Metabolism of sterol	0.372						0
Abnormality of heart ventricle	0.379						0
Neurological signs	0.378						0
Myelitis	0.133						0
Remodeling of bone	0.104						0
Immune response of antigen presenting cells	0.177						0
Polarization of mononuclear leukocytes	0.186						0
Autoimmune neurological disorder	0.163						0
Myocardial infarction	0.152						0
Proteinuria	0.227						0
Abnormal abdomen morphology	0.236						0
Abnormal morphology of head	0.213						0
Chemotaxis of myeloid cells	0.22						0
Formation of muscle	0.22						0
Function of blood cells	0.218						0
Transmigration of phagocytes	0.218						0
Function of leukocytes	0.218						0
Cerebrovascular dysfunction	0.218						0
Melanoma	0.277						0
Soft tissue lesion	0.287						0
Experimental autoimmune encephalomyelitis	0.284						0
Digestive system cancer	0.262						0
Transcription of RNA	0.269						0
Primary neoplasm	0.246						0
Abdominal cancer	0.246						0
Synaptic transmission	0.254						0
Inflammation of central nervous system	0.254						0
Encephalitis	0.254						0
Proliferation of immune cells					-0.243	-0.143	0
Drug resistance of tumor cell lines					-0.339	0.063	0
Proliferation of lymphatic system cells					-0.243	0.108	0
Quantity of mononuclear leukocytes						0.311	0
Interaction of endothelial cells						0.218	0
Quantity of insulin in blood		0	0.156				0
Abnormal morphology of kidney			0.218				0
Activation of phagocytes			0.243				0
Activation of myeloid cells			0.243				0
Cell movement of antigen presenting cells	-0.15			0.14			0
Cataract disease	-0.339						0
Neurogenic lesion	-0.314						0
Advanced lung cancer	-0.303						0
Advanced extracranial solid tumor	-0.303						0
Colitis	-0.299						0
Inflammation of the large intestine	-0.299						0
Cell death of neuroglia	-0.232						0
Concentration of tretinoin	-0.277						0
Proliferation of osteoblasts	-0.277						0
Abnormal morphology of mediastinum	-0.259						0
Enlargement of heart	-0.26						0
Development of artery	-0.254						0
Metabolism of retinoid	-0.25						0
Transmigration of neutrophils	-0.115						0
Thermoregulation	-0.102						0
Lung cancer	-0.137						0
Abnormal morphology of respiratory system	-0.128						0
Urination disorder	-0.128						0
Abnormal morphology of cardiomyocytes	-0.157						0
Hypertrophy of heart cells	-0.157						0
Spatial memory	-0.152						0
Cell death of central nervous system cells	-0.153						0
Inflammation of gastrointestinal tract	-0.187						0
Tyrosine phosphorylation	-0.186						0
Benign solid tumor	-0.179						0
Development of benign tumor	-0.179						0
Sensory system development	-0.18						0
Limb defect	-0.18						0
Colony formation of cells		-0.056	-0.243				0
Proliferation of tumor cells			-0.152				0
Neuronal cell death	0.098			-0.147			0
Quantity of gonad					-0.108	-0.108	0
Proliferation of B lymphocytes						-0.132	0
Colony formation of carcinoma cell lines					0.132		0
Cell proliferation of T lymphocytes					0.082		0
Movement disorders					0.106		0
Growth failure or short stature					-0.074		0
Transmembrane potential of mitochondria			0.068				0
Proliferation of hematopoietic progenitor cells						0.068	0
Abnormal morphology of bone	0.068						0
Heart rate	0.065						0
Immune response of phagocytes	-0.043						0
Expression of RNA	-0.065						0
Development of neural cells	-0.071						0
Visceral metastasis	-0.072						0
Chemotaxis of leukocytes	-0.072						0
Apoptosis of colorectal cancer cell lines		-0.052					0
Quantity of lymphatic system cells						0.029	0
Transcription	0.027						0
Hypertrophy	0.021						0
Abnormality of limb	-0.014						0
Chemotaxis of phagocytes	-0.026						0
Enteritis	-0.007						0
Unresectable thymic epithelial tumor							0
Cavitation of salivary gland							0
Abnormal morphology of sensory nervous system							0
Neurodevelopmental disorder with dysmorphic facies and variable seizures							0
Abnormal morphology of ciliary process							0
Migration of B lymphocytes							0
Development of brown adipose tissue							0
Initiation of formation of tumor							0
Ischemic acute kidney injury							0
Microvesicular hepatic steatosis							0
Concentration of retinaldehyde							0
Mitogenesis of mesothelial cells							0
Calcification of blood vessel							0
Abnormal morphology of venule							0
Quantity of hemangioblasts							0
Abnormal quantity of triacylglycerol							0
Malignant brain glioma							0
Nonsyndromic ocular type Stickler syndrome 1							0
Lipoatrophy of inguinal white adipose tissue							0
CD20 positive activated B-cell-like diffuse large B-cell lymphoma							0
Quantity of vesicles							0
Formation of blood vessel lumen							0
Conversion of L-serine							0
Entry into S/G2 phase transition							0
Transmission of phospholipid							0
Concentration of cyclic AMP							0
Hypoplasia of turbinate bone							0
TNM stage Ta nonmuscle invasive bladder cancer							0
Digenic proteasome associated autoinflammatory syndrome type 3							0
Tumorsphere formation by hepatoma cell lines							0
Reverse cholesterol transport							0
Quantity of eye cell lines							0
Synthesis of ATP							0
Low back pain							0
T-cell non-Hodgkin lymphoma							0
Morphology of cytoskeleton							0
Accumulation of all-trans-retinyl esters							0
Moderate active ulcerative proctitis							0
Ossification of bone							0
Object recognition memory							0
Concentration of acyl-coenzyme A							0
Accumulation of vascular smooth muscle cells							0
Mass of lipid							0
Diabetic complication							0
Autosomal dominant congenital hypomyelinating neuropathy type 1							0
Initiation of transcription of RNA							0
Agitation							0
Uterine leiomyoma							0
Quantity of long-chain acyl-coenzyme A							0
GABA-transaminase deficiency							0
Transdifferentiation of alveolar type I cells							0
Activation of phospholipase C							0
Colon cancer proximal to the splenic flexure							0
Abnormal morphology of long bones							0
Quantity of leptin in blood							0
Complicated skin and skin structure infection by methicillin-susceptible staphylococcus aureus							0
Mingling of cells							0
Abnormal morphology of labyrinthine zone of placenta							0
Relaxation of lower esophageal sphincter							0
Corneal neovascularization							0
Abnormality of peripheral nervous system							0
Pulmonary Hypertension							0
Spinal cord compression							0
Gastric cancer							0
Self-administration of amphetamine							0
Quantity of bone marrow stromal cells							0
Abnormality of skin morphology							0
Transdifferentiation of adipocytes							0
Metastatic ovarian cancer							0
Formation of skin							0
Egression of germinal center B lymphocytes							0
Fibromyalgia							0
Autosomal dominant susceptibility to familial breast-ovarian cancer type 1							0
Transport of iron ion							0
Proliferation of CD8+ T lymphocyte							0
Chemotherapy sickness							0
Stage 4 localized small cell lung cancer							0
Inflammation of lung							0
Destabilization of medial meniscus-induced osteoarthritis							0
Aldosterone producing adrenocortical adenoma							0
Epileptic seizure							0
Abnormal morphology of vagina							0
Morphogenesis of embryonic tissue							0
Urinary tract carcinoma							0
Immune response of leukocytes							0
Cell rounding of kidney cell lines							0
Stanescu type spondyloepiphyseal dysplasia							0
Low-grade lymphoma							0
Degeneration of macula of saccule							0
Alignment of sister chromatids							0
Soft tissue neoplasm							0
Proliferation of Francisella tularensis							0
Nonsyndromic cleft lip and palate							0
Thymoma							0
Abnormal morphology of marginal stria vascularis cells							0
Deposition of cholesterol							0
Benign breast disease							0
Mild to moderate stage ulcerative colitis of distal colon							0
Infection by Streptococcus agalactiae							0
Degradation of asialo GM1 ganglioside							0
Abnormal morphology of spleen							0
Development of rhombomere 3							0
Respiration of fibroblast cell lines							0
Autosomal recessive glutaric aciduria type 3							0
Formation of smooth muscle cells							0
Apoptosis of cancer cells							0
Cell-cell contact of heart cells							0
Abnormal morphology of vasculature							0
TNM stage N0 primary infiltrating ductal breast carcinoma							0
Clearance of Leishmania donovani strain AG83							0
Differentiation of adipoblasts							0
Mild to moderate stage proctosigmoiditis							0
Infection by Picornaviridae							0
Severe acute malnutrition							0
Tetanus							0
Quantity of apoptotic neurons							0
Development of adipocytes							0
Apoptosis of endothelial cell lines							0
Maturation of nervous tissue							0
Biosynthesis of glycerophospholipid							0
Borderline personality disorder							0
Systemic mastocytosis							0
Development of renal tumor							0
Adhesion of peripheral blood monocytes							0
Autosomal recessive nonsyndromic postlingual hearing loss							0
Toxicity of retinol							0
Abnormal auditory evoked potential							0
Recurrent adult diffuse large-cell lymphoma							0
Delay in initiation of esterification of cholesterol							0
Hypoplasia of premaxilla							0
Neoplasia of forestomach							0
Benign melanocytic nevus							0
Metastatic potential of melanoma cell lines							0
Morphogenesis of embryonic eye							0
Function of nervous tissue							0
Serous adenocarcinoma in ovary							0
Nociception							0
Metaplasia							0
Chromophobe renal cell carcinoma							0
Lack of Harderian gland							0
Cleavage of heme							0
Aggressive behavior toward mice							0
Asthma							0
Sphere formation of tumor cell lines							0
Simple absence seizure							0
Extrapancreatic neuroendocrine tumor							0
Inoperable liver metastasis							0
Head of pancreas carcinoma							0
Quantity of visceral fat							0
Recurrent mania							0
Response of fibroblast cell lines							0
Disseminated tuberculosis							0
Expansion of PBMCs							0
Glioma susceptibility 1							0
Allodynia							0
Juvenile dermatomyositis							0
Tuberculosis meningitis							0
Thyroid carcinoma							0
Survival of sarcoma cell lines							0
Benign neoplasm of endocrine gland							0
Sleep Disorders							0
Vasculitis of central nervous system							0
Peripheral T-cell lymphoma							0
Locally advanced gastric cancer							0
Apoptosis of endothelial cells							0
Retroperitoneal non-seminomatous germ cell tumor							0
Spondyloepimetaphyseal dysplasia, short ulna type							0
Autosomal recessive deficiency of hydroxymethylglutaryl-coa synthase							0
Quantity of collagen fibrils							0
Formation of heart ventricle							0
Stage III-IV ovarian small cell carcinoma hypercalcemic type							0
Abnormal morphology of periocular mesenchyme							0
Cleavage of dsRNA							0
Schizoaffective disorder bipolar subtype							0
Endometrioid carcinoma							0
Non-germinomatous germ cell tumor							0
Chylous ascites							0
Acute leukemia							0
Abnormal morphology of synaptic vesicles							0
Rectosigmoid adenocarcinoma							0
Formation of epicardial adipose tissue							0
Recurrent adult Burkitt lymphoma							0
Hypocellularity of atrioventricular canal cushion							0
Gonadal tumor							0
Ovarian serous cystadenocarcinoma							0
Activation of Protein kinase							0
Quantity of subcutaneous fat							0
Hemodynamic instability							0
Activation of hematopoietic stem cells							0
Abnormal morphology of gonad							0
Multiple cancers							0
Cell death of peripheral blood leukocytes							0
Gastroesophageal adenocarcinoma							0
Hydrocephalus							0
Morbidity							0
Budding of caveolae							0
Meiotic nondisjunction							0
Injury of gastric mucosa							0
Calcium-evoked dendritic exocytosis by hippocampal neurons							0
Abnormal morphology of vitreous body							0
Myocardial damage							0
TNM stage M0 primary infiltrating ductal breast carcinoma							0
Cytopenia of monocytes							0
Quantity of muscle cells							0
Lipolysis of fatty acid							0
Uveitis							0
Metabolism of long chain fatty acid							0
Storage of fat							0
Contact growth inhibition of lymphoma cell lines							0
Morphogenesis of endothelial cells							0
Incidence of lymphoma							0
Delay in mitosis of breast cancer cell lines							0
Differentiation of liposarcoma cell lines							0
Respiration of embryonic cell lines							0
Ubiquitination of protein							0
X-linked recessive disease							0
Skeletal muscle spasm							0
Differentiation of non-small cell lung carcinoma							0
Congenital anomaly of spine							0
Conditioned avoidance response							0
Moderate immune complex nephritis							0
Adipogenesis of white adipocytes							0
Dental caries							0
Attack behavior							0
Size of pre-T lymphocytes							0
Haptotaxis of epithelial cell lines							0
Hypoxia of adipose tissue							0
Polarization of M1-like macrophages							0
Synthesis of homocysteine							0
Colony formation by schwannoma cell lines							0
Acute prolonged motor seizure							0
Endocytosis by B lymphocytes							0
Abnormal morphology of mouth							0
Progressed ovarian cancer							0
MDM2 amplified lipsarcoma							0
Catabolism of cartilage tissue							0
Abnormal function of cardiovascular system							0
Utilization of glycogen							0
Aggressive behavior							0
Oxidation of retinaldehyde							0
Enterobacter aerogenes infection							0
Size of intestinal villus							0
Compaction of myelin sheath							0
Stage IV adult soft tissue sarcoma							0
Advanced ovarian cancer							0
Lack of muscle spindle							0
Hypoadiponectinemia							0
Polyploidization of fibrosarcoma cell lines							0
Abnormal quantity of glycogen							0
Concentration of prostaglandin E2							0
Susceptibility to familial breast-ovarian cancer type 2							0
Activation of neutrophils							0
Decidualization of stromal cells							0
Function of fibroblast cell lines							0
Skin carcinoma							0
Apoptosis of kidney cancer cell lines							0
Advanced stage steroid cell tumor							0
Genital tract cancer							0
Infertility							0
B-cell chronic lymphoproliferative disorder							0
Concentration of fructose-2,6-diphosphate							0
Thoracic aortic aneurysms and dissections							0
Acute stroke							0
Development of bone marrow cell lines							0
Locally advanced thymic epithelial tumor							0
Religation of DNA							0
Complex partial seizure							0
Survival of Saccharomyces cerevisiae							0
Cell cycle progression of breast cancer cell lines							0
Ventricular dilatation							0
Activation of sensory nerve							0
Hyperdiploid neuroblastoma							0
Morphology of heart ventricle							0
Trapping of fatty acid							0
Advanced malignant gastrointestinal neoplasm							0
Serous adenocarcinoma							0
Dyskinesia							0
Severe acute renal failure							0
Metabolism of palmitic acid							0
Sub-G1 phase of colorectal cancer cell lines							0
Parasitic Infection							0
Endocytosis of sphingomyelin							0
Homocystinuria due to cystathionine beta-synthase deficiency							0
Blepharophimosis							0
Trichotillomania							0
Colony formation of kidney cancer cell lines							0
Malignant myeloid neoplasm							0
Phagocytosis by bone marrow-derived macrophages							0
Adenocarcinoma of descending colon							0
Nonsquamous non-small cell lung carcinoma							0
Irritable bowel syndrome							0
Impulsivity							0
Remodeling of blood vessel							0
Malignant mixed Mullerian tumor in ovary							0
Transport of aminophospholipid							0
Abnormal morphology of CD8-positive alpha-beta cytotoxic T cells							0
Migration of fibroblast cell lines							0
Inflammatory Bowel Disease							0
Interphase of carcinoma cell lines							0
Autosomal recessive short QT syndrome							0
Arrest in metaphase of microvascular endothelial cells							0
TNM stage T2-T3 primary invasive lobular breast carcinoma							0
Arrest in proliferation of fibroblast cell lines							0
Autosomal recessive primary systemic carnitine deficiency							0
Response of neurons							0
Primary refractory non Hodgkin lymphoma							0
Extensive small cell lung cancer							0
Small-cell carcinoma							0
Budding of Zaire ebolavirus							0
Secretion of steroid							0
Early stage kidney disease							0
Clearance of vitamin A							0
Growth of pre-B acute lymphoblastic leukemia cells							0
Hereditary kidney disease							0
Amyloidosis							0
Separation of mitotic centrosome							0
Vascularization of retina							0
Invasive breast cancer							0
Extensively drug-resistant tuberculosis							0
Utilization of D-glucose							0
Hyperplasia of breast							0
Oral cavity carcinoma							0
Generation of hydrogen sulfide							0
Bone marrow cancer							0
Mature T-cell neoplasm							0
Beta-oxidation of palmitic acid							0
Central nervous system amyloidosis							0
Respiration of tumor cell lines							0
Metabolism of nucleic acid component or derivative							0
Bladder carcinoma							0
Heterotopic ossification							0
Proliferation of stem cells							0
Cleavage of pBR322 plasmid							0
Circumference of waist							0
Fanconi anemia							0
Pelvic cancer							0
Cancer of head							0
Growth of Ebola virus							0
Hypoplasia of nasal bone							0
Differentiation of fibrosarcoma cell lines							0
Abnormal morphology of neuroglia							0
Clonal expansion of bone marrow mesenchymal cells							0
Mass of epididymal fat							0
Catabolism of glucocorticoid							0
Refractory hepatosplenic T-cell lymphoma							0
Loss of fat							0
Abnormal morphology of artery							0
Osteoarthritis with mild chondrodysplasia							0
Stage II extragonadal primary embryonal carcinoma							0
Autosomal recessive carnitine palmitoyltransferase type I deficiency							0
Abnormal quantity of leukocytes							0
Stage I testicular choriocarcinoma							0
Febrile episode							0
Mass syndrome							0
Attachment of RPE cells							0
Gastroenteritis							0
Influx of dendritic cells							0
Quiescence of T lymphocytes							0
Oxidative stress response of macrophage cancer cell lines							0
Tubulation of HUMEC cells							0
Production of membrane microparticle							0
Grade 4 high grade glioma							0
Tooth development							0
Dilation of epithelial tissue							0
Maturation of acute myeloblastic leukemia cells							0
Bipolar disorder							0
Formation of endothelial angiotube							0
Multidrug-resistant tuberculosis							0
Vascular calcification							0
Haptotaxis of kidney cell lines							0
Synthesis of L-cysteine							0
Signaling of cells							0
Toxicity of doxorubicin							0
Right colon adenocarcinoma							0
Heart failure with preserved ejection fraction							0
Amyotrophic lateral sclerosis							0
Unresectable small cell lung carcinoma							0
Muscle laminopathy							0
Arrest in G2/M phase of myeloma cell lines							0
Survival of eye cell lines							0
Arrest in mitosis							0
Alcohol withdrawal delirium							0
Antineutrophil cytoplasmic antibody-associated vasculitis							0
Entry into S phase of lung cancer cell lines							0
Post-transplant lymphoproliferative disorder							0
Abnormality of peritoneum							0
Lack of palatal shelf							0
Formation of inflammation site							0
Abnormal morphology of basisphenoid bone foramen							0
Pulmonary tuberculosis							0
Killing of breast cancer cell lines							0
Abnormal morphology of small vertebrae							0
Relearning							0
Movement of phosphatidylethanolamine							0
Abnormal morphology of testis							0
Cytotoxicity of topotecan							0
Anterior uveitis							0
Abnormal morphology of epiphysis							0
Apoptosis of B-1 lymphocytes							0
Fibromatosis							0
Binding of acute myeloblastic leukemia cells							0
Acute pyelonephritis							0
Morphogenesis of vascular endothelial cells							0
Growth of vaccinia virus							0
Major depression							0
Activation of protein kinase C							0
Oxidation of D-glucose							0
Expansion of CD8+ T lymphocyte							0
Hypernociception							0
Invagination of optic cup							0
B-cell leukemia							0
Morphology of abdominopelvic fat							0
Carnitine palmitoyltransferase II deficiency							0
Branching morphogenesis of nerves							0
Tonicity of blood vessel							0
Sexually transmitted disease							0
Ocular pterygium							0
Abnormal morphology of sphenopalatine ganglion							0
Maturation of adipocytes							0
Charcot-Marie-Tooth disease type 4D							0
Attachment of kinetochore microtubule							0
Mature lymphocytic neoplasm							0
Breakdown of heme							0
High-grade lymphoma							0
Development of intervertebral disc							0
Gonadotropin-independent precocious puberty							0
Regional Merkel-cell carcinoma							0
Abnormal morphology of brown adipose tissue							0
Delay in initiation of mineralization of bone							0
Quantity of adipocytes							0
Adhesion of leukemia cell lines							0
Anxiety disorders with panic attacks							0
Mobilization of cholesterol							0
Abnormal morphology of small Peyer's patches							0
Arrest in cell cycle progression of prostate cancer cell lines							0
Proliferation of adipose cell lines							0
Advanced platinum-sensitive BRCA1 mutation positive fallopian tube cancer							0
Tuberculosis							0
Remodeling of artery							0
Multidrug resistant infection by multidrug resistant Streptococcus pneumoniae							0
Interdigital tinea pedis							0
Activation of mononuclear leukocytes							0
Migration of facial branchiomotor neurons							0
Myelodysplastic syndrome or leukemia							0
Colon tumor							0
Morphology of somatotrophs							0
Pancreatic carcinoma							0
Osteoarthritis							0
Open-angle glaucoma							0
Abnormal morphology of nephron							0
Progression of replication fork							0
Stage IIA ovarian germ cell tumor							0
Haptotaxis of bone cancer cell lines							0
Abnormal morphology of dentate gyrus							0
Lack of otoliths							0
Colony formation of gonadal cell lines							0
Molecular cleavage of double-stranded DNA							0
Seizure cluster							0
Stage II-IV ovarian embryonal carcinoma							0
Cell viability of neurons							0
Phagocytosis of leukemia cell lines							0
Phagocytosis of thymocytes							0
Lung carcinoma							0
Morphogenesis of cardiovascular system							0
Autosomal dominant mental retardation type 21							0
Glucocerebrosidase-associated Parkinson disease							0
Inflammation of airway							0
Female infertility							0
Familial seizure disorder							0
Panic disorder without agoraphobia							0
Benign pelvic disease							0
Quantity of eosinophils							0
Proliferation of mitochondria							0
Arrest in G1/S phase transition of myeloma cell lines							0
Micronucleation of breast cancer cell lines							0
Semidominant Charcot-Marie-Tooth disease							0
Abnormal morphology of female genitalia							0
Depolarization of plasma membrane							0
Infection by Streptococcus oralis							0
Duchenne muscular dystrophy							0
Periinsulitis							0
Breast or gynecological cancer							0
Cytokinesis of epithelial cell lines							0
Abnormal function of hepatobiliary system							0
Colorectal carcinoma							0
Complicated skin and skin structure infection by Enterococcus faecalis							0
Formation of eye							0
Interictal epileptiform discharge of hippocampal neurons							0
Dementia							0
Proboscis							0
Rheumatoid arthritis							0
Retinal vasculopathy							0
Hepatotoxicity property of acetaminophen							0
Endophthalmitis							0
Secretion of neurotransmitter							0
Treatment-resistant major depressive disorder							0
Arrest in G2 phase of esophageal cell lines							0
Polyploidy of carcinoma cell lines							0
Abnormal morphology of stem cells							0
Calcium response of cells							0
Spina bifida							0
Cell viability of lymphocytes							0
Ovarian serous tumor							0
Early infantile epileptic encephalopathy type 31							0
Function of liver							0
Disruption of epithelial barrier							0
Budding of Reston ebolavirus							0
Abnormal lymph node cell ratio							0
Migration of marginal-zone B lymphocytes							0
Early stage ankylosing spondylitis							0
Inflammation of peribronchial tissue							0
Abnormal function of skin							0
Activation of T lymphocytes							0
Luminal B breast carcinoma							0
Cystic kidney disease							0
Formation of sex bodies							0
Abnormal morphology of eyelid							0
Ovarian serous surface papillary carcinoma							0
Adrenal gland tumor							0
11q amplification negative FGFR1 amplification negative breast cancer							0
Infection by Moraxella catarrhalis							0
Clear cell neoplasm							0
Disarray of myofibrils							0
Generation of bilirubin							0
Relapsed hepatosplenic T-cell lymphoma							0
Clearance of cells							0
Cell death of embryonic tissue							0
Non triple negative breast cancer							0
Release of ova							0
Synthesis of retinaldehyde							0
Efferocytosis							0
Locally recurrent HER2 negative hormone receptor negative breast cancer							0
Cell viability of chronic myelogenous leukemia cells							0
Complex absence seizure							0
Susceptibility to colorectal cancer type 1							0
Abnormal morphology of autonomic nervous system							0
Uric acid nephrolithiasis							0
Abnormal morphology of thymus gland							0
Autophagy of smooth muscle cells							0
Relapsed platinum-sensitive BRCA2 mutation negative peritoneal cancer							0
Severe motor dysfunction							0
Synthesis of ketone body							0
Abnormal morphology of central nervous system							0
Cytokinesis							0
Lack of primary palate							0
Calcification of tendon							0
Advanced platinum-sensitive BRCA1 mutation negative fallopian tube cancer							0
Inflammation of aorta							0
Progressive motor neuropathy							0
Survival of Leishmania donovani strain AG83							0
Mass of triacylglycerol							0
Swelling of paw							0
Stage IIA testicular seminoma							0
Primary hypercholesterolemia							0
Development of motor nucleus of trigeminal nerve							0
Energy balance							0
Mildly to moderately active disease stage ulcerative proctitis							0
Endocrine carcinoma							0
Adipogenesis of mesenchymal stem cells							0
Activation of glucocorticoid							0
Ovarian adenocarcinoma							0
Vaginal septum							0
Relapsed schizophrenia							0
Quantity of lipid droplets							0
Formation of smooth muscle							0
Non-classical Tangier disease							0
Endocervical adenocarcinoma							0
TNM stage M0 primary invasive lobular breast carcinoma							0
Partial epileptic seizure							0
Specific enzyme deficiency							0
Primary pilocytic astrocytoma							0
Differentiation of alveolar macrophages							0
Assembly of plus end of microtubule							0
Epithelial-mesenchymal transition of colorectal cancer cell lines							0
Liquid tumor							0
Oral squamous cell carcinoma							0
Chronic form of lymphocytic leukemia							0
Homeostasis of D-glucose							0
Steroid metabolism							0
Hormone receptor positive HER2 positive breast carcinoma							0
Accumulation of macrophages							0
Abnormal morphology of placenta							0
Psychotic depression							0
Cell death of adenocarcinoma cell lines							0
Lipolysis of white adipose tissue							0
Quantity of IgG2b							0
Synthesis of coenzyme A							0
Cell division of neurons							0
Hydrolysis of ganglioside GD1a							0
Abnormal function of inner ear							0
Rhabdomyosarcoma-like soft tissue sarcoma							0
Lack of natural killer cells in uterus							0
Delay in initiation of anaphase of epithelial cell lines							0
Diabetic cardiomyopathy							0
Fasting hyperglycemia							0
Hypoglycemia							0
Depressive disorder							0
Astrocytoma							0
Doxorubicin induced cardiomyopathy							0
Stage I embryonal testicular carcinoma							0
Abnormality of endometrium							0
Hyperplasia of CD4+ T-lymphocytes							0
Lipoatrophy of perirenal white adipose tissue							0
Depletion of lipid droplets							0
TNM stage T2-T3 postmenopausal lobular breast adenocarcinoma							0
Glioma cancer							0
TNM stage M1 postmenopausal lobular breast adenocarcinoma							0
Binding of RNA							0
Lack of nasal septum							0
Quantity of IgG2a							0
Budding of Marburg virus							0
Toxoplasmosis							0
Proximal tubular toxicity							0
Morphology of reproductive system							0
Intracranial hemorrhage							0
Pediatric obesity							0
Contraction of mesenteric artery							0
Biogenesis of mitochondria							0
Active stage immunological disorder							0
Long-term potentiation of barrel cortex							0
Adverse drug reaction							0
Abnormal morphology of tail							0
Development of caudal vertebra							0
Neurodevelopmental disorder without seizures or gait abnormalities							0
Viral respiratory infection							0
Viral entry of B lymphocytes							0
Formation of thymocytes							0
Hereditary neuromuscular disease							0
High grade glioma							0
Spatial learning							0
Exploratory behavior							0
Polyploidy of mammary epithelial cells							0
Cell spreading of melanoma cells							0
Colon carcinoma							0
Classical ataxia telangiectasia							0
Grade 3-4 tumor							0
Mitochondrial respiration of breast cancer cell lines							0
Brain damage							0
Gastro-esophageal carcinoma							0
Complicated urinary tract infection by Klebsiella pneumoniae							0
Endometrioid endometrial adenocarcinoma							0
Uncoupling of mitochondria							0
Formation of intrafusal muscle fibers							0
Postoperative nausea and vomiting							0
Primary avascular necrosis of femoral head type 1							0
Adenocarcinoma	0						0
Abnormal morphology of otic ganglion							0
Cell viability of ovarian cancer cell lines							0
Cutaneous nasal type extranodal natural killer/T cell lymphoma							0
Survival of superior cervical ganglion neurons							0
Primary embryonal rhabdomyosarcoma							0
Derepression of RNA							0
Streptozotocin-induced diabetic nephropathy							0
Excitatory postsynaptic potential							0
Fibrosis of blood vessel							0
Damage of brain tissue							0
Mature B cell malignant tumor							0
Volume of plasma							0
Severe insulin resistance with obesity							0
Thickness of aorta wall							0
Refractory malignant tumor							0
Mild to moderate stage active ulcerative proctitis							0
Activation of microglia							0
Morphology of heart							0
Catabolism of cyanate							0
Quantity of germinal center B lymphocytes							0
Ejection of first polar body							0
Hepatobiliary carcinoma							0
Apoptosis of vascular smooth muscle cells							0
Memory suppression							0
Proliferation of neuronal progenitor cells							0
Smooth muscle tumor							0
Regeneration of skeletal muscle							0
Delay in initiation of conversion of M2 macrophages							0
Formation of spindle fibers							0
Mature B-cell lymphoma							0
Binding of neuroblastoma cell lines							0
Synthesis of acetyl-coenzyme A							0
Mild to moderate stage active ulcerative colitis							0
Metabolism of fructose-2,6-diphosphate							0
Advanced platinum-sensitive BRCA2 mutation positive peritoneal cancer							0
Nervous system neoplasm	0						0
Flux of D-glucose							0
Single suture craniosynostosis							0
Activation-induced cell death of T-cell hybrid cells							0
Abnormal quantity of fat-soluble vitamin							0
Complicated urinary tract infection by Enterococcus faecalis							0
Mass of genitourinary system							0
Clearance of carbohydrate							0
Punctate palmoplantar keratoderma							0
Heme oxygenase-1 deficiency							0
Regulation of smooth muscle cells							0
Early missed abortion							0
Decidualization							0
Apoptosis of connective tissue cells							0
Epithelioid trophoblastic tumor							0
Size of fatty lesion							0
Differentiation of myofibroblasts							0
High-grade serous ovarian carcinoma							0
Mass of heart							0
Formation of rhombomere 5							0
Quantity of neurotransmitter							0
Prostatic adenocarcinoma							0
Ejection fraction	0						0
Desmoplastic melanoma							0
Collagen disease							0
Abnormal morphology of abnormally sized liver							0
Quantity of Ab-secreting B cells							0
Activation of macrophages							0
Stage IA-IC immature teratoma							0
Morphology of mitochondrial matrix							0
Incorporation of glycogen							0
Development of ear							0
Stage IIIB ovarian germ cell tumor							0
Grade 4 astrocytoma							0
Total anomalous pulmonary venous return							0
Secretion of vitamin E							0
Size of epididymal fat							0
Loss of oligodendrocyte precursor cells							0
Proliferation of myeloblasts							0
Hypoactivity of mice							0
Activation of leukemia cell lines							0
Benign connective or soft tissue neoplasm							0
Breast and colorectal cancer							0
Acute bacterial sinusitis							0
Exchange of malic acid							0
Neovascularization of choroid							0
Hereditary myopathy							0
B-cell non-Hodgkin lymphoma							0
Deformation of neural tube							0
Experimental allergic encephalomyelitis (chronic relapsing)							0
Abnormal morphology of otolithic membrane							0
TNM stage N0 primary invasive lobular breast carcinoma							0
Activation of adipocytes							0
Distal colon cancer							0
Entry into S phase of pancreatic cancer cell lines							0
Thoracic aortic dissection							0
Immunodeficiency 38 with basal ganglia calcification							0
Development of sacral vertebra							0
Blue round small cell tumor							0
Metabolism of cholesterol							0
Relapsed platinum-sensitive BRCA1 mutation negative epithelial ovarian cancer							0
Chronic granulomatous disease							0
Activation of smooth muscle cell lines							0
Formation of osteoblasts							0
Paired-pulse facilitation of synapse							0
Pectus excavatum							0
Quantity of ldl cholesterol in blood							0
Budding of Cote d'Ivoire ebolavirus							0
Stimulation of leukocytes							0
Differentiation of foam cells							0
Delay in G1 phase of epithelial cells							0
Endothelial dysfunction of aortic ring tissue							0
Activation of peritoneal mast cells							0
Alzheimer disease or frontotemporal dementia							0
Advanced platinum-sensitive BRCA1 mutation positive peritoneal cancer							0
Degradation of ganglioside GM1							0
Hyperplasia of prostate gland							0
Autosomal dominant ocular coloboma							0
Mesenchymal tumor							0
Quantity of epithelial tissue							0
Rupture of ovarian follicle							0
Immunodeficiency 46							0
High-risk luminal-like breast cancer							0
Head and neck cancer							0
Stuttering							0
Osteoblastogenesis of fibroblast cell lines							0
Retrognathia							0
Urinary tract infection							0
Inflammation of meninges							0
Cytolysis of endothelial cells							0
Killing of T lymphocytes							0
Severe hypertriglyceridemia							0
Colorectal adenocarcinoma							0
Differentiation of liposarcoma							0
Activation of kidney cell lines							0
Lymphoproliferative disorder of the skin							0
Frequency of germinal center B lymphocytes							0
Female genital tract serous carcinoma							0
Severe alcoholic hepatitis							0
Fusion of myoblasts							0
Abnormal morphology of inner ear							0
Acute colitis							0
Resectable small cell lung carcinoma							0
Malignant neuroendocrine neoplasm							0
Upper gastrointestinal carcinoma							0
Activation of heparin							0
Mass of liver							0
Pulmonary hypertensive arterial disease							0
TNM stage N1-2 postmenopausal ductal breast carcinoma							0
Adhesion of monocytes							0
Morphology of liver cells							0
Vasodilation of precapillary arteriole							0
Preeclampsia							0
Cued conditioning							0
Diuresis							0
Stage IB-IC dysgerminoma							0
Influx of cholesterol							0
Development of nucleus accumbens							0
Survival of corticospinal neurons							0
Proliferation of intestinal epithelial cells							0
Hemosiderosis							0
Metabolism of L-glutamic acid							0
Glycolysis of tumor cell lines							0
Morphology of genital organ							0
Expansion of T lymphocytes							0
Cell spreading of Schwann cells							0
Latency of mammary tumor							0
Fusion of cranial nerve ganglion							0
Arrest in growth of melanoma cells							0
Depletion of acetyl-coenzyme A							0
Arrest in G1 phase of breast cancer cell lines							0
Dermatofibrosarcoma protuberans							0
Susceptibility to pancreatic cancer							0
Female genital neoplasm							0
Hypercholesterolemia							0
Development of luminal B ductal breast carcinoma							0
Obstructive sleep apnea							0
Idiopathic granulomatous mastitis							0
Mild glomerulonephritis							0
Atrophy of muscle cell lines							0
Esterification of cholesterol							0
Asymptomatic stage cardiotoxicity							0
Activation of enzyme							0
Renal oncocytoma							0
Growth of sarcoma							0
TNM stage N0 postmenopausal lobular breast adenocarcinoma							0
Severe microcephaly							0
Serous ovarian adenocarcinoma							0
Maculo-ocular reflex							0
Delay in anaphase of cervical cancer cell lines							0
Segmentation of brain							0
Advanced stage amyotrophic lateral sclerosis							0
Abnormal morphology of enteric ganglion							0
Re-epithelialization of wound							0
Renal cyst							0
Philadelphia-positive acute lymphoblastic leukemia							0
Parathyroid carcinoma							0
Degenerative brain disorder							0
Transendothelial migration of tumor cell lines							0
Differentiation of reticulocytes							0
Neurogenic tumor							0
Gastroesophageal reflux							0
Vasodilation of arteriole							0
Acute pulmonary edema							0
Thickness of compact bone							0
Disorder of coronary artery							0
Familial polycystic kidney disease							0
Waldenström macroglobulinemia							0
Widespread chronic pain							0
Recurrent metabolic crises with variable encephalomyopathic features and neurologic regression							0
Lack of barrel cortex							0
Binding of eicosapentaenoic acid							0
Cecum adenocarcinoma							0
Early-onset premature coronary artery disease							0
Growth of cardiac muscle tissue							0
Gonorrhea							0
Biosynthesis of hydrogen peroxide							0
Morphology of vasculature							0
Immunodeficiency							0
Transport of fatty acid							0
Colony formation of stomach cancer cell lines							0
Encephalopathy with late-onset epilepsy							0
Autosomal recessive microcephaly and chorioretinopathy type 1							0
B cell cancer							0
Migration of fibroblast-like synoviocytes							0
Healing of gastric mucosa							0
Aggressive mature B-cell lymphoma							0
Viral entry of macrophages							0
Benign uterine disease							0
Relapsed platinum-sensitive BRCA1 mutation negative peritoneal cancer							0
Transport of ATP							0
Stimulation of CD8+ T lymphocyte							0
Left colon adenocarcinoma							0
Respiration of phagocytes							0
Skelatal muscle spasticity							0
TNM stage M1 primary invasive lobular breast carcinoma							0
Chronic myeloid leukemia							0
Embryonal rhabdomyosarcoma in striated muscle							0
Severe familial insulin resistance							0
Regeneration of dendrites							0
Misrouting of axons							0
Luminal breast carcinoma							0
Angiogenesis of skin							0
High grade malignant glioma							0
Development of eyelid							0
Infection by Streptococcus mitis							0
Meiosis of female germ cells							0
Condensation of chromosomes							0
Proteinosis							0
Mature B-cell neoplasm							0
Transdifferentiation of myoblasts							0
Activation of invariant natural killer T cells							0
NPM1 mutation positive acute myeloid leukemia							0
Abnormal function of nervous system							0
Adipogenesis of adipose mesenchymal stem cells							0
Delay in clearance of D-glucose							0
Mass of adipocytes							0
Synostosis							0
Non-small cell lung carcinoma							0
Depolarization of mitochondrial membrane							0
Glycolysis of lung cancer cell lines							0
Advanced platinum-sensitive BRCA1 mutation negative peritoneal cancer							0
Hyperplasia of bronchial epithelial cells							0
Experimentally-induced arthritis							0
Binding of Oct1 binding element							0
Proximal colorectal carcinoma							0
Development of follicular B-cell lymphoma							0
Secretion of sphingomyelin							0
Accumulation of gamma-delta T lymphocytes							0
Ischemia of heart							0
Infection by Staphylococcus saprophyticus							0
Formation of cytarabine							0
Binding of carcinoma cell lines							0
Ascending and transverse colon cancer							0
MYC mutation positive B-cell lymphoma							0
Quantity of sphingolipid							0
Conjugation of histamine							0
Moderate hepatic dysfunction							0
Generation of collagen fibrils							0
Emigration of neutrophils							0
Remodeling of chromatin							0
Recruitment of peripheral blood monocytes							0
Apoptosis of lamina propria T lymphocytes							0
Crohn disease							0
Familial intestinal polyposis							0
Abnormal morphology of rostral migratory stream							0
Formation of micronuclei							0
Cell death of peripheral myeloid dendritic cells							0
Quantity of alveolar epithelial lamellar bodies							0
Female genital carcinoma							0
Uptake of fibroblasts							0
Attachment of cells							0
Liver carcinoma							0
Expansion of B-1a lymphocytes							0
Formation of germinal center							0
Multiple epiphyseal dysplasia with myopia and conductive deafness							0
Degeneration of vestibular hair cells							0
Giant-cell tumor							0
Chromosome condensation							0
Mass of brown adipose tissue							0
Fibrogenesis of lung							0
Autosomal recessive immunodeficiency							0
Attachment of breast cancer cell lines							0
Biliary atresia							0
Hypertrophy of distal tubule							0
Arrest in growth of adipose cell lines							0
Marginal zone cell lymphoma							0
Cross-link repair of DNA							0
Cervical squamous cell carcinoma and endocervical adenocarcinoma							0
Epilepsy or neurodevelopmental disorder							0
Spondyloepiphyseal dysplasia congenita							0
Distribution of lipid							0
Metabolism of D-glucose							0
Response of synapse							0
Apoptosis of thymocytes							0
Drug abuse							0
Bone volume fraction of trabecular bone							0
Abnormal function of immune system							0
Myocardial injury							0
Abnormal morphology of renal cortex							0
Proliferation of DN3 pre-T cells							0
Vasodilation of pial arteriole							0
Endometrial cancer							0
Upper aero-digestive squamous cell carcinoma							0
HER2-negative breast cancer							0
Morphology of muscle cells							0
Migration of osteoprogenitor cells							0
Neuroendocrine lung tumor							0
Migration of nervous tissue cell lines							0
Persistence of notochord							0
Idiopathic portal hypertension							0
Positioning of dendritic cells							0
Differentiation of thymic medullary epithelial cells							0
Proliferation of neointima							0
Myeloid neoplasm							0
Ruffling of plasma membrane							0
Differentiation of antigen presenting cells							0
Advanced esophageal cancer							0
Metabolism of D-pantothenic acid							0
Relaxation of heart ventricle							0
Valvular regurgitation of mitral valve							0
Carotid artery stenosis							0
Breakdown of diacylglycerol							0
Infection by methicillin-susceptible Staphylococcus epidermidis							0
Quantity of blood vessel							0
Loss of epididymal fat							0
Recruitment of oleic acid							0
Abnormal morphology of brain							0
Import of cholesterol							0
Retroperitoneal dedifferentiated liposarcoma							0
Diffuse lymphoma							0
Skin cancer							0
Plasticity of synapse							0
Abnormal morphology of nasal septum							0
Ulcer							0
Degeneration of organ of Corti							0
Postoperative delirium							0
Concentration of aldosterone							0
Polychromasia							0
Tinea capitis							0
Psychic anxiety							0
Quantity of muscle spindle							0
Cell division of liposarcoma cell lines							0
Fibrous tissue tumor							0
Killing of pancreatic cancer cell lines							0
Concentration of retinol							0
Efflux of choline-phospholipid							0
Colony formation of prostate cancer cell lines							0
Killing of melanoma cell lines							0
Mood Disorders							0
Radioresistance of subcutaneous tumor							0
Apoptosis of peritoneal macrophages							0
Absence seizure							0
Development of rhombomere 6							0
Craniosynostosis							0
Abnormal morphology of ocular posterior segment							0
Proliferation of alpha islet cells							0
Germ cell tumor							0
Stage II-IV ovarian yolk sac neoplasm							0
Bronchogenic carcinoma							0
Abnormal absorption of mineral in intestine							0
Endotoxin shock response							0
Medullary breast carcinoma							0
Quantity of carnitine							0
HER2 negative hormone receptor negative breast cancer							0
Ocular motility disorder							0
Cetuximab sensitivity of tumor cell lines							0
Thoracic neuroendocrine neoplasm							0
Dysfunction of cells							0
Metastatic testicular nonseminomatous germ cell tumor							0
Depotentiation of synapse							0
Atrophy of Leydig cells							0
Unresectable large-cell carcinoma							0
Nonsquamous tumor							0
Morphology of mitochondrial cristae							0
Aggressive cancer							0
Relapsed platinum-sensitive BRCA1 mutation negative fallopian tube cancer							0
Maturation of pyramidal neurons							0
Cell movement of dermal cells							0
Neuromuscular disease with neuropathy							0
Suppression of hepatocellular carcinoma							0
Mass of testis							0
Mass of epigonadal fat pad							0
Proliferation of liver cells							0
Accumulation of alveolar macrophages							0
Deposition of lipid							0
TNM stage M0 postmenopausal lobular breast adenocarcinoma							0
Mass of genital organ							0
Abnormal morphology of enlarged ileum							0
Malignant neoplasm of large intestine							0
Quantity of polyunsaturated fatty acids							0
Hemangioma							0
Autophagy of cortical astrocytes							0
Brain tumor							0
Arrhythmia							0
Homeostasis of bilirubin							0
Mass of apud cells							0
Proliferation of muscle cell lines							0
Quantity of sperm							0
Refractory bladder carcinoma in situ							0
Activation of B-2 lymphocytes							0
Motor function							0
Arrest in G2/M phase of glioma cells							0
Organization of extracellular matrix							0
Abnormal morphology of melanosomes							0
Inoperable adrenal cortex carcinoma							0
Permeability of microvascular endothelial cells							0
Lipolysis of adipocytes							0
Differentiation of fibroblast cell lines							0
Migration of peritoneal macrophages							0
Catabolism of GABA							0
Familial psychiatric disease							0
Ingestion by mice							0
Calcification of cardiac valve							0
Estrogen receptor positive breast carcinoma							0
Stage I testicular yolk sac neoplasm							0
Uterine corpus cancer							0
Maturation of bone marrow-derived dendritic cells							0
Malignant fibrous histiocytoma							0
Killing of thymocytes							0
Synthesis of progesterone							0
Laryngismus							0
Abnormal morphology of lymphoid organ							0
Axillary lymph node positive primary breast cancer							0
Critical illness							0
Dental pulp necrosis							0
Breast adenocarcinoma							0
Arrest in differentiation of fibroblast cell lines							0
TNM stage M0 lymph node-negative breast cancer							0
Eating Disorders							0
Uterine smooth muscle tumor							0
Unresectable malignant peripheral nerve sheath tumor							0
Nasopharyngeal carcinoma							0
Conditioning							0
Hyperplasia of genital organ							0
Lipolysis of oleic acid							0
Coronary occlusion							0
Expansion of invariant natural killer T cells							0
Respiratory depression							0
Formation of gland							0
Chronic obstructive pulmonary disease							0
Autosomal recessive progressive myoclonic epilepsy							0
Right colon tumor							0
Flux of H+							0
Recurrent implantation failure							0
Weakness							0
Abnormal morphology of blood vessel							0
Abnormal segregation of chromosomes							0
Luminal A breast carcinoma							0
Cell death of epithelial cells							0
Estrogen receptor-negative breast cancer							0
Scattering of chromosomes							0
Abnormal morphology of lateral motor column							0
High grade chondrosarcoma							0
Fallopian tube cancer							0
Uterine serous papillary cancer							0
Lymph node tuberculosis							0
Formation of rhombomere 3							0
Growth of virus							0
Vacuolation of cervical cancer cell lines							0
Micrognathia							0
Accumulation of asialo GM1 ganglioside							0
Neurovascular coupling							0
Moderate microcytosis							0
Colorectal cancer							0
Psoriasis							0
Insulin tolerance							0
Retroperitoneal seminoma							0
PV hole							0
Arrest in cell cycle progression of embryonic stem cell lines							0
Thermal hyperalgesia							0
Nonsyndromic cleft lip with or without cleft palate							0
Infection by Streptococcus pyogenes							0
Lymphocytic leukemia							0
Mycoplasma pneumonia							0
Lean body mass							0
Elevation of cyclic AMP							0
Adenosquamous ovarian carcinoma							0
Regulation of macrophages							0
Peritoneal tumor							0
Atherogenesis							0
Atrophy of lymph node							0
Adhesion of fibroblasts							0
Autosomal dominant spondylometaphyseal dysplasia							0
Abnormal morphology of urothelium							0
Extrapyramidal syndrome							0
Quantity of apoptotic cells							0
Mixed neoplasia							0
Abnormal morphology of myocardium							0
Autosomal recessive deafness type 44							0
Abnormal morphology of abnormally sized eye							0
Bacterial conjunctivitis							0
Lack of enteric neurons							0
Dysplasia of cartilage tissue							0
Pancreaticobiliary cancer							0
Long-term potentiation of cerebellum							0
Female genital tract adenocarcinoma							0
Metabolism of glycogen							0
Function of adipose tissue							0
Cell viability of fibroblast cell lines							0
Cellularity of adipocytes							0
Exocytosis of lipid							0
Testicular seminoma							0
Colony formation of rhabdoid cell lines							0
Migration of peripheral blood neutrophils							0
Suppression of bone marrow							0
Diabetic nephropathy							0
Severe obesity							0
Head and neck carcinoma							0
Formation of cerebral aneurysm							0
Degeneration of endothelial cells							0
Urinary tract cancer							0
Thickness of fibrous cap							0
Loss of sterol							0
Atrophy of thymus gland							0
Development of calyx of Held							0
Outgrowth of motor axons							0
Alcohol withdrawal syndrome							0
Healing of liver							0
Pneumonia							0
Epilepsia partialis continua							0
Vision							0
Stabilization of atherosclerotic lesion							0
Lymphocyte migration							0
Metabolism of palmitoyl-coenzyme A							0
Progressive encephalopathy							0
Utilization of carbohydrate							0
Abnormal morphology of skeleton							0
Partial seizure without secondary generalization							0
Action potential of neurons							0
Delay in initiation of condensation of chromatin							0
Severe pneumonia							0
Efferocytosis of embryonic cell lines							0
Function of neurons							0
Bacterial sepsis							0
Lipogenesis by breast cell lines							0
Colony formation of ovarian cancer cell lines							0
Development of fur							0
Shuttling of fatty acid							0
Giant cell malignant fibrous histiocytoma							0
Quantity of succinic acid							0
Quantity of otoliths							0
Efferocytosis of fibroblast cell lines							0
Chemosensitivity of glioblastoma cells							0
Papillary neoplasm							0
Closure of eyelid							0
Transmembrane transport of coenzyme A							0
Invasion of perioptic mesenchyme							0
Legg-perthes disease							0
Chronic lymphocytic leukemia / small lymphocytic lymphoma							0
Quantity of collagen bundle							0
Accumulation of collagen fiber							0
Activation of muscle cells							0
Rectosigmoid neoplasm							0
Early stage cerebral cavernous malformation							0
Proteasome-associated autoinflammatory syndrome 6							0
Development of renal collecting system							0
Delay in initiation of M phase							0
Cell death of neocortical neurons							0
Cytopenia of neutrophils							0
Mineralization of stromal cell lines							0
Abnormal morphology of cranial nerve ganglion							0
Diabetic foot ulcer disorder							0
Mass of adipose tissue							0
Acute enterocolitis							0
Delay in initiation of conversion of inflammatory macrophages							0
Development of genital tumor							0
Leukemia							0
Stage IIC ovarian germ cell tumor							0
Immune complex nephritis							0
Quantity of marginal-zone B lymphocytes							0
Bronchopathy							0
Delay in initiation of cell spreading of gonadal cell lines							0
Metastatic adrenal carcinoma							0
Metastatic HER2 negative invasive breast cancer							0
Distribution of triacylglycerol							0
Unresectable retroperitoneal sarcoma							0
Soft tissue sarcoma							0
Differentiation of astrocytes							0
Stage IV large cell neuroendocrine carcinoma							0
Organization of mitotic spindle							0
Formation of aneurysm							0
Lack of intervertebral disc							0
Abnormal morphology of epithelial tissue							0
Removal of lipid							0
Cell-cell adhesion of HMVEC-L cells							0
Mobilization of Ca2+							0
Uptake of arachidonic acid							0
Hydrolysis of monooleoyl-2-O-monooleylglycerol							0
Formation of mastocytoma							0
Leiomyoma							0
Severe hypertension							0
Arachnodactyly							0
Abnormal morphology of fat pad							0
Generalized epilepsy							0
Liposarcoma							0
Development of teratoma							0
Disorder of basal ganglia							0
Familial uterine cancer							0
Apoptosis of trophoblast							0
Esophageal lesion							0
Experimental intestinal endometriosis							0
Mitogenesis of testicular cancer cell lines							0
Primary alveolar rhabdomyosarcoma							0
Child-Pugh class A gallbladder cancer							0
Subarachnoid hemorrhage							0
Transport of ADP							0
Morphogenesis of prostatic acinus							0
Vasodilation of thoracic aorta							0
Anoikis							0
Apoptosis of cytotoxic T cells							0
Structural integrity of nucleosomes							0
Ethanol intoxication							0
Accumulation of monocyte-derived macrophages							0
Formation of cellular inclusion bodies							0
Adrenal cortex tumor							0
Skin laceration							0
Hydrolysis of ganglioside GM1							0
Nerve sheath tumor							0
Loss of retroperitoneal fat pad							0
Acute pain							0
Pharmacologically induced seizure							0
Function of macrophages							0
Gastrointestinal complication							0
Hepatomegaly							0
Transmembrane transport of carnitine							0
Quantity of colony forming unit fibroblasts							0
Impaired fasting glucose							0
Autosomal recessive deafness type 6							0
B-cell neoplasm							0
Colon cancer							0
Sepsis-induced cardiac injury							0
TNM stage T2-T3 primary infiltrating ductal breast carcinoma							0
Apoptosis of beta islet cells							0
Quantity of intramyocellular lipid store							0
Metabolism of amino acids							0
Quantity of B-1a lymphocytes							0
Abnormal morphology of junctional zone of placenta							0
Binding of DNA fragment							0
Chronic respiratory disorder							0
Killing of tumor cell lines							0
Hyperphagia							0
Vitreoretinopathy with phalangeal epiphyseal dysplasia							0
Abnormal quantity of lymphocytes							0
Colon adenocarcinoma							0
Catabolism of homocysteine							0
Endocochlear potential							0
NPM1 mutation positive PML-RARA negative acute myeloid leukemia							0
Migration of pre-B lymphocytes							0
Active stage ulcerative colitis of distal colon							0
Athetosis							0
Autosomal dominant polycystic kidney disease							0
Brain cancer							0
Morphology of body cavity							0
Energy intake							0
Tardive dyskinesia							0
Cell death of brown adipocytes							0
Stage III testicular seminoma							0
[truncated: 1,482 more rows]
