# Supplementary material for: Early-phase impact of obesity-associated stress on murine vascular smooth muscle cells depends on EGFR and sex
Source: Commun Biol. 2025 Dec 22;8:1834. doi: 10.1038/s42003-025-09416-7 (PMC12749158; doi:10.1038/s42003-025-09416-7)
Supplement: Supplementary file 9 — Supplementary Data 7 [file 42003_2025_9416_MOESM9_ESM.xlsx]

## Sheet: Sheet0
© 2000-2024 QIAGEN. All rights reserved.
Categories	Functions	Diseases or Functions Annotation	B-H p-value	Activation z-score	Bias-corrected z-score	Molecules	# Molecules
Cellular Development,Cellular Growth and Proliferation	cell proliferation	Cell proliferation of tumor cell lines	7.34e-07	3.819	3.219	ADAMTS6,ADRA1B,AHSG,ALDH1A2,ANGPTL4,AQP1,AURKB,BCAR3,CCNB1,CCNB2,CDKN1C,CDKN2B,CEMIP,CHST15,CKAP2L,CMPK2,COL3A1,COL6A3,CRYAB,CYP51A1,DHCR24,DHX58,DLGAP5,DLK1,DUSP1,EDN1,EDNRB,EPHA4,F2R,FABP4,FABP5,FDPS,FGFR2,FLT1,FSCN1,GALNT12,GAP43,GNG4,GPR176,H19,HMMR,HSPB6,IL16,IQGAP3,ITGB3,KIF11,KIF22,KLF2,KLHL13,KPNA2,LAMA5,LCP1,LDLR,LOX,MKI67,MSMO1,MVD,MYD88,MYH10,MYLIP,MYLK,NET1,NOVA1,NUPR1,PBK,PCDH10,PCLA…	91
Cellular Movement	cell movement	Cell movement of tumor cell lines	2.13e-05	3.61	3.013	ALDH1A3,ANGPTL4,AQP1,BCAR3,CCNB1,CCNB2,CD36,CEMIP,CKAP2L,CRYAB,DLGAP5,DNM1,EDN1,EDNRB,ENPP1,EPHA4,F2R,FABP5,FBLIM1,FGFR2,FLT1,FSCN1,GALNT12,GAP43,GPR176,HDAC9,HMMR,HSPB6,ITGB3,KLF2,KPNA2,LAMA5,LCP1,LMCD1,LOX,MCM5,MYD88,MYH10,MYLIP,MYO10,NET1,NFIL3,NOVA1,NUPR1,PBK,PCDH10,PDK4,PIMREG,PLXNB1,PTP4A3,SERPINE1,SFRP4,SH3KBP1,SLC6A6,STEAP3,TGFBI,TGM2,TMSB4X,TNC,TNIK,TP53INP2,TPM4,TRPS1,TSPAN18,VIPR2,XAF1	66
Cellular Movement	migration	Migration of cells	1.5e-13	3.482	2.808	ADORA2A,AGTR1,AGTR2,AHSG,ALDH1A3,Aldh1a7,ANGPTL4,APOD,AQP1,BCAR3,CCBE1,CCNB1,CCNB2,CD34,CD36,CD55,CEMIP,CKAP2L,CMKLR1,COL3A1,CRYAB,CYP26B1,DIO2,DLGAP5,DLK1,DNM1,DUSP1,DYSF,EDN1,EDNRB,ENPP1,EPHA4,F2R,FABP4,FABP5,FBLIM1,FDPS,FGFR2,FGL2,FLRT2,FLT1,FSCN1,GALNT12,GGT5,GPR176,H19,HMMR,HSPB6,IL16,IL1RL1,IRF7,ITGA8,ITGB3,KALRN,KLF2,KPNA2,LAMA4,LAMA5,LCP1,LDLR,LIPE,LMCD1,LOX,LSP1,MARK1,MATN2,MCM5,MYD88,MY…	114
Cellular Movement	migration	Migration of tumor cell lines	3.14e-05	3.469	2.897	ALDH1A3,ANGPTL4,AQP1,BCAR3,CCNB1,CCNB2,CD36,CEMIP,CKAP2L,CRYAB,DLGAP5,DNM1,EDN1,ENPP1,EPHA4,F2R,FABP5,FBLIM1,FGFR2,FLT1,FSCN1,GALNT12,GPR176,HMMR,HSPB6,ITGB3,KLF2,KPNA2,LAMA5,LMCD1,LOX,MCM5,MYD88,MYH10,MYLIP,MYO10,NET1,NFIL3,NOVA1,NUPR1,PBK,PCDH10,PDK4,PIMREG,PLXNB1,PTP4A3,SERPINE1,SFRP4,SH3KBP1,SLC6A6,STEAP3,TGFBI,TGM2,TMSB4X,TNC,TNIK,TP53INP2,TPM4,TRPS1,TSPAN18,VIPR2,XAF1	62
Cellular Movement	cell movement	Cell movement	3.51e-13	3.269	2.57	ADORA2A,AGTR1,AGTR2,AHSG,ALDH1A3,Aldh1a7,ANGPTL4,APOD,AQP1,BCAR3,CCBE1,CCNB1,CCNB2,CD34,CD36,CD55,CEMIP,CKAP2L,CMKLR1,COL3A1,COL5A3,CRYAB,CYP26B1,DIO2,DLGAP5,DLK1,DNM1,DUSP1,DYSF,EDN1,EDNRB,ENPP1,EPHA4,F2R,FABP4,FABP5,FBLIM1,FDPS,FGFR2,FGL2,FLRT2,FLT1,FSCN1,GALNT12,GAP43,GGT5,GPR176,H19,HDAC9,HMMR,HSPB6,IL16,IL1RL1,IRF7,ITGA8,ITGB3,KALRN,KLF2,KPNA2,LAMA4,LAMA5,LCP1,LDLR,LIPE,LMCD1,LOX,LSP1,MARK1,…	119
Molecular Transport	transport	Transport of molecule	0.000893	3.029	2.515	ADCY1,ADORA2A,AGTR2,ANKRD1,AQP1,ARNT2,ARRDC4,ATP10A,ATP8B1,BMPER,C1QTNF2,CAMK2A,CD36,CRYAB,CYP51A1,DIO2,DMPK,DTX3L,EDN1,EDNRB,ENPP1,F2R,FABP4,FABP5,FLT1,GABRE,GAP43,GRIA4,IL16,ITGB3,KALRN,KCNJ8,KPNA2,LDLR,LIPE,MYD88,MYLK,MYOM1,NEGR1,NFIL3,NPR3,PFKFB3,PPP1R3C,RAMP1,RAMP2,SCARA5,SFRP4,SLC1A6,SLC6A6,SPIRE2,STARD4,STEAP3,SYNDIG1,VLDLR	54
Neurological Disease,Organismal Injury and Abnormalities	motor dysfunction or movement disorder	Motor dysfunction or movement disorder	7.77e-08	2.915	3.375	ADORA2A,ADRA1B,AGTR1,APOD,AQP1,ASPA,BCAR3,BCHE,CAMK2A,CDKN1C,CMKLR1,COL27A1,COL6A3,CRYAB,CSMD1,CYP26B1,CYP51A1,DIO2,DLK1,DNM1,DPYD,DTX3L,ECH1,EDN1,EHD4,ENPP1,EPHA4,FDPS,FLRT2,FLT1,GABRA3,GABRE,GAP43,GRIA4,HIP1,HMGCS2,Ifi44,Ifit3/Ifit3b,IL1RL1,IRF7,ITGA8,KLHL13,LAMA4,LDLR,LINGO1,LMCD1,MYD88,MYH10,NHSL2,NPAS4,NPTX1,PCDH10,PDE1B,PDK4,PKP2,PSMB9,RRS1,SERPINE1,SIPA1L2,SLC1A6,STARD4,TGM2,Tgtp1/Tgtp2,TM…	68
Cardiovascular System Development and Function	vascularization	Vascularization	5.1e-05	2.913	2.677	C1QB,COL3A1,COL5A3,COL6A3,CRYAB,DLK1,F2R,FBLIM1,FGFR2,FLT1,HMMR,ITGB3,LAMA4,LOX,PDGFD,Prl2c2 (includes others),SERPINE1,TNC,VLDLR	19
Behavior	learning	Learning	0.000283	2.827	2.489	ADCY1,ADORA2A,ADRA1B,APOD,BCHE,CAMK2A,CMYA5,CSMD1,DGKH,EDN1,FGFR2,GRIA4,ITGA8,KALRN,LDLR,NPAS4,PCDH10,PDE1B,RCAN2,SIPA1L2,SPECC1,TNC,VLDLR	23
Cardiovascular System Development and Function,Organismal Development	vasculogenesis	Vasculogenesis	9.33e-14	2.817	2.38	ADAMTS6,ADORA2A,AGTR1,AGTR2,ALDH1A2,Aldh1a7,ANGPTL4,BMPER,C1QB,CAMK2A,CD34,CD36,CDKN1C,CDKN2B,CMKLR1,COL3A1,COL5A3,COL6A3,CRYAB,CYP51A1,DLK1,DYSF,EDN1,EDNRB,ENPP1,F2R,FABP4,FBLIM1,FGFR2,FLT1,HDAC9,HEG1,IL1RL1,ITGB3,KCNJ8,KLF2,LAMA4,LDLR,LMCD1,LOX,LUZP1,MYH10,NDNF,PDGFD,PFKFB3,PLXNB1,Prl2c2 (includes others),PTP4A3,PTPRB,RAMP2,RCAN2,RGCC,SERPINE1,TGFBI,TGM2,TNC,USP18,VLDLR	58
Cell Signaling	protein kinase cascade	Protein kinase cascade	0.000459	2.814	2.353	ADRA1B,BCAR3,C1QTNF2,CD36,DUSP1,EDN1,EDNRB,F2R,FGFR2,FLT1,GADD45B,IQGAP3,LBH,MAP3K10,MTURN,MYD88,NKD1,NLRC3,SFRP4,TGM2,TMSB4X,TNIK	22
Organ Development,Skeletal and Muscular System Development and Function,Tissue Development	growth	Growth of muscle tissue	5.06e-06	2.782	2.533	AGTR2,ALDH1A2,APOD,CAMK2A,CCBE1,CCNB1,CDKN1C,CMKLR1,DLK1,DUSP1,EDN1,FGFR2,FLT1,HEG1,ITGB3,KALRN,LMCD1,MYD88,MYH10,NPR3,PDGFD,SERPINE1,TGM2,TNC,VIPR2	25
Cellular Development,Cellular Growth and Proliferation,Organ Development,Skeletal and Muscular System Development and Function,Tissue Development	proliferation	Proliferation of muscle cells	1.31e-05	2.782	2.533	AGTR2,ALDH1A2,APOD,CAMK2A,CCBE1,CCNB1,CDKN1C,CMKLR1,DLK1,DUSP1,EDN1,FGFR2,FLT1,ITGB3,KALRN,LMCD1,MYD88,MYH10,NPR3,PDGFD,SERPINE1,TGM2,TNC,VIPR2	24
Organismal Injury and Abnormalities	abdominal lesion	Abdominal lesion	8.56e-14	2.76	2.888	ABTB2,ACYP2,ADAMTS6,ADCY1,ADORA2A,ADRA1B,AGTR1,AGTR2,AHSG,Airn,ALDH1A2,ALDH1A3,ALDH3A1,ANGPTL4,ANGPTL7,ANKRD1,ANKRD34A,APOD,AQP1,ARHGAP20,ARNT2,ARRDC4,ARSJ,ASPA,ASPN,ATG16L2,ATP10A,ATP8B1,AURKB,B3GNT8,BCAR3,BCHE,BMP3,BMPER,BOC,C1QB,C1QTNF2,CALML4,CAMK2A,CCBE1,CCDC42,CCNB1,CCNB2,CD34,CD36,CD55,CDK15,CDKN1C,CDKN2B,CEMIP,CHST15,CISH,CKAP2L,CMKLR1,CMPK2,CMYA5,COL15A1,COL23A1,COL27A1,COL3A1,COL5A3,COL…	273
Cell Signaling	MAPKKK cascade	MAPKKK cascade	0.000964	2.728	2.301	ADRA1B,BCAR3,C1QTNF2,CD36,DUSP1,EDN1,F2R,FGFR2,FLT1,GADD45B,IQGAP3,LBH,NKD1	13
Cellular Development,Cellular Growth and Proliferation,Nervous System Development and Function,Tissue Development	outgrowth	Outgrowth of neurites	0.00261	2.723	2.323	ADORA2A,Aldh1a7,CAMK2A,FGFR2,GAP43,ITGB3,MYH10,MYLIP,MYO10,NPAS4,NPTX1,RAB3IL1,RAPSN,SERPINE1,TGM2,TNC,VLDLR	17
Carbohydrate Metabolism	synthesis	Synthesis of carbohydrate	1.09e-05	2.69	2.287	ADORA2A,ADRA1B,AGTR1,AGTR2,Aldh1a1,ARRDC4,ASPN,B3GNT8,C1QTNF2,CD36,CEMIP,CHST15,CISH,DGKH,EDN1,ENPP1,F2R,FABP4,FABP5,LCLAT1,LIPE,MYD88,PPP1R3C,PTGFR,SERINC2,SH3KBP1,VIPR2	27
Tissue Development	growth	Growth of epithelial tissue	5.29e-05	2.67	2.424	ADORA2A,AGTR2,ANGPTL4,AURKB,BMPER,CCNB1,CD34,CD36,CDKN1C,CDKN2B,CRYAB,DLK1,DYSF,EDN1,EDNRB,F2R,FABP4,FGFR2,FLT1,ITGB3,KLF2,LAMA5,MKI67,MYD88,NLRC3,NUPR1,PDGFD,PDK4,PFKFB3,RCAN2,RGCC,SERPINE1,TGM2,VLDLR	34
Cardiovascular System Development and Function,Organismal Development	angiogenesis	Angiogenesis	1.04e-15	2.632	2.185	ADAMTS6,ADORA2A,AGTR1,AGTR2,ALDH1A2,Aldh1a7,ANGPTL4,AQP1,BMPER,C1QB,CAMK2A,CCBE1,CD34,CD36,CDKN1C,CDKN2B,CEMIP,CMKLR1,COL3A1,COL5A3,COL6A3,CRYAB,CYP51A1,DLK1,DYSF,EDN1,EDNRB,ENPP1,F2R,FABP4,FBLIM1,FGFR2,FLT1,HDAC9,HEG1,HSPB6,IL1RL1,ITGB3,KCNJ8,KLF2,LAMA4,LAMA5,LDLR,LMCD1,LOX,LUZP1,MYH10,NDNF,NPR3,NPTX1,PDGFD,PFKFB3,PLXNB1,Prl2c2 (includes others),PTP4A3,PTPRB,RAMP1,RAMP2,RCAN2,RGCC,SERPINE1,TGFBI…	69
Cellular Assembly and Organization	development	Development of cytoplasm	0.000474	2.622	2.313	ADORA2A,ATG16L2,COL5A3,CRYAB,DLGAP5,EDN1,EHD4,F2R,FBLIM1,GAP43,HIP1,ITGB3,KLF2,LMCD1,MYLK,NET1,PLXNB1,PTPRB,RGCC,SPIRE2,TGFBI,TNC,TP53INP2,TPM4	24
Cellular Assembly and Organization	formation	Formation of cytoskeleton	0.000222	2.622	2.325	ADORA2A,COL5A3,CRYAB,DLGAP5,EDN1,F2R,FBLIM1,GAP43,HIP1,ITGB3,KLF2,LMCD1,MYLK,NET1,PLXNB1,PTPRB,RGCC,SPIRE2,TGFBI,TNC,TPM4	21
Gastrointestinal Disease,Hepatic System Disease,Organismal Injury and Abnormalities	liver lesion	Liver lesion	1.25e-10	2.603	2.729	ACYP2,ADAMTS6,ADCY1,ADORA2A,ADRA1B,AGTR1,AHSG,Airn,ALDH1A3,ANGPTL7,AQP1,ARNT2,ARRDC4,ARSJ,ASPA,ASPN,ATG16L2,ATP10A,ATP8B1,AURKB,BCHE,BMP3,BOC,C1QTNF2,CAMK2A,CCNB1,CCNB2,CD34,CD36,CD55,CDKN1C,CDKN2B,CISH,CKAP2L,COL15A1,COL23A1,COL27A1,COL3A1,COL6A3,COL6A6,CPB1,CSMD1,CYP51A1,DHCR24,DHRS3,DLGAP5,DLK1,DMPK,DNM1,DPYD,DTX3L,DUSP1,DYSF,ECM2,EDNRB,EHD4,ENPP1,EPHA4,EPHA7,F2R,FABP4,FABP5,FBLN7,FDPS,FGFR2,F…	171
Neurological Disease,Organismal Injury and Abnormalities	movement disorder	Movement Disorders	1.36e-07	2.578	2.975	ADORA2A,ADRA1B,AGTR1,APOD,AQP1,ASPA,BCAR3,BCHE,CAMK2A,CDKN1C,CMKLR1,COL27A1,COL6A3,CRYAB,CSMD1,CYP26B1,CYP51A1,DIO2,DLK1,DNM1,DPYD,DTX3L,ECH1,EDN1,EHD4,EPHA4,FDPS,FLRT2,FLT1,GABRA3,GABRE,GAP43,GRIA4,HIP1,HMGCS2,Ifi44,Ifit3/Ifit3b,IL1RL1,IRF7,ITGA8,KLHL13,LAMA4,LDLR,LINGO1,LMCD1,MYD88,MYH10,NHSL2,NPAS4,NPTX1,PCDH10,PDE1B,PDK4,PKP2,PSMB9,RRS1,SERPINE1,SIPA1L2,SLC1A6,STARD4,TGM2,Tgtp1/Tgtp2,TMEM204,…	67
Cancer,Organismal Injury and Abnormalities,Reproductive System Disease	mammary tumor	Mammary tumor	1.79e-10	2.562	2.395	ADAMTS6,ADRA1B,ALDH1A3,ALDH3A1,ANGPTL4,APOD,AQP1,ARHGAP20,ASPN,ATG16L2,ATP10A,ATP8B1,BCAR3,CAMK2A,CCNB1,CCNB2,CD34,CDK15,CEMIP,CMPK2,CMYA5,COL15A1,COL27A1,COL5A3,COL6A3,COL6A6,CRYAB,CSMD1,DGKH,DHRS3,DHX58,DIO2,DLGAP5,DMPK,DPYD,DUSP1,DYSF,ECH1,EDN1,ENPP1,ENTPD2,F2R,FABP4,FABP5,FDPS,FGFR2,FLRT2,FLT1,FSCN1,GADD45B,GPR176,GRIA4,H19,H2BC9,HDAC9,HEG1,HMMR,HSPA4,HSPB6,HSPB7,IL16,IL1RL1,IRF7,ITGB3,KALRN,…	130
Carbohydrate Metabolism,Small Molecule Biochemistry	synthesis	Synthesis of polyols	0.000953	2.562	2.259	ADORA2A,AGTR1,AGTR2,EDN1,F2R,LIPE,PTGFR,VIPR2	8
Cellular Assembly and Organization,Organismal Development,Tissue Development	fibrogenesis	Fibrogenesis	0.000637	2.553	2.263	ADORA2A,COL6A3,CRYAB,DLGAP5,DYSF,EDN1,F2R,FBLIM1,GAP43,KLF2,LMCD1,MYD88,MYH10,MYLK,MYOM1,NET1,PKP2,PLXNB1,PTPRB,RGCC,TGFBI,TNC,TPM4	23
Cancer,Organismal Injury and Abnormalities	subcutaneous tumor	Subcutaneous tumor	2.15e-05	2.549	2.324	ANGPTL4,ASPN,AURKB,CD34,COL15A1,COL3A1,COL6A3,CSMD1,DLGAP5,DUSP1,ECM2,EDN1,EDNRB,FGFR2,H19,HMMR,HSPB7,LAMA5,LNX1,LSP1,MYH10,NEGR1,NUPR1,PDK4,RAMP2,SCARA5,SERPINE1,SQLE,TGFBI,TINAGL1,TNC,TOP2A,USP18,XAF1	34
Cellular Assembly and Organization,Organismal Development,Tissue Development	formation	Formation of filaments	0.00163	2.531	2.254	ADORA2A,COL6A3,CRYAB,DLGAP5,EDN1,F2R,FBLIM1,GAP43,KLF2,LMCD1,MYLK,MYOM1,NET1,PKP2,PLXNB1,PTPRB,RGCC,TGFBI,TNC,TPM4	20
Organismal Development	growth	Growth of vessel	0.00308	2.527	2.418	AGTR1,AGTR2,CAMK2A,CDKN1C,CMKLR1,DLK1,EDN1,EDNRB,FLT1,HDAC9,ITGB3,LMCD1,MKI67,SERPINE1	14
Cellular Development,Cellular Growth and Proliferation,Nervous System Development and Function,Tissue Development	growth	Growth of neurites	0.000297	2.503	2.07	ADORA2A,Aldh1a7,CAMK2A,DHCR24,FGFR2,FLT1,GAP43,ITGB3,KALRN,LINGO1,MYD88,MYH10,MYLIP,MYO10,NPAS4,NPTX1,RAB3IL1,RAPSN,SERPINE1,TGM2,TNC,VLDLR	22
Carbohydrate Metabolism	metabolism	Metabolism of carbohydrate	8.2e-08	2.502	2.023	ADORA2A,ADRA1B,AGTR1,AGTR2,Aldh1a1,Aldh1a7,APOD,ARRDC4,ASPN,B3GNT8,C1QTNF2,CD36,CEMIP,CHST15,CISH,DGKH,DIO2,DLK1,DYSF,EDN1,EDNRB,ENPP1,F2R,FABP4,FABP5,HMMR,LCLAT1,LDLR,LIPE,MYD88,PDK4,PFKFB3,PPP1R3C,PTGFR,SERINC2,SH3KBP1,STBD1,VIPR2	38
Cellular Growth and Proliferation	outgrowth	Outgrowth of cells	0.000767	2.494	2.07	ADORA2A,Aldh1a7,CAMK2A,CRYAB,F2R,FGFR2,FLT1,GAP43,ITGB3,MYH10,MYLIP,MYO10,NPAS4,NPTX1,RAB3IL1,RAPSN,SERPINE1,TGM2,TNC,VLDLR	20
Lipid Metabolism,Small Molecule Biochemistry	hydrolysis	Hydrolysis of lipid	0.00206	2.486	2.059	ANGPTL4,CD36,EDN1,EDNRB,F2R,FABP4,FABP5,LDLR,LIPE,RAMP2	10
Cellular Development,Cellular Growth and Proliferation,Nervous System Development and Function,Tissue Development	proliferation	Proliferation of neuronal cells	0.000229	2.452	2.001	ADORA2A,Aldh1a7,CAMK2A,DHCR24,EDN1,FGFR2,FLT1,GAP43,ITGB3,KALRN,LINGO1,MYD88,MYH10,MYLIP,MYO10,NEGR1,NPAS4,NPTX1,Prl2c2 (includes others),RAB3IL1,RAPSN,SERPINE1,TGM2,TNC,VLDLR	25
Organismal Development,Tissue Morphology	outgrowth	Outgrowth of vessel	1.35e-05	2.425	2.097	DLK1,EDN1,EDNRB,FLT1,HDAC9,SERPINE1	6
Cardiovascular System Development and Function	neovascularization	Neovascularization	1.83e-05	2.402	2.211	C1QB,COL3A1,COL5A3,COL6A3,F2R,FBLIM1,FGFR2,FLT1,HMMR,ITGB3,LAMA4,LOX,PDGFD,Prl2c2 (includes others),SERPINE1,TNC,VLDLR	17
Cardiovascular System Development and Function,Organismal Development,Visual System Development and Function	vascularization	Vascularization of eye	1.33e-06	2.392	2.262	C1QB,COL3A1,COL5A3,COL6A3,DLK1,F2R,FBLIM1,FGFR2,FLT1,ITGB3,LAMA4,LOX,PDGFD,Prl2c2 (includes others),SERPINE1,TNC,VLDLR	17
Cellular Development,Cellular Growth and Proliferation,Organ Development,Skeletal and Muscular System Development and Function,Tissue Development	proliferation	Proliferation of smooth muscle cells	4.4e-05	2.387	2.206	AGTR2,APOD,CAMK2A,CDKN1C,CMKLR1,EDN1,FGFR2,FLT1,ITGB3,KALRN,LMCD1,MYD88,NPR3,PDGFD,SERPINE1,TGM2,TNC,VIPR2	18
Cellular Assembly and Organization,Cellular Function and Maintenance,Organismal Development,Tissue Development	formation	Formation of actin stress fibers	0.00324	2.378	2.135	ADORA2A,EDN1,F2R,FBLIM1,KLF2,LMCD1,MYLK,NET1,PTPRB,RGCC,TGFBI,TNC,TPM4	13
Carbohydrate Metabolism,Small Molecule Biochemistry	synthesis	Synthesis of inositol phosphate	0.00261	2.373	2.088	ADORA2A,AGTR1,AGTR2,EDN1,F2R,PTGFR,VIPR2	7
Cardiovascular System Development and Function,Cellular Movement	migration	Migration of endothelial cells	2.57e-05	2.279	1.878	ANGPTL4,CCBE1,CD36,CRYAB,DIO2,EDN1,F2R,FLT1,HMMR,ITGB3,KLF2,LOX,Prl2c2 (includes others),PTP4A3,RCAN2,RGCC,SERPINE1,SFRP4,TGFBI,TMSB4X,TNC,USP18	22
Carbohydrate Metabolism	metabolism	Metabolism of polysaccharide	0.00093	2.276	2.023	ADRA1B,ASPN,B3GNT8,C1QTNF2,CD36,CEMIP,CHST15,EDN1,EDNRB,ENPP1,HMMR,PDK4,PPP1R3C,STBD1	14
Cancer,Organismal Injury and Abnormalities	breast or ovarian neoplasm	Breast or ovarian neoplasm	2.05e-12	2.219	2.092	ACYP2,ADAMTS6,ADCY1,ADORA2A,ADRA1B,ALDH1A2,ALDH1A3,ALDH3A1,ANGPTL4,APOD,AQP1,ARHGAP20,ASPN,ATG16L2,ATP10A,ATP8B1,AURKB,BCAR3,CAMK2A,CCNB1,CCNB2,CD34,CD36,CDK15,CDKN2B,CEMIP,CMPK2,CMYA5,COL15A1,COL23A1,COL27A1,COL3A1,COL5A3,COL6A3,COL6A6,CRYAB,CSMD1,CYP51A1,DGKH,DHCR24,DHRS3,DHX58,DIO2,DLGAP5,DMPK,DPYD,DUSP1,DYSF,ECH1,EDN1,ENPP1,ENTPD2,F2R,FABP4,FABP5,FBLN7,FDPS,FGFR2,FLRT2,FLT1,FSCN1,GADD45B,GGT5…	157
Cardiovascular System Development and Function,Organismal Development,Visual System Development and Function	neovascularization	Neovascularization of eye	2.51e-06	2.183	2.02	C1QB,COL3A1,COL5A3,COL6A3,F2R,FBLIM1,FGFR2,FLT1,ITGB3,LAMA4,LOX,PDGFD,Prl2c2 (includes others),SERPINE1,TNC,VLDLR	16
Lipid Metabolism,Molecular Transport,Small Molecule Biochemistry	quantity	Quantity of steroid	1.04e-05	2.183	2.141	ADCY1,ADRA1B,AGTR2,ANGPTL4,ANGPTL7,ATP10A,ATP8B1,C1QTNF2,CD36,DHCR24,DLK1,DUSP1,DYSF,EDN1,EDNRB,FABP4,FABP5,ITGB3,KLF2,LDLR,LIPE,MSMO1,NFIL3,PTGFR,SERPINE1,STARD4,TGM2,TNIK,VLDLR	29
Cell Death and Survival	cell viability	Cell viability	1.6e-05	2.176	1.477	ADCY1,ADORA2A,ALDH1A3,ALDH3A1,ANKRD1,APOD,AQP1,AURKB,CAMK2A,CCNB1,CDKN1C,CISH,CRYAB,DHCR24,DLK1,DNM1,DPYD,DUSP1,EDN1,EHD4,EPHA4,F2R,FABP5,FGFR2,FLT1,GADD45B,H19,HIP1,HSPA4,HSPB6,ICOSLG,Igtp,IL1RL1,ITGB3,KIF11,KIFC3,KLF2,LAMA5,LINGO1,MCM5,MYD88,NDNF,NFIL3,NUPR1,PBK,PDK4,PLAC8,PLXNB1,PTP4A3,PTPN13,RAPSN,RRS1,SERPINE1,SH3KBP1,SQLE,TAGLN,TGFBI,TGM2,TMSB4X,TNIK,TOP2A,USP18,XAF1	63
Cancer,Organismal Injury and Abnormalities	hematological or lymphatic system tumor	Hematological or lymphatic system tumor	2.63e-15	2.172	2.229	ABTB2,ADAMTS6,ADCY1,ADORA2A,ADRA1B,AGTR1,AGTR2,AHSG,ALDH1A2,ALDH1A3,ALDH3A1,ANGPTL4,ANKRD34A,AQP1,ARHGAP20,ATP10A,ATP8B1,AURKB,BCAR3,BCHE,BMPER,CAMK2A,CCNB1,CCNB2,CD34,CD36,CDKN1C,CDKN2B,CEMIP,CHST15,CKAP2L,CMPK2,CMYA5,COL15A1,COL23A1,COL27A1,COL3A1,COL6A3,COL6A6,CRYAB,CSMD1,CYP26B1,CYP51A1,DHCR24,DIO2,DLGAP5,DLK1,DPYD,DTX3L,DUSP1,DYSF,ECM2,EDN1,EDNRB,ENPP1,EPHA4,F2R,FABP4,FABP5,FDPS,FGFR2,FGL2,F…	171
Cellular Movement	invasion	Invasion of cells	0.000198	2.168	1.663	AHSG,ANGPTL4,Anxa8,BCAR3,CCBE1,CCNB1,CKAP2L,CRYAB,DLGAP5,DLK1,DUSP1,EDN1,EDNRB,F2R,FABP5,FBLIM1,FGFR2,FLT1,FSCN1,GPR176,H19,HSPB6,HTRA4,ITGB3,KLF2,KPNA2,LAMA5,LCP1,LDLR,LIPE,LOX,MCM5,MYD88,MYH10,MYLIP,MYLK,NET1,NFIL3,NOVA1,NUPR1,PBK,PCDH10,PDGFD,PIMREG,PLXNB1,PTP4A3,SERPINE1,STEAP3,TAGLN,TGFBI,TGM2,TMSB4X,TNC,TNIK,TP53INP2,TPM4,TRPS1,TSPAN18,UBE2L6	59
Cardiovascular Disease,Organismal Injury and Abnormalities	atherosclerosis	Atherosclerosis	4.34e-08	2.152	1.977	ADORA2A,AGTR1,AHSG,ALDH1A2,ANGPTL4,ATG16L2,CD36,CD55,COL6A3,CYP26B1,DGKH,DHCR24,DHX58,DLK1,DPYD,EDN1,EDNRB,F2R,FABP4,FABP5,FLT1,GABRA3,HDAC9,IL1RL1,ITGB3,KCNJ8,KLF2,LDLR,LIPE,LMCD1,LOX,MAP3K7CL,MKI67,MYD88,NEXN,NPR3,PDGFD,SCARA5,SERPINE1,SFRP4,TAGLN,TMEM204,VLDLR,XKR4	44
Cardiovascular Disease,Organismal Injury and Abnormalities	occlusion	Occlusion of artery	3.42e-08	2.152	2.007	ADORA2A,ADRA1B,AGTR1,AHSG,ALDH1A2,ANGPTL4,ATG16L2,CD36,CD55,COL6A3,CYP26B1,DGKH,DHCR24,DHX58,DLK1,DPYD,EDN1,EDNRB,ENPP1,F2R,FABP4,FABP5,FLT1,GABRA3,HDAC9,IL1RL1,ITGB3,KCNJ8,KLF2,LDLR,LIPE,LMCD1,LOX,MAP3K7CL,MKI67,MTUS2,MYD88,NEXN,NPR3,PDGFD,SCARA5,SERPINE1,SFRP4,TAGLN,TMEM204,VLDLR,XKR4	47
Cardiovascular Disease,Organismal Injury and Abnormalities	vaso-occlusion	Vaso-occlusion	1.54e-07	2.152	2.012	ADORA2A,ADRA1B,AGTR1,AHSG,ALDH1A2,ANGPTL4,ATG16L2,CD36,CD55,COL23A1,COL6A3,CSMD1,CYP26B1,DGKH,DHCR24,DHX58,DLK1,DPYD,EDN1,EDNRB,ENPP1,F2R,FABP4,FABP5,FLT1,GABRA3,HDAC9,IL1RL1,ITGB3,KALRN,KCNJ8,KLF2,LDLR,LIPE,LMCD1,LOX,MAP3K7CL,MKI67,MTUS2,MYD88,NEXN,NPR3,PDGFD,SCARA5,SERPINE1,SFRP4,TAGLN,TMEM204,VLDLR,XKR4	50
Cardiovascular Disease,Organismal Injury and Abnormalities	occlusion	Occlusion of blood vessel	1.07e-07	2.152	2.02	ADORA2A,ADRA1B,AGTR1,AHSG,ALDH1A2,ANGPTL4,ATG16L2,CD36,CD55,COL6A3,CSMD1,CYP26B1,DGKH,DHCR24,DHX58,DLK1,DPYD,EDN1,EDNRB,ENPP1,F2R,FABP4,FABP5,FLT1,GABRA3,HDAC9,IL1RL1,ITGB3,KALRN,KCNJ8,KLF2,LDLR,LIPE,LMCD1,LOX,MAP3K7CL,MKI67,MTUS2,MYD88,NEXN,NPR3,PDGFD,SCARA5,SERPINE1,SFRP4,TAGLN,TMEM204,VLDLR,XKR4	49
Cellular Movement	invasion	Invasion of tumor cell lines	0.00286	2.117	1.625	ANGPTL4,Anxa8,BCAR3,CCNB1,CKAP2L,CRYAB,DLGAP5,DLK1,DUSP1,EDN1,F2R,FABP5,FBLIM1,FGFR2,FSCN1,GPR176,H19,HSPB6,HTRA4,ITGB3,KLF2,KPNA2,LAMA5,LCP1,LDLR,LIPE,LOX,MCM5,MYLIP,NET1,NOVA1,NUPR1,PBK,PCDH10,PIMREG,PLXNB1,PTP4A3,SERPINE1,STEAP3,TAGLN,TGFBI,TGM2,TMSB4X,TNC,TNIK,TP53INP2,TPM4,TRPS1,TSPAN18,UBE2L6	50
Cellular Movement	cell movement	Cell movement of muscle cells	0.000685	2.113	1.879	AGTR2,DUSP1,F2R,FLT1,ITGB3,KALRN,LDLR,LOX,NET1,PLEKHO1,RAMP2,SERPINE1,TMSB4X	13
Cancer,Organismal Injury and Abnormalities	extracranial solid tumor	Extracranial solid tumor	4.59e-09	2.109	2.055	ABTB2,ACYP2,ADAMTS6,ADCY1,ADORA2A,ADRA1B,AGTR1,AGTR2,AHSG,ALDH1A2,ALDH1A3,ALDH3A1,ANGPTL4,ANGPTL7,ANKRD1,ANKRD34A,APOD,AQP1,ARHGAP20,ARNT2,ARRDC4,ARSJ,ASPA,ASPN,ATG16L2,ATP10A,ATP8B1,AURKB,B3GNT8,BCAR3,BCHE,BMP3,BMPER,BOC,C1QB,C1QTNF2,CALML4,CAMK2A,CCBE1,CCDC42,CCNB1,CCNB2,CD34,CD36,CD55,CDK15,CDKN1C,CDKN2B,CEMIP,CHST15,CISH,CKAP2L,CMKLR1,CMPK2,CMYA5,COL15A1,COL23A1,COL27A1,COL3A1,COL5A3,COL6A3,C…	275
Cancer,Organismal Injury and Abnormalities	non rhabdoid tumor	Non rhabdoid tumor	3.84e-15	2.067	2.128	ABTB2,ADAMTS6,ADCY1,ADORA2A,ADRA1B,AGTR1,AGTR2,AHSG,ALDH1A2,ALDH1A3,ALDH3A1,ANGPTL4,ANGPTL7,ANKRD34A,APOD,AQP1,ARHGAP20,ARSJ,ASPN,ATP10A,ATP8B1,AURKB,BCAR3,BCHE,BMPER,BOC,CAMK2A,CCBE1,CCNB1,CCNB2,CD34,CD36,CDKN1C,CDKN2B,CEMIP,CHST15,CKAP2L,CMPK2,CMYA5,COL15A1,COL23A1,COL27A1,COL3A1,COL5A3,COL6A3,COL6A6,CRYAB,CSMD1,CYP26B1,CYP51A1,DHCR24,DIO2,DLGAP5,DLK1,DMPK,DPYD,DTX3L,DUSP1,DYSF,ECM2,EDN1,EDNRB,…	208
Cellular Growth and Proliferation,Connective Tissue Development and Function,Tissue Development	proliferation	Proliferation of connective tissue cells	1.35e-05	2.049	1.746	ADORA2A,AGTR1,AGTR2,Airn,AQP1,CCNB1,CDKN1C,CDKN2B,COL3A1,DUSP1,EDN1,EDNRB,F2R,FGFR2,HMMR,Ifi204 (includes others),ITGB3,KCNJ8,LOX,MKI67,MYD88,NLRC3,NPR3,NUPR1,PDGFD,PDK4,PFKFB3,PLS3,PLXNB1,PTGFR,SERPINE1,TRPS1	32
Embryonic Development,Organismal Development,Skeletal and Muscular System Development and Function	mineralization	Mineralization of bone	0.0027	2.048	1.807	AHSG,ASPN,DIO2,DLK1,ENPP1,FGFR2,GADD45B,LOX,RCAN2,SFRP4	10
Connective Tissue Development and Function,Tissue Development	growth	Growth of connective tissue	2.77e-06	2.045	1.725	ADORA2A,AGTR1,AGTR2,Airn,AQP1,AURKB,CCNB1,CDKN1C,CDKN2B,COL3A1,DUSP1,EDN1,EDNRB,F2R,FGFR2,HMMR,ICOSLG,Ifi204 (includes others),ITGB3,KCNJ8,LOX,MKI67,MYD88,NLRC3,NPR3,NUPR1,PDGFD,PDK4,PFKFB3,PLS3,PLXNB1,PTGFR,SERPINE1,SH3KBP1,TRPS1	35
Cell Morphology	contraction	Contraction of cells	0.000264	2.029	1.86	AGTR1,ANKRD1,EDN1,EDNRB,F2R,HSPB6,ITGB3,MYLK,PLXNB1,TAGLN	10
Cellular Assembly and Organization,Cellular Function and Maintenance	organization	Organization of cytoplasm	6.27e-11	2.027	1.419	ADCY1,ADORA2A,ADRA1B,AGTR2,ANGPTL4,ANKRD1,AQP1,ARHGAP20,ATP8B1,AURKB,BCAR3,BOC,CAMK2A,CCDC42,CCNB1,CRYAB,DLGAP5,DLK1,DNM1,EDN1,ENPP1,EPHA4,EPHA7,F2R,FGFR2,FLT1,FSCN1,GAP43,HMMR,IL1RL1,ITGA8,ITGB3,KALRN,KIF11,Kifc1/Kifc5b,KIFC3,KLF2,LAMA5,LCP1,LDLR,LINGO1,LMCD1,LNX1,LOX,LSP1,LUZP1,MARK1,MATN2,MTUS2,MYD88,MYH10,MYLIP,MYLK,MYO10,MYOM1,NDNF,NEGR1,NET1,NUPR1,PDGFD,PLEKHO1,PLS3,PLXNB1,PRC1,PREX2,Prl2c2…	78
Cellular Assembly and Organization,Cellular Function and Maintenance	organization	Organization of cytoskeleton	1.51e-12	2.02	1.412	ADCY1,ADORA2A,ADRA1B,AGTR2,ANGPTL4,ANKRD1,AQP1,ARHGAP20,ATP8B1,AURKB,BCAR3,BOC,CAMK2A,CCDC42,CCNB1,CRYAB,DLGAP5,DLK1,DNM1,EDN1,EPHA4,EPHA7,F2R,FGFR2,FLT1,FSCN1,GAP43,HMMR,IL1RL1,ITGA8,ITGB3,KALRN,KIF11,Kifc1/Kifc5b,KIFC3,KLF2,LAMA5,LCP1,LDLR,LINGO1,LMCD1,LNX1,LOX,LSP1,LUZP1,MARK1,MATN2,MTUS2,MYD88,MYH10,MYLIP,MYLK,MYO10,MYOM1,NDNF,NEGR1,NET1,NUPR1,PDGFD,PLEKHO1,PLS3,PLXNB1,PRC1,PREX2,Prl2c2 (incl…	77
Cellular Growth and Proliferation,Tissue Development	proliferation	Proliferation of neural cells	0.000283	2.012	1.575	ADORA2A,Aldh1a7,CAMK2A,CDKN2B,DGKH,DHCR24,EDN1,EDNRB,FGFR2,FLT1,GAP43,H19,ITGB3,KALRN,LAMA4,LINGO1,MYD88,MYH10,MYLIP,MYO10,NEGR1,NPAS4,NPTX1,Prl2c2 (includes others),RAB3IL1,RAPSN,SERPINE1,TGM2,TNC,VLDLR	30
Cancer,Organismal Injury and Abnormalities,Respiratory Disease	development	Development of lung tumor	6.13e-10	2	2.2	ADAMTS6,ADCY1,ADRA1B,ALDH1A3,ANKRD34A,APOD,ATP10A,AURKB,BCHE,BMPER,CCNB1,CCNB2,CD34,CDKN1C,CEMIP,CHST15,CKAP2L,CMYA5,COL27A1,COL3A1,COL5A3,COL6A3,CRYAB,CSMD1,DHCR24,DLGAP5,DLK1,DPYD,DYSF,FABP4,FGFR2,FLT1,GABRE,GADD45B,H2BC9,HDAC9,HMMR,HSPA4,HSPB6,INSC,IQGAP3,ITGA8,ITGB3,KALRN,KIF11,KLF2,KPNA2,LAMA4,LCLAT1,LCP1,LMCD1,LOX,MATN2,MCM5,METRNL,MKI67,MTURN,MVD,MYD88,MYLIP,MYO10,NET1,NHSL2,NPAS4,NPR3,PBK…	91
Cell Morphology,Cellular Function and Maintenance	autophagy	Autophagy of muscle cells	0.00136	1.987	1.926	AGTR1,AGTR2,EDN1,PFKFB3	4
Organismal Injury and Abnormalities,Skeletal and Muscular Disorders	calcification	Calcification of muscle	0.000218	1.982	1.906	AHSG,ANGPTL4,ENPP1,PDK4,TGM2	5
Cancer,Gastrointestinal Disease,Organismal Injury and Abnormalities	large intestine neoplasm	Large intestine neoplasm	1.86e-14	1.982	1.982	ABTB2,ACYP2,ADAMTS6,ADCY1,ADORA2A,ADRA1B,AGTR1,AGTR2,AHSG,ALDH1A2,ALDH1A3,ALDH3A1,ANGPTL4,ANGPTL7,ANKRD34A,APOD,AQP1,ARHGAP20,ARNT2,ARSJ,ASPA,ASPN,ATP10A,ATP8B1,AURKB,B3GNT8,BCAR3,BCHE,BMP3,BMPER,BOC,C1QB,C1QTNF2,CALML4,CCBE1,CCNB1,CCNB2,CD34,CD36,CD55,CDK15,CDKN2B,CEMIP,CHST15,CKAP2L,CMKLR1,CMPK2,CMYA5,COL15A1,COL23A1,COL27A1,COL3A1,COL5A3,COL6A3,COL6A6,CPB1,CRYAB,CSMD1,CYP26B1,CYP51A1,DGKH,DHCR…	237
Cancer,Gastrointestinal Disease,Organismal Injury and Abnormalities	colorectal neoplasia	Colorectal tumor	1.16e-14	1.982	1.984	ACYP2,ADCY1,ADORA2A,ADRA1B,AGTR2,AHSG,ALDH1A2,ALDH1A3,ANGPTL4,APOD,AQP1,ARHGAP20,ASPA,ASPN,ATP10A,ATP8B1,AURKB,B3GNT8,BCAR3,BCHE,BMP3,BOC,C1QB,C1QTNF2,CCBE1,CCNB1,CCNB2,CD34,CD36,CD55,CDKN2B,CEMIP,CKAP2L,CMKLR1,CMPK2,CMYA5,COL15A1,COL27A1,COL3A1,COL5A3,COL6A3,COL6A6,CRYAB,CSMD1,CYP26B1,CYP51A1,DGKH,DIO2,DLGAP5,DMPK,DPYD,DTX3L,DUSP1,ECM2,EDN1,EHD4,ENTPD2,EPHA7,F2R,FABP4,FBLIM1,FBLN7,FGFR2,FGL2,FLR…	176
Cancer,Organismal Injury and Abnormalities	connective or soft tissue tumor	Connective or soft tissue tumor	2.45e-07	1.977	2.112	ACYP2,ADAMTS6,ADRA1B,AHSG,ALDH3A1,ANGPTL4,AQP1,ARRDC4,ASPN,ATP10A,ATP8B1,AURKB,B3GNT8,BCAR3,BMP3,CD34,CD36,CDKN2B,CEMIP,CHST15,CKAP2L,CMYA5,COL15A1,COL23A1,COL27A1,COL3A1,COL5A3,COL6A3,COL6A6,CRYAB,CSMD1,DLK1,DMPK,DPYD,DTX3L,DUSP1,ECH1,ECM2,EDN1,EDNRB,ENPP1,EPHA7,F2R,FABP4,FBLIM1,FDPS,FGFR2,FLT1,GABRE,GALNT12,GPR176,H19,HEG1,HMMR,HSPA4,HSPB6,HSPB7,ICOSLG,IGSF10,IL1RL1,INSC,IQGAP3,IRF7,ITGA8,ITGB3…	134
Infectious Diseases,Organismal Injury and Abnormalities	infection	Viral Infection	1.97e-06	1.977	1.283	ABTB2,ACYP2,ADAMTS6,ADORA2A,ADRA1B,AGTR1,AGTR2,AHSG,ALDH1A2,APOD,ARSJ,ATG16L2,ATP10A,AURKB,CCBE1,CD36,CD55,CDK15,CMKLR1,COL3A1,CRYAB,CSMD1,CYP51A1,DHCR24,DHX58,DNM1,DPYD,DUSP1,DYSF,EPHA4,F2R,FBLIM1,FDPS,FGFR2,FGL2,FLT1,FSCN1,GABRA3,GABRE,GADD45B,GAP43,GGT5,HIP1,HSPA4,Igtp,IL16,IRF7,ITGB3,KALRN,KIF11,KLF2,KPNA2,LDLR,LINGO1,LSP1,MAP3K7CL,MYD88,MYH10,MYO10,MYOM1,NEGR1,NFIL3,NHSL2,NPR3,NXNL2,Oas1b,PB…	86
Cancer,Organismal Injury and Abnormalities	cancer	Cancer of cells	2.34e-11	1.962	1.723	ABTB2,ADAMTS6,ADCY1,ADORA2A,ADRA1B,AGTR1,AGTR2,ALDH1A2,ALDH3A1,ANGPTL4,ANGPTL7,ANKRD34A,APOD,AQP1,ASPN,ATP10A,AURKB,BCAR3,BCHE,BMPER,BOC,C1QTNF2,CCNB1,CCNB2,CD34,CD36,CD55,CDK15,CDKN1C,CDKN2B,CEMIP,CHST15,CKAP2L,CMKLR1,CMPK2,CMYA5,COL15A1,COL23A1,COL27A1,COL3A1,COL5A3,COL6A3,COL6A6,CRYAB,CSMD1,CYP26B1,CYP51A1,DHCR24,DHX58,DLGAP5,DLK1,DMPK,DNM1,DPYD,DUSP1,DYSF,EDN1,ENPP1,ENTPD2,F2R,FABP4,FABP5,FDP…	181
Cancer,Organismal Injury and Abnormalities	genitourinary tumor	Genitourinary tumor	2.19e-16	1.953	1.85	ABTB2,ACYP2,ADAMTS6,ADCY1,ADORA2A,ADRA1B,AGTR1,AGTR2,AHSG,ALDH1A2,ALDH1A3,ALDH3A1,ANGPTL4,ANKRD1,ANKRD34A,APOD,AQP1,ARHGAP20,ARRDC4,ARSJ,ASPA,ASPN,ATG16L2,ATP10A,ATP8B1,AURKB,B3GNT8,BCAR3,BCHE,BMP3,BMPER,BOC,C1QTNF2,CAMK2A,CCDC42,CCNB1,CCNB2,CD34,CD36,CD55,CDK15,CDKN2B,CEMIP,CHST15,CKAP2L,CMKLR1,CMPK2,CMYA5,COL15A1,COL23A1,COL27A1,COL3A1,COL5A3,COL6A3,COL6A6,CPB1,CRYAB,CSMD1,CYP51A1,DGKH,DHCR24,D…	250
Cancer,Organismal Injury and Abnormalities	lymphohematopoietic neoplasia	Lymphohematopoietic neoplasia	1.82e-15	1.941	2.001	ABTB2,ADAMTS6,ADCY1,ADORA2A,ADRA1B,AGTR1,AGTR2,AHSG,ALDH1A2,ALDH1A3,ALDH3A1,ANGPTL4,ANKRD34A,AQP1,ARHGAP20,ATP10A,ATP8B1,AURKB,BCAR3,BCHE,BMPER,CAMK2A,CCNB1,CCNB2,CD34,CD36,CDKN1C,CDKN2B,CEMIP,CHST15,CKAP2L,CMPK2,CMYA5,COL15A1,COL23A1,COL27A1,COL3A1,COL6A3,COL6A6,CRYAB,CSMD1,CYP26B1,CYP51A1,DHCR24,DIO2,DLGAP5,DLK1,DPYD,DTX3L,DUSP1,DYSF,ECM2,EDN1,EDNRB,ENPP1,EPHA4,F2R,FABP4,FABP5,FDPS,FGFR2,FGL2,F…	171
Cancer,Organismal Injury and Abnormalities	connective tissue tumor	Connective tissue tumor	1.78e-05	1.941	2.074	ADAMTS6,ANGPTL4,ASPN,AURKB,CD34,CD36,CDKN2B,CEMIP,CMYA5,COL15A1,COL23A1,COL27A1,COL3A1,COL5A3,COL6A3,CRYAB,EDN1,F2R,FABP4,FDPS,FGFR2,FLT1,GALNT12,HMMR,HSPA4,HSPB6,IRF7,KIF11,LINGO1,LIPE,MKI67,MYH10,MYLK,NEXN,PBK,PDGFD,PDK4,PRC1,PREX2,PSMB9,RAMP1,SAMD10,SERPINE1,SYNDIG1,TAGLN,TGFBI,TMEM204,TOP2A	48
Cellular Movement,Hematological System Development and Function,Immune Cell Trafficking	cell movement	Cell movement of granulocytes	5.71e-07	1.94	1.536	ADORA2A,CD36,CD55,CMKLR1,CRYAB,CYP26B1,DLK1,DUSP1,DYSF,EDN1,F2R,FABP4,FABP5,IL16,IL1RL1,IRF7,ITGB3,LAMA5,LDLR,LSP1,MYD88,MYLK,PDK4,PTPRB,SERPINE1,TGM2,TMSB4X	27
Cancer,Organismal Injury and Abnormalities	growth	Growth of tumor	9.47e-05	1.94	1.467	ADAMTS6,ADORA2A,AGTR2,ANGPTL4,ASPN,AURKB,CCNB2,CD34,CD36,CDKN1C,CDKN2B,CHST15,CKAP2L,DHCR24,DLGAP5,DLK1,DUSP1,EDN1,ENPP1,F2R,FABP5,FGFR2,FLT1,H19,HMMR,HSPA4,HSPB6,IL16,IL1RL1,ITGB3,LAMA4,LOX,MKI67,MYD88,MYH10,MYLK,NUPR1,PCDH10,PCLAF,PDGFD,PDK4,PFKFB3,PLXNB1,PTP4A3,PTPN13,RAMP1,SERPINE1,SQLE,TGFBI,TGM2,TNC,TNIK,TOP2A,TP53INP2,TRPS1,USP18	56
Lipid Metabolism,Small Molecule Biochemistry	metabolism	Fatty acid metabolism	0.00201	1.915	1.469	ADCY1,ADORA2A,Aldh1a1,ANGPTL4,ATP8B1,CD36,EDN1,EDNRB,ENPP1,F2R,FABP4,FABP5,GGT5,HMGCS2,IL16,ITGB3,KCNJ8,LDLR,LIPE,MSMO1,MYD88,PDK4,SLC6A6,STARD4,VLDLR	25
Cancer,Hematological Disease,Organismal Injury and Abnormalities	hematological neoplasia	Hematopoietic neoplasm	3.46e-15	1.914	1.97	ABTB2,ADAMTS6,ADCY1,ADORA2A,ADRA1B,AGTR1,AGTR2,ALDH1A2,ALDH1A3,ALDH3A1,ANGPTL4,ANKRD34A,AQP1,ARHGAP20,ATP10A,ATP8B1,AURKB,BCAR3,BCHE,BMPER,CAMK2A,CCNB1,CCNB2,CD34,CD36,CDKN1C,CDKN2B,CEMIP,CHST15,CKAP2L,CMPK2,CMYA5,COL15A1,COL23A1,COL27A1,COL3A1,COL6A3,COL6A6,CRYAB,CSMD1,CYP26B1,CYP51A1,DHCR24,DIO2,DLGAP5,DLK1,DPYD,DTX3L,DUSP1,DYSF,ECM2,EDN1,EDNRB,ENPP1,EPHA4,F2R,FABP4,FABP5,FDPS,FGFR2,FGL2,FLRT2,…	170
Behavior,Nervous System Development and Function	memory	Memory	0.00302	1.904	1.715	ADCY1,ADORA2A,APOD,CAMK2A,CMYA5,CSMD1,DGKH,GRIA4,ITGA8,KALRN,LDLR,NPAS4,RCAN2,SIPA1L2,VLDLR	15
Cellular Development,Cellular Growth and Proliferation,Connective Tissue Development and Function,Tissue Development	cell proliferation	Cell proliferation of fibroblasts	0.000283	1.898	1.619	ADORA2A,AGTR2,Airn,AQP1,CCNB1,CDKN2B,COL3A1,DUSP1,EDN1,HMMR,ITGB3,KCNJ8,NLRC3,NPR3,NUPR1,PDGFD,PDK4,PFKFB3,PTGFR,SERPINE1	20
Organismal Development	size	Size of body	2.39e-10	1.833	0.627	AGTR1,AGTR2,Airn,ALDH1A2,ANGPTL4,AQP1,ASPA,BMPER,C1QTNF2,CAMK2A,CCNB2,CD36,CDKN1C,COL3A1,COL5A3,DHRS3,DIO2,DLK1,DUSP1,EDNRB,EHD4,FABP4,FABP5,FGFR2,GAP43,GDF6,GRIA4,H19,HIP1,KALRN,LAMA4,MYO10,NEGR1,NEXN,NFIL3,NLRC3,NPR3,PLAC8,PTP4A3,SERPINE1,SFRP4,SLC6A6,STARD4,TGFBI,TNIK,VIPR2,VLDLR	47
Cardiovascular System Development and Function,Hematological System Development and Function	systolic pressure	Systolic pressure	1.67e-07	1.816	1.863	ADORA2A,ADRA1B,AGTR1,AGTR2,CDKN1C,DUSP1,EDN1,FLT1,ITGB3,KCNJ8,LDLR,MYD88,NPR3,RAMP1,RAMP2,SERPINE1,TMSB4X	17
Cardiovascular System Development and Function,Hematological System Development and Function	blood pressure	Blood pressure	1.23e-06	1.801	1.856	ADORA2A,ADRA1B,AGTR1,AGTR2,BCHE,CD36,CDKN1C,CMKLR1,CRYAB,DUSP1,EDN1,EDNRB,F2R,FLT1,ITGB3,KCNJ8,LDLR,MYD88,NPR3,RAMP1,RAMP2,SERPINE1,TMSB4X	23
Cellular Movement,Hematological System Development and Function,Immune Cell Trafficking,Inflammatory Response	cell movement	Cell movement of neutrophils	1.43e-05	1.796	1.431	ADORA2A,CD36,CD55,CMKLR1,CYP26B1,DLK1,DUSP1,DYSF,EDN1,FABP4,FABP5,IL1RL1,IRF7,ITGB3,LDLR,LSP1,MYD88,MYLK,PDK4,PTPRB,SERPINE1,TMSB4X	22
Cell Morphology	polarization	Polarization of cells	0.000168	1.796	1.382	ADORA2A,AHSG,BCAR3,CD36,CYP26B1,FLT1,H19,LAMA5,LCP1,LSP1,MYD88,MYH10,MYLK,TGM2,USP18	15
Lipid Metabolism,Molecular Transport,Small Molecule Biochemistry	transport	Transport of lipid	0.00126	1.763	1.42	ADCY1,ADORA2A,ATP8B1,CD36,F2R,FABP4,FABP5,ITGB3,KCNJ8,LDLR,LIPE,SLC6A6,STARD4,VLDLR	14
Organismal Injury and Abnormalities	calcinosis	Calcinosis	2.36e-06	1.755	2.021	AHSG,ANGPTL4,APOD,COL6A6,CYP51A1,DYSF,ENPP1,FBLN7,FLT1,ITGB3,LDLR,MYH10,MYL12B,PDGFD,SERPINE1,SFRP4,TGM2,TNC,TPM4,USP18	20
Cellular Assembly and Organization	assembly	Assembly of organelle	0.000406	1.745	1.385	ADORA2A,ATG16L2,CCDC42,CD34,CD36,COL6A3,CRYAB,DLGAP5,DNM1,EDN1,F2R,FBLIM1,FGFR2,GAP43,HIP1,Kifc1/Kifc5b,KLF2,LAMA5,LMCD1,LUZP1,MYH10,MYLK,MYOM1,NET1,NUPR1,PKP2,PLXNB1,PTPRB,RGCC,SERPINE1,TGFBI,TGM2,TNC,TP53INP2,TPM4	35
Lipid Metabolism,Small Molecule Biochemistry	lipolysis	Lipolysis	5.51e-05	1.739	1.371	ANGPTL4,AQP1,C1QTNF2,CD36,DYSF,EDN1,EDNRB,F2R,FABP4,FABP5,GGT5,LDLR,LIPE,PFKFB3,Prl2c2 (includes others),RAMP2	16
Lipid Metabolism,Small Molecule Biochemistry	metabolism	Metabolism of membrane lipid derivative	0.00041	1.738	1.308	AGTR2,ASPA,CYP51A1,DGKH,DHCR24,EDN1,ENPP1,F2R,FABP4,FABP5,FDPS,FLT1,LCLAT1,LDLR,LIPE,MSMO1,MYD88,SERINC2,SH3KBP1,SLC6A6,SQLE,VLDLR	22
Cardiovascular System Development and Function,Cellular Movement	cell movement	Cell movement of endothelial cells	1.08e-05	1.735	1.317	ANGPTL4,CCBE1,CD36,CRYAB,DIO2,EDN1,F2R,FLT1,HMMR,IL1RL1,ITGB3,KLF2,LOX,NPTX1,Prl2c2 (includes others),PTP4A3,RCAN2,RGCC,SERPINE1,SFRP4,TGFBI,TMSB4X,TNC,USP18	24
Embryonic Development,Organismal Development	development	Development of body trunk	7.22e-07	1.731	1.366	ADAMTS6,ADRA1B,AGTR1,AGTR2,Aldh1a1,ALDH1A2,ALDH1A3,Aldh1a7,ANKRD1,AQP1,CCBE1,CCNB1,CCNB2,CDKN1C,CDKN2B,CISH,COL3A1,CSMD1,CYP51A1,DHRS3,DUSP1,EDN1,EDNRB,EHD4,ENPP1,FGFR2,FLRT2,FLT1,GDF6,HDAC9,HEG1,ITGA8,KALRN,KCNJ8,KLF2,LAMA5,LBH,LOX,LUZP1,MYD88,MYH10,MYLK,NET1,NFIL3,NUPR1,Oas2,PKP2,RAMP2,SERPINE1,SFRP4,TGM2,TOP2A	52
Tissue Morphology	quantity	Quantity of cells	8.52e-10	1.731	1.197	ADORA2A,ADRA1B,AGTR2,ALDH1A2,ANGPTL7,APOD,AQP1,ASPA,ATG16L2,BCAR3,BOC,CAMK2A,CCBE1,CCNB1,CCNB2,CD34,CD36,CDKN2B,CEMIP,CHST15,CISH,CMKLR1,CMYA5,COL5A3,CRYAB,CYP26B1,DIO2,DLK1,DNM1,DUSP1,DYSF,EDN1,EDNRB,EHD4,EPHA4,EPHA7,F2R,FABP5,FBLIM1,FGFR2,FLT1,GDF6,ICOSLG,IL1RL1,INSC,ITGB3,KALRN,KLF2,LAMA4,LAMA5,LCP1,LDLR,LIPE,LNX1,LSP1,MATN2,MKI67,MYD88,NFIL3,NLRC3,NPAS4,NPR3,NPTX1,NUPR1,NXNL2,PCLAF,PDK4,PFKFB…	84
Cancer,Organismal Injury and Abnormalities	lymphohematopoietic cancer	Lymphohematopoietic cancer	1.31e-15	1.718	1.837	ABTB2,ADAMTS6,ADCY1,ADORA2A,ADRA1B,AGTR1,AGTR2,AHSG,ALDH1A2,ALDH1A3,ALDH3A1,ANGPTL4,ANKRD34A,AQP1,ARHGAP20,ATP10A,ATP8B1,AURKB,BCAR3,BCHE,BMPER,CAMK2A,CCNB1,CCNB2,CD34,CD36,CDKN1C,CDKN2B,CEMIP,CHST15,CKAP2L,CMPK2,CMYA5,COL15A1,COL23A1,COL27A1,COL3A1,COL6A3,COL6A6,CRYAB,CSMD1,CYP26B1,CYP51A1,DHCR24,DIO2,DLGAP5,DLK1,DPYD,DUSP1,DYSF,ECM2,EDN1,EDNRB,ENPP1,EPHA4,F2R,FABP4,FABP5,FDPS,FGFR2,FGL2,FLRT2,F…	170
Cancer,Organismal Injury and Abnormalities	lymphoid cancer	Lymphoid cancer	3.52e-15	1.718	1.874	ADAMTS6,ADCY1,ADORA2A,ADRA1B,AGTR1,AGTR2,AHSG,ALDH1A2,ALDH1A3,ALDH3A1,ANKRD34A,AQP1,ARHGAP20,ATP10A,AURKB,BCAR3,BCHE,BMPER,CAMK2A,CCNB1,CCNB2,CD34,CD36,CDKN1C,CDKN2B,CEMIP,CHST15,CKAP2L,CMPK2,CMYA5,COL15A1,COL23A1,COL27A1,COL3A1,COL6A3,COL6A6,CRYAB,CSMD1,CYP26B1,CYP51A1,DHCR24,DLGAP5,DLK1,DPYD,DUSP1,DYSF,EDN1,ENPP1,EPHA4,F2R,FABP4,FABP5,FDPS,FGFR2,FGL2,FLRT2,FLT1,FSCN1,GABRE,GADD45B,GNG4,H19,HDAC…	137
Cellular Development,Cellular Growth and Proliferation,Embryonic Development,Organ Development,Organismal Development,Skeletal and Muscular System Development and Function,Tissue Development	formation	Formation of muscle cells	0.000495	1.709	1.469	CDKN1C,DYSF,EDN1,KLF2,LOX,MYH10,MYLK,MYO10,MYOM1,PLXNB1,SERPINE1,TGM2	12
Embryonic Development,Organ Development,Organismal Development,Skeletal and Muscular System Development and Function,Tissue Development	development	Development of muscle tissue	0.000132	1.709	1.493	CDKN1C,DYSF,EDN1,FGFR2,KLF2,LOX,MYH10,MYLK,MYO10,MYOM1,PKP2,PLXNB1,SERPINE1,TGM2	14
Organismal Injury and Abnormalities,Renal and Urological Disease	renal lesion	Renal lesion	1.43e-06	1.706	1.847	ADORA2A,AGTR1,AGTR2,APOD,AQP1,AURKB,CCNB1,CD34,CDKN1C,CDKN2B,CMYA5,COL23A1,COL27A1,COL6A3,CSMD1,CYP51A1,DNM1,EDN1,EPHA7,FABP4,FABP5,FBLN7,FDPS,FGFR2,FLRT2,FLT1,GABRA3,GABRE,GFOD1,GGT5,H19,HDAC9,HEG1,HMGCS2,HSPB6,IGSF10,IQGAP3,ITGA8,ITGB3,KIF11,KLF2,KLHL13,LAMA4,LAMA5,LCP1,LSP1,MKI67,MYLK,NHSL2,NPAS4,PBK,PCDH11X,PDK4,PFKFB3,PRC1,PRUNE2,PTGFR,PTPRB,SERINC2,SERPINE1,SIPA1L2,SPAG5,STEAP3,TGM2,TMEM204…	68
Cellular Movement,Hematological System Development and Function,Immune Cell Trafficking	cellular infiltration	Cellular infiltration by granulocytes	6.25e-06	1.703	1.53	ADORA2A,CD36,CD55,CMKLR1,CRYAB,CYP26B1,DLK1,DUSP1,F2R,FABP4,FABP5,IL1RL1,IRF7,LDLR,MYD88,MYLK,PDK4,SERPINE1,TGM2	19
Cancer,Gastrointestinal Disease,Organismal Injury and Abnormalities	neoplasia	Gastrointestinal tumor	3.68e-13	1.698	1.75	ABTB2,ACYP2,ADAMTS6,ADCY1,ADORA2A,ADRA1B,AGTR1,AGTR2,AHSG,ALDH1A2,ALDH1A3,ALDH3A1,ANGPTL4,ANGPTL7,ANKRD34A,APOD,AQP1,ARHGAP20,ARNT2,ARSJ,ASPA,ASPN,ATP10A,ATP8B1,AURKB,B3GNT8,BCAR3,BCHE,BMP3,BMPER,BOC,C1QB,C1QTNF2,CALML4,CCBE1,CCNB1,CCNB2,CD34,CD36,CD55,CDK15,CDKN2B,CEMIP,CHST15,CKAP2L,CMKLR1,CMPK2,CMYA5,COL15A1,COL23A1,COL27A1,COL3A1,COL5A3,COL6A3,COL6A6,CPB1,CRYAB,CSMD1,CYP26B1,CYP51A1,DGKH,DHCR…	246
Carbohydrate Metabolism	catabolism	Catabolism of carbohydrate	0.00284	1.69	1.477	ADRA1B,Aldh1a1,Aldh1a7,CEMIP,EDN1,HMMR,LDLR,PPP1R3C,STBD1	9
Cellular Movement,Skeletal and Muscular System Development and Function	migration	Migration of muscle cells	0.0013	1.685	1.449	AGTR2,DUSP1,F2R,FLT1,ITGB3,KALRN,LDLR,NET1,PLEKHO1,RAMP2,SERPINE1,TMSB4X	12
Cardiovascular System Development and Function,Organ Development	growth	Growth of heart	0.00164	1.675	1.497	ADRA1B,Airn,ALDH1A2,CCBE1,CCNB1,DUSP1,EDN1,FGFR2,HEG1,MYH10	10
Cancer,Hematological Disease,Organismal Injury and Abnormalities	neoplasia	Neoplasia of blood cells	1.93e-14	1.673	1.782	ABTB2,ADAMTS6,ADCY1,ADORA2A,ADRA1B,AGTR1,AGTR2,ALDH1A2,ALDH3A1,ANGPTL4,ANKRD34A,AQP1,ATP10A,ATP8B1,AURKB,BCAR3,BCHE,BMPER,CCNB1,CCNB2,CD34,CD36,CDKN1C,CDKN2B,CEMIP,CHST15,CKAP2L,CMPK2,CMYA5,COL15A1,COL23A1,COL27A1,COL3A1,COL6A3,COL6A6,CRYAB,CSMD1,CYP26B1,CYP51A1,DHCR24,DIO2,DLGAP5,DLK1,DPYD,DTX3L,DUSP1,DYSF,ECM2,EDNRB,ENPP1,EPHA4,F2R,FABP4,FABP5,FDPS,FGFR2,FGL2,FLRT2,FLT1,FSCN1,GABRA3,GABRE,GADD4…	164
Cancer,Hematological Disease,Organismal Injury and Abnormalities	myeloid or lymphoid neoplasm	Myeloid or lymphoid neoplasm	3.88e-15	1.673	1.791	ABTB2,ADAMTS6,ADCY1,ADORA2A,ADRA1B,AGTR1,AGTR2,ALDH1A2,ALDH1A3,ALDH3A1,ANGPTL4,ANKRD34A,AQP1,ARHGAP20,ATP10A,ATP8B1,AURKB,BCAR3,BCHE,BMPER,CAMK2A,CCNB1,CCNB2,CD34,CD36,CDKN1C,CDKN2B,CEMIP,CHST15,CKAP2L,CMPK2,CMYA5,COL15A1,COL23A1,COL27A1,COL3A1,COL6A3,COL6A6,CRYAB,CSMD1,CYP26B1,CYP51A1,DHCR24,DIO2,DLGAP5,DLK1,DPYD,DTX3L,DUSP1,DYSF,ECM2,EDNRB,ENPP1,EPHA4,F2R,FABP4,FABP5,FDPS,FGFR2,FGL2,FLRT2,FLT1,…	169
Cancer,Hematological Disease,Immunological Disease,Organismal Injury and Abnormalities	neoplasia	Neoplasia of leukocytes	5.35e-13	1.673	1.808	ADAMTS6,ADCY1,ADORA2A,ADRA1B,AGTR1,AGTR2,ALDH1A2,ALDH3A1,ANKRD34A,AQP1,ATP10A,AURKB,BCAR3,BCHE,BMPER,CCNB1,CCNB2,CD34,CD36,CDKN1C,CDKN2B,CEMIP,CHST15,CKAP2L,CMPK2,CMYA5,COL15A1,COL23A1,COL27A1,COL3A1,COL6A3,COL6A6,CRYAB,CSMD1,CYP26B1,CYP51A1,DHCR24,DLGAP5,DLK1,DPYD,DUSP1,DYSF,ENPP1,F2R,FABP4,FABP5,FDPS,FGFR2,FGL2,FLRT2,FLT1,FSCN1,GABRE,GADD45B,GNG4,H19,HDAC9,HEG1,HIP1,HMMR,IGSF10,IL16,IQGAP3,IRF7…	126
Organismal Injury and Abnormalities	mediastinal lesion	Mediastinal lesion	1.9e-05	1.673	1.833	AGTR1,AGTR2,Airn,APOD,CDKN1C,CMYA5,DPYD,FGFR2,FLT1,H19,IL16,KIF11,LAMA4,LIPE,MKI67,MYD88,NEXN,PRC1,RAMP2,SERPINE1,STEAP3,TNC,TOP2A,USP18	24
Cancer,Hematological Disease,Organismal Injury and Abnormalities	hematologic cancer	Hematologic cancer	1.16e-14	1.671	1.782	ABTB2,ADAMTS6,ADCY1,ADORA2A,ADRA1B,AGTR1,AGTR2,ALDH1A2,ALDH1A3,ALDH3A1,ANGPTL4,ANKRD34A,AQP1,ARHGAP20,ATP10A,ATP8B1,AURKB,BCAR3,BCHE,BMPER,CAMK2A,CCNB1,CCNB2,CD34,CD36,CDKN1C,CDKN2B,CEMIP,CHST15,CKAP2L,CMPK2,CMYA5,COL15A1,COL23A1,COL27A1,COL3A1,COL6A3,COL6A6,CRYAB,CSMD1,CYP26B1,CYP51A1,DHCR24,DIO2,DLGAP5,DLK1,DPYD,DUSP1,DYSF,ECM2,EDNRB,ENPP1,EPHA4,F2R,FABP4,FABP5,FDPS,FGFR2,FGL2,FLRT2,FLT1,FSCN1,…	167
Cancer,Hematological Disease,Immunological Disease,Organismal Injury and Abnormalities	lymphocytic cancer	Lymphocytic cancer	2.83e-14	1.671	1.82	ADAMTS6,ADCY1,ADORA2A,ADRA1B,AGTR1,AGTR2,ALDH1A2,ALDH1A3,ALDH3A1,ANKRD34A,AQP1,ARHGAP20,ATP10A,AURKB,BCAR3,BCHE,BMPER,CAMK2A,CCNB1,CCNB2,CD34,CD36,CDKN1C,CDKN2B,CEMIP,CHST15,CKAP2L,CMPK2,CMYA5,COL15A1,COL23A1,COL27A1,COL3A1,COL6A3,COL6A6,CRYAB,CSMD1,CYP26B1,CYP51A1,DHCR24,DLGAP5,DLK1,DPYD,DUSP1,DYSF,ENPP1,EPHA4,F2R,FABP4,FABP5,FDPS,FGFR2,FGL2,FLRT2,FLT1,FSCN1,GABRE,GADD45B,GNG4,H19,HDAC9,HEG1,HIP…	134
Cancer,Hematological Disease,Organismal Injury and Abnormalities	malignant lymphocytic neoplasm	Malignant lymphocytic neoplasm	2.83e-14	1.671	1.82	ADAMTS6,ADCY1,ADORA2A,ADRA1B,AGTR1,AGTR2,ALDH1A2,ALDH1A3,ALDH3A1,ANKRD34A,AQP1,ARHGAP20,ATP10A,AURKB,BCAR3,BCHE,BMPER,CAMK2A,CCNB1,CCNB2,CD34,CD36,CDKN1C,CDKN2B,CEMIP,CHST15,CKAP2L,CMPK2,CMYA5,COL15A1,COL23A1,COL27A1,COL3A1,COL6A3,COL6A6,CRYAB,CSMD1,CYP26B1,CYP51A1,DHCR24,DLGAP5,DLK1,DPYD,DUSP1,DYSF,ENPP1,EPHA4,F2R,FABP4,FABP5,FDPS,FGFR2,FGL2,FLRT2,FLT1,FSCN1,GABRE,GADD45B,GNG4,H19,HDAC9,HEG1,HIP…	134
Cancer,Hematological Disease,Immunological Disease,Organismal Injury and Abnormalities	tumorigenesis	Tumorigenesis of lymphocytes	1e-13	1.671	1.827	ADAMTS6,ADCY1,ADORA2A,ADRA1B,AGTR1,AGTR2,ALDH1A2,ANKRD34A,AQP1,ATP10A,AURKB,BCHE,BMPER,CCNB1,CCNB2,CD34,CD36,CDKN1C,CDKN2B,CEMIP,CHST15,CKAP2L,CMPK2,CMYA5,COL15A1,COL23A1,COL27A1,COL3A1,COL6A3,CRYAB,CSMD1,CYP26B1,CYP51A1,DHCR24,DLGAP5,DLK1,DPYD,DUSP1,DYSF,ENPP1,F2R,FABP4,FABP5,FDPS,FGFR2,FGL2,FLRT2,FLT1,FSCN1,GABRE,GADD45B,GNG4,H19,HDAC9,HIP1,HMMR,IL16,IQGAP3,IRF7,ITGB3,KALRN,KIF11,KLF2,KLHL13,KP…	118
Cellular Function and Maintenance	homeostasis	Cellular homeostasis	5.83e-05	1.669	1.256	ADORA2A,ADRA1B,AGTR1,AGTR2,ANGPTL4,ANGPTL7,AQP1,ATG16L2,CCNB2,CD36,CD55,CDKN1C,CISH,COL5A3,CRYAB,CSMD1,CYP26B1,DMPK,EDN1,EDNRB,ENPP1,EPHA4,F2R,FABP4,FABP5,FGFR2,FGL2,FLT1,GADD45B,HSPA4,ICOSLG,Igtp,IL1RL1,IRF7,KLF2,LDLR,LOX,MYD88,NFIL3,NRBF2,NUPR1,PDK4,PFKFB3,PIMREG,PLAC8,PLS3,PPP1R3C,PTPRB,RAMP2,RAPSN,RGCC,SCARA5,SERPINE1,SFRP4,SH3KBP1,SLC1A6,TAGLN,TENT5C,TGFBI,TGM2,TP53INP2,TSPAN18,USP18,VLDLR	64
Cancer,Hematological Disease,Organismal Injury and Abnormalities	hematologic cancer	Hematologic cancer of cells	2.27e-12	1.664	1.804	ADAMTS6,ADORA2A,ADRA1B,AGTR1,AGTR2,ALDH1A2,ALDH3A1,ANKRD34A,AQP1,ATP10A,AURKB,BCAR3,BCHE,BMPER,CCNB2,CD34,CD36,CDKN1C,CDKN2B,CEMIP,CHST15,CKAP2L,CMPK2,CMYA5,COL15A1,COL23A1,COL27A1,COL3A1,COL6A3,COL6A6,CSMD1,CYP26B1,CYP51A1,DHCR24,DLGAP5,DLK1,DPYD,DUSP1,DYSF,ENPP1,F2R,FABP4,FABP5,FDPS,FGFR2,FGL2,FLRT2,FLT1,FSCN1,GABRE,GADD45B,GNG4,H19,HDAC9,HEG1,HIP1,HMMR,IGSF10,IL16,IQGAP3,IRF7,ITGB3,KALRN,KIF11…	118
Cancer,Hematological Disease,Immunological Disease,Organismal Injury and Abnormalities	lymphoma	Lymphoma	3.51e-13	1.664	1.82	ADAMTS6,ADORA2A,ADRA1B,AGTR1,AGTR2,ALDH1A2,ANKRD34A,AQP1,ATP10A,AURKB,BCHE,BMPER,CCNB2,CD34,CD36,CDKN1C,CDKN2B,CHST15,CMYA5,COL15A1,COL23A1,COL27A1,COL3A1,COL6A3,CSMD1,CYP26B1,CYP51A1,DHCR24,DLGAP5,DLK1,DPYD,DYSF,F2R,FABP4,FABP5,FDPS,FGFR2,FGL2,FLRT2,FSCN1,GABRE,GADD45B,GNG4,H19,HDAC9,HIP1,HMMR,IL16,IQGAP3,IRF7,ITGB3,KALRN,KIF11,KLF2,KPNA2,LDLR,MARK1,MBD1,MCM5,MKI67,MTUS2,MYD88,MYLIP,MYO10,NCAPH,…	92
Cancer,Organismal Injury and Abnormalities	incidence	Incidence of tumor	3.11e-14	1.663	1.77	ABTB2,ACYP2,ADAMTS6,ADCY1,ADORA2A,ADRA1B,AGTR2,AHSG,ALDH1A2,ALDH1A3,ALDH3A1,ANGPTL4,ANGPTL7,ANKRD34A,APOD,AQP1,ARHGAP20,ARRDC4,ARSJ,ASPA,ASPN,ATG16L2,ATP10A,ATP8B1,AURKB,B3GNT8,BCAR3,BCHE,BMPER,BOC,C1QTNF2,CCBE1,CCDC42,CCNB1,CCNB2,CD34,CD36,CD55,CDK15,CDKN1C,CDKN2B,CEMIP,CHST15,CKAP2L,CMYA5,COL15A1,COL23A1,COL27A1,COL3A1,COL5A3,COL6A3,COL6A6,CRYAB,CSMD1,CYP26B1,CYP51A1,DGKH,DHCR24,DIO2,DLGAP5,DLK…	239
Cellular Assembly and Organization,Cellular Function and Maintenance	organization	Microtubule dynamics	3.14e-10	1.66	1.086	ADCY1,ADORA2A,AGTR2,ANGPTL4,ANKRD1,AQP1,ARHGAP20,ATP8B1,AURKB,BCAR3,BOC,CAMK2A,CCDC42,CRYAB,DLGAP5,DLK1,DNM1,EDN1,EPHA4,EPHA7,F2R,FGFR2,FLT1,FSCN1,GAP43,HMMR,IL1RL1,ITGA8,ITGB3,KALRN,KIF11,KIFC3,KLF2,LAMA5,LCP1,LDLR,LINGO1,LMCD1,LNX1,LOX,LUZP1,MARK1,MATN2,MTUS2,MYD88,MYH10,MYLIP,MYLK,MYO10,NDNF,NEGR1,NET1,NUPR1,PLEKHO1,PLXNB1,PRC1,PREX2,Prl2c2 (includes others),PRUNE2,RAB3IL1,RAPSN,SERPINE1,TNC,T…	66
Energy Production,Lipid Metabolism,Small Molecule Biochemistry	oxidation	Oxidation of lipid	0.00238	1.627	1.385	Aldh1a1,ALDH1A2,ALDH1A3,Aldh1a7,ANGPTL4,C1QTNF2,CD36,FABP4,HMGCS2,LCLAT1,LIPE,MYH10,PDK4	13
Lipid Metabolism,Small Molecule Biochemistry	synthesis	Synthesis of lipid	1.88e-05	1.616	1.106	Adh1,AGTR1,AGTR2,Aldh1a1,ALDH1A2,ALDH1A3,Aldh1a7,ANGPTL4,ASPA,ATP8B1,CD36,CYP51A1,DGKH,DHCR24,EDN1,EDNRB,F2R,FABP4,FABP5,FDPS,FLT1,GGT5,IL16,LCLAT1,LDLR,LIPE,MSMO1,MVD,MYD88,NFIL3,PDK4,PKP2,SERINC2,SH3KBP1,SLC6A6,SQLE,STARD4	37
Cellular Movement	cell movement	Cell movement of myeloid cells	2.3e-06	1.604	1.211	ADORA2A,CD36,CD55,CMKLR1,CRYAB,CYP26B1,DLK1,DUSP1,DYSF,EDN1,EDNRB,ENPP1,F2R,FABP4,FABP5,FLT1,IL16,IL1RL1,IRF7,ITGB3,LAMA5,LCP1,LDLR,LIPE,LOX,LSP1,MYD88,MYLK,PDK4,PTPRB,SERPINE1,TGM2,TMSB4X,TNC	34
Cellular Movement	migration	Migration of myeloid cells	0.000426	1.591	1.281	ADORA2A,ENPP1,FLT1,IL16,ITGB3,LAMA5,LDLR,LSP1,MYD88,MYLK,PTPRB,SERPINE1,TGM2	13
Organismal Injury and Abnormalities	acute disease	Acute disease	5.8e-08	1.588	1.525	ABTB2,ADCY1,ADORA2A,ADRA1B,AGTR1,AGTR2,AHSG,ALDH1A2,ANGPTL4,ATP10A,ATP8B1,AURKB,BCHE,CD34,CD36,CDKN2B,CEMIP,CHST15,CKAP2L,CMPK2,CMYA5,COL15A1,COL23A1,COL3A1,COL6A3,COL6A6,CSMD1,CYP51A1,DIO2,DLK1,DUSP1,ECM2,EDN1,EDNRB,ENPP1,EPHA4,F2R,FABP5,FDPS,FGFR2,FLT1,GABRA3,GABRE,GGT5,GJB5,GRIA4,HDAC9,HIP1,HSPA4,ICOSLG,Ifi204 (includes others),IL1RL1,INSC,ITGB3,KALRN,LAMA5,LCP1,LINGO1,LNX1,MAP3K10,MATN2,MKI67…	111
Cell Morphology	polarization	Polarization of leukocytes	8.44e-05	1.585	1.173	ADORA2A,AHSG,BCAR3,CD36,CYP26B1,FLT1,H19,LCP1,LSP1,MYD88,MYLK,TGM2,USP18	13
Cell-To-Cell Signaling and Interaction,Hematological System Development and Function	activation	Activation of blood cells	0.000628	1.544	1.251	ADORA2A,CD36,CD55,CISH,DGKH,DUSP1,DYSF,EDN1,ENTPD2,F2R,HDAC9,HSPA4,ICOSLG,IL16,IL1RL1,ITGB3,KCNJ8,KLF2,LDLR,METRNL,MYD88,NFIL3,NLRC3,PDK4,PFKFB3,PLXNB1,PSMB9,SH3KBP1,TGM2,TNC,USP18,VIPR2	32
Cell Cycle	cell cycle progression	Cell cycle progression	0.000726	1.538	1.209	ADRA1B,AGTR2,AHSG,ALDH3A1,AURKB,CAMK2A,CCNB1,CCNB2,CDKN1C,CDKN2B,COL6A3,CRYAB,CYP26B1,DLGAP5,DUSP1,EDN1,FGFR2,FLT1,GADD45B,ICOSLG,Ifi204 (includes others),Igtp,IRF7,KIF11,KIF22,Kifc1/Kifc5b,LBH,MKI67,MYH10,NET1,NUPR1,PCLAF,PIMREG,PLAC8,PTPRB,RGCC,SPAG5,SQLE,TNC,TOP2A	40
Cancer,Organismal Injury and Abnormalities	frequency	Frequency of tumor	9.66e-14	1.535	1.643	ABTB2,ACYP2,ADAMTS6,ADCY1,ADORA2A,ADRA1B,AGTR2,AHSG,ALDH1A2,ALDH1A3,ALDH3A1,ANGPTL4,ANGPTL7,ANKRD34A,APOD,AQP1,ARHGAP20,ARRDC4,ARSJ,ASPA,ASPN,ATG16L2,ATP10A,ATP8B1,AURKB,B3GNT8,BCAR3,BCHE,BMPER,BOC,C1QTNF2,CCBE1,CCDC42,CCNB1,CCNB2,CD34,CD36,CD55,CDK15,CDKN1C,CDKN2B,CEMIP,CHST15,CKAP2L,CMYA5,COL15A1,COL23A1,COL27A1,COL3A1,COL5A3,COL6A3,COL6A6,CRYAB,CSMD1,CYP26B1,CYP51A1,DGKH,DHCR24,DIO2,DLGAP5,DLK…	233
Cellular Movement	migration	Migration of vascular cells	0.000864	1.515	1.175	CCBE1,CD36,DIO2,EDN1,F2R,FLT1,ITGB3,KLF2,LOX,RAMP2,RCAN2,SERPINE1,TGFBI,TMSB4X,USP18	15
Lipid Metabolism,Molecular Transport,Small Molecule Biochemistry	concentration	Concentration of sterol	7e-07	1.502	1.513	ADCY1,ANGPTL4,ANGPTL7,ATP10A,ATP8B1,C1QTNF2,CD36,DHCR24,DLK1,DUSP1,DYSF,EDNRB,FABP4,FABP5,ITGB3,KLF2,LDLR,LIPE,MSMO1,NFIL3,SERPINE1,STARD4,TGM2,TNIK,VLDLR	25
Cancer,Organismal Injury and Abnormalities	neoplasia	Neoplasia of cells	5.01e-13	1.49	1.199	ABTB2,ADAMTS6,ADCY1,ADORA2A,ADRA1B,AGTR1,AGTR2,ALDH1A2,ALDH1A3,ALDH3A1,ANGPTL4,ANGPTL7,ANKRD34A,APOD,AQP1,ASPN,ATP10A,ATP8B1,AURKB,BCAR3,BCHE,BMPER,BOC,C1QTNF2,CCNB1,CCNB2,CD34,CD36,CD55,CDK15,CDKN1C,CDKN2B,CEMIP,CHST15,CKAP2L,CMKLR1,CMPK2,CMYA5,COL15A1,COL23A1,COL27A1,COL3A1,COL5A3,COL6A3,COL6A6,CRYAB,CSMD1,CYP26B1,CYP51A1,DHCR24,DHX58,DIO2,DLGAP5,DLK1,DMPK,DNM1,DPYD,DTX3L,DUSP1,DYSF,ECM2,EDN1,E…	204
Cardiovascular Disease,Organismal Injury and Abnormalities	cardiac lesion	Cardiac lesion	0.00014	1.48	1.644	AGTR1,AGTR2,Airn,APOD,CMYA5,FLT1,H19,IL16,LAMA4,LIPE,MYD88,NEXN,RAMP2,SERPINE1,STEAP3,TNC,USP18	17
Cellular Movement,Embryonic Development	migration	Migration of embryonic cells	0.000502	1.48	1.199	Aldh1a7,AQP1,EDN1,EDNRB,EPHA4,FLT1,FSCN1,ITGB3,LAMA5	9
Organismal Injury and Abnormalities,Renal and Urological Disease	calcification	Calcification of kidney	8.79e-06	1.477	1.861	AHSG,CYP51A1,ENPP1,FBLN7,SERPINE1,SFRP4	6
Cancer,Organismal Injury and Abnormalities	lymphoreticular neoplasm	Lymphoreticular neoplasm	1.03e-13	1.463	1.595	ABTB2,ADAMTS6,ADCY1,ADORA2A,ADRA1B,AGTR1,AGTR2,AHSG,ALDH1A2,ANGPTL4,ANKRD34A,AQP1,ATP10A,ATP8B1,AURKB,BCHE,BMPER,CCNB2,CD34,CD36,CDKN1C,CDKN2B,CEMIP,CHST15,CKAP2L,CMYA5,COL15A1,COL23A1,COL27A1,COL3A1,COL6A3,COL6A6,CSMD1,CYP26B1,CYP51A1,DHCR24,DIO2,DLGAP5,DLK1,DPYD,DTX3L,DYSF,ECM2,EDNRB,EPHA4,F2R,FABP4,FABP5,FDPS,FGFR2,FGL2,FLRT2,FLT1,FSCN1,GABRA3,GABRE,GADD45B,GGT5,GJB5,GNG4,GRIA4,H19,HDAC9,HIP1,…	141
Cellular Movement	cell movement	Cell movement of blood cells	3.34e-07	1.459	1.045	ADORA2A,APOD,CD34,CD36,CD55,CMKLR1,CRYAB,CYP26B1,DLK1,DUSP1,DYSF,EDN1,EDNRB,ENPP1,F2R,FABP4,FABP5,FDPS,FGL2,FLT1,GGT5,H19,IL16,IL1RL1,IRF7,ITGB3,KLF2,LAMA4,LAMA5,LCP1,LDLR,LIPE,LOX,LSP1,MYD88,MYLK,NFIL3,PDK4,PI16,PLXNB1,PTPRB,RAMP1,RGCC,SERPINE1,SH3KBP1,TGM2,TMSB4X,TNC	48
Cancer,Organismal Injury and Abnormalities	malignant connective or soft tissue neoplasm	Malignant connective or soft tissue neoplasm	5.78e-06	1.455	1.592	ADAMTS6,ADRA1B,ANGPTL4,ASPN,AURKB,BCAR3,CD34,CD36,CDKN2B,CEMIP,CMYA5,COL3A1,COL5A3,COL6A3,CSMD1,DLK1,DPYD,DTX3L,EDN1,F2R,FDPS,FGFR2,FLT1,GABRE,GALNT12,GPR176,HSPA4,HSPB6,IRF7,ITGA8,KIF11,KPNA2,LAMA4,LAMA5,LINGO1,LIPE,LNX1,MKI67,MTUS2,MYH10,MYLK,NEXN,NHSL2,NPAS4,NPTX1,NRBF2,PBK,PCDH11X,PDGFD,PDK4,PPL,PRC1,PREX2,PRUNE2,PSMB9,PTP4A3,RAMP1,SAMD10,SCARA5,SERINC2,SERPINE1,SLC1A6,SYNDIG1,TAGLN,TGFBI,TME…	68
DNA Replication, Recombination, and Repair	synthesis	Synthesis of DNA	8.99e-05	1.45	1.18	ADORA2A,ADRA1B,AGTR1,AGTR2,ALDH3A1,CDKN1C,CDKN2B,CMPK2,DUSP1,EDN1,F2R,FLT1,KLF2,LDLR,LOX,MYD88,PCLAF,PDGFD,Prl2c2 (includes others),PTGFR,TNC	21
Cardiovascular System Development and Function,Embryonic Development,Organ Development,Organismal Development,Tissue Development	cardiogenesis	Cardiogenesis	0.000126	1.448	1.212	ADAMTS6,ADRA1B,ALDH1A2,ANKRD1,CCBE1,CCNB1,CDKN2B,COL3A1,CYP51A1,DHRS3,DUSP1,EDN1,ENPP1,FGFR2,FLRT2,FLT1,HDAC9,HEG1,KCNJ8,LOX,LUZP1,MYD88,MYH10,MYLK,PKP2,RAMP2	26
Cellular Assembly and Organization,Lipid Metabolism,Small Molecule Biochemistry	formation	Formation of lipid droplets	0.0014	1.432	1.257	CD36,DUSP1,FABP4,NFIL3,PIMREG,SQLE	6
Organismal Injury and Abnormalities,Renal and Urological Disease	chronic kidney disease	Chronic kidney disease	8.79e-05	1.432	1.62	ADORA2A,AGTR1,AGTR2,CD55,COL6A3,CYP51A1,ECM2,F2R,FBLN7,FDPS,FGFR2,FLT1,GABRA3,GABRE,HDAC9,LDLR,MVD,PTPRB,RERG,SERPINE1,VLDLR	21
Developmental Disorder,Organismal Injury and Abnormalities,Renal and Urological Disease	congenital malformation	Congenital malformation of kidney	0.000997	1.432	1.857	AGTR1,AGTR2,ALDH1A2,ALDH1A3,CDKN1C,H19,ITGA8,TMEM204	8
Organismal Injury and Abnormalities	fibrosis	Fibrosis	5.72e-09	1.417	1.553	ADORA2A,ADRA1B,AGTR1,AGTR2,Airn,AQP1,ASPN,CD36,CD55,CISH,CMKLR1,CMYA5,COL15A1,COL3A1,DIO2,DLK1,DUSP1,DYSF,EDN1,EDNRB,F2R,FBLN7,FDPS,FGFR2,FLT1,H19,HDAC9,HMGCS2,HSPB6,IL16,IL1RL1,ITGB3,LAMA4,LDLR,LIPE,LOX,MKI67,MYD88,MYH10,NEXN,PBK,PDGFD,PFKFB3,PLAC8,PTGFR,PTPRB,RAMP2,SERINC2,SERPINE1,SFRP4,STEAP3,TNC,USP18,VLDLR	54
Cellular Function and Maintenance	endocytosis	Endocytosis	0.00154	1.413	1.027	CD36,DIO2,DNM1,EHD4,FGFR2,GAP43,HIP1,HMMR,ICOSLG,IL1RL1,IRF7,ITGB3,KLF2,LDLR,MYD88,MYLK,PFKFB3,RAMP1,RGCC,SCARA5,SERPINE1,SH3KBP1,STON2,TGM2,VLDLR	25
Amino Acid Metabolism,Post-Translational Modification,Small Molecule Biochemistry	phosphorylation	Phosphorylation of L-amino acid	0.000753	1.4	0.977	CD36,DUSP1,EHD4,EPHA4,EPHA7,FGFR2,FLT1,ITGB3,MAP3K10,MYLK,PBK,PDGFD	12
Cancer,Organismal Injury and Abnormalities	breast or colorectal cancer	Breast or colorectal cancer	2.19e-16	1.387	1.321	ACYP2,ADAMTS6,ADCY1,ADORA2A,ADRA1B,AGTR2,AHSG,ALDH1A2,ALDH1A3,ALDH3A1,ANGPTL4,APOD,AQP1,ARHGAP20,ASPA,ASPN,ATG16L2,ATP10A,ATP8B1,AURKB,B3GNT8,BCAR3,BCHE,BMP3,BOC,C1QB,C1QTNF2,CAMK2A,CCBE1,CCNB1,CCNB2,CD34,CD36,CD55,CDK15,CDKN2B,CEMIP,CKAP2L,CMKLR1,CMPK2,CMYA5,COL15A1,COL27A1,COL3A1,COL5A3,COL6A3,COL6A6,CRYAB,CSMD1,CYP26B1,CYP51A1,DGKH,DHRS3,DHX58,DIO2,DLGAP5,DMPK,DPYD,DTX3L,DUSP1,DYSF,ECH1,ECM2,E…	210
Cancer,Immunological Disease,Organismal Injury and Abnormalities	neoplasia	Neoplasia of lymphoid organ	0.000494	1.387	1.411	AHSG,CDKN1C,COL15A1,COL23A1,COL27A1,EDN1,FGFR2,FLT1,FSCN1,HDAC9,HIP1,HMMR,KIF11,KLF2,MKI67,MYD88,PRC1,SERPINE1,TOP2A	19
Cancer,Gastrointestinal Disease,Organismal Injury and Abnormalities	gastrointestinal tract cancer	Gastrointestinal tract cancer	4.27e-13	1.387	1.413	ABTB2,ACYP2,ADAMTS6,ADCY1,ADORA2A,ADRA1B,AGTR1,AGTR2,AHSG,ALDH1A2,ALDH1A3,ALDH3A1,ANGPTL4,ANGPTL7,ANKRD34A,APOD,AQP1,ARHGAP20,ARNT2,ARSJ,ASPA,ASPN,ATP10A,ATP8B1,AURKB,B3GNT8,BCAR3,BCHE,BMP3,BMPER,BOC,C1QB,C1QTNF2,CALML4,CCBE1,CCNB1,CCNB2,CD34,CD36,CD55,CDK15,CDKN2B,CEMIP,CHST15,CKAP2L,CMKLR1,CMPK2,CMYA5,COL15A1,COL23A1,COL27A1,COL3A1,COL5A3,COL6A3,COL6A6,CPB1,CRYAB,CSMD1,CYP26B1,CYP51A1,DGKH,DHCR…	245
Cardiovascular Disease,Neurological Disease,Organismal Injury and Abnormalities,Skeletal and Muscular Disorders	hypertrophy	Hypertrophy of left ventricle	0.000771	1.387	1.633	ADRA1B,AGTR1,AGTR2,F2R,HDAC9,IL1RL1,ITGB3,LAMA4	8
Cellular Movement,Hematological System Development and Function,Immune Cell Trafficking	cell movement	Cell movement of leukocytes	6.38e-07	1.386	0.998	ADORA2A,APOD,CD36,CD55,CMKLR1,CRYAB,CYP26B1,DLK1,DUSP1,DYSF,EDN1,EDNRB,ENPP1,F2R,FABP4,FABP5,FDPS,FGL2,FLT1,IL16,IL1RL1,IRF7,ITGB3,KLF2,LAMA4,LAMA5,LCP1,LDLR,LIPE,LOX,LSP1,MYD88,MYLK,NFIL3,PDK4,PI16,PLXNB1,PTPRB,RAMP1,RGCC,SERPINE1,TGM2,TMSB4X,TNC	44
Cancer,Organismal Injury and Abnormalities	invasion	Invasion of tissue	0.00164	1.38	1.213	AHSG,Aldh1a1,ALDH1A3,EDN1,EDNRB,FGFR2,FLT1,ITGA8,MYH10,PTP4A3,SERPINE1	11
Lipid Metabolism,Molecular Transport,Small Molecule Biochemistry	concentration	Concentration of cholesterol	1.03e-06	1.37	1.377	ADCY1,ANGPTL4,ANGPTL7,ATP10A,ATP8B1,C1QTNF2,CD36,DHCR24,DLK1,DUSP1,DYSF,FABP4,FABP5,ITGB3,KLF2,LDLR,LIPE,MSMO1,NFIL3,SERPINE1,STARD4,TGM2,TNIK,VLDLR	24
Cell Morphology,Cellular Assembly and Organization,Cellular Function and Maintenance	reorganization	Reorganization of cytoskeleton	1.54e-05	1.367	1.003	ADRA1B,EDN1,EPHA4,F2R,FGFR2,FLT1,ITGB3,KALRN,LCP1,NET1,PDGFD,PLS3,RAPSN	13
Cellular Assembly and Organization,Cellular Function and Maintenance	organization	Organization of actin cytoskeleton	0.00302	1.364	1.113	ADRA1B,EDN1,EPHA4,FSCN1,ITGB3,KALRN,LCP1,MYH10,NET1,PDGFD,PLS3,RAPSN,SPIRE2,TGM2,TNIK	15
Lipid Metabolism,Molecular Transport,Small Molecule Biochemistry	concentration	Concentration of acylglycerol	2.18e-06	1.358	1.315	ADORA2A,ADRA1B,AGTR2,AHSG,ANGPTL4,ANGPTL7,APOD,ATP10A,BCHE,C1QTNF2,CD36,DIO2,DLK1,DUSP1,DYSF,EDN1,FABP4,FABP5,LDLR,LIPE,NFIL3,PDK4,PPP1R3C,RGCC,SERPINE1,VLDLR	26
Organismal Injury and Abnormalities,Respiratory Disease	lung lesion	Lung lesion	3.56e-12	1.352	1.369	ADAMTS6,ADCY1,ADORA2A,ADRA1B,AGTR1,AHSG,ALDH1A2,ALDH1A3,ALDH3A1,ANGPTL4,ANGPTL7,ANKRD34A,APOD,AQP1,ASPN,ATP10A,ATP8B1,AURKB,BCAR3,BCHE,BMPER,BOC,CCBE1,CCNB1,CCNB2,CD34,CD36,CD55,CDKN1C,CDKN2B,CEMIP,CHST15,CISH,CKAP2L,CMKLR1,CMYA5,COL15A1,COL23A1,COL27A1,COL3A1,COL5A3,COL6A3,COL6A6,CRYAB,CSMD1,CYP26B1,CYP51A1,DGKH,DHCR24,DIO2,DLGAP5,DLK1,DMPK,DPYD,DTX3L,DUSP1,DYSF,ECM2,EDN1,EDNRB,ENPP1,EPHA7,F2R,F…	169
Protein Synthesis	quantity	Quantity of hdl cholesterol in blood	0.00265	1.342	1.173	ANGPTL4,C1QTNF2,CD36,LDLR,TGM2,TNIK	6
Cancer,Gastrointestinal Disease,Organismal Injury and Abnormalities	development	Development of digestive organ tumor	7.82e-10	1.342	1.428	ACYP2,ADCY1,ADORA2A,ADRA1B,AGTR2,AHSG,ALDH1A2,ALDH1A3,ALDH3A1,ANGPTL4,ANGPTL7,APOD,AQP1,ARHGAP20,ARSJ,ASPN,ATP10A,ATP8B1,AURKB,B3GNT8,BCAR3,BCHE,BMPER,BOC,C1QTNF2,CCBE1,CCNB1,CD34,CD55,CDKN2B,CKAP2L,CMYA5,COL15A1,COL23A1,COL27A1,COL3A1,COL5A3,COL6A3,COL6A6,CSMD1,CYP26B1,CYP51A1,DGKH,DIO2,DLK1,DMPK,DNM1,DPYD,DTX3L,DUSP1,DYSF,ECM2,EDNRB,EHD4,ENTPD2,EPHA4,EPHA7,FABP4,FBLIM1,FBLN7,FGFR2,FLRT2,FLT1,FS…	175
Organismal Injury and Abnormalities,Tissue Morphology	quantity	Quantity of lesion	0.00151	1.334	1.311	CDKN1C,CEMIP,DPYD,EDNRB,F2R,FGFR2,HIP1,HMMR,ITGB3,LDLR,LIPE,LOX,MYD88,MYLK,PBK,PCDH10,PSMB9,SERPINE1,SPECC1,TNC	20
Cellular Movement,Immune Cell Trafficking	migration	Leukocyte migration	6.58e-07	1.309	0.901	ADORA2A,APOD,CD34,CD36,CD55,CMKLR1,CRYAB,CYP26B1,DLK1,DUSP1,DYSF,EDN1,EDNRB,ENPP1,F2R,FABP4,FABP5,FDPS,FGL2,FLT1,GGT5,H19,IL16,IL1RL1,IRF7,ITGB3,KLF2,LAMA4,LAMA5,LCP1,LDLR,LIPE,LOX,LSP1,MYD88,MYLK,NFIL3,PDK4,PI16,PLXNB1,PTPRB,RAMP1,RGCC,SERPINE1,TGM2,TMSB4X,TNC	47
Organismal Development,Tissue Development	development	Development of epithelial tissue	5.83e-05	1.307	1.041	AGTR2,ALDH1A2,ANGPTL4,BMPER,CD34,CD36,DLK1,DYSF,EDN1,EDNRB,ENPP1,F2R,FABP4,FGFR2,FLT1,HEG1,ITGB3,KLF2,LAMA4,LAMA5,NDNF,PFKFB3,RAMP2,RCAN2,RGCC,SERPINE1,TNC,VLDLR	28
Cell Death and Survival,Organismal Injury and Abnormalities	cell death	Cell death of immune cells	0.00103	1.3	1.198	ADORA2A,AURKB,CCNB1,CISH,DHX58,DLK1,EPHA4,F2R,FABP4,FGL2,GADD45B,ICOSLG,Igtp,IL1RL1,KLF2,LDLR,MYD88,NFIL3,PFKFB3,PLXNB1,RCAN2,SH3KBP1,SLC6A6,TGM2,TNC,TOP2A,VIPR2	27
Organismal Injury and Abnormalities,Respiratory Disease	lower respiratory tract disorder	Lower respiratory tract disorder	4.45e-07	1.297	1.358	ADORA2A,ADRA1B,AGTR1,ARNT2,ASPN,BCHE,BMPER,BOC,CD55,CDKN1C,CMKLR1,COL15A1,COL3A1,COL6A3,CSMD1,CYP51A1,DIO2,DLK1,DPYD,EDN1,EDNRB,FABP5,FGFR2,FLT1,GABRA3,GABRE,H19,HDAC9,HSPA4,IL1RL1,ITGA8,LCP1,LOX,MKI67,MYD88,MYLK,NOVA1,NUPR1,PDGFD,PFKFB3,RERG,RNF144A,SCARA5,SERPINE1,SFRP4,TOP2A,TRPS1	47
Cardiovascular Disease,Neurological Disease,Organismal Injury and Abnormalities,Skeletal and Muscular Disorders	ventricular dysfunction	Ventricular dysfunction	2.25e-07	1.294	1.389	ADRA1B,AGTR1,AGTR2,AHSG,ANGPTL4,ANKRD1,APOD,COL6A6,DYSF,ENPP1,F2R,FLT1,HDAC9,IL1RL1,ITGB3,KCNJ8,LAMA4,MYH10,MYL12B,NEXN,PDGFD,PKP2,SERPINE1,SLC6A6,TGM2,TNC,TPM4	27
Cardiovascular Disease,Organismal Injury and Abnormalities	fibrosis	Fibrosis of heart	0.000148	1.277	1.435	AGTR1,AGTR2,Airn,CMYA5,FLT1,H19,IL16,LAMA4,LIPE,MYD88,NEXN,RAMP2,SERPINE1,STEAP3,TNC,USP18	16
Reproductive System Development and Function	fertility	Fertility	0.00124	1.265	0.536	ADRA1B,Airn,DIO2,EHD4,GABRE,GGT5,HIP1,HMMR,ITGB3,LIPE,NKD1,NPR3,RAMP2,SCARA5,SFRP4,SLC6A6,TINAGL1,VIPR2	18
Tissue Development	formation	Formation of epithelial tissue	0.000953	1.264	1.112	DLK1,FGFR2,FLT1,HMMR,KLF2,LAMA4,RAMP2,SERPINE1	8
Cardiovascular System Development and Function,Embryonic Development,Hematological System Development and Function,Lymphoid Tissue Structure and Development,Organ Development,Organismal Development,Tissue Development	lymphangiogenesis	Lymphangiogenesis	9.11e-05	1.253	0.967	CCBE1,EDN1,EDNRB,FLT1,HEG1,RAMP1,TGFBI,TMEM204	8
Lipid Metabolism,Molecular Transport,Small Molecule Biochemistry	concentration	Concentration of triacylglycerol	6e-05	1.245	1.245	AGTR2,AHSG,ANGPTL4,ANGPTL7,APOD,ATP10A,BCHE,C1QTNF2,CD36,DIO2,DLK1,DUSP1,FABP4,FABP5,LDLR,LIPE,NFIL3,PDK4,PPP1R3C,RGCC,SERPINE1,VLDLR	22
Cancer,Organismal Injury and Abnormalities	formation	Formation of solid tumor	2.66e-14	1.239	1.328	ABTB2,ACYP2,ADAMTS6,ADCY1,ADORA2A,ADRA1B,AGTR2,AHSG,ALDH1A2,ALDH1A3,ALDH3A1,ANGPTL4,ANGPTL7,ANKRD1,ANKRD34A,APOD,AQP1,ARHGAP20,ARNT2,ARRDC4,ARSJ,ASPA,ASPN,ATG16L2,ATP10A,ATP8B1,AURKB,B3GNT8,BCAR3,BCHE,BMP3,BMPER,BOC,C1QB,C1QTNF2,CALML4,CAMK2A,CCBE1,CCDC42,CCNB1,CCNB2,CD34,CD36,CD55,CDK15,CDKN1C,CDKN2B,CEMIP,CHST15,CISH,CKAP2L,CMPK2,CMYA5,COL15A1,COL23A1,COL27A1,COL3A1,COL5A3,COL6A3,COL6A6,CRYAB,C…	262
Cardiovascular Disease,Neurological Disease,Organismal Injury and Abnormalities,Skeletal and Muscular Disorders	myocardial dysfunction	Myocardial dysfunction	2.14e-07	1.234	1.331	ADRA1B,AGTR1,AGTR2,AHSG,ANGPTL4,ANKRD1,APOD,COL6A6,DYSF,ENPP1,F2R,FLT1,HDAC9,HSPB6,IL1RL1,ITGB3,KCNJ8,LAMA4,MYH10,MYL12B,NEXN,PDGFD,PKP2,SERPINE1,SLC6A6,TGM2,TNC,TPM4	28
Carbohydrate Metabolism	quantity	Quantity of carbohydrate	0.000373	1.231	1.053	ADRA1B,Aldh1a1,ANGPTL7,ATP8B1,C1QTNF2,CD36,DLK1,DUSP1,DYSF,EDN1,F2R,FABP4,FABP5,ITGB3,KLF2,LCLAT1,LDLR,LIPE,NRBF2,PDK4,PFKFB3,PPP1R3C,PTP4A3,SERPINE1,STBD1,STEAP3,TNIK	27
Cardiovascular System Development and Function,Cellular Development,Cellular Function and Maintenance,Cellular Growth and Proliferation,Organismal Development,Tissue Development	proliferation	Proliferation of endothelial cells	0.000256	1.228	1.019	ANGPTL4,BMPER,CD34,CD36,DLK1,DYSF,EDN1,EDNRB,F2R,FABP4,FGFR2,FLT1,ITGB3,KLF2,PFKFB3,RCAN2,RGCC,SERPINE1,VLDLR	19
Hematological Disease,Lipid Metabolism,Metabolic Disease,Organismal Injury and Abnormalities,Small Molecule Biochemistry	dyslipidemia	Dyslipidemia	0.000545	1.222	1.28	ADRA1B,AGTR1,AGTR2,ANGPTL4,CD36,DLK1,FABP4,GABRA3,LCP1,LDLR,MYLIP,SERPINE1,VLDLR	13
Cardiovascular Disease,Hematological Disease,Lipid Metabolism,Metabolic Disease,Organismal Injury and Abnormalities,Small Molecule Biochemistry	hyperlipidemia	Hyperlipidemia	0.00073	1.222	1.28	ADRA1B,AGTR1,AGTR2,ANGPTL4,CD36,DLK1,FABP4,GABRA3,LCP1,LDLR,MYLIP,VLDLR	12
Organismal Injury and Abnormalities,Renal and Urological Disease	reduced kidney function	Reduced kidney function	7.18e-07	1.213	1.474	ADORA2A,ADRA1B,AGTR1,AGTR2,AHSG,CD55,COL6A3,CYP51A1,DUSP1,ECM2,EDN1,F2R,FBLN7,FDPS,FGFR2,FLT1,GABRA3,GABRE,HDAC9,LDLR,MVD,MYD88,NPR3,PTPRB,RERG,SERPINE1,TOP2A,VLDLR	28
Cardiovascular Disease,Neurological Disease,Organismal Injury and Abnormalities,Skeletal and Muscular Disorders	left ventricular dysfunction	Left ventricular dysfunction	3.79e-07	1.195	1.307	ADRA1B,AGTR1,AGTR2,AHSG,ANKRD1,APOD,COL6A6,DYSF,ENPP1,F2R,FLT1,HDAC9,IL1RL1,ITGB3,KCNJ8,LAMA4,MYH10,MYL12B,NEXN,PDGFD,PKP2,SERPINE1,SLC6A6,TGM2,TNC,TPM4	26
Cardiovascular Disease,Organismal Injury and Abnormalities	enlargement	Enlargement of left ventricle	7.08e-06	1.195	1.399	ADRA1B,AGTR1,AGTR2,ANKRD1,F2R,HDAC9,IL1RL1,ITGB3,KCNJ8,LAMA4,NEXN,SERPINE1,SLC6A6	13
Cardiovascular Disease,Organismal Injury and Abnormalities	abnormal morphology	Abnormal morphology of left ventricle	9.31e-06	1.195	1.399	ADRA1B,AGTR1,AGTR2,ANKRD1,F2R,HDAC9,IL1RL1,ITGB3,KCNJ8,LAMA4,MYH10,NEXN,SERPINE1,SLC6A6	14
Lipid Metabolism,Molecular Transport,Small Molecule Biochemistry	concentration	Concentration of lipid	4.79e-07	1.193	1.066	ADCY1,Adh1,ADORA2A,ADRA1B,AGTR2,AHSG,Aldh1a1,ANGPTL4,ANGPTL7,APOD,ATP10A,ATP8B1,BCHE,C1QTNF2,CD36,CISH,CYP26B1,DHCR24,DHRS3,DIO2,DLK1,DUSP1,DYSF,EDN1,EDNRB,F2R,FABP4,FABP5,FGFR2,ITGB3,KLF2,LDLR,LIPE,MSMO1,MYD88,NFIL3,NRBF2,PDK4,PPP1R3C,PTGFR,RGCC,SERPINE1,STARD4,TGM2,TNIK,VLDLR	46
Cell-To-Cell Signaling and Interaction	activation	Activation of cells	3.76e-06	1.193	0.79	ADORA2A,BMPER,CD36,CD55,CDKN1C,CISH,CRYAB,CYP26B1,DGKH,DLK1,DUSP1,DYSF,EDN1,EDNRB,ENTPD2,F2R,HDAC9,HSPA4,ICOSLG,IL16,IL1RL1,IRF7,ITGA8,ITGB3,KCNJ8,KLF2,LDLR,LOX,LSP1,METRNL,MYD88,NFIL3,NLRC3,PDK4,PFKFB3,PLEKHO1,PLXNB1,PSMB9,RGCC,SERPINE1,SH3KBP1,TGM2,TNC,TOP2A,USP18,VIPR2	46
Cellular Movement,Hematological System Development and Function,Immune Cell Trafficking,Inflammatory Response	cellular infiltration	Infiltration by neutrophils	0.000117	1.189	1.039	ADORA2A,CD36,CD55,CMKLR1,CYP26B1,DLK1,DUSP1,FABP4,FABP5,IL1RL1,IRF7,LDLR,MYD88,PDK4,SERPINE1	15
Ophthalmic Disease,Organismal Injury and Abnormalities	disease	Disease of retina	9.18e-07	1.182	1.347	ADRA1B,ALDH1A2,ASPA,BMP3,C1QB,CD36,CDKN1C,COL15A1,COL3A1,COL5A3,COL6A3,CRYAB,CYP51A1,EDN1,EDNRB,EPHA7,F2R,FBLIM1,FLT1,GAP43,GDF6,HDAC9,ITGB3,KIF11,LAMA4,LDLR,LOX,MYD88,MYH10,MYO10,PDGFD,PTGFR,PTPN13,SERINC2,SERPINE1,SLC6A6,TMEM204,TNC,TOP2A,VLDLR	40
Post-Translational Modification	phosphorylation	Phosphorylation of protein	2.6e-06	1.181	0.779	AURKB,CAMK2A,CCNB1,CD34,CD36,CD55,CDKN1C,CDKN2B,CHST15,COL5A3,DMPK,DUSP1,EDN1,EDNRB,EPHA4,EPHA7,F2R,FGFR2,FLT1,HSPA4,IQGAP3,ITGB3,KALRN,LIPE,LOX,MAP3K10,MARK1,MYLK,PBK,PTPN13,RAPSN,TNIK	32
Organismal Injury and Abnormalities	sclerotic lesion	Sclerotic lesion	3.29e-05	1.18	1.061	ANGPTL4,CD36,DHCR24,F2R,FABP4,FGFR2,FLT1,IL1RL1,ITGB3,KCNJ8,LDLR,NPR3,SERPINE1,SFRP4,TAGLN	15
Cardiovascular Disease,Organismal Injury and Abnormalities	atherosclerotic lesion	Atherosclerotic lesion	3.81e-05	1.18	1.061	ANGPTL4,CD36,DHCR24,F2R,FABP4,FLT1,IL1RL1,ITGB3,KCNJ8,LDLR,NPR3,SERPINE1,SFRP4,TAGLN	14
Cell-To-Cell Signaling and Interaction	adhesion	Adhesion of blood cells	0.000474	1.174	0.787	ADORA2A,BMPER,CD34,CD36,CMKLR1,EPHA4,F2R,FLT1,ICOSLG,ITGB3,LAMA5,LCP1,LOX,LSP1,MYD88,NPTX1,SERPINE1,TGM2,TNC	19
Cancer,Organismal Injury and Abnormalities	sarcoma	Sarcoma	0.000557	1.172	1.321	ADAMTS6,ANGPTL4,ASPN,AURKB,CD34,CD36,CDKN2B,CEMIP,CMYA5,COL5A3,COL6A3,EDN1,F2R,FDPS,FGFR2,FLT1,GALNT12,HSPA4,HSPB6,KIF11,LINGO1,LIPE,MKI67,MYH10,MYLK,NEXN,PBK,PDGFD,PDK4,PRC1,PREX2,PSMB9,RAMP1,SAMD10,SERPINE1,SYNDIG1,TAGLN,TGFBI,TMEM204,TOP2A	40
Cellular Movement,Connective Tissue Development and Function	cell movement	Cell movement of fibroblast cell lines	0.000271	1.164	0.83	CRYAB,FABP5,FSCN1,GAP43,KLF2,LOX,MYLK,PDGFD,SERPINE1,TGM2,TMSB4X,TNC,TNIK	13
Cell-To-Cell Signaling and Interaction,Cellular Assembly and Organization	cell-cell contact	Cell-cell contact	5.02e-05	1.163	0.7	ADORA2A,BOC,CD34,CD36,DNM1,DYSF,EDN1,EPHA7,F2R,FBLIM1,FGFR2,FLRT2,FSCN1,GAP43,Ifi204 (includes others),ITGB3,KALRN,KLF2,LDLR,LNX1,MYD88,MYLK,MYO10,NEGR1,NET1,NPAS4,NPTX1,PCDH10,PKP2,PLEKHO1,PLXNB1,PTPN13,RAMP2,RAPSN,SYNDIG1,TNC	36
Organismal Injury and Abnormalities	non-malignant disorder	Non-malignant disorder	9.29e-14	1.162	1.577	ADRA1B,AGTR1,AHSG,ALDH1A2,ALDH1A3,ANGPTL4,ANGPTL7,APOD,ASPN,ATP8B1,AURKB,BCAR3,BOC,CCBE1,CCNB1,CCNB2,CD34,CD36,CDKN1C,CDKN2B,CEMIP,CKAP2L,CMKLR1,COL15A1,COL23A1,COL3A1,COL6A3,CRYAB,CSMD1,CYP51A1,DHRS3,DIO2,DNM1,DPYD,DUSP1,ECM2,EDN1,EDNRB,ENPP1,EPHA4,EPHA7,FABP4,FABP5,FDPS,FGFR2,FGL2,FLT1,GABRA3,GABRE,GADD45B,GAP43,H19,HEG1,HSPB7,IGSF10,INSC,ITGA8,ITGB3,KALRN,KIF11,KLF2,LAMA4,LAMA5,LNX1,LRRC39,LSP…	112
Cellular Movement	cellular infiltration	Cellular infiltration by myeloid cells	1.83e-07	1.159	0.968	ADORA2A,CD36,CD55,CMKLR1,CRYAB,CYP26B1,DLK1,DUSP1,EDN1,F2R,FABP4,FABP5,FLT1,IL16,IL1RL1,IRF7,ITGB3,LDLR,LIPE,LOX,MYD88,MYLK,PDK4,SERPINE1,TGM2,TMSB4X,TNC	27
Cardiovascular System Development and Function,Tissue Morphology	permeability	Permeability of blood vessel	0.000167	1.139	1.056	ADORA2A,ANGPTL7,AQP1,F2R,FLT1,LSP1,MYLK,PLAC8,PTPRB,RAMP2	10
Developmental Disorder,Organismal Injury and Abnormalities	congenital malformation	Congenital malformation of genitourinary system	3.5e-05	1.136	1.637	AGTR1,AGTR2,ALDH1A2,ALDH1A3,ASPA,CCNB1,CDKN1C,COL3A1,DHX58,FGFR2,GABRA3,GABRE,GDF6,H19,ITGA8,LOX,MATN2,PPP1R3C,PSMB9,PTP4A3,RAMP1,SFRP4,TAGLN,TMEM204,TRPS1,VLDLR	26
Cancer,Gastrointestinal Disease,Organismal Injury and Abnormalities	hepatobiliary neoplasm	Hepatobiliary neoplasm	9.04e-08	1.134	1.194	ACYP2,ADAMTS6,ADCY1,AHSG,ALDH1A3,ANGPTL7,AQP1,ARNT2,ARRDC4,ARSJ,ASPA,ASPN,ATG16L2,ATP10A,AURKB,BCHE,BMP3,BOC,C1QTNF2,CAMK2A,CCNB1,CCNB2,CD34,CD36,CDKN1C,CDKN2B,CISH,CKAP2L,CMYA5,COL15A1,COL23A1,COL27A1,COL5A3,COL6A3,COL6A6,CPB1,CSMD1,CYP51A1,DHCR24,DHRS3,DLGAP5,DLK1,DMPK,DNM1,DPYD,DTX3L,DUSP1,DYSF,ECM2,EDNRB,EHD4,ENPP1,EPHA4,EPHA7,FABP5,FBLN7,FDPS,FGFR2,FLRT2,FLT1,FSCN1,GABRE,GDF6,GGT5,GJB5,GRIA4…	162
Cancer,Gastrointestinal Disease,Hepatic System Disease,Organismal Injury and Abnormalities	liver tumor	Liver tumor	2.85e-07	1.134	1.2	ACYP2,ADAMTS6,ADCY1,AHSG,ALDH1A3,ANGPTL7,AQP1,ARNT2,ARRDC4,ARSJ,ASPA,ASPN,ATG16L2,ATP10A,AURKB,BCHE,BMP3,BOC,C1QTNF2,CAMK2A,CCNB1,CCNB2,CD34,CD36,CDKN1C,CDKN2B,CISH,CKAP2L,COL15A1,COL23A1,COL27A1,COL6A3,COL6A6,CPB1,CSMD1,CYP51A1,DHCR24,DHRS3,DLGAP5,DLK1,DMPK,DNM1,DPYD,DTX3L,DUSP1,DYSF,ECM2,EDNRB,EHD4,ENPP1,EPHA4,EPHA7,FABP5,FBLN7,FDPS,FGFR2,FLRT2,FLT1,FSCN1,GABRE,GDF6,GGT5,GJB5,GRIA4,H19,H2BC9,HD…	154
Cancer,Organismal Injury and Abnormalities	abdominal carcinoma	Abdominal carcinoma	4.17e-15	1.134	1.225	ABTB2,ACYP2,ADAMTS6,ADCY1,ADORA2A,ADRA1B,AGTR1,AGTR2,AHSG,ALDH1A2,ALDH1A3,ALDH3A1,ANGPTL4,ANGPTL7,ANKRD1,ANKRD34A,APOD,AQP1,ARHGAP20,ARNT2,ARRDC4,ARSJ,ASPA,ASPN,ATG16L2,ATP10A,ATP8B1,AURKB,B3GNT8,BCAR3,BCHE,BMP3,BMPER,BOC,C1QB,C1QTNF2,CALML4,CAMK2A,CCBE1,CCDC42,CCNB1,CCNB2,CD34,CD36,CD55,CDK15,CDKN1C,CDKN2B,CEMIP,CHST15,CISH,CKAP2L,CMKLR1,CMPK2,CMYA5,COL15A1,COL23A1,COL27A1,COL3A1,COL5A3,COL6A3,C…	268
Cell Morphology,Cellular Assembly and Organization,Cellular Function and Maintenance	reorganization	Reorganization of actin cytoskeleton	0.000126	1.123	0.876	ADRA1B,EDN1,EPHA4,KALRN,LCP1,NET1,PDGFD,PLS3,RAPSN	9
Cellular Development,Cellular Function and Maintenance,Cellular Growth and Proliferation	assembly	Assembly of cells	7.6e-05	1.117	0.873	ANGPTL4,BMPER,CD34,CD36,DLK1,DYSF,EDN1,EDNRB,F2R,FABP4,FGFR2,FLT1,HEG1,ITGB3,KLF2,MYH10,NDNF,PFKFB3,RCAN2,RGCC,SERPINE1,VLDLR	22
Cardiovascular System Development and Function,Cellular Development,Cellular Function and Maintenance,Cellular Growth and Proliferation,Organismal Development,Tissue Development	development	Endothelial cell development	0.000158	1.117	0.878	ANGPTL4,BMPER,CD34,CD36,DLK1,DYSF,EDN1,EDNRB,F2R,FABP4,FGFR2,FLT1,HEG1,ITGB3,KLF2,NDNF,PFKFB3,RCAN2,RGCC,SERPINE1,VLDLR	21
Inflammatory Disease,Organismal Injury and Abnormalities,Respiratory Disease	fibrosis	Fibrosis of lung	0.000258	1.112	0.973	ADORA2A,AGTR1,ASPN,CD36,CD55,CISH,COL15A1,COL3A1,DIO2,EDNRB,FGFR2,FLT1,H19,IL1RL1,LOX,MKI67,MYD88,PDGFD,PFKFB3,PTGFR,SERPINE1,SFRP4,TNC	23
Organismal Injury and Abnormalities	pulmonary fibrosis or aplastic anemia	Pulmonary fibrosis or aplastic anemia	0.000283	1.112	0.984	ADORA2A,AGTR1,ASPN,CD36,CD55,CISH,COL15A1,COL3A1,CYP51A1,DIO2,EDNRB,FGFR2,FLT1,H19,IL1RL1,LOX,MKI67,MYD88,PDGFD,PFKFB3,PTGFR,SERPINE1,SFRP4,SPIRE2,TNC	25
Nutritional Disease,Organismal Injury and Abnormalities	weight gain	Weight gain	0.000283	1.093	1.016	ADRA1B,AGTR2,AHSG,ATP10A,BCHE,CD36,CISH,CYP26B1,DIO2,F2R,GABRA3,GABRE,H19,LDLR,MYD88,PFKFB3,PLAC8,SFRP4,TGM2	19
Dermatological Diseases and Conditions,Inflammatory Disease,Inflammatory Response,Organismal Injury and Abnormalities	dermatitis	Dermatitis	0.00337	1.093	1.185	CD55,COL15A1,COL3A1,COL5A3,COL6A3,CSMD1,CYP26B1,CYP51A1,DUSP1,FABP4,FABP5,HDAC9,HMGCS2,IL16,IL1RL1,ITGB3,LAMA5,LCLAT1,LDLR,MKI67,MYD88,PBK,PDK4,SCARA5,TGFBI,TNC,TOP2A	27
Tissue Development	mineralization	Mineralization of extracellular matrix	0.000526	1.091	0.856	ENPP1,GDF6,HSPB7,LDLR,TRPS1	5
Cellular Movement	transmigration	Transmigration of cells	0.000111	1.085	0.718	ADORA2A,EDN1,F2R,FABP5,ITGB3,LDLR,LSP1,MYD88,MYH10,MYLK,PTPRB,SERPINE1,TGM2,TNC	14
Cardiovascular Disease,Organismal Injury and Abnormalities	ventricular hypertrophy	Ventricular hypertrophy	0.000244	1.082	1.24	ADORA2A,ADRA1B,AGTR1,AGTR2,EDN1,F2R,HDAC9,IL1RL1,ITGB3,LAMA4,NEXN	11
Embryonic Development,Organ Development,Organismal Development,Tissue Development	development	Development of sensory organ	2.63e-05	1.067	0.902	ADCY1,Aldh1a1,ALDH1A2,ALDH1A3,ANGPTL4,AQP1,BCAR3,BMPER,C1QB,CDKN1C,CRYAB,CYP26B1,DIO2,EDN1,ENPP1,EPHA4,FGFR2,GDF6,Ifi204 (includes others),ITGA8,KLF2,MYD88,NKD1,SERPINE1	24
Cancer,Organismal Injury and Abnormalities	extrapulmonary secondary neoplasm	Extrapulmonary secondary neoplasm	0.000213	1.067	0.96	AURKB,CD36,CEMIP,COL6A3,DLGAP5,DPYD,EDN1,F2R,FDPS,FGFR2,FLRT2,FLT1,FSCN1,HMMR,IRF7,PBK,PLS3,SERPINE1,STEAP3,TNIK,TOP2A	21
Carbohydrate Metabolism,Molecular Transport,Small Molecule Biochemistry	concentration	Concentration of glycerol	0.00227	1.067	1.077	C1QTNF2,EDN1,FABP4,LIPE,PDK4	5
Organismal Injury and Abnormalities,Renal and Urological Disease	chronic renal impairment	Chronic renal impairment	7.83e-05	1.067	1.263	ADORA2A,AGTR1,AGTR2,CYP51A1,F2R,FBLN7,FDPS,GABRA3,GABRE,HDAC9,LDLR,PTPRB,SERPINE1,VLDLR	14
Organismal Injury and Abnormalities,Renal and Urological Disease	chronic renal failure	Chronic renal failure	0.00011	1.067	1.263	ADORA2A,AGTR1,AGTR2,CYP51A1,F2R,FBLN7,FDPS,GABRA3,GABRE,HDAC9,LDLR,PTPRB,SERPINE1	13
Infectious Diseases,Organismal Injury and Abnormalities	sepsis	Sepsis	3.52e-06	1.066	1.039	ADORA2A,ADRA1B,AGTR1,C1QB,CD36,CD55,CYP51A1,DLK1,DYSF,F2R,GABRA3,GABRE,GADD45B,HMMR,Ifi204 (includes others),IL1RL1,IRF7,KIF11,LDLR,MYD88,NLRC3,PFKFB3,SERPINE1,TGM2,XAF1	25
Organismal Injury and Abnormalities	damage	Damage of epithelial tissue	0.000297	1.062	0.962	ANGPTL7,AQP1,CD55,F2R,IL1RL1,MYD88,MYLK,PI16,PTPRB,TGFBI,TGM2	11
Cell Cycle	M phase	M phase	0.00174	1.06	0.851	AURKB,CCNB1,CYP26B1,DNM1,HMMR,INSC,KIF22,Kifc1/Kifc5b,KLHL13,MYH10,PRC1,SPIRE2,TOP2A	13
Protein Synthesis	quantity	Quantity of protein lipid complex in blood	0.00216	1.05	1.024	ANGPTL4,C1QTNF2,CD36,LDLR,STARD4,TGM2,TNIK	7
Cardiovascular System Development and Function,Tissue Morphology	permeability	Permeability of vasculature	9.65e-07	1.05	0.88	ADORA2A,ANGPTL7,AQP1,F2R,FLT1,IL1RL1,LSP1,MYD88,MYLK,PLAC8,PTP4A3,PTPRB,RAMP2,TGFBI,TGM2	15
Cellular Movement,Hematological System Development and Function,Immune Cell Trafficking	transmigration	Transmigration of leukocytes	0.00242	1.044	0.744	ADORA2A,FABP5,ITGB3,LDLR,LSP1,MYD88,MYLK,PTPRB,SERPINE1,TGM2	10
Cellular Movement,Hematological System Development and Function,Immune Cell Trafficking,Inflammatory Response	cell movement	Cell movement of phagocytes	1.95e-05	1.032	0.602	ADORA2A,CD36,CD55,CMKLR1,CYP26B1,DLK1,DUSP1,DYSF,EDN1,EDNRB,ENPP1,F2R,FABP4,FABP5,FLT1,IL16,IL1RL1,IRF7,ITGB3,LDLR,LIPE,LOX,LSP1,MYD88,MYLK,PDK4,PLXNB1,PTPRB,RAMP1,SERPINE1,TMSB4X,TNC	32
Cardiovascular System Development and Function,Cellular Movement	migration	Migration of vascular endothelial cells	0.000426	1.023	0.677	CCBE1,CD36,DIO2,EDN1,F2R,FLT1,ITGB3,KLF2,LOX,RCAN2,TGFBI,TMSB4X,USP18	13
Cardiovascular Disease,Organismal Injury and Abnormalities	arterial lesion	Arterial lesion	4.33e-05	1.013	0.939	ADORA2A,ANGPTL4,CD36,COL3A1,DHCR24,F2R,FABP4,FLT1,IL1RL1,ITGB3,KCNJ8,LDLR,LIPE,LOX,MYLK,NPR3,SERPINE1,SFRP4,TAGLN	19
Digestive System Development and Function,Embryonic Development,Organismal Development	development	Development of gastrointestinal tract	0.00142	1	0.733	ASPN,BOC,CD34,COL3A1,CYP26B1,DHRS3,EDN1,EDNRB,ENPP1,FGFR2,GABRA3,GABRE,LAMA5,MAP3K7CL,MTURN,NFIL3,TRPS1	17
Digestive System Development and Function,Embryonic Development,Organismal Development	development	Development of digestive system	0.00162	1	0.818	Aldh1a1,ALDH1A2,ASPN,BOC,CD34,CDKN1C,COL3A1,CYP26B1,DHRS3,EDN1,EDNRB,ENPP1,FGFR2,GABRA3,GABRE,LAMA5,MAP3K7CL,MTURN,MYD88,NFIL3,TRPS1	21
Organismal Injury and Abnormalities,Respiratory Disease	acute respiratory disorder	Acute respiratory disorder	0.00274	1	0.871	ADORA2A,ADRA1B,AGTR1,AGTR2,AHSG,CMPK2,CYP51A1,F2R,FLT1,GABRA3,GABRE,MYD88,NFIL3,SERINC2,SERPINE1,TOP2A	16
Cardiovascular Disease,Organismal Injury and Abnormalities	enlargement	Enlargement of heart ventricle	1.32e-05	0.997	1.151	ADORA2A,ADRA1B,AGTR1,AGTR2,ANKRD1,EDN1,F2R,HDAC9,IL1RL1,ITGB3,KCNJ8,LAMA4,NEXN,SERPINE1,SLC6A6	15
Cardiovascular Disease,Organismal Injury and Abnormalities	abnormal morphology	Abnormal morphology of heart ventricle	3.76e-06	0.997	1.187	ADORA2A,ADRA1B,AGTR1,AGTR2,ANKRD1,CMYA5,DHRS3,EDN1,F2R,HDAC9,HSPB7,IL1RL1,ITGB3,KCNJ8,LAMA4,MYH10,NEXN,RAMP2,SERPINE1,SLC6A6	20
Cardiovascular System Development and Function,Organ Development,Organ Morphology,Skeletal and Muscular System Development and Function	contractility	Contractility of cardiac muscle	0.000474	0.99	0.672	ADRA1B,CMYA5,DIO2,EDN1,EDNRB,ITGB3,LAMA4,LDLR,NEXN,SLC6A6	10
Cardiovascular System Development and Function,Organ Development,Skeletal and Muscular System Development and Function	function	Function of cardiac muscle	1.05e-06	0.99	0.673	ADRA1B,AQP1,CMYA5,DIO2,DMPK,EDN1,EDNRB,ITGB3,KCNJ8,LAMA4,LDLR,MYD88,MYH10,NEXN,SLC6A6,USP18	16
Cellular Movement,Hematological System Development and Function,Immune Cell Trafficking	cellular infiltration	Cellular infiltration by leukocytes	1.29e-07	0.986	0.904	ADORA2A,APOD,CD36,CD55,CMKLR1,CRYAB,CYP26B1,DLK1,DUSP1,EDN1,F2R,FABP4,FABP5,FDPS,FGL2,FLT1,IL16,IL1RL1,IRF7,ITGB3,LAMA4,LDLR,LIPE,LOX,MYD88,MYLK,PDK4,PI16,RGCC,SERPINE1,TGM2,TMSB4X,TNC	33
Cancer,Organismal Injury and Abnormalities	abdominal neoplasm	Abdominal neoplasm	1.07e-13	0.982	1.017	ABTB2,ACYP2,ADAMTS6,ADCY1,ADORA2A,ADRA1B,AGTR1,AGTR2,AHSG,ALDH1A2,ALDH1A3,ALDH3A1,ANGPTL4,ANGPTL7,ANKRD1,ANKRD34A,APOD,AQP1,ARHGAP20,ARNT2,ARRDC4,ARSJ,ASPA,ASPN,ATG16L2,ATP10A,ATP8B1,AURKB,B3GNT8,BCAR3,BCHE,BMP3,BMPER,BOC,C1QB,C1QTNF2,CALML4,CAMK2A,CCBE1,CCDC42,CCNB1,CCNB2,CD34,CD36,CD55,CDK15,CDKN1C,CDKN2B,CEMIP,CHST15,CISH,CKAP2L,CMKLR1,CMPK2,CMYA5,COL15A1,COL23A1,COL27A1,COL3A1,COL5A3,COL6A3,C…	272
Cancer,Gastrointestinal Disease,Organismal Injury and Abnormalities	digestive organ tumor	Digestive organ tumor	1.99e-13	0.98	1.036	ABTB2,ACYP2,ADAMTS6,ADCY1,ADORA2A,ADRA1B,AGTR1,AGTR2,AHSG,ALDH1A2,ALDH1A3,ALDH3A1,ANGPTL4,ANGPTL7,ANKRD34A,APOD,AQP1,ARHGAP20,ARNT2,ARRDC4,ARSJ,ASPA,ASPN,ATG16L2,ATP10A,ATP8B1,AURKB,B3GNT8,BCAR3,BCHE,BMP3,BMPER,BOC,C1QB,C1QTNF2,CALML4,CAMK2A,CCBE1,CCNB1,CCNB2,CD34,CD36,CD55,CDK15,CDKN1C,CDKN2B,CEMIP,CHST15,CISH,CKAP2L,CMKLR1,CMPK2,CMYA5,COL15A1,COL23A1,COL27A1,COL3A1,COL5A3,COL6A3,COL6A6,CPB1,CRY…	261
Skeletal and Muscular System Development and Function	contractility	Contractility of muscle	6.89e-05	0.976	0.58	ADRA1B,CMYA5,COL6A3,DIO2,DMPK,EDN1,EDNRB,ITGB3,LAMA4,LDLR,MYLK,NEXN,SLC6A6	13
Connective Tissue Development and Function,Tissue Morphology	quantity	Quantity of connective tissue cells	0.00064	0.976	0.902	ADORA2A,AGTR2,CEMIP,DYSF,F2R,FBLIM1,FGFR2,ITGB3,KLF2,LIPE,MKI67,NPR3,NUPR1,PDK4,SFRP4	15
Organismal Survival	survival	Survival of organism	1.04e-06	0.973	0.733	ADORA2A,AGTR1,AGTR2,ALDH1A2,APOD,AQP1,ARRDC4,ASPA,AURKB,BCHE,CD55,COL3A1,CRYAB,CYP26B1,DHX58,DIO2,DNM1,DUSP1,F2R,FABP5,FGL2,FLT1,GAP43,HSPB6,Igtp,IL1RL1,IRF7,ITGB3,LAMA4,LDLR,MAP3K7CL,MKI67,MYD88,MYO10,NFIL3,NPAS4,PTP4A3,RAMP2,RNF122,SCARA5,SERPINE1,TGM2,TOP2A,USP18,XAF1	45
Cardiovascular Disease,Organismal Injury and Abnormalities	peripheral vascular disease	Peripheral vascular disease	1.59e-07	0.943	0.997	ADORA2A,ADRA1B,AGTR1,AGTR2,AHSG,ALDH1A2,BCHE,CD36,CEMIP,CMKLR1,COL23A1,COL6A3,CRYAB,EDN1,F2R,FLT1,GABRA3,GABRE,HDAC9,HSPA4,IL16,IL1RL1,ITGB3,KALRN,KLF2,LCP1,LDLR,LMCD1,MARK1,MYD88,MYLIP,NEGR1,NLRC3,NPR3,OLFML2A,PREX2,RNF144A,SCARA5,SERPINE1,SLC6A6,TGFBI,TINAGL1,TNIK,VIPR2	44
Organismal Injury and Abnormalities,Respiratory Disease	lung injury	Lung injury	1.58e-06	0.942	0.816	ADORA2A,ADRA1B,AGTR1,AGTR2,AHSG,CMPK2,CYP51A1,DIO2,EDN1,F2R,FGFR2,FLT1,GABRA3,GABRE,H19,MYD88,PFKFB3,SERINC2,SERPINE1,TNC	20
Cell Morphology,Cellular Assembly and Organization,Cellular Function and Maintenance	formation	Formation of cellular protrusions	1.2e-05	0.939	0.421	ADCY1,ADORA2A,AGTR2,ANGPTL4,ANKRD1,AQP1,ATP8B1,BOC,CAMK2A,CCDC42,DNM1,EDN1,EPHA4,EPHA7,FGFR2,FSCN1,GAP43,IL1RL1,ITGB3,KALRN,LAMA5,LCP1,LINGO1,LNX1,LOX,LUZP1,MARK1,MATN2,MYD88,MYH10,MYLIP,MYLK,MYO10,NDNF,NEGR1,NUPR1,PLEKHO1,PLXNB1,PREX2,Prl2c2 (includes others),PRUNE2,RAB3IL1,RAPSN,SERPINE1,TNC,TNIK,VLDLR	47
Cellular Assembly and Organization,Cellular Function and Maintenance	quantity	Quantity of filopodia	0.000289	0.937	0.697	DLK1,FSCN1,GAP43,HMMR,KALRN,MYO10	6
Skeletal and Muscular System Development and Function	function	Function of muscle	8.83e-06	0.932	0.61	ADRA1B,AQP1,CDKN1C,CMYA5,DIO2,DMPK,DUSP1,DYSF,EDN1,EDNRB,ITGB3,KCNJ8,LAMA4,LDLR,LMCD1,MYD88,MYH10,NDNF,NEXN,SLC6A6,USP18	21
Cell Cycle,Cellular Assembly and Organization,DNA Replication, Recombination, and Repair	segregation	Segregation of chromosomes	6.95e-05	0.928	0.8	AURKB,CCNB1,CCNB2,HMMR,KIF11,KIF22,MKI67,NCAPH,PRC1,SPAG5,TOP2A	11
Connective Tissue Development and Function,Tissue Morphology	quantity	Quantity of connective tissue	4.02e-10	0.909	0.62	ADORA2A,AGTR2,Aldh1a1,ANGPTL4,AQP1,ASPA,BCHE,C1QTNF2,CCBE1,CD36,CDKN1C,CEMIP,COL5A3,DLK1,DUSP1,DYSF,F2R,FABP5,FBLIM1,FGFR2,IL1RL1,ITGB3,KLF2,LAMA4,LDLR,LIPE,MATN2,MKI67,NFIL3,NPR3,NUPR1,PDK4,SERPINE1,SFRP4,SH3KBP1,STEAP3,TGM2,VIPR2	38
Cell Death and Survival,Organismal Injury and Abnormalities	cell death	Cell death of blood cells	0.000569	0.897	0.853	ADORA2A,AURKB,CCNB1,CISH,DHX58,DLK1,EDNRB,EPHA4,F2R,FABP4,FGL2,GADD45B,ICOSLG,Igtp,IL1RL1,KLF2,LDLR,MYD88,NFIL3,PCLAF,PFKFB3,PLXNB1,RCAN2,SH3KBP1,SLC6A6,TGM2,TNC,TOP2A,VIPR2	29
Organismal Injury and Abnormalities,Respiratory Disease	acute lung injury	Acute lung injury	1.92e-05	0.896	0.735	ADORA2A,ADRA1B,AGTR1,AGTR2,AHSG,CMPK2,CYP51A1,F2R,FLT1,GABRA3,GABRE,MYD88,SERINC2,SERPINE1	14
Cancer,Organismal Injury and Abnormalities	invasive cancer	Invasive cancer	1.85e-10	0.896	0.468	ADAMTS6,ADORA2A,ADRA1B,AHSG,ANGPTL4,ANGPTL7,APOD,AQP1,ASPN,AURKB,CCNB2,CD36,CDKN2B,CEMIP,COL15A1,COL6A3,CRYAB,CYP51A1,DLGAP5,DPYD,ECH1,EDN1,EDNRB,ENPP1,EPHA7,F2R,FABP4,FABP5,FDPS,FGFR2,FLRT2,FLT1,FSCN1,GABRA3,GABRE,GADD45B,GPR176,HMMR,HSPA4,HSPB6,ICOSLG,IL1RL1,IRF7,ITGB3,KIF11,KLF2,KPNA2,LAMA5,LDLR,LIPE,LMCD1,LOX,MKI67,MYLK,PBK,PCDH10,PCGF5,PDK4,PLS3,PRC1,PREX2,PRUNE2,PTP4A3,RAMP2,SERPINE1,SH3KBP…	78
Cancer,Organismal Injury and Abnormalities	advanced malignant tumor	Advanced malignant tumor	7.51e-09	0.896	0.469	ADORA2A,ADRA1B,AHSG,ALDH1A2,ANGPTL4,ANGPTL7,AQP1,ASPN,ATP8B1,AURKB,CCNB2,CD36,CEMIP,COL15A1,COL6A3,CRYAB,CYP51A1,DLGAP5,DPYD,EDN1,EDNRB,ENPP1,EPHA7,F2R,FABP4,FABP5,FDPS,FGFR2,FLRT2,FLT1,FSCN1,GABRA3,GABRE,HMMR,HSPA4,ICOSLG,IL16,IL1RL1,IRF7,ITGB3,KPNA2,LAMA5,LDLR,LIPE,LMCD1,LOX,MYLK,PBK,PCDH10,PLS3,PREX2,PRUNE2,PTP4A3,RAMP2,RGCC,SERPINE1,STEAP3,TGFBI,TGM2,TMSB4X,TNC,TNIK,TOP2A,TRPS1,TSPAN18,XAF1	66
Cancer,Organismal Injury and Abnormalities	metastasis	Metastasis	8.79e-08	0.896	0.47	ADORA2A,ADRA1B,AHSG,ANGPTL4,ANGPTL7,AQP1,ASPN,AURKB,CCNB2,CD36,CEMIP,COL6A3,CRYAB,CYP51A1,DLGAP5,DPYD,EDN1,EDNRB,ENPP1,EPHA7,F2R,FABP4,FABP5,FDPS,FGFR2,FLRT2,FLT1,FSCN1,GABRA3,GABRE,HMMR,HSPA4,ICOSLG,IL1RL1,IRF7,ITGB3,KPNA2,LAMA5,LDLR,LIPE,LMCD1,LOX,MYLK,PBK,PCDH10,PLS3,PREX2,PRUNE2,PTP4A3,RAMP2,SERPINE1,STEAP3,TGFBI,TGM2,TMSB4X,TNC,TNIK,TOP2A,TRPS1,TSPAN18,XAF1	61
Organismal Injury and Abnormalities,Renal and Urological Disease	renal impairment	Renal impairment	1.83e-07	0.895	1.161	ADORA2A,ADRA1B,AGTR1,AGTR2,AHSG,CYP51A1,DUSP1,EDN1,F2R,FBLN7,FDPS,FLT1,GABRA3,GABRE,HDAC9,LDLR,MYD88,NPR3,PTPRB,SERPINE1,TOP2A,VLDLR	22
Organismal Injury and Abnormalities	damage	Damage of vascular system	7.83e-05	0.889	0.922	ADORA2A,ANGPTL7,ANKRD1,COL3A1,F2R,IL1RL1,LAMA4,MYD88,MYLK,PI16,PTPRB,SERPINE1,TGFBI,TGM2	14
Cellular Movement	chemotaxis	Chemotaxis	0.000122	0.887	0.318	ADORA2A,AGTR1,CD36,CMKLR1,DUSP1,DYSF,EDN1,EDNRB,F2R,FLT1,IL16,ITGB3,LCP1,LDLR,LOX,LSP1,MYD88,MYH10,MYLK,NPTX1,PDGFD,PLXNB1,Prl2c2 (includes others),SERPINE1,TMSB4X,VIPR2	26
Cancer,Organismal Injury and Abnormalities	pelvic tumor	Pelvic tumor	1.09e-17	0.882	0.911	ABTB2,ACYP2,ADAMTS6,ADCY1,ADORA2A,ADRA1B,AGTR1,AGTR2,AHSG,ALDH1A2,ALDH3A1,ANGPTL4,ANKRD1,ANKRD34A,APOD,AQP1,ARHGAP20,ARRDC4,ARSJ,ASPA,ASPN,ATG16L2,ATP10A,ATP8B1,AURKB,B3GNT8,BCAR3,BCHE,BMP3,BMPER,BOC,C1QTNF2,CCDC42,CCNB1,CCNB2,CD34,CD36,CD55,CDK15,CDKN2B,CEMIP,CHST15,CKAP2L,CMKLR1,CMYA5,COL15A1,COL23A1,COL27A1,COL3A1,COL5A3,COL6A3,COL6A6,CPB1,CRYAB,CSMD1,CYP26B1,CYP51A1,DGKH,DHCR24,DHX58,DIO2,DLG…	240
Infectious Diseases,Organismal Injury and Abnormalities	infection	Infection by RNA virus	3.52e-06	0.876	0.192	ABTB2,ACYP2,ADAMTS6,ADORA2A,ADRA1B,AGTR1,AGTR2,AHSG,ALDH1A2,APOD,ARSJ,ATG16L2,ATP10A,AURKB,CCBE1,CD36,CD55,CDK15,CMKLR1,CRYAB,CSMD1,CYP51A1,DHX58,DNM1,DPYD,DUSP1,DYSF,F2R,FBLIM1,FDPS,FGL2,FLT1,GABRA3,GABRE,GADD45B,GAP43,GGT5,HIP1,HSPA4,IRF7,ITGB3,KALRN,KLF2,MYD88,MYH10,MYO10,MYOM1,NEGR1,NPR3,NXNL2,Oas1b,PCDH11X,PCGF5,PLAC8,PLEKHA4,PSMB9,SERPINE1,STEAP3,TMEM132A,TNIK,TOP2A,TPM4,VLDLR,XAF1,XKR4	65
Cardiovascular Disease,Organismal Injury and Abnormalities	disorder of blood pressure	Disorder of blood pressure	1.39e-10	0.866	1.01	ADORA2A,ADRA1B,AGTR1,AGTR2,ANGPTL4,Anxa8,AQP1,ASPA,ASPN,BCHE,C1QB,CALML4,CCBE1,CD34,CMKLR1,COL6A3,DIO2,DUSP1,EDN1,EDNRB,F2R,FABP4,FLT1,GABRA3,GABRE,H19,HDAC9,HMGCS2,IGSF10,Igtp,IL16,IL1RL1,KCNJ8,KLF2,LCP1,LDLR,LSP1,MSMO1,MTUS2,MYD88,MYLK,MYO10,NPR3,OLFML2A,PDE1B,PDGFD,PFKFB3,PLEKHA4,PTGFR,SERPINE1,TAGLN,TGM2,TMEM204,TNC,VLDLR,XPNPEP2	56
Cellular Movement	homing	Homing of cells	4.19e-05	0.859	0.264	ADORA2A,AGTR1,CD36,CMKLR1,DNM1,DUSP1,DYSF,EDN1,EDNRB,F2R,FLT1,FSCN1,IL16,ITGB3,LCP1,LDLR,LOX,LSP1,MYD88,MYH10,MYLK,NPTX1,PDGFD,PLXNB1,Prl2c2 (includes others),SERPINE1,TMSB4X,VIPR2	28
Cancer,Organismal Injury and Abnormalities	development	Development of sarcoma	0.00136	0.849	1.063	ADAMTS6,CDKN2B,EDN1,FDPS,FGFR2,FLT1,HSPB6,KIF11,LINGO1,MYH10,MYLK,NEXN,PBK,PSMB9,RAMP1,SYNDIG1,TAGLN,TOP2A	18
Cancer,Organismal Injury and Abnormalities	malignant solid tumor	Advanced malignant solid tumor	3.92e-07	0.848	0.646	ADRA1B,ALDH1A2,ANGPTL4,ASPN,ATP8B1,AURKB,CD36,CEMIP,COL15A1,COL6A3,CYP51A1,DLGAP5,DPYD,EDN1,EDNRB,EPHA7,F2R,FDPS,FGFR2,FLRT2,FLT1,GABRA3,GABRE,HMMR,IL16,IL1RL1,IRF7,ITGB3,LMCD1,MYLK,PBK,PCDH10,PLS3,PRUNE2,RGCC,SERPINE1,STEAP3,TGM2,TMSB4X,TNC,TNIK,TOP2A	42
Cancer,Organismal Injury and Abnormalities	metastatic solid tumor	Metastatic solid tumor	2.6e-06	0.848	0.652	ADRA1B,ANGPTL4,ASPN,AURKB,CD36,CEMIP,COL6A3,CYP51A1,DLGAP5,DPYD,EDN1,EDNRB,EPHA7,F2R,FDPS,FGFR2,FLRT2,FLT1,GABRA3,GABRE,HMMR,IL1RL1,IRF7,ITGB3,LMCD1,MYLK,PBK,PCDH10,PLS3,PRUNE2,SERPINE1,STEAP3,TGM2,TMSB4X,TNC,TNIK,TOP2A	37
Developmental Disorder,Organismal Injury and Abnormalities,Renal and Urological Disease	congenital anomalies of kidney and urinary tract	Congenital anomalies of kidney and urinary tract	1.9e-05	0.839	1.287	AGTR1,AGTR2,ALDH1A2,ALDH1A3,CCNB1,CDKN1C,COL3A1,FGFR2,GDF6,H19,ITGA8,LOX,MATN2,PPP1R3C,PSMB9,PTP4A3,RAMP1,SFRP4,TAGLN,TMEM204,TRPS1,VLDLR	22
Cellular Movement,Hematological System Development and Function,Immune Cell Trafficking	cell movement	Cell movement of mononuclear leukocytes	0.00245	0.836	0.521	ADORA2A,APOD,CD55,CMKLR1,CYP26B1,DLK1,DUSP1,F2R,FABP5,FLT1,IL16,IRF7,ITGB3,KLF2,LAMA4,LCP1,LDLR,MYD88,MYLK,NFIL3,PTPRB,SERPINE1,TGM2	23
Organismal Injury and Abnormalities,Tissue Morphology	permeability	Permeability of epithelial tissue	6e-05	0.817	0.658	ANGPTL7,AQP1,F2R,IL1RL1,MYD88,MYLK,PI16,PTPRB,TGFBI,TGM2	10
Cancer,Organismal Injury and Abnormalities	non-hematological solid tumor	Non-hematological solid tumor	5.48e-12	0.809	0.845	ABTB2,ACYP2,ADAMTS6,ADCY1,ADORA2A,ADRA1B,AGTR1,AGTR2,AHSG,ALDH1A2,ALDH1A3,ALDH3A1,ANGPTL4,ANGPTL7,ANKRD1,ANKRD34A,APOD,AQP1,ARHGAP20,ARNT2,ARRDC4,ARSJ,ASPA,ASPN,ATG16L2,ATP10A,ATP8B1,AURKB,B3GNT8,BCAR3,BCHE,BMP3,BMPER,BOC,C1QB,C1QTNF2,CALML4,CAMK2A,CCBE1,CCDC42,CCNB1,CCNB2,CD34,CD36,CD55,CDK15,CDKN1C,CDKN2B,CEMIP,CHST15,CISH,CKAP2L,CMKLR1,CMPK2,CMYA5,COL15A1,COL23A1,COL27A1,COL3A1,COL5A3,COL6A3,C…	278
Cell Morphology,Cellular Movement	cell spreading	Cell spreading	0.000254	0.805	0.476	BCAR3,CD36,COL5A3,CRYAB,EDNRB,GAP43,ITGB3,MYD88,MYH10,MYO10,NET1,SERPINE1,SH3KBP1,TGFBI,TNC,TNIK	16
Lipid Metabolism,Small Molecule Biochemistry,Vitamin and Mineral Metabolism	synthesis	Synthesis of terpenoid	0.000272	0.8	0.575	Adh1,AGTR1,Aldh1a1,ALDH1A2,ALDH1A3,Aldh1a7,ASPA,ATP8B1,CYP51A1,DHCR24,EDN1,FDPS,LDLR,LIPE,MSMO1,MVD,SQLE,STARD4	18
Cell Morphology	orientation	Orientation of cells	4.37e-06	0.796	0.326	ADORA2A,AHSG,BCAR3,CD36,CYP26B1,EPHA4,FLT1,H19,ITGB3,KLF2,LAMA5,LCP1,LSP1,MYD88,MYH10,MYLK,TGM2,USP18	18
Cardiovascular Disease,Organismal Injury and Abnormalities	abnormality	Abnormality of left ventricle	3.35e-08	0.792	0.937	ADRA1B,AGTR1,AGTR2,AHSG,ANGPTL4,ANKRD1,APOD,COL6A6,DYSF,ENPP1,F2R,FLT1,GABRA3,GABRE,HDAC9,IL1RL1,ITGB3,KCNJ8,LAMA4,LDLR,MYH10,MYL12B,NEXN,PDGFD,PKP2,SERPINE1,SLC6A6,TGM2,TNC,TPM4	30
Cardiovascular Disease,Organismal Injury and Abnormalities	left ventricular heart disease	Left ventricular heart disease	3.79e-08	0.792	0.937	ADRA1B,AGTR1,AGTR2,AHSG,ANGPTL4,ANKRD1,APOD,COL6A6,DYSF,ENPP1,F2R,FLT1,GABRA3,GABRE,HDAC9,IL1RL1,ITGB3,KCNJ8,LAMA4,LDLR,MYH10,MYL12B,NEXN,PDGFD,PKP2,SERPINE1,SLC6A6,TGM2,TNC,TPM4	30
Lipid Metabolism,Molecular Transport,Small Molecule Biochemistry	uptake	Uptake of lipid	6.89e-05	0.788	0.439	ANGPTL4,APOD,CD36,EDN1,FABP4,FABP5,KLF2,LCP1,LDLR,LIPE,NEGR1,SLC43A3,VLDLR	13
Embryonic Development,Organismal Development	development	Development of genitourinary system	1.02e-05	0.777	0.413	ADRA1B,AGTR1,AGTR2,AHSG,Aldh1a1,ALDH1A2,ALDH1A3,ANGPTL4,AQP1,C1QTNF2,CCDC42,CDKN1C,CISH,CSMD1,CYP26B1,CYP51A1,DHCR24,DIO2,DUSP1,EHD4,ENPP1,F2R,FGFR2,FLT1,GDF6,H19,HIP1,HSPA4,ITGA8,ITGB3,KALRN,LAMA5,LBH,LIPE,MYH10,NET1,NPR3,NUPR1,Oas2,RAMP2,SERPINE1,SFRP4,TDRP,TGM2,VLDLR	45
Carbohydrate Metabolism	uptake	Uptake of monosaccharide	0.00279	0.777	0.556	AGTR1,AHSG,CAMK2A,CD36,CMKLR1,COL5A3,EDN1,ENPP1,FGFR2,IL1RL1,LIPE,PDK4,PFKFB3,PPP1R3C,PREX2,SERPINE1	16
Cellular Development,Skeletal and Muscular System Development and Function,Tissue Development	differentiation	Differentiation of smooth muscle	0.00166	0.762	0.617	BMPER,FGFR2,ITGA8,LDLR,TGM2,TMEM204,TMSB4X	7
Cellular Movement,Embryonic Development	cell movement	Cell movement of embryonic cell lines	0.000221	0.756	0.43	AGTR1,CRYAB,DNM1,FSCN1,KLF2,LOX,MYLK,PDGFD,PLXNB1,PTP4A3,SERPINE1,TNC,TNIK	13
Embryonic Development,Organismal Development	development	Development of head	6.4e-06	0.754	0.38	ADCY1,AGTR2,Aldh1a1,ALDH1A2,ALDH1A3,ANGPTL4,AQP1,ARNT2,ASPN,BCAR3,BMPER,BOC,C1QB,CD34,CDKN1C,COL3A1,CRYAB,CYP26B1,DHRS3,DIO2,DNM1,EDN1,ENPP1,EPHA4,EPHA7,F2R,FGFR2,GABRA3,GABRE,GAP43,GDF6,Ifi204 (includes others),ITGA8,KLF2,LAMA5,MAP3K7CL,MTURN,MYD88,MYH10,NEGR1,NKD1,SERPINE1,TNC,TNIK,TRPS1,VLDLR	46
Carbohydrate Metabolism,Molecular Transport	quantity	Quantity of glycogen	0.00198	0.747	0.619	ADRA1B,CD36,DUSP1,FABP4,FABP5,PDK4,PPP1R3C,STBD1	8
Organismal Injury and Abnormalities	benign lesion	Benign lesion	1.65e-10	0.739	0.974	ADRA1B,ALDH1A2,ALDH1A3,ANGPTL4,APOD,ASPN,AURKB,BOC,CCBE1,CCNB1,CCNB2,CD34,CD36,CDKN1C,CDKN2B,CEMIP,COL15A1,COL3A1,COL6A3,CRYAB,CSMD1,DHRS3,DNM1,DPYD,DUSP1,ECM2,EDN1,EDNRB,EPHA7,FABP4,FABP5,FDPS,FGFR2,FLT1,GABRA3,GABRE,GAP43,H19,HSPB7,INSC,KIF11,KLF2,LAMA5,LDLR,LNX1,LRRC39,LSP1,MKI67,MYD88,MYH10,MYLK,NEGR1,NFIL3,NKD1,NOVA1,PDK4,PSMB9,RAMP2,RCAN2,SCARA5,SERPINE1,TGFBI,TGM2,TINAGL1,TNC,TOP2A,TP53INP…	68
Organismal Development	formation	Formation of vessel	0.000683	0.728	0.514	ADAMTS6,ALDH1A2,CDKN2B,EDN1,FABP4,FLT1,HDAC9,ITGB3,KCNJ8,MYH10,RAMP1,SERPINE1	12
Cancer,Organismal Injury and Abnormalities	extrapancreatic malignant tumor	Extrapancreatic malignant tumor	3.14e-10	0.714	0.749	ABTB2,ACYP2,ADAMTS6,ADCY1,ADORA2A,ADRA1B,AGTR1,AGTR2,AHSG,ALDH1A2,ALDH1A3,ALDH3A1,ANGPTL4,ANGPTL7,ANKRD1,ANKRD34A,APOD,AQP1,ARHGAP20,ARNT2,ARRDC4,ARSJ,ASPA,ASPN,ATG16L2,ATP10A,ATP8B1,AURKB,B3GNT8,BCAR3,BCHE,BMP3,BMPER,BOC,C1QB,C1QTNF2,CALML4,CAMK2A,CCBE1,CCDC42,CCNB1,CCNB2,CD34,CD36,CD55,CDK15,CDKN1C,CDKN2B,CEMIP,CHST15,CISH,CKAP2L,CMKLR1,CMPK2,CMYA5,COL15A1,COL23A1,COL27A1,COL3A1,COL5A3,COL6A3,C…	273
Cardiovascular Disease,Organismal Injury and Abnormalities	vascular lesion	Vascular lesion	7.15e-08	0.685	0.658	ADORA2A,ANGPTL4,CD36,COL3A1,CSMD1,DHCR24,ENTPD2,F2R,FABP4,FLT1,HDAC9,IL1RL1,ITGB3,KCNJ8,KLF2,LDLR,LIPE,LOX,MATN2,MCM5,MYD88,MYLK,NPR3,OLFML2A,RNF144A,SERPINE1,SFRP4,TAGLN,TGFBI	29
Cell-To-Cell Signaling and Interaction,Cellular Function and Maintenance,Inflammatory Response	phagocytosis	Phagocytosis of antigen presenting cells	0.00249	0.664	0.313	CD36,DIO2,ICOSLG,IL1RL1,IRF7,MYD88,PFKFB3,RGCC,SERPINE1,TGM2	10
Cancer,Organismal Injury and Abnormalities	development	Development of malignant tumor	7.18e-14	0.659	0.771	ABTB2,ACYP2,ADAMTS6,ADCY1,ADORA2A,ADRA1B,AGTR2,AHSG,ALDH1A2,ALDH1A3,ALDH3A1,ANGPTL4,ANGPTL7,ANKRD34A,APOD,AQP1,ARHGAP20,ARRDC4,ARSJ,ASPA,ASPN,ATG16L2,ATP10A,ATP8B1,AURKB,B3GNT8,BCAR3,BCHE,BMPER,BOC,C1QTNF2,CCBE1,CCDC42,CCNB1,CCNB2,CD34,CD36,CD55,CDK15,CDKN1C,CDKN2B,CEMIP,CHST15,CKAP2L,CMYA5,COL15A1,COL23A1,COL27A1,COL3A1,COL5A3,COL6A3,COL6A6,CRYAB,CSMD1,CYP26B1,CYP51A1,DGKH,DHCR24,DIO2,DLGAP5,DLK…	231
Lipid Metabolism,Molecular Transport,Small Molecule Biochemistry	accumulation	Accumulation of lipid	0.000687	0.658	0.651	AGTR2,ATP8B1,CD36,DHRS3,EDN1,FABP4,FABP5,GGT5,H19,ITGB3,KLF2,LDLR,LIPE,MYD88,NFIL3,PDK4,PFKFB3,SQLE,VLDLR	19
Cancer,Organismal Injury and Abnormalities	intraabdominal organ tumor	Intraabdominal organ tumor	3.02e-12	0.651	0.718	ABTB2,ACYP2,ADAMTS6,ADCY1,ADORA2A,ADRA1B,AGTR1,AGTR2,AHSG,ALDH1A2,ALDH1A3,ALDH3A1,ANGPTL4,ANGPTL7,ANKRD34A,APOD,AQP1,ARHGAP20,ARNT2,ARRDC4,ARSJ,ASPA,ASPN,ATG16L2,ATP10A,ATP8B1,AURKB,B3GNT8,BCAR3,BCHE,BMP3,BMPER,BOC,C1QB,C1QTNF2,CALML4,CAMK2A,CCBE1,CCDC42,CCNB1,CCNB2,CD34,CD36,CD55,CDK15,CDKN1C,CDKN2B,CEMIP,CHST15,CISH,CKAP2L,CMKLR1,CMPK2,CMYA5,COL15A1,COL23A1,COL27A1,COL3A1,COL5A3,COL6A3,COL6A6,C…	266
Organismal Injury and Abnormalities,Renal and Urological Disease	structural renal abnormality	Structural renal abnormality	0.000115	0.647	1.076	ADRA1B,AGTR1,AGTR2,ALDH1A2,ALDH1A3,CDKN1C,EDN1,EDNRB,EHD4,FDPS,H19,ITGA8,PLXNB1,TMEM204	14
Cell-mediated Immune Response,Cellular Movement,Hematological System Development and Function,Immune Cell Trafficking	cell movement	Cell movement of T lymphocytes	0.00279	0.641	0.406	ADORA2A,APOD,CMKLR1,CYP26B1,DLK1,FABP5,IL16,IRF7,ITGB3,LAMA4,LCP1,LDLR,MYD88,PTPRB,TGM2	15
Lipid Metabolism,Molecular Transport,Small Molecule Biochemistry	uptake	Uptake of fatty acid	6.17e-05	0.636	0.358	ANGPTL4,APOD,CD36,EDN1,FABP5,LCP1,LIPE,NEGR1,SLC43A3	9
Tissue Development	accumulation	Accumulation of cells	0.00169	0.635	0.525	ADORA2A,CDKN1C,CMKLR1,CRYAB,DUSP1,EDN1,EPHA4,F2R,FGFR2,FLT1,ICOSLG,IL1RL1,KLF2,LAMA5,LDLR,MYD88,VLDLR	17
Cardiovascular System Development and Function,Tissue Morphology	permeability	Permeability of vascular system	4.29e-08	0.624	0.483	ADORA2A,ANGPTL7,AQP1,EPHA4,F2R,FLT1,IL1RL1,LDLR,LSP1,MYD88,MYLK,PI16,PLAC8,PTP4A3,PTPRB,RAMP2,SERPINE1,TGFBI,TGM2	19
Cancer,Organismal Injury and Abnormalities,Respiratory Disease	lung tumor	Lung tumor	6.27e-11	0.618	0.578	ADAMTS6,ADCY1,ADORA2A,ADRA1B,AHSG,ALDH1A2,ALDH1A3,ALDH3A1,ANGPTL4,ANGPTL7,ANKRD34A,APOD,AQP1,ASPN,ATP10A,ATP8B1,AURKB,BCAR3,BCHE,BMPER,BOC,CCBE1,CCNB1,CCNB2,CD34,CD55,CDKN1C,CDKN2B,CEMIP,CHST15,CISH,CKAP2L,CMYA5,COL15A1,COL23A1,COL27A1,COL3A1,COL5A3,COL6A3,COL6A6,CRYAB,CSMD1,CYP26B1,DGKH,DHCR24,DLGAP5,DLK1,DMPK,DPYD,DTX3L,DYSF,ECM2,EDNRB,ENPP1,EPHA7,F2R,FABP4,FBLIM1,FDPS,FGFR2,FLT1,GABRA3,GABRE,G…	159
Cellular Movement,Hematological System Development and Function,Immune Cell Trafficking,Inflammatory Response	migration	Migration of phagocytes	0.00308	0.611	0.278	ADORA2A,CMKLR1,ENPP1,FLT1,IL16,ITGB3,LDLR,LSP1,MYD88,MYLK,PLXNB1,PTPRB,RAMP1,SERPINE1,TNC	15
Cancer,Organismal Injury and Abnormalities	extrahepatic metastasis	Extrahepatic metastasis	8.4e-06	0.611	0.444	ANGPTL4,AURKB,CD36,CEMIP,COL6A3,DLGAP5,DPYD,EDN1,EDNRB,F2R,FDPS,FGFR2,FLRT2,FLT1,FSCN1,HMMR,IL1RL1,IRF7,ITGB3,LMCD1,PBK,PCDH10,PLS3,SERPINE1,STEAP3,TNIK,TOP2A	27
Organismal Injury and Abnormalities,Renal and Urological Disease	failure	Failure of kidney	6.2e-07	0.61	0.859	ADORA2A,ADRA1B,AGTR1,AGTR2,CYP51A1,DUSP1,EDN1,F2R,FBLN7,FDPS,FLT1,GABRA3,GABRE,HDAC9,LDLR,MYD88,NPR3,PTPRB,SERPINE1,TOP2A	20
Cancer,Organismal Injury and Abnormalities	development	Development of carcinoma	3.91e-14	0.588	0.729	ABTB2,ACYP2,ADAMTS6,ADCY1,ADORA2A,ADRA1B,AGTR2,AHSG,ALDH1A2,ALDH1A3,ALDH3A1,ANGPTL4,ANGPTL7,ANKRD34A,APOD,AQP1,ARHGAP20,ARRDC4,ARSJ,ASPA,ASPN,ATG16L2,ATP10A,ATP8B1,AURKB,B3GNT8,BCAR3,BCHE,BMPER,BOC,C1QTNF2,CCBE1,CCDC42,CCNB1,CCNB2,CD34,CD36,CD55,CDK15,CDKN1C,CDKN2B,CEMIP,CHST15,CKAP2L,CMYA5,COL15A1,COL23A1,COL27A1,COL3A1,COL5A3,COL6A3,COL6A6,CRYAB,CSMD1,CYP26B1,CYP51A1,DGKH,DHCR24,DIO2,DLGAP5,DLK…	230
Organismal Injury and Abnormalities	edema	Edema	4.25e-05	0.587	0.974	ADRA1B,AGTR1,ANGPTL4,CCBE1,DHCR24,DPYD,DUSP1,EDN1,F2R,FLRT2,FLT1,GABRA3,GABRE,KLF2,LDLR,MYOM1,PDK4,PFKFB3,PKP2,RAMP2,RAPSN,SERPINE1,XPNPEP2	23
Cellular Function and Maintenance,Hematological System Development and Function	function	Function of lymphocytes	0.00321	0.577	0.486	ADORA2A,DUSP1,GADD45B,ICOSLG,IL16,IL1RL1,IRF7,KLF2,LCP1,MYD88,NFIL3,PTPN13,RCAN2,TGM2	14
Connective Tissue Development and Function,Tissue Morphology	quantity	Quantity of adipose tissue	3.35e-05	0.576	0.371	AGTR2,Aldh1a1,ANGPTL4,ASPA,BCHE,C1QTNF2,CD36,CDKN1C,COL5A3,DLK1,DUSP1,DYSF,FABP5,LDLR,LIPE,SERPINE1,SH3KBP1,VIPR2	18
Cellular Movement	migration	Migration of neural cells	0.000526	0.572	0.213	COL3A1,DUSP1,EDNRB,ENPP1,EPHA4,FLRT2,FSCN1,MARK1,MATN2,MYH10,MYL12B,MYLK,NDNF,RAB3IL1,SERPINE1,TNC	16
Lipid Metabolism,Small Molecule Biochemistry,Vitamin and Mineral Metabolism	metabolism	Metabolism of terpenoid	2.23e-05	0.56	0.279	Adh1,Aldh1a1,ALDH1A2,ALDH1A3,Aldh1a7,ASPA,ATP8B1,CYP26B1,CYP51A1,DHCR24,DHRS3,EDN1,EDNRB,ENPP1,FDPS,LDLR,LIPE,MSMO1,SQLE,VLDLR	20
Organismal Injury and Abnormalities,Reproductive System Disease	disorder of pregnancy	Disorder of pregnancy	4.29e-08	0.557	0.794	ADORA2A,ADRA1B,ASPN,ATP8B1,C1QB,CALML4,CCBE1,CDKN1C,CMKLR1,COL3A1,COL6A3,DLK1,DYSF,EDN1,FABP4,FGFR2,FLRT2,FLT1,GABRA3,GABRE,H19,HDAC9,HSPB6,IGSF10,IL16,IL1RL1,ITGB3,KALRN,LAMA4,LCP1,LDLR,LMCD1,MKI67,MSMO1,MYD88,MYLK,MYO10,NLRC3,OLFML2A,PDE1B,PDGFD,PLAC8,PLEKHA4,SERPINE1,TGM2,TMEM204,TNC,TOP2A,XPNPEP2	49
Lipid Metabolism,Small Molecule Biochemistry,Vitamin and Mineral Metabolism	synthesis	Synthesis of sterol	0.00141	0.555	0.468	ASPA,CYP51A1,DHCR24,FDPS,LDLR,MSMO1,SQLE,STARD4	8
Cancer,Organismal Injury and Abnormalities	malignant solid organ tumor	Malignant solid organ tumor	3.86e-12	0.555	0.508	ABTB2,ACYP2,ADAMTS6,ADCY1,ADORA2A,ADRA1B,AGTR1,AGTR2,AHSG,ALDH1A2,ALDH3A1,ANGPTL4,ANGPTL7,ANKRD1,APOD,AQP1,ARHGAP20,ARNT2,ARRDC4,ARSJ,ASPA,ASPN,ATP10A,ATP8B1,AURKB,B3GNT8,BCAR3,BCHE,BMP3,BMPER,BOC,C1QTNF2,CCBE1,CCNB1,CD34,CD36,CD55,CEMIP,CHST15,CISH,CKAP2L,CMKLR1,CMPK2,CMYA5,COL15A1,COL23A1,COL27A1,COL3A1,COL5A3,COL6A3,COL6A6,CPB1,CRYAB,CSMD1,CYP26B1,DGKH,DHCR24,DHRS3,DHX58,DIO2,DLGAP5,DLK1,DMPK,…	219
Cellular Development,Skeletal and Muscular System Development and Function,Tissue Development	differentiation	Differentiation of muscle	0.00257	0.552	0.404	ANKRD1,BMPER,BOC,DMPK,FGFR2,H19,Ifi204 (includes others),ITGA8,LDLR,LOX,NUPR1,PDK4,PFKFB3,Prl2c2 (includes others),TGM2,TMEM204,TMSB4X	17
Cardiovascular Disease,Cardiovascular System Development and Function,Organismal Injury and Abnormalities,Tissue Morphology	permeability	Permeability of endothelial tissue	0.000151	0.552	0.379	ANGPTL7,F2R,IL1RL1,MYD88,MYLK,PI16,PTPRB,TGFBI,TGM2	9
Cardiovascular System Development and Function,Cellular Movement	movement	Movement of vascular endothelial cells	0.000279	0.532	0.19	CCBE1,CD36,DIO2,EDN1,F2R,FLT1,IL1RL1,ITGB3,KLF2,LOX,RCAN2,TGFBI,TMSB4X,USP18	14
Inflammatory Response	inflammatory response	Inflammatory response	2.72e-06	0.528	0.228	ADORA2A,AGTR1,AGTR2,AHSG,ANGPTL4,CD36,CMKLR1,CYP26B1,DUSP1,DYSF,EDN1,EDNRB,F2R,FABP4,FLT1,GGT5,HDAC9,ICOSLG,IL16,IL1RL1,ITGB3,KCNJ8,LCP1,LDLR,LSP1,METRNL,MYD88,MYLK,NFIL3,NLRC3,NUPR1,PBK,PDK4,PFKFB3,SERPINE1,TGM2,TMSB4X,TNC,TSPAN18,USP18	40
Cardiovascular Disease,Cardiovascular System Development and Function,Cell Morphology,Cellular Function and Maintenance,Organismal Injury and Abnormalities,Tissue Morphology	permeability	Permeability of vascular endothelial cells	0.000141	0.522	0.211	ANGPTL7,F2R,IL1RL1,MYD88,PTPRB,TGFBI,TGM2	7
Behavior	locomotion	Locomotion	0.00257	0.505	0.472	ADCY1,ADORA2A,ADRA1B,ALDH1A3,BCHE,CAMK2A,CRYAB,DLK1,DUSP1,ENPP1,EPHA4,GABRA3,KALRN,NEGR1,PDE1B,PREX2,RCAN2	17
Lipid Metabolism,Metabolic Disease,Organismal Injury and Abnormalities,Small Molecule Biochemistry	disorder of lipid metabolism	Disorder of lipid metabolism	4.43e-05	0.504	0.656	ADRA1B,AGTR1,AGTR2,ANGPTL4,CD36,CD55,CYP26B1,DLK1,FABP4,FGFR2,FLT1,GABRA3,LCP1,LDLR,LIPE,MYLIP,PDK4,SERPINE1,TOP2A,VLDLR	20
Metabolic Disease,Organismal Injury and Abnormalities	metabolism	Abnormal metabolism	2.75e-05	0.504	0.661	ADCY1,ADRA1B,AGTR1,AGTR2,ANGPTL4,CD36,CD55,CYP26B1,DLK1,FABP4,FGFR2,FLT1,GABRA3,LCP1,LDLR,LIPE,LOX,MYLIP,PDK4,PPP1R3C,RAMP2,SERPINE1,TOP2A,VLDLR	24
Lipid Metabolism,Molecular Transport,Small Molecule Biochemistry	quantity	Quantity of diacylglycerol	0.000997	0.492	0.371	ADORA2A,ADRA1B,CD36,DYSF,EDN1,LIPE,PDK4	7
Embryonic Development,Organismal Development	development	Development of body axis	1.14e-05	0.487	0.106	ADCY1,AGTR2,Aldh1a1,ALDH1A2,ALDH1A3,ANGPTL4,AQP1,ARNT2,ASPN,BCAR3,BMPER,BOC,C1QB,CD34,CDKN1C,COL3A1,CRYAB,CYP26B1,DHRS3,DIO2,DNM1,EDN1,ENPP1,EPHA4,EPHA7,F2R,FGFR2,GABRA3,GABRE,GAP43,GDF6,Ifi204 (includes others),ITGA8,KLF2,LAMA5,LDLR,MAP3K7CL,MTURN,MYD88,MYH10,NEGR1,NKD1,SERPINE1,TNC,TNIK,TRPS1,VLDLR	47
Organismal Injury and Abnormalities,Reproductive System Disease	abnormal morphology	Abnormal morphology of reproductive system	0.00324	0.468	0.868	ADRA1B,AGTR2,AQP1,CDKN1C,CDKN2B,CYP26B1,DHRS3,DHX58,DLK1,DNM1,EHD4,FGFR2,HIP1,HSPA4,ITGB3,LBH,LIPE,NET1,NKD1,NUPR1,SCARA5,SERPINE1,TDRP	23
Organismal Injury and Abnormalities,Renal and Urological Disease	damage	Damage of kidney	0.000557	0.453	0.388	ADORA2A,ADRA1B,AGTR1,AHSG,CAMK2A,CD55,DUSP1,EDN1,IRF7,MYD88,PTPRB,RGCC,SERPINE1,SLC6A6	14
Cellular Movement,Hematological System Development and Function,Immune Cell Trafficking,Inflammatory Response	cellular infiltration	Cellular infiltration by phagocytes	6.91e-06	0.449	0.264	ADORA2A,CD36,CD55,CMKLR1,CYP26B1,DLK1,DUSP1,EDN1,FABP4,FABP5,FLT1,IL16,IL1RL1,IRF7,ITGB3,LDLR,LIPE,LOX,MYD88,PDK4,SERPINE1,TMSB4X,TNC	23
Cancer,Gastrointestinal Disease,Hepatic System Disease,Organismal Injury and Abnormalities	hepatobiliary system cancer	Hepatobiliary system cancer	4.6e-08	0.447	0.515	ACYP2,ADAMTS6,ADCY1,AHSG,ALDH1A3,AQP1,ARNT2,ARRDC4,ARSJ,ASPA,ASPN,ATG16L2,ATP10A,AURKB,BCHE,BMP3,BOC,C1QTNF2,CAMK2A,CCNB1,CCNB2,CD34,CD36,CDKN1C,CDKN2B,CISH,CMYA5,COL15A1,COL23A1,COL27A1,COL5A3,COL6A3,COL6A6,CPB1,CSMD1,CYP51A1,DHCR24,DHRS3,DLGAP5,DLK1,DMPK,DNM1,DPYD,DTX3L,DYSF,ECM2,EDNRB,EHD4,ENPP1,EPHA4,EPHA7,FABP5,FDPS,FGFR2,FLRT2,FLT1,GABRE,GDF6,GGT5,GJB5,GRIA4,H19,HDAC9,HEG1,HIP1,HMGCS2,HMMR,…	151
Cancer,Gastrointestinal Disease,Organismal Injury and Abnormalities	malignant hepatobiliary neoplasm	Malignant hepatobiliary neoplasm	4.6e-08	0.447	0.515	ACYP2,ADAMTS6,ADCY1,AHSG,ALDH1A3,AQP1,ARNT2,ARRDC4,ARSJ,ASPA,ASPN,ATG16L2,ATP10A,AURKB,BCHE,BMP3,BOC,C1QTNF2,CAMK2A,CCNB1,CCNB2,CD34,CD36,CDKN1C,CDKN2B,CISH,CMYA5,COL15A1,COL23A1,COL27A1,COL5A3,COL6A3,COL6A6,CPB1,CSMD1,CYP51A1,DHCR24,DHRS3,DLGAP5,DLK1,DMPK,DNM1,DPYD,DTX3L,DYSF,ECM2,EDNRB,EHD4,ENPP1,EPHA4,EPHA7,FABP5,FDPS,FGFR2,FLRT2,FLT1,GABRE,GDF6,GGT5,GJB5,GRIA4,H19,HDAC9,HEG1,HIP1,HMGCS2,HMMR,…	151
Cancer,Gastrointestinal Disease,Hepatic System Disease,Organismal Injury and Abnormalities	cancer	Liver cancer	1.11e-07	0.447	0.522	ACYP2,ADAMTS6,ADCY1,AHSG,ALDH1A3,AQP1,ARNT2,ARRDC4,ARSJ,ASPA,ASPN,ATG16L2,ATP10A,AURKB,BCHE,BMP3,BOC,C1QTNF2,CAMK2A,CCNB1,CCNB2,CD34,CD36,CDKN1C,CDKN2B,CISH,COL15A1,COL27A1,COL6A3,COL6A6,CPB1,CSMD1,CYP51A1,DHCR24,DHRS3,DLGAP5,DLK1,DMPK,DNM1,DPYD,DTX3L,DYSF,ECM2,EDNRB,EHD4,ENPP1,EPHA4,EPHA7,FABP5,FDPS,FGFR2,FLRT2,FLT1,GABRE,GDF6,GGT5,GJB5,GRIA4,H19,HDAC9,HEG1,HMGCS2,HMMR,HSPA4,IGSF10,IL16,IQGAP3,I…	142
Cancer,Organismal Injury and Abnormalities,Reproductive System Disease	genital tumor	Genital tumor	2.19e-16	0.44	0.487	ABTB2,ACYP2,ADAMTS6,ADCY1,ADORA2A,ADRA1B,AGTR1,AGTR2,ALDH1A2,ALDH3A1,ANGPTL4,ANKRD1,APOD,AQP1,ARHGAP20,ARRDC4,ASPA,ASPN,ATG16L2,ATP10A,ATP8B1,AURKB,BCAR3,BCHE,BMPER,C1QTNF2,CCDC42,CCNB1,CCNB2,CD34,CD36,CD55,CDK15,CDKN2B,CEMIP,CHST15,CMKLR1,CMYA5,COL15A1,COL23A1,COL3A1,COL5A3,COL6A3,COL6A6,CPB1,CRYAB,CSMD1,CYP51A1,DGKH,DHCR24,DHX58,DIO2,DLK1,DMPK,DPYD,DTX3L,DUSP1,DYSF,ECM2,EDN1,EDNRB,ENPP1,ENTPD2,…	215
Cancer,Organismal Injury and Abnormalities	benign neoplasia	Benign Tumors	7.32e-09	0.423	0.589	ALDH1A2,ALDH1A3,ANGPTL4,APOD,ASPN,AURKB,BOC,CCBE1,CCNB1,CCNB2,CD34,CD36,CDKN2B,CEMIP,COL15A1,COL3A1,COL6A3,CRYAB,CSMD1,DPYD,DUSP1,ECM2,EDN1,EDNRB,EPHA7,FABP4,FABP5,FDPS,FGFR2,FLT1,GAP43,H19,HSPB7,INSC,KIF11,KLF2,LAMA5,LNX1,LRRC39,LSP1,MKI67,MYD88,MYH10,MYLK,NEGR1,NFIL3,NKD1,NOVA1,PDK4,PSMB9,RAMP2,RCAN2,SCARA5,TGFBI,TGM2,TINAGL1,TNC,TOP2A,TP53INP2,XAF1	60
Cardiovascular Disease,Organismal Injury and Abnormalities	dysfunction	Dysfunction of heart	1.91e-08	0.418	0.522	Adh1,ADRA1B,AGTR1,AGTR2,AHSG,ANGPTL4,ANKRD1,APOD,CD36,COL6A6,CRYAB,DYSF,ENPP1,F2R,FLT1,HDAC9,IL1RL1,ITGB3,KCNJ8,LAMA4,MYH10,MYL12B,NEXN,PDGFD,PKP2,SERPINE1,SLC6A6,TGM2,TNC,TPM4	30
Gastrointestinal Disease,Hepatic System Disease,Metabolic Disease,Organismal Injury and Abnormalities	hepatic steatosis	Hepatic steatosis	0.000459	0.417	0.58	ADORA2A,ADRA1B,AGTR1,Airn,ATP8B1,CD36,DLGAP5,DLK1,DUSP1,FABP4,FABP5,FDPS,FGFR2,GABRA3,GABRE,H19,HSPA4,IRF7,KIF11,KLF2,LCP1,LDLR,LIPE,RGCC	24
Cancer,Organismal Injury and Abnormalities	adenoma formation	Adenoma	0.00015	0.415	0.588	ALDH1A2,ALDH1A3,ANGPTL4,APOD,ASPN,BOC,CCBE1,CCNB1,CCNB2,CD36,CDKN2B,CEMIP,COL6A3,CRYAB,CSMD1,FABP4,FGFR2,H19,INSC,KIF11,LAMA5,LRRC39,LSP1,MYD88,MYLK,NFIL3,NKD1,NOVA1,PDK4,PSMB9,SCARA5,TGM2,TP53INP2	33
Cardiovascular Disease,Organismal Injury and Abnormalities	hypertension	Hypertension	4.21e-10	0.408	0.542	ADORA2A,ADRA1B,AGTR1,AGTR2,ANGPTL4,Anxa8,AQP1,ASPA,ASPN,BCHE,C1QB,CALML4,CCBE1,CD34,CMKLR1,COL6A3,DIO2,EDN1,EDNRB,FABP4,FLT1,GABRA3,GABRE,H19,HDAC9,HMGCS2,IGSF10,Igtp,IL16,IL1RL1,KCNJ8,KLF2,LCP1,LDLR,LSP1,MSMO1,MTUS2,MYD88,MYLK,MYO10,NPR3,OLFML2A,PDE1B,PDGFD,PFKFB3,PLEKHA4,PTGFR,SERPINE1,TAGLN,TGM2,TMEM204,TNC,VLDLR,XPNPEP2	54
Cardiovascular System Development and Function,Organ Development,Organ Morphology	cardiac contractility	Cardiac contractility	4.98e-05	0.388	0.101	ADRA1B,ANKRD1,CMYA5,DIO2,EDN1,EDNRB,ITGB3,KCNJ8,LAMA4,LDLR,NEXN,RAMP2,SLC6A6	13
Cell-mediated Immune Response,Cellular Movement,Hematological System Development and Function,Immune Cell Trafficking	migration	T cell migration	0.00279	0.385	0.109	ADORA2A,APOD,CMKLR1,CYP26B1,DLK1,FABP5,IL16,IRF7,ITGB3,KLF2,LAMA4,LCP1,LDLR,MYD88,PTPRB,TGM2	16
Cellular Movement,Hematological System Development and Function,Immune Cell Trafficking,Inflammatory Response	cell movement	Cell movement of macrophages	0.000283	0.38	0.166	ADORA2A,CD55,CMKLR1,EDN1,EDNRB,ENPP1,FLT1,IL16,IRF7,ITGB3,LDLR,LIPE,LOX,MYD88,MYLK,PDK4,SERPINE1,TMSB4X,TNC	19
Cardiovascular Disease,Organismal Injury and Abnormalities	abnormality	Abnormality of heart ventricle	4.86e-09	0.379	0.559	ADORA2A,ADRA1B,AGTR1,AGTR2,AHSG,ANGPTL4,ANKRD1,APOD,CMYA5,COL6A6,DHRS3,DYSF,EDN1,ENPP1,F2R,FLT1,GABRA3,GABRE,HDAC9,HSPB6,HSPB7,IL1RL1,ITGB3,KCNJ8,LAMA4,LDLR,MYH10,MYL12B,MYOM1,NEXN,PDGFD,PKP2,RAMP2,SERPINE1,SLC6A6,TGM2,TNC,TPM4	38
Neurological Disease,Organismal Injury and Abnormalities	neurological signs	Neurological signs	2.3e-08	0.378	0.457	ADCY1,ADORA2A,ADRA1B,APOD,AQP1,ASPA,CAMK2A,CD36,CDKN1C,CMKLR1,COL6A3,CRYAB,CYP26B1,CYP51A1,DGKH,DIO2,DNM1,DPYD,DTX3L,EPHA4,FABP5,FLRT2,GABRA3,GABRE,GRIA4,HIP1,HMGCS2,Ifi44,Ifit3/Ifit3b,IRF7,KALRN,LDLR,LINGO1,LMCD1,MYH10,PDE1B,PSMB9,PTPN13,RRS1,SERPINE1,SIPA1L2,SLC1A6,STARD4,TGM2,Tgtp1/Tgtp2,TMSB4X,TNC,USP18	48
Lipid Metabolism,Small Molecule Biochemistry,Vitamin and Mineral Metabolism	metabolism	Metabolism of sterol	0.00232	0.372	0.227	ASPA,CYP51A1,DHCR24,ENPP1,FDPS,LDLR,MSMO1,SQLE,VLDLR	9
Cancer,Organismal Injury and Abnormalities	neoplasia	Epithelial neoplasm	1.56e-11	0.363	0.452	ABTB2,ACYP2,ADAMTS6,ADCY1,ADORA2A,ADRA1B,AGTR1,AGTR2,AHSG,ALDH1A2,ALDH1A3,ALDH3A1,ANGPTL4,ANGPTL7,ANKRD1,ANKRD34A,APOD,AQP1,ARHGAP20,ARNT2,ARRDC4,ARSJ,ASPA,ASPN,ATG16L2,ATP10A,ATP8B1,AURKB,B3GNT8,BCAR3,BCHE,BMP3,BMPER,BOC,C1QB,C1QTNF2,CALML4,CAMK2A,CCBE1,CCDC42,CCNB1,CCNB2,CD34,CD36,CD55,CDK15,CDKN1C,CDKN2B,CEMIP,CHST15,CISH,CKAP2L,CMKLR1,CMPK2,CMYA5,COL15A1,COL23A1,COL27A1,COL3A1,COL5A3,COL6A3,C…	274
Hematological System Development and Function,Tissue Morphology	quantity	Quantity of leukocytes	0.000782	0.363	0.063	ADORA2A,CCBE1,CCNB2,CD34,CD36,CDKN2B,CHST15,CISH,CMKLR1,DLK1,DUSP1,EPHA4,FABP5,FGFR2,FLT1,ICOSLG,IL1RL1,ITGB3,KLF2,LCP1,LDLR,LIPE,LNX1,LSP1,MATN2,MYD88,NFIL3,NLRC3,PCLAF,PFKFB3,PLAC8,PSMB9,PTPN13,RGCC,SERPINE1,SLC6A6,TGFBI,TGM2,VIPR2	39
Lipid Metabolism,Molecular Transport,Small Molecule Biochemistry,Vitamin and Mineral Metabolism	quantity	Quantity of retinoid	0.00227	0.361	0.18	Adh1,Aldh1a1,CYP26B1,DHRS3,LIPE	5
Cancer,Organismal Injury and Abnormalities,Respiratory Disease	respiratory system tumor	Respiratory system tumor	2.43e-11	0.36	0.313	ADAMTS6,ADCY1,ADORA2A,ADRA1B,AHSG,ALDH1A2,ALDH1A3,ALDH3A1,ANGPTL4,ANGPTL7,ANKRD34A,APOD,AQP1,ASPN,ATP10A,ATP8B1,AURKB,BCAR3,BCHE,BMPER,BOC,CCBE1,CCNB1,CCNB2,CD34,CD55,CDKN1C,CDKN2B,CEMIP,CHST15,CISH,CKAP2L,CMYA5,COL15A1,COL23A1,COL27A1,COL3A1,COL5A3,COL6A3,COL6A6,CRYAB,CSMD1,CYP26B1,DGKH,DHCR24,DLGAP5,DLK1,DMPK,DPYD,DTX3L,DYSF,ECM2,EDNRB,ENPP1,EPHA7,F2R,FABP4,FABP5,FBLIM1,FDPS,FGFR2,FLRT2,FLT1,GA…	166
Cancer,Organismal Injury and Abnormalities	development	Development of adenocarcinoma	9.3e-14	0.342	0.528	ABTB2,ACYP2,ADAMTS6,ADCY1,ADORA2A,ADRA1B,AGTR2,AHSG,ALDH1A2,ALDH1A3,ANGPTL4,ANKRD34A,APOD,AQP1,ARHGAP20,ARRDC4,ASPA,ASPN,ATG16L2,ATP10A,ATP8B1,AURKB,BCAR3,BCHE,BMPER,C1QTNF2,CCDC42,CCNB1,CCNB2,CD34,CD36,CD55,CDK15,CDKN1C,CDKN2B,CEMIP,CHST15,CKAP2L,CMYA5,COL15A1,COL23A1,COL27A1,COL3A1,COL5A3,COL6A3,COL6A6,CRYAB,CSMD1,CYP51A1,DGKH,DHCR24,DIO2,DLGAP5,DLK1,DNM1,DPYD,DTX3L,DUSP1,DYSF,ECM2,EDN1,EHD4,EN…	203
Cancer,Organismal Injury and Abnormalities	formation	Formation of epithelial neoplasm	4.72e-14	0.338	0.468	ABTB2,ACYP2,ADAMTS6,ADCY1,ADORA2A,ADRA1B,AGTR2,AHSG,ALDH1A2,ALDH1A3,ALDH3A1,ANGPTL4,ANGPTL7,ANKRD34A,APOD,AQP1,ARHGAP20,ARRDC4,ARSJ,ASPA,ASPN,ATG16L2,ATP10A,ATP8B1,AURKB,B3GNT8,BCAR3,BCHE,BMPER,BOC,C1QTNF2,CCBE1,CCDC42,CCNB1,CCNB2,CD34,CD36,CD55,CDK15,CDKN1C,CDKN2B,CEMIP,CHST15,CKAP2L,CMYA5,COL15A1,COL23A1,COL27A1,COL3A1,COL5A3,COL6A3,COL6A6,CRYAB,CSMD1,CYP26B1,CYP51A1,DGKH,DHCR24,DIO2,DLGAP5,DLK…	232
Cancer,Organismal Injury and Abnormalities	tumorigenesis	Tumorigenesis of epithelial neoplasm	4.7e-14	0.338	0.469	ABTB2,ACYP2,ADAMTS6,ADCY1,ADORA2A,ADRA1B,AGTR2,AHSG,ALDH1A2,ALDH1A3,ALDH3A1,ANGPTL4,ANGPTL7,ANKRD34A,APOD,AQP1,ARHGAP20,ARRDC4,ARSJ,ASPA,ASPN,ATG16L2,ATP10A,ATP8B1,AURKB,B3GNT8,BCAR3,BCHE,BMPER,BOC,C1QTNF2,CCBE1,CCDC42,CCNB1,CCNB2,CD34,CD36,CD55,CDK15,CDKN1C,CDKN2B,CEMIP,CHST15,CKAP2L,CMYA5,COL15A1,COL23A1,COL27A1,COL3A1,COL5A3,COL6A3,COL6A6,CRYAB,CSMD1,CYP26B1,CYP51A1,DGKH,DHCR24,DIO2,DLGAP5,DLK…	232
Cellular Function and Maintenance,Inflammatory Response	phagocytosis	Phagocytosis	0.00242	0.338	-0.011	ADORA2A,AHSG,CD36,DIO2,DYSF,FGFR2,ICOSLG,Igtp,IL1RL1,IRF7,ITGB3,KLF2,LDLR,MYD88,PFKFB3,RGCC,SERPINE1,SH3KBP1,TGM2	19
Hematological System Development and Function,Tissue Morphology	quantity	Quantity of blood cells	0.000432	0.334	0.031	ADORA2A,AQP1,CCBE1,CCNB2,CD34,CD36,CDKN2B,CHST15,CISH,CMKLR1,DLK1,DUSP1,EPHA4,FABP5,FGFR2,FLT1,ICOSLG,IL1RL1,ITGB3,KLF2,LAMA4,LCP1,LDLR,LIPE,LNX1,LSP1,MATN2,MYD88,NFIL3,NLRC3,NPR3,PCLAF,PFKFB3,PLAC8,PSMB9,PTPN13,RGCC,SERPINE1,SLC6A6,STEAP3,TGFBI,TGM2,VIPR2	43
Cancer,Organismal Injury and Abnormalities	non-melanoma solid tumor	Non-melanoma solid tumor	6.27e-11	0.333	0.406	ABTB2,ACYP2,ADAMTS6,ADCY1,ADORA2A,ADRA1B,AGTR1,AGTR2,AHSG,ALDH1A2,ALDH1A3,ALDH3A1,ANGPTL4,ANGPTL7,ANKRD1,ANKRD34A,APOD,AQP1,ARHGAP20,ARNT2,ARRDC4,ARSJ,ASPA,ASPN,ATG16L2,ATP10A,ATP8B1,AURKB,B3GNT8,BCAR3,BCHE,BMP3,BMPER,BOC,C1QB,C1QTNF2,CALML4,CAMK2A,CCBE1,CCDC42,CCNB1,CCNB2,CD34,CD36,CD55,CDK15,CDKN1C,CDKN2B,CEMIP,CHST15,CISH,CKAP2L,CMKLR1,CMPK2,CMYA5,COL15A1,COL23A1,COL27A1,COL3A1,COL5A3,COL6A3,C…	275
Cancer,Organismal Injury and Abnormalities	nonhematologic malignant neoplasm	Nonhematologic malignant neoplasm	4.01e-12	0.331	0.344	ABTB2,ACYP2,ADAMTS6,ADCY1,ADORA2A,ADRA1B,AGTR1,AGTR2,AHSG,ALDH1A2,ALDH1A3,ALDH3A1,ANGPTL4,ANGPTL7,ANKRD1,ANKRD34A,APOD,AQP1,ARHGAP20,ARNT2,ARRDC4,ARSJ,ASPA,ASPN,ATG16L2,ATP10A,ATP8B1,AURKB,B3GNT8,BCAR3,BCHE,BMP3,BMPER,BOC,C1QB,C1QTNF2,CALML4,CAMK2A,CCBE1,CCDC42,CCNB1,CCNB2,CD34,CD36,CD55,CDK15,CDKN1C,CDKN2B,CEMIP,CHST15,CISH,CKAP2L,CMKLR1,CMPK2,CMYA5,COL15A1,COL23A1,COL27A1,COL3A1,COL5A3,COL6A3,C…	277
Cell-To-Cell Signaling and Interaction,Hematological System Development and Function	interaction	Interaction of phagocytes	0.00188	0.329	0.035	ADORA2A,CD34,CMKLR1,F2R,FLT1,ICOSLG,ITGB3,LCP1,LSP1,MYD88,NPTX1,SERPINE1	12
Organismal Injury and Abnormalities	abnormal morphology	Abnormal morphology of abdomen	0.000162	0.316	0.753	ADRA1B,AGTR1,AGTR2,ANGPTL4,BMPER,C1QTNF2,CCBE1,CD36,CD55,CDKN1C,CDKN2B,COL3A1,CYP26B1,DHX58,DLK1,DUSP1,EDN1,EDNRB,EHD4,F2R,FGFR2,ICOSLG,IL1RL1,ITGA8,ITGB3,LDLR,MYD88,MYH10,MYLK,NFIL3,NKD1,NUPR1,PLXNB1,RAMP2,SERPINE1,STEAP3,TGFBI,TGM2	38
Cancer,Organismal Injury and Abnormalities	non-central nervous system malignant neoplasm	Non-central nervous system malignant neoplasm	1.54e-08	0.302	0.266	ABTB2,ACYP2,ADAMTS6,ADCY1,ADORA2A,ADRA1B,AGTR1,AGTR2,AHSG,ALDH1A2,ALDH1A3,ALDH3A1,ANGPTL4,ANGPTL7,ANKRD1,ANKRD34A,APOD,AQP1,ARHGAP20,ARNT2,ARRDC4,ARSJ,ASPA,ASPN,ATG16L2,ATP10A,ATP8B1,AURKB,B3GNT8,BCAR3,BCHE,BMP3,BMPER,BOC,C1QB,C1QTNF2,CALML4,CAMK2A,CCBE1,CCDC42,CCNB1,CCNB2,CD34,CD36,CD55,CDK15,CDKN1C,CDKN2B,CEMIP,CHST15,CISH,CKAP2L,CMKLR1,CMPK2,CMYA5,COL15A1,COL23A1,COL27A1,COL3A1,COL5A3,COL6A3,C…	274
Organismal Injury and Abnormalities	soft tissue lesion	Soft tissue lesion	1.02e-07	0.287	0.215	ABTB2,ACYP2,ADAMTS6,ADCY1,ADORA2A,ADRA1B,AGTR1,AGTR2,AHSG,ALDH1A2,ALDH3A1,ANGPTL4,ANGPTL7,ANKRD1,AQP1,ARHGAP20,ARNT2,ARRDC4,ARSJ,ASPA,ASPN,ATG16L2,ATP10A,ATP8B1,AURKB,B3GNT8,BCAR3,BCHE,BMP3,BOC,C1QB,CALML4,CAMK2A,CCNB1,CD34,CDK15,CDKN1C,CEMIP,CHST15,CISH,CKAP2L,CMPK2,CMYA5,COL15A1,COL23A1,COL27A1,COL3A1,COL5A3,COL6A3,COL6A6,CRYAB,CSMD1,CYP26B1,CYP51A1,DGKH,DHX58,DLGAP5,DLK1,DMPK,DNM1,DPYD,DTX3L,D…	205
Immunological Disease,Inflammatory Disease,Inflammatory Response,Neurological Disease,Organismal Injury and Abnormalities	experimental autoimmune encephalomyelitis	Experimental autoimmune encephalomyelitis	2.07e-06	0.284	0.129	ADORA2A,AGTR1,CYP51A1,DHCR24,DUSP1,EHD4,EPHA4,FDPS,GADD45B,IL1RL1,ITGB3,KALRN,LAMA4,LAMA5,MSMO1,MVD,MYD88,MYLK,NFIL3,PIMREG,PSMB9,RGCC,Slfn8/Slfn9,SQLE,SYNDIG1,USP18	26
Cancer,Organismal Injury and Abnormalities	melanoma	Melanoma	3.58e-13	0.277	0.157	ABTB2,ADAMTS6,ADCY1,ADORA2A,ADRA1B,AGTR1,AGTR2,AHSG,ALDH1A2,ALDH3A1,ANGPTL7,ANKRD1,ANKRD34A,APOD,AQP1,ARHGAP20,ARNT2,ARRDC4,ARSJ,ASPA,ATG16L2,ATP10A,ATP8B1,AURKB,B3GNT8,BCAR3,BCHE,BMP3,BMPER,BOC,C1QTNF2,CCBE1,CCNB1,CD34,CD36,CD55,CEMIP,CHST15,CISH,CKAP2L,CMKLR1,CMPK2,CMYA5,COL15A1,COL23A1,COL27A1,COL3A1,COL5A3,COL6A3,COL6A6,CPB1,CRYAB,CSMD1,CYP51A1,DGKH,DHCR24,DHRS3,DIO2,DLGAP5,DLK1,DMPK,DNM1,DPY…	223
Lipid Metabolism,Molecular Transport,Small Molecule Biochemistry	concentration	Concentration of fatty acid	4.03e-05	0.275	0.172	ADORA2A,ADRA1B,AGTR2,AHSG,ANGPTL4,APOD,ATP10A,C1QTNF2,CD36,CISH,DLK1,DUSP1,EDN1,FABP4,FABP5,LDLR,LIPE,MYD88,PDK4,PPP1R3C,VLDLR	21
Gene Expression	transcription	Transcription of RNA	0.00321	0.269	-0.025	ADORA2A,AGTR2,ANKRD1,ARNT2,ATP8B1,AURKB,BMP3,CD36,CDKN1C,CDKN2B,CISH,CMYA5,CRYAB,DTX3L,DUSP1,EDN1,EDNRB,F2R,FABP4,FGFR2,GDF6,HDAC9,HIP1,HMGCS2,Ifi204 (includes others),IL16,IRF7,ITGA8,KLF2,KPNA2,LBH,LDLR,LIPE,LMCD1,MAP3K10,MBD1,Mx2,MYD88,NFIL3,NPAS4,NRBF2,PCGF5,PLAC8,Prl2c2 (includes others),PTP4A3,RCAN2,RGCC,SH3KBP1,TMSB4X,TOP2A,TP53INP2,TRPS1	52
Cancer,Organismal Injury and Abnormalities	generation	Generation of tumor	1.89e-13	0.268	0.358	ABTB2,ACYP2,ADAMTS6,ADCY1,ADORA2A,ADRA1B,AGTR2,AHSG,ALDH1A2,ALDH1A3,ALDH3A1,ANGPTL4,ANGPTL7,ANKRD1,ANKRD34A,APOD,AQP1,ARHGAP20,ARNT2,ARRDC4,ARSJ,ASPA,ASPN,ATG16L2,ATP10A,ATP8B1,AURKB,B3GNT8,BCAR3,BCHE,BMPER,BOC,C1QB,C1QTNF2,CALML4,CAMK2A,CCBE1,CCDC42,CCNB1,CCNB2,CD34,CD36,CD55,CDK15,CDKN1C,CDKN2B,CEMIP,CHST15,CISH,CKAP2L,CMPK2,CMYA5,COL15A1,COL23A1,COL27A1,COL3A1,COL5A3,COL6A3,COL6A6,CRYAB,CSMD1,…	252
Endocrine System Development and Function,Molecular Transport,Small Molecule Biochemistry	concentration	Concentration of hormone	0.000993	0.267	0.149	ADORA2A,ADRA1B,AGTR2,AHSG,ARNT2,CD36,COL5A3,DIO2,EDN1,FABP4,LCLAT1,LDLR,LIPE,NUPR1,PDK4,PPP1R3C,PTGFR,TGM2,VIPR2	19
Cancer,Gastrointestinal Disease,Organismal Injury and Abnormalities	digestive system cancer	Digestive system cancer	3.83e-13	0.262	0.34	ABTB2,ACYP2,ADAMTS6,ADCY1,ADORA2A,ADRA1B,AGTR1,AGTR2,AHSG,ALDH1A2,ALDH1A3,ALDH3A1,ANGPTL4,ANGPTL7,ANKRD34A,APOD,AQP1,ARHGAP20,ARNT2,ARRDC4,ARSJ,ASPA,ASPN,ATG16L2,ATP10A,ATP8B1,AURKB,B3GNT8,BCAR3,BCHE,BMP3,BMPER,BOC,C1QB,C1QTNF2,CALML4,CAMK2A,CCBE1,CCNB1,CCNB2,CD34,CD36,CD55,CDK15,CDKN1C,CDKN2B,CEMIP,CHST15,CISH,CKAP2L,CMKLR1,CMPK2,CMYA5,COL15A1,COL23A1,COL27A1,COL3A1,COL5A3,COL6A3,COL6A6,CPB1,CRY…	258
Cell-To-Cell Signaling and Interaction,Nervous System Development and Function	synaptic transmission	Synaptic transmission	0.00189	0.254	0.101	ADCY1,ADORA2A,BCHE,CAMK2A,DNM1,EPHA7,F2R,GABRA3,GPR176,GRIA4,KALRN,MYH10,NPTX1,RAPSN,SLC1A6,SLC6A6,STON2	17
Inflammatory Disease,Inflammatory Response,Neurological Disease,Organismal Injury and Abnormalities	encephalitis	Encephalitis	7.61e-06	0.254	0.124	ADORA2A,AGTR1,CD36,CYP51A1,DHCR24,DUSP1,EHD4,EPHA4,FDPS,GADD45B,IL1RL1,ITGB3,KALRN,LAMA4,LAMA5,MSMO1,MVD,MYD88,MYLK,NFIL3,PIMREG,PSMB9,RGCC,Slfn8/Slfn9,SQLE,SYNDIG1,USP18	27
Inflammatory Response,Neurological Disease,Organismal Injury and Abnormalities	inflammation	Inflammation of central nervous system	6.22e-07	0.254	0.142	ADORA2A,AGTR1,CD36,COL23A1,CYP51A1,DHCR24,DUSP1,EHD4,EPHA4,FDPS,GABRA3,GABRE,GADD45B,IL1RL1,ITGB3,KALRN,LAMA4,LAMA5,MSMO1,MVD,MYD88,MYLK,NFIL3,PIMREG,PSMB9,RGCC,SERPINE1,Slfn8/Slfn9,SQLE,SYNDIG1,USP18	31
Cancer,Organismal Injury and Abnormalities	primary neoplasm	Primary neoplasm	1.3e-05	0.246	0.124	ANGPTL4,AURKB,CDKN2B,COL27A1,DHCR24,DPYD,EDNRB,F2R,FABP4,FDPS,FGFR2,FLT1,H19,ITGB3,KPNA2,LDLR,LINGO1,MYD88,NKD1,PCLAF,PDGFD,PLAC8,PLXNB1,PTP4A3,SERPINE1,TMSB4X,TNC,TOP2A	28
Cancer,Organismal Injury and Abnormalities	abdominal cancer	Abdominal cancer	1.5e-13	0.246	0.298	ABTB2,ACYP2,ADAMTS6,ADCY1,ADORA2A,ADRA1B,AGTR1,AGTR2,AHSG,ALDH1A2,ALDH1A3,ALDH3A1,ANGPTL4,ANGPTL7,ANKRD1,ANKRD34A,APOD,AQP1,ARHGAP20,ARNT2,ARRDC4,ARSJ,ASPA,ASPN,ATG16L2,ATP10A,ATP8B1,AURKB,B3GNT8,BCAR3,BCHE,BMP3,BMPER,BOC,C1QB,C1QTNF2,CALML4,CAMK2A,CCBE1,CCDC42,CCNB1,CCNB2,CD34,CD36,CD55,CDK15,CDKN1C,CDKN2B,CEMIP,CHST15,CISH,CKAP2L,CMKLR1,CMPK2,CMYA5,COL15A1,COL23A1,COL27A1,COL3A1,COL5A3,COL6A3,C…	270
Organismal Injury and Abnormalities	abnormal abdomen morphology	Abnormal abdomen morphology	1.13e-05	0.236	0.813	ADAMTS6,ADRA1B,AGTR1,AGTR2,ALDH1A2,ALDH1A3,ASPA,CCNB1,CDKN1C,COL3A1,DHX58,DPYD,EDN1,EDNRB,EHD4,FDPS,FGFR2,GABRA3,GABRE,GDF6,H19,ITGA8,LAMA5,LOX,MATN2,MYLK,PCLAF,PLXNB1,PPP1R3C,PSMB9,PTP4A3,RAMP1,SFRP4,TAGLN,TMEM204,TOP2A,TRPS1,VLDLR	38
Organismal Injury and Abnormalities,Renal and Urological Disease	proteinuria	Proteinuria	0.00311	0.227	0.427	AGTR1,AGTR2,ANGPTL4,CD55,CDKN1C,DNM1,EDNRB,EHD4,FLT1,MYD88,SERPINE1,TMSB4X,VLDLR	13
Cellular Movement	chemotaxis	Chemotaxis of myeloid cells	0.00172	0.22	-0.233	ADORA2A,CMKLR1,DUSP1,DYSF,EDN1,EDNRB,F2R,FLT1,IL16,ITGB3,LDLR,LSP1,MYD88,SERPINE1,TMSB4X	15
Embryonic Development,Organ Development,Organismal Development,Skeletal and Muscular System Development and Function,Tissue Development	formation	Formation of muscle	5.17e-08	0.22	-0.061	ALDH1A2,ANKRD1,BOC,CDKN1C,COL6A3,CRYAB,DNM1,DUSP1,DYSF,EDN1,FGFR2,HDAC9,Ifi204 (includes others),ITGA8,KLF2,LAMA5,LOX,MYH10,MYLK,MYO10,MYOM1,NKD1,PKP2,PLEKHO1,PLXNB1,SERPINE1,TGM2,TMSB4X	28
Cellular Function and Maintenance	function	Function of blood cells	0.000908	0.218	0.071	ADORA2A,CCBE1,CD36,CD55,CMKLR1,DUSP1,FLT1,GADD45B,ICOSLG,IL16,IL1RL1,IRF7,ITGB3,KLF2,LCP1,LSP1,MYD88,NFIL3,PCLAF,PTPN13,RCAN2,TGM2	22
Cellular Function and Maintenance	function	Function of leukocytes	0.00152	0.218	0.086	ADORA2A,CCBE1,CD36,CMKLR1,DUSP1,FLT1,GADD45B,ICOSLG,IL16,IL1RL1,IRF7,ITGB3,KLF2,LCP1,LSP1,MYD88,NFIL3,PTPN13,RCAN2,TGM2	20
Cellular Movement,Hematological System Development and Function,Immune Cell Trafficking,Inflammatory Response	transmigration	Transmigration of phagocytes	0.00216	0.218	0.002	ADORA2A,ITGB3,LDLR,LSP1,MYD88,MYLK,PTPRB,SERPINE1	8
Cardiovascular Disease,Neurological Disease,Organismal Injury and Abnormalities	cerebrovascular dysfunction	Cerebrovascular dysfunction	7.48e-06	0.218	0.302	ADORA2A,ADRA1B,AGTR1,AGTR2,ALDH1A2,BCHE,CD36,CMKLR1,COL23A1,COL6A3,CRYAB,EDN1,F2R,FLT1,GABRA3,GABRE,HDAC9,ITGB3,KALRN,KLF2,LCP1,LDLR,MYD88,NLRC3,OLFML2A,PREX2,RNF144A,SCARA5,SERPINE1,SLC6A6,TGFBI,TINAGL1,VIPR2	33
Organismal Injury and Abnormalities	abnormal morphology	Abnormal morphology of head	3.83e-06	0.213	0.799	ADCY1,ADORA2A,ADRA1B,AGTR2,Aldh1a1,ALDH1A3,ARNT2,ASPA,BCAR3,BMPER,BOC,CAMK2A,CD36,CDKN1C,CEMIP,CKAP2L,CMKLR1,CMYA5,CYP51A1,DLK1,EDN1,EDNRB,ENTPD2,EPHA4,EPHA7,FGFR2,GAP43,GDF6,H19,HIP1,HSPA4,ITGA8,KALRN,KLF2,LDLR,MYD88,MYH10,MYO10,NPR3,NXNL2,PPP1R3C,PTPN13,TGM2,TRPS1,VLDLR	45
Cellular Movement,Hematological System Development and Function,Immune Cell Trafficking,Inflammatory Response	cellular infiltration	Cellular infiltration by macrophages	0.000341	0.207	0.085	ADORA2A,CD55,CMKLR1,EDN1,FLT1,IL16,IRF7,ITGB3,LDLR,LIPE,LOX,MYD88,PDK4,TMSB4X,TNC	15
Cell Morphology	polarization	Polarization of mononuclear leukocytes	0.0016	0.186	-0.171	BCAR3,CD36,CYP26B1,FLT1,LCP1,MYD88,MYLK	7
Cell-To-Cell Signaling and Interaction,Inflammatory Response	immune response	Immune response of antigen presenting cells	0.00267	0.177	-0.183	CD36,DIO2,F2R,ICOSLG,IL1RL1,IRF7,MYD88,PFKFB3,RGCC,SERPINE1,TGM2,UBE2L6	12
Hematological System Development and Function,Tissue Morphology	quantity	Quantity of myeloid cells	0.000399	0.165	0.131	ADORA2A,AQP1,CCBE1,CD34,CD36,CHST15,CISH,CMKLR1,DUSP1,FABP5,IL1RL1,ITGB3,KLF2,LAMA4,LCP1,LDLR,LIPE,LSP1,MATN2,MYD88,NLRC3,NPR3,PCLAF,PFKFB3,PLAC8,SERPINE1,STEAP3,TGM2,VIPR2	29
Immunological Disease,Neurological Disease,Organismal Injury and Abnormalities	autoimmune neurological disorder	Autoimmune neurological disorder	9.65e-07	0.163	-0.003	ADORA2A,ADRA1B,AGTR1,ASPA,BCHE,CD55,CRYAB,CSMD1,CYP51A1,DHCR24,DUSP1,EHD4,EPHA4,FDPS,GABRA3,GABRE,GADD45B,IL1RL1,IRF7,ITGB3,KALRN,LAMA4,LAMA5,LBH,MSMO1,MVD,MYD88,MYLK,NFIL3,PIMREG,PSMB9,RAPSN,RGCC,Slfn8/Slfn9,SQLE,SYNDIG1,TNC,TOP2A,USP18	39
Cardiovascular Disease,Neurological Disease,Organismal Injury and Abnormalities,Skeletal and Muscular Disorders	myocardial infarction	Myocardial infarction	0.000384	0.152	0.249	ADORA2A,ADRA1B,AGTR1,AGTR2,ANGPTL4,APOD,CD36,CD55,COL3A1,COL6A3,EDN1,F2R,FLT1,ITGB3,KALRN,LDLR,SERPINE1,TAGLN,TGM2	19
Inflammatory Disease,Neurological Disease,Organismal Injury and Abnormalities	myelitis	Myelitis	1.05e-06	0.133	-0.024	ADORA2A,AGTR1,CYP51A1,DHCR24,DUSP1,EHD4,EPHA4,FDPS,GADD45B,IL1RL1,ITGB3,KALRN,LAMA4,LAMA5,MSMO1,MVD,MYD88,MYLK,NFIL3,PIMREG,PSMB9,RGCC,Slfn8/Slfn9,SQLE,SYNDIG1,TOP2A,USP18	27
Connective Tissue Development and Function,Skeletal and Muscular System Development and Function	remodeling	Remodeling of bone	0.00321	0.104	-0.003	AHSG,DLK1,EDN1,ENPP1,ITGB3,LDLR,MYD88,NPR3,PDK4,PLS3,SFRP4	11
Cell Death and Survival,Organismal Injury and Abnormalities	cell death	Neuronal cell death	0.000102	0.098	0.104	ADCY1,ADORA2A,AGTR1,AGTR2,ALDH1A2,CAMK2A,CCNB1,CDKN1C,CMKLR1,COL6A3,DUSP1,EHD4,ENPP1,EPHA7,F2R,HDAC9,HIP1,HSPA4,IL1RL1,LINGO1,MAP3K10,NDNF,NFIL3,NOVA1,NPAS4,NPTX1,NUPR1,RAPSN,SERPINE1,SH3KBP1,SQLE,TGM2,TNIK	33
Cardiovascular Disease,Organismal Injury and Abnormalities	hypertrophy	Hypertrophy of heart	2.77e-06	0.077	0.126	ADORA2A,ADRA1B,AGTR1,AGTR2,ANKRD1,CD36,CMKLR1,CRYAB,DUSP1,EDN1,F2R,FLT1,HDAC9,IL1RL1,ITGB3,LAMA4,LMCD1,MYD88,MYH10,MYOM1,NEXN,RCAN2,SERPINE1,USP18	24
Connective Tissue Disorders,Organismal Injury and Abnormalities,Skeletal and Muscular Disorders	abnormal morphology	Abnormal morphology of bone	1.02e-05	0.068	0.361	ADRA1B,AGTR2,BMPER,CDKN1C,CEMIP,CMKLR1,COL27A1,CYP51A1,EDN1,ENPP1,F2R,FBLIM1,FGFR2,GDF6,H19,HIP1,ITGB3,KLF2,MYH10,Nat8f3 (includes others),NKD1,NPR3,PDK4,SFRP4,TRPS1	25
Cardiovascular System Development and Function,Organ Development	heart rate	Heart rate	6.07e-05	0.065	-0.086	ADORA2A,ADRA1B,AGTR1,AGTR2,ANKRD1,CRYAB,DIO2,DMPK,EDN1,EDNRB,FLT1,HSPB6,HSPB7,ITGB3,KCNJ8,LAMA4,MYLK	17
Gene Expression	transcription	Transcription	5.39e-06	0.027	-0.304	ADORA2A,AGTR2,ALDH1A2,ANKRD1,ARNT2,ATP8B1,AURKB,BMP3,CCNB1,CD34,CD36,CD55,CDKN1C,CDKN2B,CISH,CMYA5,CRYAB,CYP26B1,DLK1,DTX3L,DUSP1,DYSF,EDN1,EDNRB,F2R,FABP4,FGFR2,GDF6,H19,HDAC9,HIP1,HMGCS2,HSPA4,Ifi204 (includes others),IL16,IQGAP3,IRF7,ITGA8,ITGB3,KLF2,KPNA2,LBH,LDLR,LIPE,LMCD1,LOX,MAP3K10,MARK1,MBD1,Mx2,MYD88,MYOM1,NFIL3,NPAS4,NRBF2,PCGF5,PLAC8,Prl2c2 (includes others),PTGFR,PTP4A3,RAMP2,RCAN2,…	71
Organismal Injury and Abnormalities	hypertrophy	Hypertrophy	0.000255	0.021	0.072	ADORA2A,ADRA1B,AGTR1,AGTR2,ANKRD1,CD36,CMKLR1,CRYAB,DUSP1,EDN1,EHD4,F2R,FLT1,HDAC9,IL1RL1,ITGB3,LAMA4,LMCD1,MYD88,MYH10,MYOM1,NEXN,RCAN2,SERPINE1,USP18	25
Endocrine System Development and Function	glucose tolerance	Glucose tolerance	0.00148	0.011	-0.112	ADRA1B,AGTR2,AHSG,ANGPTL4,CISH,COL5A3,DLK1,FABP4,FABP5,Gm16364,LAMA4,LDLR,METRNL,PDK4,PPP1R3C,TGM2	16
Cell Morphology,Cellular Assembly and Organization,Cellular Development,Cellular Function and Maintenance,Cellular Growth and Proliferation,Nervous System Development and Function,Organismal Development,Tissue Development	neuritogenesis	Neuritogenesis	0.00032	0.003	-0.347	ADCY1,ADORA2A,AGTR2,ANKRD1,BOC,CAMK2A,EDN1,EPHA4,EPHA7,FGFR2,GAP43,IL1RL1,ITGB3,KALRN,LINGO1,LNX1,LOX,MARK1,MATN2,MYD88,MYH10,MYLIP,MYO10,NDNF,NEGR1,PLXNB1,PREX2,RAB3IL1,RAPSN,TNC,TNIK,VLDLR	32
Cancer,Neurological Disease,Organismal Injury and Abnormalities	nervous system neoplasm	Nervous system neoplasm	1.69e-10	0	-0.115	ABTB2,ACYP2,ADAMTS6,ADCY1,ADORA2A,ADRA1B,AGTR2,AHSG,ALDH1A2,ALDH1A3,ALDH3A1,ANGPTL7,ANKRD1,ANKRD34A,AQP1,ARHGAP20,ARNT2,ARRDC4,ARSJ,ASPA,ATG16L2,ATP10A,ATP8B1,B3GNT8,BOC,C1QB,CALML4,CAMK2A,CCNB1,CD36,CDK15,CDKN1C,CDKN2B,CEMIP,CHST15,CISH,CKAP2L,CMPK2,CMYA5,COL15A1,COL23A1,COL27A1,COL3A1,COL5A3,COL6A3,COL6A6,CSMD1,CYP26B1,CYP51A1,DGKH,DHX58,DLGAP5,DLK1,DMPK,DNM1,DPYD,DTX3L,DUSP1,DYSF,ECH1,ECM2,EDN…	200
Cancer,Organismal Injury and Abnormalities	malignant genitourinary solid tumor	Malignant genitourinary solid tumor	1.11e-16	0	-0.069	ABTB2,ACYP2,ADAMTS6,ADCY1,ADORA2A,ADRA1B,AGTR1,AGTR2,AHSG,ALDH1A2,ALDH1A3,ALDH3A1,ANGPTL4,ANKRD1,ANKRD34A,APOD,AQP1,ARHGAP20,ARRDC4,ARSJ,ASPA,ASPN,ATG16L2,ATP10A,ATP8B1,AURKB,B3GNT8,BCAR3,BCHE,BMP3,BMPER,BOC,C1QTNF2,CAMK2A,CCDC42,CCNB1,CCNB2,CD34,CD36,CD55,CDK15,CDKN2B,CEMIP,CHST15,CKAP2L,CMKLR1,CMPK2,CMYA5,COL15A1,COL23A1,COL27A1,COL3A1,COL5A3,COL6A3,COL6A6,CPB1,CRYAB,CSMD1,CYP51A1,DGKH,DHCR24,D…	249
Cardiovascular System Development and Function,Organ Development	ejection fraction	Ejection fraction	0.00316	0	-0.044	H19,KCNJ8,PKP2,RAMP2,TMSB4X,USP18	6
Inflammatory Disease,Inflammatory Response,Organismal Injury and Abnormalities,Skeletal and Muscular Disorders	inflammation	Inflammation of muscle	2.31e-05	0	0.086	ANKRD1,ASPN,C1QB,CD55,COL3A1,COL6A3,DUSP1,DYSF,FDPS,GADD45B,IRF7,ITGB3,LOX,PLS3,TGFBI,TPM4,UBE2L6	17
Cancer,Organismal Injury and Abnormalities	abdominal adenocarcinoma	Abdominal adenocarcinoma	1.11e-16	0	0.12	ABTB2,ACYP2,ADAMTS6,ADCY1,ADORA2A,ADRA1B,AGTR1,AGTR2,AHSG,ALDH1A2,ALDH1A3,ALDH3A1,ANGPTL4,ANGPTL7,ANKRD1,ANKRD34A,APOD,AQP1,ARHGAP20,ARNT2,ARRDC4,ARSJ,ASPA,ASPN,ATG16L2,ATP10A,ATP8B1,AURKB,B3GNT8,BCAR3,BCHE,BMP3,BMPER,BOC,C1QB,C1QTNF2,CALML4,CCBE1,CCDC42,CCNB1,CCNB2,CD34,CD36,CD55,CDK15,CDKN2B,CEMIP,CHST15,CKAP2L,CMKLR1,CMPK2,CMYA5,COL15A1,COL23A1,COL27A1,COL3A1,COL5A3,COL6A3,COL6A6,CPB1,CRYAB,CS…	260
Post-Translational Modification,Protein Degradation	oxidation	Oxidation of protein	0.00337	0	0.148	Aldh1a1,ALDH3A1,HSPA4,LOX	4
Cancer,Organismal Injury and Abnormalities	adenocarcinoma	Adenocarcinoma	1.63e-16	0	0.177	ABTB2,ACYP2,ADAMTS6,ADCY1,ADORA2A,ADRA1B,AGTR1,AGTR2,AHSG,ALDH1A2,ALDH1A3,ALDH3A1,ANGPTL4,ANGPTL7,ANKRD1,ANKRD34A,APOD,AQP1,ARHGAP20,ARNT2,ARRDC4,ARSJ,ASPA,ASPN,ATG16L2,ATP10A,ATP8B1,AURKB,B3GNT8,BCAR3,BCHE,BMP3,BMPER,BOC,C1QB,C1QTNF2,CALML4,CCBE1,CCDC42,CCNB1,CCNB2,CD34,CD36,CD55,CDK15,CDKN1C,CDKN2B,CEMIP,CHST15,CKAP2L,CMKLR1,CMPK2,CMYA5,COL15A1,COL23A1,COL27A1,COL3A1,COL5A3,COL6A3,COL6A6,CPB1,C…	264
Gastrointestinal Disease,Inflammatory Disease,Inflammatory Response,Organismal Injury and Abnormalities	enteritis	Enteritis	0.000799	-0.007	0.141	ADORA2A,AGTR1,APOD,BMP3,CAMK2A,CEMIP,CMKLR1,COL3A1,EDN1,F2R,FGFR2,GABRA3,GABRE,HDAC9,HMGCS2,ICOSLG,Ifi204 (includes others),Igtp,ITGB3,KLF2,LSP1,MYD88,NFIL3,NPR3,PIMREG,SERINC2,SERPINE1,Tgtp1/Tgtp2,TOP2A	29
Organismal Injury and Abnormalities,Skeletal and Muscular Disorders	abnormality	Abnormality of limb	1.09e-07	-0.014	0.102	ADAMTS6,ADRA1B,BMPER,CDKN1C,CEMIP,CMYA5,COL15A1,COL23A1,COL27A1,COL3A1,COL5A3,COL6A3,CSMD1,CYP26B1,CYP51A1,F2R,FDPS,FGFR2,FLT1,GDF6,IL16,IL1RL1,KLF2,LDLR,MYD88,NPR3,PLXNB1,SFRP4,SQLE,VIPR2	30
Cellular Movement,Hematological System Development and Function,Immune Cell Trafficking,Inflammatory Response	chemotaxis	Chemotaxis of phagocytes	0.00235	-0.026	-0.47	ADORA2A,CMKLR1,DUSP1,DYSF,EDN1,EDNRB,F2R,FLT1,IL16,ITGB3,LDLR,LSP1,MYD88,SERPINE1,TMSB4X	15
Cell-To-Cell Signaling and Interaction,Inflammatory Response	immune response	Immune response of phagocytes	0.00103	-0.043	-0.42	ADORA2A,CD36,DIO2,F2R,ICOSLG,IL1RL1,IRF7,ITGB3,MYD88,PFKFB3,RGCC,SERPINE1,TGM2,UBE2L6	14
Cellular Development,Connective Tissue Development and Function,Tissue Development	differentiation	Differentiation of connective tissue cells	3.68e-06	-0.054	-0.224	BMP3,BMPER,CMKLR1,COL3A1,DIO2,DLK1,DUSP1,DYSF,EDN1,ENPP1,F2R,FABP4,FBLIM1,FGFR2,GADD45B,GDF6,HDAC9,Ifi204 (includes others),IL1RL1,ITGB3,KCNJ8,LAMA4,LMCD1,LOX,METRNL,MYD88,PDK4,PFKFB3,PLAC8,PTGFR,SFRP4,TNC,TP53INP2,TRPS1	34
Cancer,Organismal Injury and Abnormalities	carcinoma	Carcinoma	3.08e-11	-0.057	0.016	ABTB2,ACYP2,ADAMTS6,ADCY1,ADORA2A,ADRA1B,AGTR1,AGTR2,AHSG,ALDH1A2,ALDH1A3,ALDH3A1,ANGPTL4,ANGPTL7,ANKRD1,ANKRD34A,APOD,AQP1,ARHGAP20,ARNT2,ARRDC4,ARSJ,ASPA,ASPN,ATG16L2,ATP10A,ATP8B1,AURKB,B3GNT8,BCAR3,BCHE,BMP3,BMPER,BOC,C1QB,C1QTNF2,CALML4,CAMK2A,CCBE1,CCDC42,CCNB1,CCNB2,CD34,CD36,CD55,CDK15,CDKN1C,CDKN2B,CEMIP,CHST15,CISH,CKAP2L,CMKLR1,CMPK2,CMYA5,COL15A1,COL23A1,COL27A1,COL3A1,COL5A3,COL6A3,C…	273
Gene Expression	expression	Expression of RNA	6.91e-06	-0.065	-0.356	ADORA2A,AGTR2,ALDH1A2,ANKRD1,ARNT2,ATP8B1,AURKB,BMP3,CCNB1,CD34,CD36,CDKN1C,CDKN2B,CISH,CMYA5,CRYAB,CYP26B1,DHX58,DLK1,DTX3L,DUSP1,DYSF,EDN1,EDNRB,EPHA4,F2R,FABP4,FGFR2,GDF6,H19,HDAC9,HIP1,HMGCS2,HSPA4,Ifi204 (includes others),IL16,IQGAP3,IRF7,ITGA8,ITGB3,KLF2,KPNA2,LBH,LDLR,LIPE,LMCD1,LOX,MAP3K10,MARK1,MBD1,Mx2,MYD88,MYOM1,NFIL3,NPAS4,NRBF2,PCGF5,PLAC8,Prl2c2 (includes others),PTGFR,PTP4A3,RAMP2…	74
Cellular Development,Cellular Growth and Proliferation,Nervous System Development and Function,Organismal Development,Tissue Development	development	Development of neural cells	1.76e-05	-0.071	-0.538	ADCY1,ADORA2A,AGTR2,ANKRD1,ASPA,BOC,CAMK2A,CDKN1C,DLK1,EDN1,EPHA4,EPHA7,F2R,FGFR2,FLRT2,GAP43,H19,IL1RL1,ITGB3,KALRN,LINGO1,LNX1,LOX,MARK1,MATN2,MTURN,MYD88,MYH10,MYLIP,MYO10,NDNF,NEGR1,NPAS4,PCDH10,PLXNB1,PREX2,PTPN13,RAB3IL1,RAPSN,SYNDIG1,TNC,TNIK,VLDLR	43
Cancer,Organismal Injury and Abnormalities	visceral metastasis	Visceral metastasis	1.23e-05	-0.072	-0.229	ANGPTL4,AURKB,CD36,CEMIP,COL6A3,CYP51A1,DLGAP5,DPYD,EDNRB,F2R,FDPS,FGFR2,FLRT2,FLT1,HMMR,IL1RL1,ITGB3,LMCD1,PBK,PCDH10,PLS3,SERPINE1,STEAP3,TNIK,TOP2A	25
Cellular Movement,Hematological System Development and Function,Immune Cell Trafficking,Inflammatory Response	chemotaxis	Chemotaxis of leukocytes	0.002	-0.072	-0.533	ADORA2A,CMKLR1,DUSP1,DYSF,EDN1,EDNRB,F2R,FLT1,IL16,ITGB3,LCP1,LDLR,LSP1,MYD88,MYLK,SERPINE1,TMSB4X	17
Cellular Development,Connective Tissue Development and Function,Tissue Development	differentiation	Differentiation of adipocytes	0.00284	-0.083	-0.177	CMKLR1,DIO2,DLK1,DYSF,EDN1,ENPP1,FABP4,GDF6,HDAC9,KCNJ8,LAMA4,LMCD1,METRNL,PLAC8,PTGFR	15
Inflammatory Response,Organismal Injury and Abnormalities,Respiratory Disease	inflammation	Inflammation of respiratory system component	9.1e-06	-0.091	0.002	ADORA2A,ADRA1B,AGTR1,AQP1,BMPER,CD36,CISH,CMKLR1,CMYA5,COL15A1,CSMD1,CYP51A1,DNM1,DUSP1,EPHA7,FDPS,FGFR2,FLT1,GABRA3,GABRE,GGT5,IL16,IL1RL1,ITGA8,ITGB3,KIF11,LBH,LCP1,LDLR,MKI67,MYD88,MYL12B,MYLK,RNF144A,SAMD5,SCARA5,SERINC2,SERPINE1,TAGLN,TMSB4X,TOP2A	41
Organismal Functions	thermoregulation	Thermoregulation	0.00328	-0.102	-0.333	AGTR2,CD36,DIO2,DUSP1,FABP4,FABP5,FLT1,MYD88,NLRC3,PLAC8,SERPINE1	11
Cellular Movement,Hematological System Development and Function,Immune Cell Trafficking,Inflammatory Response	transmigration	Transmigration of neutrophils	0.00068	-0.115	-0.321	ADORA2A,ITGB3,LSP1,MYD88,MYLK,PTPRB,SERPINE1	7
Protein Synthesis	quantity	Quantity of protein in blood	6.99e-07	-0.122	-0.004	ADRA1B,AGTR2,AHSG,ANGPTL4,C1QTNF2,CD36,COL5A3,DHX58,DIO2,DUSP1,DYSF,FABP4,FABP5,Ifi204 (includes others),Igtp,LCLAT1,LDLR,LIPE,MYD88,NFIL3,NLRC3,NPR3,PDK4,PPP1R3C,RAMP1,SERPINE1,STARD4,TGM2,TNIK	29
Organismal Injury and Abnormalities,Renal and Urological Disease	urination disorder	Urination disorder	0.00253	-0.128	0.196	ADRA1B,AGTR1,AGTR2,ANGPTL4,CD55,CDKN1C,DNM1,EDNRB,EHD4,F2R,FLT1,LAMA5,MYD88,MYH10,NPR3,SERPINE1,TMSB4X,VLDLR	18
Organismal Injury and Abnormalities,Respiratory Disease	abnormal morphology	Abnormal morphology of respiratory system	0.000122	-0.128	0.094	Aldh1a1,ALDH1A3,BMPER,CCBE1,CDKN1C,CMKLR1,COL3A1,DUSP1,FGFR2,IL1RL1,ITGA8,KLF2,LOX,NXNL2,SERPINE1,TGFBI,TRPS1	17
Cancer,Organismal Injury and Abnormalities,Respiratory Disease	lung cancer	Lung cancer	2.9e-10	-0.137	-0.182	ADAMTS6,ADCY1,ADORA2A,ADRA1B,AHSG,ALDH1A2,ALDH1A3,ALDH3A1,ANGPTL4,ANGPTL7,ANKRD34A,APOD,AQP1,ASPN,ATP10A,ATP8B1,AURKB,BCAR3,BCHE,BMPER,BOC,CCBE1,CCNB1,CCNB2,CD34,CD55,CDKN1C,CDKN2B,CEMIP,CHST15,CISH,CKAP2L,CMYA5,COL15A1,COL23A1,COL27A1,COL3A1,COL5A3,COL6A3,COL6A6,CRYAB,CSMD1,CYP26B1,DGKH,DHCR24,DLGAP5,DLK1,DMPK,DPYD,DTX3L,DYSF,ECM2,EDNRB,ENPP1,EPHA7,FABP4,FBLIM1,FDPS,FGFR2,FLT1,GABRA3,GABRE,GADD4…	156
Inflammatory Response,Organismal Injury and Abnormalities	inflammation	Inflammation of organ	7.47e-09	-0.149	0.109	ADAMTS6,ADORA2A,ADRA1B,AGTR1,AGTR2,APOD,AQP1,ATP8B1,BMP3,CAMK2A,CD36,CD55,CEMIP,CISH,CMKLR1,COL15A1,COL3A1,COL5A3,COL6A3,CSMD1,CYP26B1,CYP51A1,DHCR24,DUSP1,EDN1,EDNRB,EHD4,EPHA4,F2R,FABP4,FABP5,FBLIM1,FDPS,FGFR2,FLT1,GABRA3,GABRE,GADD45B,HDAC9,HMGCS2,ICOSLG,Ifi204 (includes others),Igtp,IL16,IL1RL1,IRF7,ITGA8,ITGB3,KALRN,KLF2,LAMA4,LAMA5,LCLAT1,LDLR,LIPE,LSP1,MATN2,METRNL,MKI67,MSMO1,MVD,MYD88,MY…	83
Cellular Movement,Hematological System Development and Function,Immune Cell Trafficking	cell movement	Cell movement of antigen presenting cells	0.000272	-0.15	-0.456	ADORA2A,CD55,CMKLR1,EDN1,EDNRB,ENPP1,FLT1,IL16,IRF7,ITGB3,LDLR,LIPE,LOX,LSP1,MYD88,MYLK,PDK4,PLXNB1,RAMP1,SERPINE1,TMSB4X,TNC	22
Behavior,Nervous System Development and Function	spatial memory	Spatial memory	0.000102	-0.152	-0.291	ADCY1,ADORA2A,APOD,CAMK2A,DGKH,GRIA4,ITGA8,KALRN,LDLR,RCAN2,SIPA1L2	11
Cell Death and Survival,Organismal Injury and Abnormalities	cell death	Cell death of central nervous system cells	1.48e-05	-0.153	-0.106	ADCY1,ADORA2A,CAMK2A,CCNB1,CRYAB,DUSP1,EDN1,F2R,HDAC9,HIP1,KCNJ8,LINGO1,NFIL3,NPAS4,NPTX1,PFKFB3,SERPINE1,SH3KBP1,TGM2	19
Cardiovascular Disease,Cell Morphology,Organismal Injury and Abnormalities,Skeletal and Muscular Disorders	abnormal morphology	Abnormal morphology of cardiomyocytes	9.99e-05	-0.157	-0.218	AGTR2,ALDH1A2,CRYAB,DUSP1,EDN1,HDAC9,HSPB7,LAMA4,LMCD1,MYH10,NEXN,SERPINE1,SLC6A6,USP18	14
Cardiovascular Disease,Cell Morphology,Organismal Injury and Abnormalities	hypertrophy	Hypertrophy of heart cells	0.00287	-0.157	-0.237	CMKLR1,CRYAB,DUSP1,EDN1,HDAC9,LMCD1,MYOM1,NEXN,SERPINE1,USP18	10
Cancer,Organismal Injury and Abnormalities	benign solid tumor	Benign solid tumor	3.93e-08	-0.179	-0.005	ALDH1A2,ALDH1A3,ANGPTL4,APOD,ASPN,AURKB,BOC,CCBE1,CCNB1,CCNB2,CD34,CD36,CDKN2B,CEMIP,COL15A1,COL3A1,COL6A3,CRYAB,CSMD1,DPYD,DUSP1,ECM2,EDNRB,EPHA7,FABP4,FABP5,FDPS,FGFR2,FLT1,GAP43,H19,HSPB7,INSC,KIF11,KLF2,LAMA5,LNX1,LRRC39,LSP1,MKI67,MYD88,MYH10,MYLK,NEGR1,NFIL3,NKD1,NOVA1,PDK4,PSMB9,RAMP2,RCAN2,SCARA5,TGFBI,TGM2,TINAGL1,TNC,TP53INP2,XAF1	58
Cancer,Organismal Injury and Abnormalities	development	Development of benign tumor	1.02e-05	-0.179	0.009	ALDH1A2,ALDH1A3,ANGPTL4,APOD,ASPN,AURKB,BOC,CCBE1,CCNB1,CCNB2,CD34,CD36,CDKN2B,CEMIP,COL6A3,CRYAB,CSMD1,DPYD,EPHA7,FABP4,FDPS,FGFR2,FLT1,H19,INSC,KIF11,KLF2,LAMA5,LRRC39,LSP1,MYD88,MYLK,NFIL3,NKD1,NOVA1,PDK4,PSMB9,SCARA5,TGM2,TP53INP2	40
Nervous System Development and Function	development	Sensory system development	0.00107	-0.18	-0.432	ADCY1,Aldh1a1,ALDH1A2,ALDH1A3,ANGPTL4,AQP1,BCAR3,BOC,CDKN1C,CRYAB,DIO2,FGFR2,GAP43,GDF6,MYD88,NKD1,NXNL2,SERPINE1,VLDLR	19
Organismal Injury and Abnormalities,Skeletal and Muscular Disorders	limb defect	Limb defect	7.08e-05	-0.18	0.293	ADAMTS6,ADRA1B,ASPA,BMPER,CDKN1C,CEMIP,CKAP2L,COL15A1,COL23A1,COL27A1,COL3A1,COL5A3,COL6A3,CYP26B1,CYP51A1,F2R,FGFR2,H19,MYO10,NPR3,SFRP4,TRPS1	22
Endocrine System Disorders,Metabolic Disease,Organismal Injury and Abnormalities	insulin resistance	Insulin resistance	0.000159	-0.186	0.009	ADRA1B,AGTR1,AGTR2,AHSG,ALDH1A2,ANGPTL4,BMPER,CD36,CD55,COL5A3,COL6A6,CSMD1,ENPP1,FABP4,ITGB3,LDLR,MYD88,PFKFB3,PPP1R3C,PREX2,SERPINE1,TGM2,TRPS1	23
Cell Signaling	tyrosine phosphorylation	Tyrosine phosphorylation	0.00135	-0.186	-0.422	CD34,CD36,CD55,CHST15,COL5A3,DUSP1,F2R,FGFR2,ITGB3,PTPN13,SH3KBP1	11
Gastrointestinal Disease,Inflammatory Response,Organismal Injury and Abnormalities	inflammation	Inflammation of gastrointestinal tract	0.00303	-0.187	-0.022	ADORA2A,AGTR1,APOD,BMP3,CAMK2A,CEMIP,CMKLR1,COL3A1,EDN1,F2R,FGFR2,GABRA3,GABRE,HDAC9,HMGCS2,ICOSLG,Ifi204 (includes others),Igtp,ITGB3,KLF2,LSP1,MATN2,MYD88,NFIL3,NPR3,PIMREG,SERINC2,SERPINE1,Tgtp1/Tgtp2,TOP2A	30
Cell Death and Survival	cell death	Cell death of neuroglia	0.0014	-0.232	-0.174	CRYAB,EDN1,ENPP1,F2R,KCNJ8,LAMA4,MYD88,PFKFB3,SH3KBP1	9
Organismal Functions	energy homeostasis	Energy homeostasis	6.97e-05	-0.232	-0.287	AGTR2,BCHE,C1QTNF2,CD36,DIO2,DUSP1,FABP4,FABP5,FLT1,LAMA4,LCLAT1,METRNL,MYD88,PLAC8,PPP1R3C,SERPINE1,SFRP4	17
Cellular Development,Cellular Growth and Proliferation,Hematological System Development and Function,Hematopoiesis,Lymphoid Tissue Structure and Development,Tissue Development	leukopoiesis	Leukopoiesis	0.00131	-0.239	-0.631	CCNB1,CD36,CDKN1C,CDKN2B,CISH,CYP26B1,DLK1,ENPP1,EPHA4,F2R,FGL2,FLT1,GADD45B,HDAC9,ICOSLG,Ifi204 (includes others),Igtp,IL1RL1,IRF7,ITGB3,KLF2,LCP1,LDLR,LSP1,MYD88,NFIL3,NUPR1,PFKFB3,PIMREG,PLAC8,RGCC,SFRP4,USP18	33
Lipid Metabolism,Small Molecule Biochemistry,Vitamin and Mineral Metabolism	metabolism	Metabolism of retinoid	0.000885	-0.25	-0.637	Adh1,Aldh1a1,ALDH1A2,ALDH1A3,Aldh1a7,CYP26B1,DHRS3	7
Inflammatory Response,Organismal Injury and Abnormalities	inflammation	Inflammation of body cavity	2.82e-06	-0.254	0.043	ADAMTS6,ADORA2A,ADRA1B,AGTR1,AGTR2,APOD,AQP1,ATP8B1,BMP3,CAMK2A,CD36,CD55,CEMIP,CISH,CMKLR1,COL3A1,CSMD1,CYP51A1,DUSP1,EDN1,EDNRB,F2R,FABP4,FABP5,FBLIM1,FDPS,FGFR2,FLT1,GABRA3,GABRE,GADD45B,HDAC9,HMGCS2,ICOSLG,Ifi204 (includes others),Igtp,IL16,IL1RL1,IRF7,ITGA8,ITGB3,KLF2,LAMA5,LDLR,LIPE,LSP1,METRNL,MYD88,MYH10,NFIL3,NPR3,PIMREG,SCARA5,SERINC2,SERPINE1,TGM2,Tgtp1/Tgtp2,TOP2A	58
Cardiovascular System Development and Function,Organismal Development	development	Development of artery	9.31e-06	-0.254	-0.415	ADAMTS6,ALDH1A2,Aldh1a7,CDKN2B,COL3A1,EDN1,ENPP1,FLT1,ITGB3,LDLR,LOX,LUZP1,MYH10,SERPINE1	14
Cardiovascular Disease,Organismal Injury and Abnormalities	abnormal morphology	Abnormal morphology of heart	4.79e-07	-0.259	-0.097	ADORA2A,ADRA1B,AGTR1,AGTR2,ALDH1A2,ANKRD1,CD36,CMKLR1,CMYA5,COL3A1,CRYAB,CYP51A1,DHRS3,DUSP1,DYSF,EDN1,F2R,FLRT2,FLT1,HDAC9,HSPB7,IL1RL1,ITGB3,KCNJ8,LAMA4,LMCD1,MYD88,MYH10,MYOM1,NEXN,NPR3,PKP2,RAMP2,RCAN2,SERPINE1,SLC6A6,TGM2,TMSB4X,TOP2A,USP18	40
Organismal Injury and Abnormalities	abnormal morphology	Abnormal morphology of mediastinum	7.41e-07	-0.259	-0.076	ADORA2A,ADRA1B,AGTR1,AGTR2,ALDH1A2,ANKRD1,CCNB2,CD36,CMKLR1,CMYA5,COL3A1,CRYAB,CYP51A1,DHRS3,DUSP1,DYSF,EDN1,F2R,FLRT2,FLT1,HDAC9,HSPB7,IL1RL1,ITGB3,KCNJ8,LAMA4,LMCD1,LOX,MYD88,MYH10,MYOM1,NEXN,NPR3,PKP2,RAMP2,RCAN2,SERPINE1,SLC6A6,TGM2,TMSB4X,TOP2A,USP18	42
Cardiovascular Disease,Organismal Injury and Abnormalities	enlargement	Enlargement of heart	2.77e-06	-0.26	-0.129	ADORA2A,ADRA1B,AGTR1,AGTR2,ALDH1A2,ANKRD1,CD36,CMKLR1,COL3A1,CRYAB,DUSP1,DYSF,EDN1,F2R,FLT1,HDAC9,HSPB7,IL1RL1,ITGB3,KCNJ8,LAMA4,LMCD1,MYD88,MYH10,MYOM1,NEXN,NPR3,PKP2,RCAN2,SERPINE1,SLC6A6,TOP2A,USP18	33
Cardiovascular Disease,Organismal Injury and Abnormalities	abnormal morphology	Abnormal morphology of cardiovascular system	1.66e-08	-0.275	-0.095	ADORA2A,ADRA1B,AGTR1,AGTR2,ALDH1A2,ANKRD1,CD36,CMKLR1,CMYA5,COL15A1,COL3A1,CRYAB,CYP51A1,DHRS3,DUSP1,DYSF,EDN1,EDNRB,EHD4,ENPP1,F2R,FLRT2,FLT1,HDAC9,HSPB7,IL1RL1,ITGB3,KCNJ8,KLF2,LAMA4,LDLR,LMCD1,LOX,MYD88,MYH10,MYOM1,NEXN,NPR3,PKP2,RAMP2,RCAN2,SERPINE1,SLC6A6,TGM2,TMSB4X,TOP2A,USP18	47
Cellular Development,Cellular Growth and Proliferation,Connective Tissue Development and Function,Skeletal and Muscular System Development and Function,Tissue Development	proliferation	Proliferation of osteoblasts	0.00143	-0.277	-0.412	DUSP1,EDN1,FGFR2,ITGB3,NPR3,NUPR1,PLXNB1	7
Drug Metabolism,Lipid Metabolism,Molecular Transport,Small Molecule Biochemistry,Vitamin and Mineral Metabolism	concentration	Concentration of tretinoin	0.00054	-0.277	-0.352	Adh1,Aldh1a1,CYP26B1,LIPE	4
Organismal Functions	energy expenditure	Energy expenditure	0.00169	-0.282	-0.222	AGTR2,BCHE,C1QTNF2,DUSP1,LAMA4,LCLAT1,METRNL,MYD88,PPP1R3C,SERPINE1,SFRP4	11
Gastrointestinal Disease,Inflammatory Disease,Inflammatory Response,Organismal Injury and Abnormalities	colitis	Colitis	0.00111	-0.299	-0.175	ADORA2A,AGTR1,APOD,BMP3,CAMK2A,CEMIP,CMKLR1,COL3A1,EDN1,F2R,FGFR2,GABRA3,GABRE,HDAC9,HMGCS2,Ifi204 (includes others),Igtp,ITGB3,KLF2,LSP1,MYD88,NFIL3,NPR3,PIMREG,SERINC2,SERPINE1,Tgtp1/Tgtp2	27
Gastrointestinal Disease,Inflammatory Disease,Inflammatory Response,Organismal Injury and Abnormalities	inflammation of the large intestine	Inflammation of the large intestine	0.000938	-0.299	-0.164	ADORA2A,AGTR1,APOD,BMP3,CAMK2A,CEMIP,CMKLR1,COL3A1,EDN1,F2R,FGFR2,GABRA3,GABRE,HDAC9,HMGCS2,Ifi204 (includes others),Igtp,ITGB3,KLF2,LSP1,MYD88,NFIL3,NPR3,PIMREG,SERINC2,SERPINE1,Tgtp1/Tgtp2,TOP2A	28
Cancer,Organismal Injury and Abnormalities,Respiratory Disease	advanced lung cancer	Advanced lung cancer	0.00154	-0.303	-0.451	ADRA1B,ANGPTL4,AURKB,EDNRB,FDPS,FGFR2,FLT1,GABRA3,GABRE,IL1RL1,ITGB3,LMCD1,PCDH10,SERPINE1,TMSB4X,TOP2A	16
Cancer,Organismal Injury and Abnormalities	extracranial solid tumor	Advanced extracranial solid tumor	2.41e-06	-0.303	-0.449	ADRA1B,ALDH1A2,ANGPTL4,ASPN,ATP8B1,AURKB,CD36,CEMIP,COL15A1,COL6A3,CYP51A1,DLGAP5,DPYD,EDN1,EDNRB,F2R,FDPS,FGFR2,FLRT2,FLT1,GABRA3,GABRE,IL16,IL1RL1,ITGB3,LMCD1,PBK,PCDH10,PLS3,RGCC,SERPINE1,STEAP3,TMSB4X,TNIK,TOP2A	35
Neurological Disease,Organismal Injury and Abnormalities	neurogenic lesion	Neurogenic lesion	1.29e-07	-0.314	-0.405	ABTB2,ACYP2,ADAMTS6,ADCY1,ADORA2A,ADRA1B,AGTR1,AGTR2,AHSG,ALDH1A2,ALDH3A1,ANGPTL7,ANKRD1,AQP1,ARHGAP20,ARNT2,ARRDC4,ARSJ,ASPA,ATG16L2,ATP10A,ATP8B1,B3GNT8,BCHE,BOC,C1QB,CALML4,CAMK2A,CCNB1,CDK15,CDKN1C,CEMIP,CHST15,CISH,CKAP2L,CMPK2,CMYA5,COL15A1,COL23A1,COL27A1,COL3A1,COL5A3,COL6A3,COL6A6,CRYAB,CSMD1,CYP26B1,CYP51A1,DGKH,DHX58,DLGAP5,DMPK,DNM1,DPYD,DTX3L,DUSP1,DYSF,ECH1,ECM2,EDNRB,EHD4,ENPP1,ENT…	184
Ophthalmic Disease,Organismal Injury and Abnormalities	cataract disease	Cataract disease	0.00287	-0.339	0.015	Aldh1a1,ALDH3A1,BCAR3,BMP3,CDKN1C,CRYAB,CYP51A1,EPHA4,GGT5,HIP1,MSMO1,TENT5C	12
Organismal Injury and Abnormalities	bleeding	Bleeding	0.000647	-0.389	0.174	ADORA2A,ADRA1B,AGTR1,ALDH3A1,CMKLR1,F2R,FABP5,FGFR2,FLRT2,FLT1,GABRA3,GABRE,ITGB3,KLF2,LAMA4,LOX,MYD88,NLRC3,NPR3,PKP2,RAMP2,SERPINE1,TMSB4X	23
Organismal Injury and Abnormalities,Skeletal and Muscular Disorders	abnormality	Abnormality of lower limb	0.00216	-0.391	-0.355	ADRA1B,CEMIP,CMYA5,CSMD1,CYP26B1,CYP51A1,F2R,FDPS,FGFR2,FLT1,LDLR,MYD88,PLXNB1	13
Organismal Injury and Abnormalities,Skeletal and Muscular Disorders	abnormal morphology	Abnormal morphology of muscle	1.26e-08	-0.393	-0.429	ADORA2A,AGTR2,ALDH1A2,CD55,CDKN1C,CMYA5,COL15A1,CRYAB,DMPK,DUSP1,DYSF,EDN1,ENPP1,HDAC9,HSPB7,KALRN,KLF2,LAMA4,LMCD1,LOX,MYH10,NEXN,PKP2,RAMP2,RCAN2,SERPINE1,SLC6A6,TGM2,TMSB4X,USP18	30
Cancer,Organismal Injury and Abnormalities,Respiratory Disease	malignant neoplasm of respiratory system	Malignant neoplasm of respiratory system	5.38e-11	-0.396	-0.45	ADAMTS6,ADCY1,ADORA2A,ADRA1B,AHSG,ALDH1A2,ALDH1A3,ALDH3A1,ANGPTL4,ANGPTL7,ANKRD34A,APOD,AQP1,ASPN,ATP10A,ATP8B1,AURKB,BCAR3,BCHE,BMPER,BOC,CCBE1,CCNB1,CCNB2,CD34,CD55,CDKN1C,CDKN2B,CEMIP,CHST15,CISH,CKAP2L,CMYA5,COL15A1,COL23A1,COL27A1,COL3A1,COL5A3,COL6A3,COL6A6,CRYAB,CSMD1,CYP26B1,DGKH,DHCR24,DLGAP5,DLK1,DMPK,DPYD,DTX3L,DYSF,ECM2,EDNRB,ENPP1,EPHA7,FABP4,FABP5,FBLIM1,FDPS,FGFR2,FLRT2,FLT1,GABRA3…	164
Nutritional Disease,Organismal Injury and Abnormalities	obesity	Obesity	6.18e-09	-0.404	-0.408	ADORA2A,ADRA1B,AGTR1,AGTR2,AHSG,ANGPTL4,AURKB,BCHE,BMPER,C1QTNF2,CCNB1,CD36,CISH,CMKLR1,COL5A3,CYP51A1,DLK1,DUSP1,ENPP1,FABP4,FABP5,FLT1,GABRA3,GABRE,Gm16364,GRIA4,ITGB3,LAMA4,LCLAT1,LDLR,LIPE,LOX,MKI67,NEGR1,PDK4,PFKFB3,PTPN13,SERINC2,SERPINE1,TGFBI,TOP2A,VLDLR	42
Cardiovascular Disease,Neurological Disease,Organismal Injury and Abnormalities,Skeletal and Muscular Disorders	cardiomyopathy	Cardiomyopathy	1.14e-05	-0.426	-0.127	ADORA2A,ADRA1B,AGTR1,AGTR2,AHSG,Aldh1a1,ALDH1A2,ALDH1A3,ANGPTL4,ANKRD1,APOD,CD36,CD55,COL3A1,COL6A3,COL6A6,CRYAB,DYSF,EDN1,ENPP1,F2R,FLT1,GABRA3,GABRE,HDAC9,HSPB6,HSPB7,IL1RL1,ITGB3,KALRN,KCNJ8,LAMA4,LDLR,MTUS2,MYH10,MYL12B,MYOM1,NEXN,NPR3,PDGFD,PKP2,RCAN2,SERINC2,SERPINE1,SLC6A6,TAGLN,TGM2,TMSB4X,TNC,TOP2A,TPM4,USP18	52
Cellular Movement	cell movement	Cell movement of neuroglia	0.00321	-0.44	-0.653	COL5A3,DUSP1,ENPP1,EPHA4,MATN2,MYLK,SERPINE1,TNC	8
Organismal Injury and Abnormalities	visceromegaly	Visceromegaly	4.99e-07	-0.448	-0.282	ADORA2A,ADRA1B,AGTR1,AGTR2,ALDH1A2,ANKRD1,CCBE1,CD36,CDKN2B,CMKLR1,COL3A1,CRYAB,CYP26B1,DLK1,DUSP1,DYSF,EDN1,EDNRB,EHD4,F2R,FLT1,HDAC9,HSPB7,IL1RL1,ITGB3,KCNJ8,LAMA4,LMCD1,MYD88,MYH10,MYOM1,NEXN,NPR3,PKP2,PLXNB1,RCAN2,SERPINE1,SLC6A6,TGFBI,TGM2,TOP2A,USP18	42
Drug Metabolism,Lipid Metabolism,Small Molecule Biochemistry,Vitamin and Mineral Metabolism	metabolism	Metabolism of tretinoin	0.000163	-0.454	-0.85	Adh1,Aldh1a1,ALDH1A2,ALDH1A3,Aldh1a7,CYP26B1	6
Vitamin and Mineral Metabolism	quantity	Quantity of vitamin	0.00111	-0.469	-0.561	Adh1,Aldh1a1,CYP26B1,DHRS3,EDNRB,FGFR2,LDLR,LIPE	8
Cellular Development,Cellular Growth and Proliferation,Nervous System Development and Function,Organismal Development,Tissue Development	development	Development of neurons	1.44e-05	-0.474	-0.912	ADCY1,ADORA2A,AGTR2,ANKRD1,ASPA,BOC,CAMK2A,CDKN1C,DLK1,EDN1,EPHA4,EPHA7,F2R,FGFR2,FLRT2,GAP43,IL1RL1,ITGB3,KALRN,LINGO1,LNX1,LOX,MARK1,MATN2,MTURN,MYD88,MYH10,MYLIP,MYO10,NDNF,NEGR1,NPAS4,PCDH10,PLXNB1,PREX2,PTPN13,RAB3IL1,RAPSN,SYNDIG1,TNC,TNIK,VLDLR	42
Inflammatory Response,Organismal Injury and Abnormalities	inflammation	Inflammation of absolute anatomical region	9.73e-12	-0.525	-0.288	ADAMTS6,ADORA2A,ADRA1B,AGTR1,AGTR2,AHSG,ALDH1A2,ANGPTL4,ANGPTL7,APOD,AQP1,ASPN,ATP8B1,BMP3,CAMK2A,CCNB1,CD36,CD55,CEMIP,CISH,CMKLR1,COL23A1,COL27A1,COL3A1,CRYAB,CSMD1,CYP51A1,DHCR24,DIO2,DNM1,DUSP1,EDN1,EDNRB,EHD4,EPHA4,F2R,FABP4,FABP5,FBLIM1,FBLN7,FDPS,FGFR2,FGL2,FLT1,GABRA3,GABRE,GADD45B,GNG4,HDAC9,HMGCS2,HMMR,ICOSLG,Ifi204 (includes others),Igtp,IL16,IL1RL1,IRF7,ITGA8,ITGB3,KALRN,KLF2,LAMA4,LA…	102
Cancer,Neurological Disease,Organismal Injury and Abnormalities	central nervous system solid tumor	Central nervous system solid tumor	2.15e-10	-0.555	-0.652	ABTB2,ACYP2,ADAMTS6,ADCY1,ADORA2A,AGTR2,AHSG,ALDH1A2,ALDH1A3,ALDH3A1,ANGPTL7,ANKRD1,ANKRD34A,AQP1,ARHGAP20,ARNT2,ARRDC4,ARSJ,ASPA,ATG16L2,ATP10A,ATP8B1,B3GNT8,BOC,C1QB,CALML4,CAMK2A,CCNB1,CD36,CDK15,CDKN1C,CDKN2B,CEMIP,CHST15,CISH,CKAP2L,CMPK2,CMYA5,COL15A1,COL23A1,COL27A1,COL3A1,COL5A3,COL6A3,COL6A6,CSMD1,CYP26B1,CYP51A1,DGKH,DHX58,DLGAP5,DLK1,DMPK,DNM1,DPYD,DTX3L,DUSP1,DYSF,ECH1,ECM2,EDNRB,EHD4…	198
Cell Signaling	Rho protein signal transduction	Rho protein signal transduction	0.00329	-0.555	-0.555	ADRA1B,AGTR1,ARHGAP20,COL3A1,F2R,HEG1,PLXNB1	7
Neurological Disease,Organismal Injury and Abnormalities	cognitive impairment	Cognitive impairment	2.13e-05	-0.557	-0.498	ADCY1,ADORA2A,ADRA1B,AGTR1,AGTR2,AHSG,APOD,ASPA,BCHE,CAMK2A,CCNB1,CD36,CKAP2L,CMKLR1,CMYA5,COL6A3,DGKH,DHCR24,DNM1,EDN1,F2R,FABP5,FGFR2,GABRA3,GABRE,GRIA4,HDAC9,HSPA4,IGSF10,IL1RL1,IRF7,ITGA8,KALRN,KIF11,LDLR,LINGO1,MYD88,PDE1B,RCAN2,SERPINE1,SIPA1L2,SLC1A6,TNIK,VLDLR	44
Cancer,Dermatological Diseases and Conditions,Organismal Injury and Abnormalities	skin tumor	Skin tumor	9e-12	-0.563	-0.58	ABTB2,ACYP2,ADAMTS6,ADCY1,ADORA2A,ADRA1B,AGTR1,AGTR2,AHSG,ALDH1A2,ALDH3A1,ANGPTL4,ANGPTL7,ANKRD1,APOD,AQP1,ARHGAP20,ARNT2,ARRDC4,ARSJ,ASPA,ATP10A,ATP8B1,AURKB,B3GNT8,BCAR3,BCHE,BMP3,BMPER,BOC,C1QTNF2,CCBE1,CCNB1,CD34,CD36,CD55,CEMIP,CHST15,CISH,CKAP2L,CMKLR1,CMPK2,CMYA5,COL15A1,COL23A1,COL27A1,COL3A1,COL5A3,COL6A3,COL6A6,CPB1,CRYAB,CSMD1,CYP26B1,DGKH,DHCR24,DHRS3,DHX58,DIO2,DLGAP5,DLK1,DMPK,DNM1,…	217
Hematological System Development and Function,Organismal Development,Tissue Morphology	quantity	Quantity of blood	0.000495	-0.588	-0.808	AQP1,CCBE1,IL1RL1,ITGB3,KLF2,LAMA4,LDLR,MATN2,NFIL3,NPR3,STEAP3,TGM2	12
Organismal Injury and Abnormalities	abnormal morphology	Abnormal morphology of thoracic cavity	1.25e-08	-0.599	-0.404	ADORA2A,ADRA1B,AGTR1,AGTR2,ALDH1A2,ANKRD1,CCBE1,CCNB2,CD36,CDKN1C,CMKLR1,CMYA5,COL3A1,CRYAB,CYP51A1,DHRS3,DUSP1,DYSF,EDN1,F2R,FGFR2,FLRT2,FLT1,HDAC9,HSPB7,IL1RL1,ITGA8,ITGB3,KCNJ8,KLF2,LAMA4,LMCD1,LOX,MYD88,MYH10,MYOM1,NEXN,NPR3,PKP2,RAMP2,RCAN2,SERPINE1,SLC6A6,TGFBI,TGM2,TMSB4X,TOP2A,TRPS1,USP18	49
Cell-To-Cell Signaling and Interaction,Cellular Assembly and Organization,Cellular Development,Cellular Function and Maintenance,Cellular Growth and Proliferation,Nervous System Development and Function,Organismal Development,Tissue Development	developmental process	Developmental process of synapse	0.000121	-0.6	-0.926	EPHA7,F2R,FGFR2,FLRT2,ITGB3,KALRN,LNX1,MYD88,NEGR1,NPAS4,PCDH10,PLXNB1,PTPN13,RAPSN,SYNDIG1,TNC	16
Cell-To-Cell Signaling and Interaction,Cellular Assembly and Organization,Cellular Function and Maintenance	development	Development of gap junctions	8.08e-05	-0.6	-0.917	EPHA7,F2R,FGFR2,FLRT2,ITGB3,KALRN,LNX1,MYD88,NEGR1,NPAS4,PCDH10,PKP2,PLXNB1,PTPN13,RAPSN,SYNDIG1,TNC	17
Cellular Assembly and Organization	formation	Formation of plasma membrane	0.00031	-0.6	-0.899	EPHA7,F2R,FGFR2,FLRT2,ITGB3,KALRN,LNX1,MYD88,NEGR1,NPAS4,PCDH10,PKP2,PLXNB1,PTPN13,RAMP2,RAPSN,SYNDIG1,TNC	18
Cell-To-Cell Signaling and Interaction,Cellular Assembly and Organization	formation	Formation of intercellular junctions	6.95e-05	-0.6	-0.893	EDN1,EPHA7,F2R,FGFR2,FLRT2,FSCN1,ITGB3,KALRN,LNX1,MYD88,NEGR1,NPAS4,PCDH10,PKP2,PLXNB1,PTPN13,RAMP2,RAPSN,SYNDIG1,TNC	20
Cell-To-Cell Signaling and Interaction,Cellular Assembly and Organization,Cellular Function and Maintenance	assembly	Assembly of intercellular junctions	8.52e-05	-0.6	-0.888	EPHA7,F2R,FGFR2,FLRT2,FSCN1,ITGB3,KALRN,LNX1,MYD88,NEGR1,NPAS4,PCDH10,PKP2,PLXNB1,PTPN13,RAMP2,RAPSN,SYNDIG1,TNC	19
Gastrointestinal Disease,Organismal Injury and Abnormalities	abnormal morphology	Abnormal morphology of digestive system	0.000286	-0.6	-0.328	AGTR2,ANGPTL4,C1QTNF2,CCBE1,CD36,CDKN1C,CMKLR1,COL3A1,CYP51A1,DLK1,DUSP1,EDN1,EDNRB,EHD4,ENTPD2,FGFR2,LDLR,MYD88,MYH10,NFIL3,NKD1,RAMP2,SFRP4,TGFBI,TGM2,TRPS1	26
Endocrine System Disorders,Gastrointestinal Disease,Organismal Injury and Abnormalities	pancreatic mass	Pancreatic mass	1.44e-05	-0.647	-0.727	ABTB2,ADAMTS6,ADCY1,AGTR2,ALDH3A1,ANKRD34A,ASPN,ATG16L2,ATP10A,ATP8B1,BCAR3,BCHE,BOC,CAMK2A,CDKN2B,CEMIP,CKAP2L,CMKLR1,CMPK2,CMYA5,COL15A1,COL5A3,COL6A3,COL6A6,CPB1,CSMD1,CYP51A1,DHX58,DPYD,DUSP1,DYSF,EPHA4,EPHA7,FDPS,FGFR2,FLRT2,FLT1,GABRA3,GALNT12,GAP43,HMMR,HSPA4,IL16,ITGB3,KIF11,KIFC3,KLHL30,KPNA2,LAMA4,LAMA5,LIPE,LNX1,LRRC39,LUZP1,MARK1,MBD1,MKI67,MTUS2,MVD,MYD88,MYLK,MYO10,NLRC3,NPTX1,PCDH1…	91
Endocrine System Disorders,Gastrointestinal Disease,Organismal Injury and Abnormalities	pancreatic lesion	Pancreatic lesion	2.52e-05	-0.647	-0.727	ABTB2,ADAMTS6,ADCY1,AGTR2,ALDH3A1,ANKRD34A,ASPN,ATG16L2,ATP10A,ATP8B1,BCAR3,BCHE,BOC,CAMK2A,CEMIP,CKAP2L,CMKLR1,CMPK2,CMYA5,COL15A1,COL5A3,COL6A3,COL6A6,CPB1,CSMD1,CYP51A1,DHX58,DPYD,DUSP1,DYSF,EPHA4,EPHA7,FDPS,FGFR2,FLRT2,FLT1,GABRA3,GALNT12,GAP43,HMMR,HSPA4,IL16,ITGB3,KIF11,KIFC3,KLHL30,KPNA2,LAMA4,LAMA5,LIPE,LNX1,LRRC39,LUZP1,MARK1,MBD1,MKI67,MTUS2,MVD,MYD88,MYLK,MYO10,NLRC3,NPTX1,PCDH10,PCDH1…	90
Endocrine System Development and Function	insulin sensitivity	Insulin sensitivity	9.72e-05	-0.676	-0.272	AGTR2,AHSG,CD36,CISH,DLK1,FABP4,FABP5,Gm16364,LAMA4,LCLAT1,MYD88,PPP1R3C,TGM2,VIPR2	14
Drug Metabolism,Lipid Metabolism,Small Molecule Biochemistry,Vitamin and Mineral Metabolism	synthesis	Synthesis of tretinoin	4.37e-05	-0.679	-1.002	Adh1,Aldh1a1,ALDH1A2,ALDH1A3,Aldh1a7	5
Immunological Disease,Inflammatory Disease,Organismal Injury and Abnormalities	immune mediated inflammatory disease	Immune mediated inflammatory disease	4.53e-09	-0.68	-0.63	ADAMTS6,ADORA2A,ADRA1B,AGTR1,AGTR2,AHSG,ANGPTL7,C1QB,CCNB1,CD34,CD36,CDKN2B,CEMIP,CISH,CMKLR1,CMPK2,COL3A1,COL6A3,CSMD1,CYP26B1,CYP51A1,DHX58,DNM1,DTX3L,DUSP1,EDN1,EDNRB,EHD4,FABP4,FABP5,FBLN7,FDPS,FGFR2,FGL2,FLT1,GABRA3,GABRE,GADD45B,GNG4,HDAC9,HIP1,HMGCS2,ICOSLG,IL16,IL1RL1,IRF7,ITGB3,KIF11,KLF2,LAMA5,LBH,LCP1,MATN2,MBD1,MKI67,MYD88,MYLIP,NEGR1,NET1,PDK4,PSMB9,RAMP2,RGCC,RNF144A,SERINC2,SERPINE…	76
Cell Death and Survival,Organismal Injury and Abnormalities	apoptosis	Apoptosis of neurons	0.00316	-0.723	-0.479	ADCY1,ADORA2A,AGTR1,AGTR2,CCNB1,COL6A3,DUSP1,ENPP1,EPHA7,F2R,HSPA4,LINGO1,MAP3K10,NDNF,NOVA1,NPAS4,NPTX1,NUPR1,RAPSN,SH3KBP1	20
Endocrine System Disorders,Metabolic Disease,Organismal Injury and Abnormalities	impaired glucose tolerance	Impaired glucose tolerance	6.99e-05	-0.73	-0.518	Adh1,ADRA1B,AGTR1,AGTR2,ANGPTL4,ANGPTL7,BMPER,CD36,CDKN2B,CMKLR1,DNM1,LDLR,PFKFB3,SERPINE1	14
Gastrointestinal Disease,Organismal Injury and Abnormalities	abnormality	Abnormality of large intestine	0.000912	-0.732	-0.584	ADORA2A,AGTR1,APOD,BMP3,CAMK2A,CEMIP,CMKLR1,COL3A1,EDN1,EDNRB,F2R,FGFR2,GABRA3,GABRE,HDAC9,HMGCS2,Ifi204 (includes others),Igtp,ITGB3,KLF2,LSP1,MYD88,NFIL3,NPR3,PIMREG,SERINC2,SERPINE1,Tgtp1/Tgtp2,TOP2A	29
Organismal Injury and Abnormalities	abnormal morphology	Abnormal morphology of body cavity	3.25e-09	-0.757	-0.354	ADORA2A,ADRA1B,AGTR1,AGTR2,ALDH1A2,ANGPTL4,ANKRD1,BMPER,C1QTNF2,CCBE1,CCNB2,CD36,CD55,CDKN1C,CDKN2B,CMKLR1,CMYA5,COL3A1,CRYAB,CYP26B1,CYP51A1,DHRS3,DHX58,DLK1,DUSP1,DYSF,EDN1,EDNRB,EHD4,ENTPD2,F2R,FGFR2,FLRT2,FLT1,HDAC9,HSPB7,ICOSLG,IL1RL1,ITGA8,ITGB3,KCNJ8,KLF2,LAMA4,LDLR,LMCD1,LOX,MYD88,MYH10,MYLK,MYOM1,NEXN,NFIL3,NKD1,NPR3,NUPR1,PKP2,PLXNB1,RAMP2,RCAN2,SERPINE1,SLC6A6,STEAP3,TGFBI,TGM2,TMSB4X,…	68
Cell-To-Cell Signaling and Interaction	binding	Binding of sarcoma cell lines	0.000956	-0.762	-0.904	HMMR,RAMP1,RAMP2,SERPINE1,TNC	5
Hematological System Development and Function	hematocrit	Hematocrit	0.00254	-0.788	-1.107	AQP1,CCBE1,ITGB3,LAMA4,NPR3,SERPINE1,STEAP3,TGM2	8
Cancer,Gastrointestinal Disease,Organismal Injury and Abnormalities	hepato-pancreato-biliary cancer	Hepato-pancreato-biliary cancer	4.27e-09	-0.788	-0.723	ABTB2,ACYP2,ADAMTS6,ADCY1,ADRA1B,AHSG,ALDH1A3,ANKRD34A,AQP1,ARNT2,ARRDC4,ARSJ,ASPA,ASPN,ATG16L2,ATP10A,AURKB,BCAR3,BCHE,BMP3,BOC,C1QTNF2,CAMK2A,CCNB1,CCNB2,CD34,CD36,CDKN1C,CDKN2B,CEMIP,CISH,CMKLR1,CMPK2,CMYA5,COL15A1,COL23A1,COL27A1,COL5A3,COL6A3,COL6A6,CPB1,CSMD1,CYP51A1,DHCR24,DHRS3,DHX58,DLGAP5,DLK1,DMPK,DNM1,DPYD,DTX3L,DUSP1,DYSF,ECM2,EDNRB,EHD4,ENPP1,EPHA4,EPHA7,FABP5,FDPS,FGFR2,FLRT2,FLT1,…	175
Cellular Compromise	degeneration	Degeneration of cells	0.0033	-0.804	-0.39	ASPA,ATP8B1,CD36,COL15A1,DYSF,EDNRB,FGFR2,FLT1,LAMA4,LDLR,MYD88,NFIL3,NPAS4,SERPINE1,SLC6A6,TGM2,VLDLR	17
Carbohydrate Metabolism,Small Molecule Biochemistry	synthesis	Synthesis of hexose	0.000668	-0.808	-0.918	ADRA1B,Aldh1a1,ARRDC4,CD36,CHST15,CISH,FABP4,LIPE,PPP1R3C	9
Carbohydrate Metabolism,Small Molecule Biochemistry	synthesis	Synthesis of D-glucose	0.00254	-0.808	-0.918	ADRA1B,Aldh1a1,ARRDC4,CD36,CISH,FABP4,LIPE,PPP1R3C	8
Neurological Disease,Organismal Injury and Abnormalities	brain lesion	Brain lesion	2.16e-07	-0.808	-0.876	ABTB2,ACYP2,ADAMTS6,ADCY1,ADORA2A,ADRA1B,AGTR1,AGTR2,AHSG,ALDH1A2,ALDH3A1,ANGPTL7,ANKRD1,AQP1,ARHGAP20,ARNT2,ARRDC4,ARSJ,ASPA,ATG16L2,ATP10A,ATP8B1,B3GNT8,BCHE,BOC,C1QB,CALML4,CAMK2A,CCNB1,CDK15,CDKN1C,CEMIP,CHST15,CISH,CKAP2L,CMPK2,CMYA5,COL15A1,COL23A1,COL27A1,COL3A1,COL5A3,COL6A3,COL6A6,CRYAB,CSMD1,CYP26B1,CYP51A1,DGKH,DHX58,DLGAP5,DMPK,DNM1,DPYD,DTX3L,DUSP1,DYSF,ECH1,ECM2,EDNRB,EHD4,ENPP1,ENT…	182
Lipid Metabolism,Molecular Transport,Small Molecule Biochemistry	clearance	Clearance of lipid	0.000236	-0.842	-1.075	Adh1,Aldh1a1,ANGPTL4,APOD,LDLR,VLDLR	6
Cell Death and Survival,Organismal Injury and Abnormalities,Skeletal and Muscular Disorders	apoptosis	Apoptosis of muscle cells	0.0023	-0.846	-0.672	AGTR1,Aldh1a1,ALDH1A2,ALDH1A3,CDKN1C,CRYAB,DMPK,EDN1,HSPB6,ITGB3,MKI67,MYH10,TAGLN,XAF1	14
Cardiovascular Disease,Organismal Injury and Abnormalities	infarction	Infarction	0.000966	-0.848	-0.796	ADORA2A,ADRA1B,AGTR1,AGTR2,ANGPTL4,APOD,BCHE,CAMK2A,CD36,CD55,COL3A1,COL6A3,EDN1,F2R,FLT1,ITGB3,KALRN,LCP1,LDLR,MYD88,SERPINE1,TAGLN,TGM2	23
Developmental Disorder,Organismal Injury and Abnormalities	dysgenesis	Dysgenesis	0.000599	-0.86	-0.094	ADRA1B,AGTR1,AGTR2,ALDH1A2,ALDH1A3,BMPER,CDKN1C,CYP26B1,CYP51A1,DHRS3,DHX58,DLK1,EDN1,EPHA4,FGFR2,ITGA8,LBH,LDLR,LOX,MCM5,MYH10,PCLAF,PKP2,RELT,TGFBI,TRPS1,VLDLR	27
Developmental Disorder,Organismal Injury and Abnormalities	aplasia or hypoplasia	Aplasia or hypoplasia	0.000681	-0.86	-0.092	ADRA1B,AGTR2,ALDH1A2,ALDH1A3,BMPER,CDKN1C,CYP26B1,CYP51A1,DHRS3,DHX58,DLK1,EDN1,EPHA4,FGFR2,ITGA8,LBH,LDLR,LOX,MCM5,MYH10,PCLAF,PKP2,RELT,TGFBI,TRPS1,VLDLR	26
Cancer,Endocrine System Disorders,Gastrointestinal Disease,Organismal Injury and Abnormalities	pancreatic tumor	Pancreatic tumor	6.1e-05	-0.896	-0.958	ABTB2,ADAMTS6,ADCY1,ALDH3A1,ANKRD34A,ASPN,ATG16L2,ATP10A,ATP8B1,BCAR3,BCHE,BOC,CAMK2A,CEMIP,CKAP2L,CMKLR1,CMPK2,CMYA5,COL15A1,COL5A3,COL6A3,COL6A6,CPB1,CSMD1,CYP51A1,DHX58,DPYD,DUSP1,DYSF,EPHA4,EPHA7,FDPS,FGFR2,FLRT2,FLT1,GABRA3,GALNT12,GAP43,HMMR,HSPA4,IL16,ITGB3,KIF11,KIFC3,KLHL30,KPNA2,LAMA4,LAMA5,LIPE,LNX1,LRRC39,LUZP1,MARK1,MBD1,MKI67,MTUS2,MVD,MYD88,MYLK,MYO10,NLRC3,NPTX1,PCDH10,PCDH11X,PCL…	88
Cancer,Gastrointestinal Disease,Organismal Injury and Abnormalities	pancreaticobiliary neoplasm	Pancreaticobiliary neoplasm	3.51e-05	-0.896	-0.815	ABTB2,ADAMTS6,ADCY1,AHSG,ALDH1A3,ALDH3A1,ANKRD34A,ARSJ,ASPN,ATG16L2,ATP10A,ATP8B1,BCAR3,BCHE,BMP3,BOC,CAMK2A,CCNB1,CD34,CDKN2B,CEMIP,CKAP2L,CMKLR1,CMPK2,CMYA5,COL15A1,COL23A1,COL5A3,COL6A3,COL6A6,CPB1,CSMD1,CYP51A1,DHX58,DPYD,DUSP1,DYSF,ENPP1,EPHA4,EPHA7,FDPS,FGFR2,FLRT2,FLT1,GABRA3,GALNT12,GAP43,HIP1,HMMR,HSPA4,IL16,ITGB3,KIF11,KIFC3,KLHL30,KPNA2,LAMA4,LAMA5,LIPE,LNX1,LRRC39,LUZP1,MARK1,MBD1,MKI…	103
Organismal Injury and Abnormalities	abnormal morphology	Abnormal morphology of gland	0.000243	-0.9	-0.67	ADRA1B,AGTR2,Aldh1a1,ALDH1A3,APOD,ARNT2,CDKN1C,CDKN2B,CISH,EDN1,EHD4,FGFR2,LBH,LDLR,MYD88,NET1,TGFBI,TGM2	18
Connective Tissue Development and Function,Hematological System Development and Function,Hematopoiesis,Organismal Development,Tissue Morphology	quantity	Quantity of red blood cells	0.000323	-0.923	-1.091	AQP1,CCBE1,IL1RL1,ITGB3,KLF2,LAMA4,LDLR,MATN2,NPR3,STEAP3,TGM2	11
Carbohydrate Metabolism,Lipid Metabolism,Molecular Transport,Small Molecule Biochemistry	quantity	Quantity of phosphatidylethanolamine	0.00189	-1	-1.101	ATP8B1,C1QTNF2,CD36,DYSF,EDN1	5
Cancer,Neurological Disease,Organismal Injury and Abnormalities	glioma formation	Glioma	3.31e-08	-1	-1.095	ABTB2,ACYP2,ADAMTS6,ADCY1,ADORA2A,AGTR2,AHSG,ALDH1A2,ALDH3A1,ANGPTL7,ANKRD1,ANKRD34A,AQP1,ARHGAP20,ARNT2,ARRDC4,ARSJ,ASPA,ATG16L2,ATP10A,ATP8B1,B3GNT8,BOC,C1QB,CALML4,CAMK2A,CCNB1,CD36,CDK15,CDKN1C,CDKN2B,CEMIP,CHST15,CISH,CKAP2L,CMPK2,CMYA5,COL15A1,COL23A1,COL27A1,COL3A1,COL5A3,COL6A3,COL6A6,CSMD1,CYP26B1,DGKH,DHX58,DLGAP5,DLK1,DMPK,DNM1,DPYD,DTX3L,DUSP1,DYSF,ECH1,ECM2,EDNRB,EHD4,ENPP1,ENTPD2,EP…	188
Cancer,Organismal Injury and Abnormalities	development	Development of neuroepithelial tumor	1.71e-08	-1	-1.089	ABTB2,ACYP2,ADAMTS6,ADCY1,ADORA2A,AGTR2,AHSG,ALDH1A2,ALDH3A1,ANGPTL7,ANKRD1,ANKRD34A,AQP1,ARHGAP20,ARNT2,ARRDC4,ARSJ,ASPA,ATG16L2,ATP10A,ATP8B1,B3GNT8,BOC,C1QB,CALML4,CAMK2A,CCNB1,CD36,CDK15,CDKN1C,CDKN2B,CEMIP,CHST15,CISH,CKAP2L,CMPK2,CMYA5,COL15A1,COL23A1,COL27A1,COL3A1,COL5A3,COL6A3,COL6A6,CSMD1,CYP26B1,CYP51A1,DGKH,DHX58,DLGAP5,DLK1,DMPK,DNM1,DPYD,DTX3L,DUSP1,DYSF,ECH1,ECM2,EDNRB,EHD4,ENPP1,E…	189
Cancer,Organismal Injury and Abnormalities	head and neck neoplasia	Head and neck tumor	4.01e-12	-1	-1.013	ABTB2,ACYP2,ADAMTS6,ADCY1,ADORA2A,AGTR1,AGTR2,AHSG,ALDH1A2,ALDH1A3,ALDH3A1,ANGPTL4,ANGPTL7,ANKRD1,APOD,AQP1,ARHGAP20,ARNT2,ARRDC4,ARSJ,ASPA,ASPN,ATG16L2,ATP10A,ATP8B1,AURKB,B3GNT8,BCAR3,BCHE,BMPER,BOC,C1QB,C1QTNF2,CALML4,CAMK2A,CCBE1,CCDC42,CCNB1,CCNB2,CD34,CD36,CD55,CDK15,CDKN1C,CDKN2B,CEMIP,CHST15,CISH,CKAP2L,CMPK2,CMYA5,COL15A1,COL23A1,COL27A1,COL3A1,COL5A3,COL6A3,COL6A6,CPB1,CRYAB,CSMD1,CYP26…	252
Cell Death and Survival,Organismal Injury and Abnormalities	apoptosis	Apoptosis of stomach cancer cell lines	0.000607	-1.001	-0.838	ASPN,CEMIP,FGFR2,H19,HMMR,HSPA4,KLF2,PCDH10,PIMREG	9
Protein Synthesis	quantity	Quantity of cytokine	0.000884	-1.049	-1.006	ADRA1B,CD36,DHX58,DUSP1,FABP5,Ifi204 (includes others),Igtp,LDLR,MYD88,NFIL3,NLRC3,PPP1R3C,RAMP1,SERPINE1	14
Lipid Metabolism,Molecular Transport,Small Molecule Biochemistry	concentration	Concentration of eicosanoid	0.00225	-1.054	-1.232	AGTR2,APOD,CD36,CISH,DUSP1,EDN1,FABP5,LDLR,MYD88	9
Cell Death and Survival,Organismal Injury and Abnormalities	cell death	Cell death of astrocytes	0.000185	-1.064	-1.033	CRYAB,EDN1,F2R,KCNJ8,PFKFB3,SH3KBP1	6
Cancer,Organismal Injury and Abnormalities	cancer	Cancer of secretory structure	1.58e-13	-1.067	-1.138	ABTB2,ADAMTS6,ADCY1,ADRA1B,AGTR1,AHSG,ALDH1A2,ALDH1A3,ALDH3A1,ANGPTL4,ANKRD1,ANKRD34A,APOD,AQP1,ARHGAP20,ARNT2,ARRDC4,ASPA,ASPN,ATG16L2,ATP10A,ATP8B1,B3GNT8,BCAR3,BCHE,BMPER,BOC,C1QB,C1QTNF2,CALML4,CAMK2A,CCBE1,CCDC42,CCNB1,CCNB2,CD34,CD36,CD55,CDK15,CDKN1C,CDKN2B,CEMIP,CHST15,CISH,CKAP2L,CMKLR1,CMPK2,CMYA5,COL15A1,COL23A1,COL27A1,COL3A1,COL5A3,COL6A3,COL6A6,CPB1,CSMD1,CYP26B1,CYP51A1,DGKH,DHRS3,…	246
Organismal Injury and Abnormalities,Respiratory Disease	abnormal morphology	Abnormal morphology of lung	0.000102	-1.067	-0.995	CCBE1,CDKN1C,CMKLR1,COL3A1,DUSP1,FGFR2,IL1RL1,ITGA8,KLF2,LOX,SERPINE1,TGFBI,TRPS1	13
Cell Death and Survival,Organismal Injury and Abnormalities	necrosis	Necrosis	1.04e-15	-1.09	-0.791	ADAMTS6,ADCY1,ADORA2A,AGTR1,AGTR2,Airn,Aldh1a1,ALDH1A2,ALDH1A3,ALDH3A1,ANGPTL4,ANGPTL7,ANKRD1,ASPN,AURKB,BCHE,CAMK2A,CCNB1,CD36,CD55,CDKN1C,CEMIP,CISH,CKAP2L,CMKLR1,COL3A1,COL5A3,COL6A3,CPB1,CRYAB,DHCR24,DHX58,DLK1,DMPK,DNM1,DPYD,DUSP1,DYSF,EDN1,EDNRB,EHD4,ENPP1,EPHA4,EPHA7,F2R,FABP4,FBLIM1,FDPS,FGFR2,FGL2,FLT1,FSCN1,GADD45B,GPR176,H19,HDAC9,HIP1,HMMR,HSPA4,HSPB6,ICOSLG,Igtp,IL1RL1,IRF7,ITGB3,KCN…	128
Lipid Metabolism,Molecular Transport,Small Molecule Biochemistry	clearance	Clearance of triacylglycerol	0.000964	-1.091	-1.175	ANGPTL4,APOD,LDLR,VLDLR	4
Endocrine System Disorders,Hematological Disease,Metabolic Disease,Organismal Injury and Abnormalities	hyperglycemia	Hyperglycemia	0.000548	-1.127	-0.792	ADRA1B,ALDH1A3,BMPER,CMKLR1,COL5A3,DNM1,LDLR,LIPE,MYD88,PFKFB3,SERPINE1,TGM2	12
Lipid Metabolism,Small Molecule Biochemistry,Vitamin and Mineral Metabolism	modification	Modification of retinaldehyde	0.000802	-1.131	-1.512	Adh1,Aldh1a1,ALDH1A2,ALDH1A3	4
Protein Synthesis	quantity	Quantity of interleukin	0.00265	-1.172	-1.11	DHX58,DUSP1,Ifi204 (includes others),Igtp,LDLR,NFIL3,NLRC3,RAMP1,SERPINE1	9
Connective Tissue Disorders,Inflammatory Disease,Inflammatory Response,Organismal Injury and Abnormalities,Skeletal and Muscular Disorders	inflammation	Inflammation of joint	3.09e-08	-1.186	-1.231	ADAMTS6,ADORA2A,ADRA1B,AHSG,ALDH1A2,ANGPTL4,ANGPTL7,APOD,ASPN,CCNB1,CD36,CEMIP,CISH,CMKLR1,COL27A1,COL3A1,CRYAB,CSMD1,DIO2,DNM1,DUSP1,EHD4,FABP4,FBLN7,FDPS,FGFR2,FGL2,FLT1,GABRA3,GABRE,GADD45B,GNG4,HDAC9,HMMR,ICOSLG,IL16,IL1RL1,KLF2,LBH,LCP1,LDLR,LIPE,MBD1,MCM5,MKI67,MYD88,MYLK,NUPR1,PDGFD,PLS3,PSMB9,RAMP2,RGCC,SERINC2,SLC1A6,SPIRE2,SQLE,TNC,UBE2L6,VIPR2	60
Cancer,Organismal Injury and Abnormalities	extraadrenal retroperitoneal tumor	Extraadrenal retroperitoneal tumor	1.36e-07	-1.195	-1.227	ABTB2,ADAMTS6,ADCY1,ADORA2A,ALDH3A1,ANKRD34A,APOD,ASPN,ATG16L2,ATP10A,ATP8B1,AURKB,BCAR3,BCHE,BOC,CAMK2A,CCNB1,CD34,CEMIP,CKAP2L,CMKLR1,CMPK2,CMYA5,COL15A1,COL23A1,COL27A1,COL5A3,COL6A3,COL6A6,CPB1,CSMD1,CYP51A1,DHX58,DNM1,DPYD,DUSP1,DYSF,EDN1,EPHA4,EPHA7,FABP4,FABP5,FDPS,FGFR2,FLRT2,FLT1,GABRA3,GABRE,GALNT12,GAP43,GFOD1,GGT5,H19,HDAC9,HEG1,HMMR,HSPA4,HSPB6,IGSF10,IL16,IQGAP3,ITGB3,KIF11,KIFC3,KL…	121
Organismal Injury and Abnormalities,Organismal Survival	organismal death	Organismal death	4.63e-13	-1.301	0.264	ADAMTS6,Adh1,ADORA2A,ADRA1B,AGTR1,AGTR2,AHSG,Aldh1a1,ALDH1A2,ALDH1A3,ANGPTL4,APOD,AQP1,ARNT2,ASPA,ASPN,ATP10A,AURKB,BCHE,BMPER,C1QB,CCBE1,CCNB1,CCNB2,CD36,CD55,CDKN1C,CDKN2B,CEMIP,CMKLR1,COL3A1,CRYAB,CYP26B1,CYP51A1,DHCR24,DHRS3,DHX58,DLGAP5,DLK1,DNM1,DPYD,DUSP1,EDN1,EDNRB,EHD4,ENPP1,F2R,FABP5,FBLIM1,FGFR2,FLRT2,FLT1,FSCN1,GAP43,GDF6,GGT5,GRIA4,H19,HIP1,HMMR,HSPB6,HSPB7,Igtp,IL1RL1,IQGAP3,IRF7,IT…	119
Cancer,Organismal Injury and Abnormalities	upper abdominal cancer	Upper abdominal cancer	4.12e-09	-1.32	-1.248	ABTB2,ACYP2,ADAMTS6,ADCY1,ADORA2A,ADRA1B,AGTR2,AHSG,ALDH1A3,ALDH3A1,ANGPTL7,ANKRD34A,APOD,AQP1,ARHGAP20,ARNT2,ARRDC4,ARSJ,ASPA,ASPN,ATG16L2,ATP10A,ATP8B1,AURKB,B3GNT8,BCAR3,BCHE,BMP3,BMPER,BOC,C1QTNF2,CAMK2A,CCNB1,CCNB2,CD34,CD36,CDKN1C,CDKN2B,CEMIP,CISH,CMKLR1,CMPK2,CMYA5,COL15A1,COL23A1,COL27A1,COL3A1,COL5A3,COL6A3,COL6A6,CPB1,CSMD1,CYP51A1,DGKH,DHCR24,DHRS3,DHX58,DIO2,DLGAP5,DLK1,DMPK,DNM1,DPY…	205
Cell Death and Survival,Organismal Injury and Abnormalities	cell death	Cell death of connective tissue cells	0.00176	-1.347	-1.372	AGTR2,CCNB1,CD36,CDKN1C,CRYAB,DHCR24,DUSP1,FGFR2,FLT1,GADD45B,IRF7,ITGB3,KLF2,LIPE,NUPR1,PDGFD,PLAC8,SERPINE1,SFRP4,TGM2,TNC,TOP2A,TRPS1,USP18	24
Cancer,Organismal Injury and Abnormalities	breast or pancreatic cancer	Breast or pancreatic cancer	5.07e-13	-1.387	-1.503	ABTB2,ACYP2,ADAMTS6,ADCY1,ADORA2A,ADRA1B,ALDH1A2,ALDH1A3,ALDH3A1,ANGPTL4,ANKRD34A,APOD,AQP1,ARHGAP20,ASPN,ATG16L2,ATP10A,ATP8B1,AURKB,BCAR3,BCHE,BOC,CAMK2A,CCNB1,CCNB2,CD34,CD36,CDK15,CDKN2B,CEMIP,CMKLR1,CMPK2,CMYA5,COL15A1,COL23A1,COL27A1,COL3A1,COL5A3,COL6A3,COL6A6,CPB1,CRYAB,CSMD1,CYP51A1,DGKH,DHCR24,DHRS3,DHX58,DIO2,DLGAP5,DMPK,DPYD,DUSP1,DYSF,ECH1,EDN1,ENTPD2,EPHA4,EPHA7,F2R,FABP4,FABP5,FBLN…	179
Metabolic Disease,Organismal Injury and Abnormalities	glucose metabolism disorder	Glucose metabolism disorder	6.51e-13	-1.39	-1.106	ADAMTS6,ADCY1,Adh1,ADORA2A,ADRA1B,AGTR1,AGTR2,AHSG,Airn,ALDH1A2,ALDH1A3,ANGPTL4,ANGPTL7,APOD,AQP1,ARNT2,ASPA,ATP10A,BMPER,CD34,CD36,CD55,CDKN2B,CISH,CMKLR1,COL15A1,COL23A1,COL27A1,COL3A1,COL5A3,COL6A3,COL6A6,CSMD1,CYP26B1,CYP51A1,DHRS3,DNM1,DUSP1,EDN1,EDNRB,EHD4,ENPP1,EPHA4,EPHA7,F2R,FABP4,FBLN7,FGFR2,FLT1,GABRA3,GABRE,GADD45B,GAP43,HDAC9,HMGCS2,Ifi204 (includes others),IFI27L2,Ifi44,Ifit3/Ifit3b…	107
Connective Tissue Disorders,Inflammatory Disease,Organismal Injury and Abnormalities,Skeletal and Muscular Disorders	rheumatic disease	Rheumatic Disease	6.13e-10	-1.399	-1.439	ADAMTS6,ADORA2A,ADRA1B,AHSG,ALDH1A2,ANGPTL4,ANGPTL7,APOD,ASPN,CCNB1,CD34,CD36,CEMIP,CISH,CMKLR1,COL27A1,COL3A1,COL6A3,CRYAB,CSMD1,DIO2,DNM1,DUSP1,EDN1,EDNRB,EHD4,FABP4,FBLN7,FDPS,FGFR2,FGL2,FLT1,GABRA3,GABRE,GADD45B,GNG4,HDAC9,HMMR,ICOSLG,IL16,IL1RL1,IRF7,ITGB3,KLF2,LBH,LCP1,LDLR,LIPE,MBD1,MCM5,MKI67,MYD88,MYLIP,MYLK,NUPR1,PDGFD,PLS3,PSMB9,RAMP2,RGCC,SERINC2,SERPINE1,SFRP4,SLC1A6,SPIRE2,SQLE,TNC,…	69
Cardiovascular Disease,Neurological Disease,Organismal Injury and Abnormalities,Skeletal and Muscular Disorders	intrinsic cardiomyopathy	Intrinsic cardiomyopathy	0.00267	-1.446	-1.271	ADRA1B,AGTR1,AGTR2,ANKRD1,COL3A1,CRYAB,DYSF,EDN1,HSPB7,KCNJ8,LAMA4,MTUS2,MYOM1,NEXN,NPR3,PKP2,SERPINE1,SLC6A6,TOP2A,USP18	20
Cardiovascular Disease,Neurological Disease,Organismal Injury and Abnormalities,Skeletal and Muscular Disorders	dilated cardiomyopathy	Dilated cardiomyopathy	0.000474	-1.446	-1.253	ADRA1B,AGTR1,AGTR2,ANKRD1,COL3A1,CRYAB,DYSF,EDN1,HSPB7,KCNJ8,LAMA4,MYOM1,NEXN,NPR3,PKP2,SERPINE1,SLC6A6,TOP2A,USP18	19
Developmental Disorder,Organismal Injury and Abnormalities	hypoplasia	Hypoplasia	0.000891	-1.466	-0.722	ADRA1B,AGTR2,ALDH1A2,ALDH1A3,BMPER,CDKN1C,CYP26B1,CYP51A1,DHRS3,DLK1,EDN1,FGFR2,ITGA8,LBH,LDLR,LOX,MCM5,MYH10,PCLAF,PKP2,RELT,TGFBI,TRPS1,VLDLR	24
Dermatological Diseases and Conditions,Organismal Injury and Abnormalities	skin lesion	Skin lesion	5.99e-12	-1.48	-1.417	ABTB2,ACYP2,ADAMTS6,ADCY1,ADORA2A,ADRA1B,AGTR1,AGTR2,AHSG,ALDH1A2,ALDH3A1,ANGPTL4,ANGPTL7,ANKRD1,APOD,AQP1,ARHGAP20,ARNT2,ARRDC4,ARSJ,ASPA,ATP10A,ATP8B1,AURKB,B3GNT8,BCAR3,BCHE,BMP3,BMPER,BOC,C1QTNF2,CCBE1,CCNB1,CD34,CD36,CD55,CEMIP,CHST15,CISH,CKAP2L,CMKLR1,CMPK2,CMYA5,COL15A1,COL23A1,COL27A1,COL3A1,COL5A3,COL6A3,COL6A6,CPB1,CRYAB,CSMD1,CYP26B1,DGKH,DHCR24,DHRS3,DHX58,DIO2,DLGAP5,DLK1,DMPK,DNM1,…	218
Hematological Disease,Metabolic Disease,Organismal Injury and Abnormalities	dysglycemia	Dysglycemia	0.000132	-1.595	-1.124	ADRA1B,ALDH1A3,BMPER,CMKLR1,COL5A3,DNM1,FABP4,FGFR2,LDLR,LIPE,MYD88,PFKFB3,RAMP1,RAMP2,SERPINE1,TGM2	16
Cell Death and Survival,Organismal Injury and Abnormalities,Skeletal and Muscular Disorders	cell death	Cell death of muscle cells	0.00207	-1.649	-1.487	AGTR1,Aldh1a1,ALDH1A2,ALDH1A3,ANKRD1,CDKN1C,CRYAB,DMPK,DYSF,EDN1,HSPB6,ITGB3,MKI67,MYH10,SLC6A6,TAGLN,XAF1	17
Developmental Disorder,Neurological Disease,Organismal Injury and Abnormalities,Psychological Disorders	hyperactive behavior	Hyperactive behavior	0.00305	-1.706	-1.207	ADCY1,CAMK2A,DGKH,KALRN,LCLAT1,PCDH10,PDE1B,RCAN2,VLDLR	9
Protein Synthesis	quantity	Quantity of TNF in blood	0.000997	-1.89	-1.797	DUSP1,Ifi204 (includes others),LDLR,MYD88,NFIL3,NLRC3,RAMP1	7
Cell Death and Survival,Organismal Injury and Abnormalities	apoptosis	Apoptosis of tumor cell lines	1.49e-07	-1.911	-1.624	ADAMTS6,ADORA2A,AGTR2,ALDH1A3,ANGPTL4,ANKRD1,ASPN,AURKB,CCNB1,CD55,CDKN1C,CEMIP,COL3A1,CRYAB,DHCR24,DNM1,DUSP1,EDN1,ENPP1,F2R,FGFR2,FLT1,FSCN1,GADD45B,GPR176,H19,HDAC9,HMMR,HSPA4,HSPB6,IL1RL1,ITGB3,KIF11,KIF22,KIFC3,KLF2,KPNA2,LAMA5,LOX,LSP1,MAP3K10,MYD88,MYLK,NFIL3,NOVA1,NUPR1,PBK,PCDH10,PDE1B,PDGFD,PIMREG,PTP4A3,PTPN13,RRS1,SERPINE1,SFRP4,SPAG5,SPECC1,SQLE,TENT5C,TGM2,TMSB4X,TNC,TOP2A,TRPS1,USP…	67
Developmental Disorder,Neurological Disease,Organismal Injury and Abnormalities,Psychological Disorders	behavioral deficit	Behavioral deficit	0.000837	-1.929	-1.479	ADCY1,ADRA1B,ALDH1A3,CAMK2A,DGKH,GABRA3,GABRE,KALRN,LCLAT1,LCP1,PCDH10,PDE1B,RCAN2,VLDLR	14
Infectious Diseases,Organismal Injury and Abnormalities	infection	Infection by coronavirus	2.63e-05	-1.953	-2.065	ABTB2,ACYP2,ADAMTS6,ADORA2A,ADRA1B,AGTR1,AGTR2,AHSG,ALDH1A2,APOD,ARSJ,ATP10A,CCBE1,CSMD1,DNM1,DPYD,DUSP1,DYSF,F2R,FGL2,GADD45B,GAP43,GGT5,HIP1,IRF7,ITGB3,KALRN,MYD88,MYH10,MYO10,MYOM1,NEGR1,NPR3,PCDH11X,PCGF5,PLAC8,PLEKHA4,SERPINE1,STEAP3,TNIK,TPM4,VLDLR,XAF1	43
Cancer,Organismal Injury and Abnormalities	malignant neoplasm of retroperitoneum	Malignant neoplasm of retroperitoneum	4.94e-07	-1.982	-2.002	ABTB2,ADAMTS6,ADCY1,ADORA2A,ANKRD34A,APOD,ATG16L2,ATP10A,AURKB,BCAR3,BCHE,BOC,CCNB1,CD34,CEMIP,CMKLR1,CMPK2,CMYA5,COL15A1,COL23A1,COL27A1,COL5A3,COL6A3,COL6A6,CPB1,CSMD1,CYP51A1,DHX58,DNM1,DPYD,DUSP1,DYSF,EDN1,EPHA4,EPHA7,FABP4,FABP5,FDPS,FGFR2,FLRT2,FLT1,GABRA3,GABRE,GALNT12,GAP43,GFOD1,GGT5,H19,HDAC9,HEG1,HSPB6,IGSF10,IL16,IQGAP3,ITGB3,KIF11,KIFC3,KLF2,KLHL13,KLHL30,KPNA2,LAMA4,LAMA5,LCP1,LIPE,…	112
Cell Death and Survival	apoptosis	Apoptosis	2.35e-16	-2.018	-1.568	ADAMTS6,ADCY1,ADORA2A,ADRA1B,AGTR1,AGTR2,Airn,Aldh1a1,ALDH1A2,ALDH1A3,ALDH3A1,ANGPTL4,ANKRD1,AQP1,ARNT2,ASPN,AURKB,CAMK2A,CCBE1,CCNB1,CD36,CD55,CDKN1C,CEMIP,COL3A1,COL5A3,COL6A3,CRYAB,CYP26B1,DHCR24,DHX58,DMPK,DNM1,DUSP1,EDN1,EDNRB,EHD4,ENPP1,EPHA4,EPHA7,F2R,FBLIM1,FGFR2,FGL2,FLT1,FSCN1,GADD45B,GPR176,H19,HDAC9,HIP1,HMMR,HSPA4,HSPB6,ICOSLG,IFI27L2,IL1RL1,IRF7,ITGB3,KCNJ8,KIF11,KIF22,KIFC3,KLF2,KP…	126
Cell Death and Survival,Organismal Injury and Abnormalities	cell death	Cell death of tumor cell lines	4.6e-08	-2.235	-1.932	ADAMTS6,ADORA2A,AGTR2,ALDH1A3,ANGPTL4,ANKRD1,ASPN,AURKB,BCHE,CCNB1,CD55,CDKN1C,CEMIP,CKAP2L,COL3A1,CPB1,CRYAB,DHCR24,DNM1,DPYD,DUSP1,EDN1,ENPP1,F2R,FGFR2,FLT1,FSCN1,GADD45B,GPR176,H19,HDAC9,HIP1,HMMR,HSPA4,HSPB6,IL1RL1,ITGB3,KIF11,KIF22,KIFC3,KLF2,KPNA2,LAMA5,LOX,LSP1,MAP3K10,MBD1,MYD88,MYLK,NFIL3,NOVA1,NPAS4,NUPR1,PBK,PCDH10,PDE1B,PDGFD,PFKFB3,PIMREG,PTP4A3,PTPN13,RRS1,SERPINE1,SFRP4,SLC6A6,SPAG…	78
Cell Morphology	abnormal morphology	Abnormal morphology of subcellular	3.83e-06	-2.353	-2.026	ASPN,AURKB,CAMK2A,CD36,CMYA5,COL3A1,CYP26B1,DLGAP5,DMPK,DNM1,DUSP1,DYSF,EHD4,EPHA7,GAP43,HSPA4,HSPB7,ITGA8,KALRN,KIF22,Kifc1/Kifc5b,LAMA4,LDLR,LIPE,LOX,MYH10,MYO10,NPTX1,NXNL2,PTPN13,RAPSN,RRS1,SPAG5,STON2,TDRP,TGFBI	36
Cardiovascular Disease,Organismal Injury and Abnormalities	failure	Failure of heart	1.76e-05	-2.433	-2.131	ADORA2A,ADRA1B,AGTR1,AGTR2,CD36,CRYAB,CYP51A1,FLT1,GABRA3,GABRE,HSPB7,IL16,IL1RL1,LNX1,MYH10,MYOM1,NPR3,PKP2,PSMB9,SERPINE1,TAGLN,TNC	22
Cancer,Organismal Injury and Abnormalities	pelvic cancer	Pelvic cancer	8.31e-18			ABTB2,ACYP2,ADAMTS6,ADCY1,ADORA2A,ADRA1B,AGTR1,AGTR2,AHSG,ALDH1A2,ALDH3A1,ANGPTL4,ANKRD1,ANKRD34A,APOD,AQP1,ARHGAP20,ARRDC4,ARSJ,ASPA,ASPN,ATG16L2,ATP10A,ATP8B1,AURKB,B3GNT8,BCAR3,BCHE,BMP3,BMPER,BOC,C1QTNF2,CCDC42,CCNB1,CCNB2,CD34,CD36,CD55,CDK15,CDKN2B,CEMIP,CHST15,CKAP2L,CMKLR1,CMYA5,COL15A1,COL23A1,COL27A1,COL3A1,COL5A3,COL6A3,COL6A6,CPB1,CRYAB,CSMD1,CYP26B1,CYP51A1,DGKH,DHCR24,DHX58,DIO2,DLG…	239
Cancer,Organismal Injury and Abnormalities,Reproductive System Disease	genital tract cancer	Genital tract cancer	2.85e-16			ABTB2,ACYP2,ADAMTS6,ADCY1,ADORA2A,ADRA1B,AGTR1,AGTR2,ALDH1A2,ALDH3A1,ANGPTL4,ANKRD1,APOD,AQP1,ARHGAP20,ARRDC4,ASPA,ASPN,ATG16L2,ATP10A,ATP8B1,AURKB,BCAR3,BCHE,BMPER,C1QTNF2,CCDC42,CCNB1,CCNB2,CD34,CD36,CD55,CDK15,CDKN2B,CEMIP,CHST15,CMKLR1,CMYA5,COL15A1,COL23A1,COL3A1,COL5A3,COL6A3,COL6A6,CPB1,CRYAB,CSMD1,CYP51A1,DGKH,DHCR24,DHX58,DIO2,DLK1,DMPK,DPYD,DTX3L,DUSP1,DYSF,ECM2,EDN1,EDNRB,ENPP1,ENTPD2,…	212
Cancer,Organismal Injury and Abnormalities,Reproductive System Disease	breast or gynecological cancer	Breast or gynecological cancer	3.88e-15			ABTB2,ACYP2,ADAMTS6,ADCY1,ADORA2A,ADRA1B,AGTR2,ALDH1A2,ALDH1A3,ALDH3A1,ANGPTL4,APOD,AQP1,ARHGAP20,ARRDC4,ASPA,ASPN,ATG16L2,ATP10A,ATP8B1,AURKB,BCAR3,BCHE,BMPER,C1QTNF2,CAMK2A,CCDC42,CCNB1,CCNB2,CD34,CD36,CD55,CDK15,CDKN2B,CEMIP,CHST15,CMPK2,CMYA5,COL15A1,COL23A1,COL27A1,COL3A1,COL5A3,COL6A3,COL6A6,CRYAB,CSMD1,CYP51A1,DGKH,DHCR24,DHRS3,DHX58,DIO2,DLGAP5,DLK1,DMPK,DPYD,DTX3L,DUSP1,DYSF,ECH1,ECM2,ED…	209
Cancer,Organismal Injury and Abnormalities	genitourinary carcinoma	Genitourinary carcinoma	1.25e-14			ABTB2,ACYP2,ADAMTS6,ADCY1,ADORA2A,ADRA1B,AGTR2,AHSG,ALDH1A2,ALDH1A3,ALDH3A1,ANGPTL4,ANKRD1,ANKRD34A,APOD,AQP1,ARHGAP20,ARRDC4,ARSJ,ASPA,ASPN,ATG16L2,ATP10A,ATP8B1,AURKB,B3GNT8,BCAR3,BMP3,BMPER,BOC,C1QTNF2,CAMK2A,CCDC42,CCNB1,CCNB2,CD34,CD36,CD55,CDK15,CDKN2B,CEMIP,CHST15,CKAP2L,CMKLR1,CMYA5,COL15A1,COL23A1,COL27A1,COL3A1,COL5A3,COL6A3,COL6A6,CPB1,CRYAB,CSMD1,CYP51A1,DGKH,DHRS3,DHX58,DIO2,DLK1,DMP…	234
Cancer,Gastrointestinal Disease,Organismal Injury and Abnormalities	malignant neoplasm of large intestine	Malignant neoplasm of large intestine	2.23e-14			ABTB2,ACYP2,ADAMTS6,ADCY1,ADORA2A,ADRA1B,AGTR1,AGTR2,AHSG,ALDH1A2,ALDH1A3,ALDH3A1,ANGPTL4,ANGPTL7,ANKRD34A,APOD,AQP1,ARHGAP20,ARNT2,ARSJ,ASPA,ASPN,ATP10A,ATP8B1,AURKB,B3GNT8,BCAR3,BCHE,BMP3,BMPER,BOC,C1QB,C1QTNF2,CALML4,CCBE1,CCNB1,CCNB2,CD34,CD36,CD55,CDK15,CDKN2B,CEMIP,CHST15,CKAP2L,CMKLR1,CMPK2,CMYA5,COL15A1,COL23A1,COL27A1,COL3A1,COL5A3,COL6A3,COL6A6,CPB1,CRYAB,CSMD1,CYP26B1,CYP51A1,DGKH,DHCR…	236
Cancer,Organismal Injury and Abnormalities	pelvic carcinoma	Pelvic carcinoma	3.53e-14			ABTB2,ACYP2,ADAMTS6,ADCY1,ADORA2A,ADRA1B,AGTR2,AHSG,ALDH1A2,ALDH3A1,ANGPTL4,ANKRD1,ANKRD34A,APOD,AQP1,ARHGAP20,ARRDC4,ARSJ,ASPA,ASPN,ATG16L2,ATP10A,ATP8B1,AURKB,B3GNT8,BCAR3,BMP3,BMPER,BOC,C1QTNF2,CCDC42,CCNB1,CCNB2,CD34,CD36,CD55,CDK15,CDKN2B,CEMIP,CHST15,CKAP2L,CMKLR1,CMYA5,COL15A1,COL23A1,COL27A1,COL3A1,COL5A3,COL6A3,COL6A6,CPB1,CRYAB,CSMD1,CYP26B1,CYP51A1,DGKH,DHX58,DIO2,DLK1,DMPK,DPYD,DTX3L,…	222
Cancer,Gastrointestinal Disease,Organismal Injury and Abnormalities	colorectal cancer	Colorectal cancer	4.7e-14			ACYP2,ADCY1,ADORA2A,ADRA1B,AGTR2,AHSG,ALDH1A2,ALDH1A3,ANGPTL4,APOD,AQP1,ARHGAP20,ASPA,ASPN,ATP10A,ATP8B1,AURKB,B3GNT8,BCHE,BMP3,BOC,C1QB,C1QTNF2,CCBE1,CCNB1,CCNB2,CD34,CD36,CD55,CDKN2B,CEMIP,CKAP2L,CMKLR1,CMPK2,CMYA5,COL15A1,COL27A1,COL3A1,COL5A3,COL6A3,COL6A6,CRYAB,CSMD1,CYP26B1,CYP51A1,DGKH,DIO2,DLGAP5,DMPK,DPYD,DTX3L,DUSP1,ECM2,EDN1,EHD4,ENTPD2,EPHA7,F2R,FABP4,FBLIM1,FBLN7,FGFR2,FGL2,FLRT2,FLT…	172
Cancer,Endocrine System Disorders,Organismal Injury and Abnormalities	nonpituitary endocrine tumor	Nonpituitary endocrine tumor	6.89e-14			ABTB2,ADAMTS6,ADCY1,ADORA2A,ADRA1B,AHSG,ALDH1A2,ALDH1A3,ALDH3A1,ANGPTL4,ANKRD1,APOD,AQP1,ARHGAP20,ARNT2,ARRDC4,ARSJ,ASPA,ASPN,ATG16L2,ATP10A,ATP8B1,AURKB,B3GNT8,BCAR3,BCHE,BMPER,BOC,C1QB,C1QTNF2,CALML4,CAMK2A,CCBE1,CCDC42,CCNB2,CD34,CD36,CD55,CDK15,CDKN1C,CDKN2B,CEMIP,CHST15,CISH,CKAP2L,CMPK2,CMYA5,COL15A1,COL23A1,COL27A1,COL3A1,COL5A3,COL6A3,COL6A6,CPB1,CSMD1,CYP26B1,CYP51A1,DGKH,DHRS3,DHX58,DIO…	234
Cancer,Endocrine System Disorders,Organismal Injury and Abnormalities	endocrine gland tumor	Endocrine gland tumor	6.89e-14			ABTB2,ADAMTS6,ADCY1,ADORA2A,ADRA1B,AGTR1,AHSG,ALDH1A2,ALDH1A3,ALDH3A1,ANGPTL4,ANGPTL7,ANKRD1,APOD,AQP1,ARHGAP20,ARNT2,ARRDC4,ARSJ,ASPA,ASPN,ATG16L2,ATP10A,ATP8B1,AURKB,B3GNT8,BCAR3,BCHE,BMPER,BOC,C1QB,C1QTNF2,CALML4,CAMK2A,CCBE1,CCDC42,CCNB1,CCNB2,CD34,CD36,CD55,CDK15,CDKN1C,CDKN2B,CEMIP,CHST15,CISH,CKAP2L,CMPK2,CMYA5,COL15A1,COL23A1,COL27A1,COL3A1,COL5A3,COL6A3,COL6A6,CPB1,CSMD1,CYP26B1,CYP51A1,…	241
Cancer,Endocrine System Disorders,Organismal Injury and Abnormalities	endocrine cancer	Endocrine cancer	9.3e-14			ABTB2,ADAMTS6,ADCY1,ADORA2A,AGTR1,AHSG,ALDH1A2,ALDH1A3,ALDH3A1,ANGPTL4,ANGPTL7,ANKRD1,APOD,AQP1,ARHGAP20,ARNT2,ARRDC4,ARSJ,ASPA,ASPN,ATG16L2,ATP10A,ATP8B1,AURKB,B3GNT8,BCAR3,BCHE,BMPER,BOC,C1QB,C1QTNF2,CALML4,CAMK2A,CCBE1,CCDC42,CCNB1,CCNB2,CD34,CD36,CD55,CDK15,CDKN1C,CDKN2B,CEMIP,CHST15,CISH,CKAP2L,CMPK2,CMYA5,COL15A1,COL23A1,COL27A1,COL3A1,COL5A3,COL6A3,COL6A6,CPB1,CSMD1,CYP26B1,CYP51A1,DGKH,DH…	238
Organismal Injury and Abnormalities,Reproductive System Disease	benign pelvic disease	Benign pelvic disease	9.3e-14			ADRA1B,AGTR1,ALDH1A3,ANGPTL7,APOD,ASPN,AURKB,BCAR3,CD34,CEMIP,COL15A1,COL3A1,COL6A3,CSMD1,DIO2,DPYD,DUSP1,ECM2,EDN1,EDNRB,ENPP1,FABP4,FGFR2,FGL2,FLT1,H19,HEG1,HSPB7,IGSF10,ITGB3,LAMA4,LAMA5,LNX1,LSP1,MBD1,MYH10,MYLIP,NEGR1,NFIL3,PBK,PDGFD,PDK4,PFKFB3,PLEKHA4,RAMP1,RAMP2,RASL11B,RERG,RGCC,SCARA5,SERINC2,SFRP4,SIPA1L2,SLC6A6,SPECC1,TAGLN,TGFBI,TINAGL1,TMSB4X,TNC,TOP2A,XAF1,XKR4	63
Cancer,Endocrine System Disorders,Organismal Injury and Abnormalities	endocrine carcinoma	Endocrine carcinoma	1.65e-13			ABTB2,ADAMTS6,ADCY1,ADORA2A,AHSG,ALDH1A2,ALDH1A3,ALDH3A1,ANGPTL4,ANGPTL7,ANKRD1,APOD,AQP1,ARHGAP20,ARNT2,ARRDC4,ARSJ,ASPA,ASPN,ATG16L2,ATP10A,ATP8B1,AURKB,B3GNT8,BCAR3,BCHE,BMPER,BOC,C1QB,C1QTNF2,CALML4,CAMK2A,CCBE1,CCDC42,CCNB1,CCNB2,CD34,CD36,CD55,CDK15,CDKN1C,CDKN2B,CEMIP,CHST15,CISH,CKAP2L,CMPK2,CMYA5,COL15A1,COL23A1,COL27A1,COL3A1,COL5A3,COL6A3,COL6A6,CPB1,CSMD1,CYP26B1,CYP51A1,DGKH,DHRS3,DH…	237
Cancer,Gastrointestinal Disease,Organismal Injury and Abnormalities	intestinal carcinoma	Intestinal carcinoma	2.24e-13			ABTB2,ACYP2,ADAMTS6,ADCY1,ADORA2A,ADRA1B,AGTR1,AGTR2,AHSG,ALDH1A2,ALDH1A3,ALDH3A1,ANGPTL4,ANGPTL7,ANKRD34A,APOD,AQP1,ARHGAP20,ARNT2,ARSJ,ASPN,ATP10A,ATP8B1,AURKB,B3GNT8,BCAR3,BCHE,BMPER,BOC,C1QB,C1QTNF2,CALML4,CCBE1,CCNB1,CCNB2,CD34,CD55,CDK15,CDKN2B,CEMIP,CHST15,CKAP2L,CMPK2,CMYA5,COL15A1,COL23A1,COL27A1,COL3A1,COL5A3,COL6A3,COL6A6,CPB1,CSMD1,CYP26B1,CYP51A1,DGKH,DHCR24,DIO2,DLGAP5,DLK1,DMPK,DNM…	225
Cancer,Gastrointestinal Disease,Organismal Injury and Abnormalities	intestinal adenocarcinoma	Intestinal adenocarcinoma	3.68e-13			ABTB2,ACYP2,ADAMTS6,ADCY1,ADORA2A,ADRA1B,AGTR1,AGTR2,AHSG,ALDH1A2,ALDH1A3,ALDH3A1,ANGPTL4,ANGPTL7,ANKRD34A,APOD,AQP1,ARHGAP20,ARNT2,ARSJ,ASPN,ATP10A,ATP8B1,AURKB,B3GNT8,BCAR3,BCHE,BMPER,BOC,C1QB,C1QTNF2,CALML4,CCBE1,CCNB1,CCNB2,CD34,CD55,CDKN2B,CEMIP,CHST15,CKAP2L,CMPK2,CMYA5,COL15A1,COL23A1,COL27A1,COL3A1,COL5A3,COL6A3,COL6A6,CPB1,CSMD1,CYP26B1,CYP51A1,DGKH,DHCR24,DIO2,DLGAP5,DLK1,DMPK,DNM1,DPYD…	223
Cancer,Gastrointestinal Disease,Organismal Injury and Abnormalities	large intestine carcinoma	Large intestine carcinoma	4.46e-13			ABTB2,ACYP2,ADAMTS6,ADCY1,ADORA2A,ADRA1B,AGTR1,AGTR2,AHSG,ALDH1A2,ALDH1A3,ALDH3A1,ANGPTL4,ANGPTL7,ANKRD34A,APOD,AQP1,ARHGAP20,ARNT2,ARSJ,ASPN,ATP10A,ATP8B1,AURKB,B3GNT8,BCAR3,BCHE,BMPER,BOC,C1QB,C1QTNF2,CALML4,CCBE1,CCNB1,CCNB2,CD34,CD55,CDK15,CDKN2B,CEMIP,CHST15,CKAP2L,CMPK2,CMYA5,COL15A1,COL23A1,COL27A1,COL3A1,COL5A3,COL6A3,COL6A6,CPB1,CSMD1,CYP26B1,CYP51A1,DGKH,DHCR24,DIO2,DLGAP5,DLK1,DMPK,DNM…	224
Cancer,Gastrointestinal Disease,Organismal Injury and Abnormalities	large intestine adenocarcinoma	Large intestine adenocarcinoma	7.22e-13			ABTB2,ACYP2,ADAMTS6,ADCY1,ADORA2A,ADRA1B,AGTR1,AGTR2,AHSG,ALDH1A2,ALDH1A3,ALDH3A1,ANGPTL4,ANGPTL7,ANKRD34A,APOD,AQP1,ARHGAP20,ARNT2,ARSJ,ASPN,ATP10A,ATP8B1,AURKB,B3GNT8,BCAR3,BCHE,BMPER,BOC,C1QB,C1QTNF2,CALML4,CCBE1,CCNB1,CCNB2,CD34,CD55,CDKN2B,CEMIP,CHST15,CKAP2L,CMPK2,CMYA5,COL15A1,COL23A1,COL27A1,COL3A1,COL5A3,COL6A3,COL6A6,CPB1,CSMD1,CYP26B1,CYP51A1,DGKH,DHCR24,DIO2,DLGAP5,DLK1,DMPK,DNM1,DPYD…	222
Cancer,Organismal Injury and Abnormalities,Reproductive System Disease	breast or ovarian cancer	Breast or ovarian cancer	7.25e-13			ACYP2,ADAMTS6,ADCY1,ADORA2A,ADRA1B,ALDH1A2,ALDH1A3,ALDH3A1,ANGPTL4,APOD,AQP1,ARHGAP20,ASPN,ATG16L2,ATP10A,ATP8B1,AURKB,BCAR3,CAMK2A,CCNB1,CCNB2,CD34,CD36,CDK15,CDKN2B,CEMIP,CMPK2,CMYA5,COL15A1,COL23A1,COL27A1,COL3A1,COL5A3,COL6A3,COL6A6,CRYAB,CSMD1,CYP51A1,DGKH,DHCR24,DHRS3,DHX58,DIO2,DLGAP5,DMPK,DPYD,DUSP1,DYSF,ECH1,EDN1,ENTPD2,F2R,FABP4,FABP5,FBLN7,FDPS,FGFR2,FLRT2,FLT1,FSCN1,GADD45B,GGT5,GPR17…	156
Cancer,Organismal Injury and Abnormalities,Reproductive System Disease	tumorigenesis	Tumorigenesis of reproductive tract	1.04e-12			ABTB2,ACYP2,ADAMTS6,ADCY1,ADORA2A,AGTR2,ALDH1A2,ALDH3A1,ANGPTL4,APOD,AQP1,ARRDC4,ASPA,ASPN,ATG16L2,ATP10A,ATP8B1,AURKB,BCAR3,BCHE,BMPER,C1QTNF2,CCDC42,CCNB1,CCNB2,CD34,CD36,CD55,CDK15,CDKN2B,CEMIP,CHST15,CMYA5,COL15A1,COL23A1,COL3A1,COL6A3,COL6A6,CRYAB,CSMD1,CYP51A1,DGKH,DHCR24,DIO2,DLK1,DMPK,DPYD,DTX3L,DUSP1,DYSF,ECM2,EDNRB,ENPP1,EPHA7,F2R,FABP4,FBLN7,FDPS,FGFR2,FGL2,FLRT2,FLT1,GABRA3,GABRE,GDF6…	175
Cancer,Organismal Injury and Abnormalities	breast or gastric cancer	Breast or gastric cancer	1.04e-12			ACYP2,ADAMTS6,ADCY1,ADORA2A,ADRA1B,AGTR2,ALDH1A2,ALDH1A3,ALDH3A1,ANGPTL4,ANGPTL7,APOD,AQP1,ARHGAP20,ARSJ,ASPN,ATG16L2,ATP10A,ATP8B1,AURKB,BCAR3,BCHE,BMPER,BOC,C1QTNF2,CAMK2A,CCNB1,CCNB2,CD34,CD36,CDK15,CDKN2B,CEMIP,CMPK2,CMYA5,COL15A1,COL23A1,COL27A1,COL3A1,COL5A3,COL6A3,COL6A6,CRYAB,CSMD1,CYP51A1,DGKH,DHCR24,DHRS3,DHX58,DIO2,DLGAP5,DLK1,DMPK,DNM1,DPYD,DUSP1,DYSF,ECH1,EDN1,EDNRB,EHD4,ENTPD2,EPHA4…	193
Cancer,Organismal Injury and Abnormalities,Reproductive System Disease	female genital neoplasm	Female genital neoplasm	1.15e-12			ABTB2,ACYP2,ADAMTS6,ADCY1,ADORA2A,AGTR2,ALDH1A2,ALDH3A1,ANGPTL4,APOD,AQP1,ARRDC4,ASPA,ASPN,ATG16L2,ATP10A,ATP8B1,AURKB,BCAR3,BCHE,BMPER,C1QTNF2,CCDC42,CCNB1,CCNB2,CD34,CD36,CD55,CDK15,CDKN2B,CEMIP,CHST15,CMYA5,COL15A1,COL23A1,COL3A1,COL6A3,COL6A6,CRYAB,CSMD1,CYP51A1,DGKH,DHCR24,DIO2,DLK1,DMPK,DPYD,DTX3L,DUSP1,DYSF,ECM2,EDNRB,ENPP1,EPHA7,F2R,FABP4,FBLN7,FDPS,FGFR2,FGL2,FLRT2,FLT1,GABRA3,GABRE,GDF6…	175
Cancer,Gastrointestinal Disease,Organismal Injury and Abnormalities	gastrointestinal carcinoma	Gastrointestinal carcinoma	1.52e-12			ABTB2,ACYP2,ADAMTS6,ADCY1,ADORA2A,ADRA1B,AGTR1,AGTR2,AHSG,ALDH1A2,ALDH1A3,ALDH3A1,ANGPTL4,ANGPTL7,ANKRD34A,APOD,AQP1,ARHGAP20,ARNT2,ARSJ,ASPN,ATP10A,ATP8B1,AURKB,B3GNT8,BCAR3,BCHE,BMPER,BOC,C1QB,C1QTNF2,CALML4,CCBE1,CCNB1,CCNB2,CD34,CD55,CDK15,CDKN2B,CEMIP,CHST15,CKAP2L,CMPK2,CMYA5,COL15A1,COL23A1,COL27A1,COL3A1,COL5A3,COL6A3,COL6A6,CPB1,CRYAB,CSMD1,CYP26B1,CYP51A1,DGKH,DHCR24,DIO2,DLGAP5,DLK1,DM…	236
Cancer,Organismal Injury and Abnormalities	uveal or cutaneous melanoma	Uveal or cutaneous melanoma	1.74e-12			ABTB2,ADAMTS6,ADCY1,ADORA2A,ADRA1B,AGTR1,AGTR2,AHSG,ALDH1A2,ALDH3A1,ANGPTL7,ANKRD1,APOD,AQP1,ARHGAP20,ARNT2,ARRDC4,ARSJ,ASPA,ATP10A,ATP8B1,B3GNT8,BCAR3,BCHE,BMP3,BMPER,BOC,C1QTNF2,CCBE1,CCNB1,CD34,CD36,CD55,CEMIP,CHST15,CISH,CKAP2L,CMKLR1,CMPK2,CMYA5,COL15A1,COL23A1,COL27A1,COL3A1,COL5A3,COL6A3,COL6A6,CPB1,CRYAB,CSMD1,DGKH,DHRS3,DIO2,DLGAP5,DLK1,DMPK,DNM1,DPYD,DTX3L,DYSF,ECM2,EDN1,EDNRB,EHD4,ENPP…	209
Cancer,Gastrointestinal Disease,Organismal Injury and Abnormalities	gastrointestinal adenocarcinoma	Gastrointestinal adenocarcinoma	2.24e-12			ABTB2,ACYP2,ADAMTS6,ADCY1,ADORA2A,ADRA1B,AGTR1,AGTR2,AHSG,ALDH1A2,ALDH1A3,ALDH3A1,ANGPTL4,ANGPTL7,ANKRD34A,APOD,AQP1,ARHGAP20,ARNT2,ARSJ,ASPN,ATP10A,ATP8B1,AURKB,B3GNT8,BCAR3,BCHE,BMPER,BOC,C1QB,C1QTNF2,CALML4,CCBE1,CCNB1,CCNB2,CD34,CD55,CDKN2B,CEMIP,CHST15,CKAP2L,CMPK2,CMYA5,COL15A1,COL23A1,COL27A1,COL3A1,COL5A3,COL6A3,COL6A6,CPB1,CSMD1,CYP26B1,CYP51A1,DGKH,DHCR24,DIO2,DLGAP5,DLK1,DMPK,DNM1,DPYD…	227
Cancer,Organismal Injury and Abnormalities	multiple cancers	Multiple cancers	3.02e-12			ACYP2,ADAMTS6,ADCY1,ADORA2A,ADRA1B,ALDH1A2,ALDH1A3,ALDH3A1,ANGPTL4,APOD,AQP1,ARHGAP20,ASPN,ATG16L2,ATP10A,ATP8B1,AURKB,BCAR3,CAMK2A,CCNB1,CCNB2,CD34,CD36,CDK15,CDKN2B,CEMIP,CMPK2,CMYA5,COL15A1,COL23A1,COL27A1,COL3A1,COL5A3,COL6A3,COL6A6,CRYAB,CSMD1,CYP51A1,DGKH,DHCR24,DHRS3,DHX58,DIO2,DLGAP5,DMPK,DPYD,DUSP1,DYSF,ECH1,EDN1,ENTPD2,F2R,FABP4,FABP5,FBLN7,FDPS,FGFR2,FLRT2,FLT1,FSCN1,GADD45B,GGT5,GPR17…	158
Cancer,Endocrine System Disorders,Organismal Injury and Abnormalities	epithelial thyroid cancer	Thyroid carcinoma	3.02e-12			ABTB2,ADAMTS6,ADCY1,AHSG,ALDH1A2,ALDH1A3,ALDH3A1,ANGPTL4,ANKRD1,APOD,AQP1,ARHGAP20,ARNT2,ARRDC4,ASPA,ASPN,ATG16L2,ATP10A,ATP8B1,B3GNT8,BCAR3,BCHE,BMPER,BOC,C1QB,C1QTNF2,CALML4,CAMK2A,CCBE1,CCDC42,CCNB2,CD34,CD36,CD55,CDK15,CDKN1C,CDKN2B,CEMIP,CHST15,CISH,CKAP2L,CMPK2,CMYA5,COL15A1,COL23A1,COL27A1,COL3A1,COL5A3,COL6A3,COL6A6,CPB1,CSMD1,CYP26B1,CYP51A1,DGKH,DHRS3,DHX58,DIO2,DLGAP5,DMPK,DNM1,DPYD,DU…	225
Cancer,Dermatological Diseases and Conditions,Organismal Injury and Abnormalities	cutaneous melanoma cancer	Cutaneous melanoma	3.33e-12			ABTB2,ADAMTS6,ADCY1,ADORA2A,ADRA1B,AGTR1,AGTR2,AHSG,ALDH1A2,ALDH3A1,ANGPTL7,ANKRD1,APOD,AQP1,ARHGAP20,ARNT2,ARRDC4,ARSJ,ASPA,ATP10A,ATP8B1,B3GNT8,BCAR3,BCHE,BMP3,BMPER,BOC,C1QTNF2,CCBE1,CCNB1,CD34,CD36,CD55,CEMIP,CHST15,CISH,CKAP2L,CMKLR1,CMPK2,CMYA5,COL15A1,COL23A1,COL27A1,COL3A1,COL5A3,COL6A3,COL6A6,CPB1,CRYAB,CSMD1,DGKH,DHRS3,DIO2,DLGAP5,DLK1,DMPK,DNM1,DPYD,DTX3L,DYSF,ECM2,EDN1,EDNRB,EHD4,ENPP…	208
Cancer,Organismal Injury and Abnormalities	pelvic adenocarcinoma	Pelvic adenocarcinoma	3.33e-12			ABTB2,ACYP2,ADAMTS6,ADCY1,ADORA2A,ADRA1B,AGTR2,ALDH1A2,ANGPTL4,ANKRD1,APOD,AQP1,ARHGAP20,ARRDC4,ASPA,ASPN,ATG16L2,ATP10A,ATP8B1,AURKB,BCAR3,BMPER,BOC,C1QTNF2,CCDC42,CCNB1,CCNB2,CD34,CD36,CD55,CDK15,CDKN2B,CEMIP,CHST15,CMYA5,COL15A1,COL23A1,COL3A1,COL5A3,COL6A3,COL6A6,CPB1,CRYAB,CSMD1,CYP26B1,CYP51A1,DGKH,DHX58,DIO2,DMPK,DPYD,DTX3L,DYSF,ECM2,EDNRB,ENPP1,ENTPD2,EPHA4,EPHA7,F2R,FABP4,FBLN7,FDPS,FGFR…	190
Cancer,Endocrine System Disorders,Organismal Injury and Abnormalities	thyroid gland tumor	Thyroid gland tumor	3.78e-12			ABTB2,ADAMTS6,ADCY1,AHSG,ALDH1A2,ALDH1A3,ALDH3A1,ANGPTL4,ANKRD1,APOD,AQP1,ARHGAP20,ARNT2,ARRDC4,ASPA,ASPN,ATG16L2,ATP10A,ATP8B1,AURKB,B3GNT8,BCAR3,BCHE,BMPER,BOC,C1QB,C1QTNF2,CALML4,CAMK2A,CCBE1,CCDC42,CCNB2,CD34,CD36,CD55,CDK15,CDKN1C,CDKN2B,CEMIP,CHST15,CISH,CKAP2L,CMPK2,CMYA5,COL15A1,COL23A1,COL27A1,COL3A1,COL5A3,COL6A3,COL6A6,CPB1,CSMD1,CYP26B1,CYP51A1,DGKH,DHRS3,DHX58,DIO2,DLGAP5,DMPK,DNM1,D…	226
Cancer,Organismal Injury and Abnormalities	head and neck cancer	Head and neck cancer	4.47e-12			ABTB2,ACYP2,ADAMTS6,ADCY1,ADORA2A,AGTR1,AGTR2,AHSG,ALDH1A2,ALDH1A3,ALDH3A1,ANGPTL4,ANGPTL7,ANKRD1,APOD,AQP1,ARHGAP20,ARNT2,ARRDC4,ARSJ,ASPA,ASPN,ATG16L2,ATP10A,ATP8B1,B3GNT8,BCAR3,BCHE,BMPER,BOC,C1QB,C1QTNF2,CALML4,CAMK2A,CCBE1,CCDC42,CCNB1,CCNB2,CD34,CD36,CD55,CDK15,CDKN1C,CDKN2B,CEMIP,CHST15,CISH,CKAP2L,CMPK2,CMYA5,COL15A1,COL23A1,COL27A1,COL3A1,COL5A3,COL6A3,COL6A6,CPB1,CRYAB,CSMD1,CYP26B1,CYP…	251
Cancer,Organismal Injury and Abnormalities,Respiratory Disease	non-small cell lung cancer	Non-small cell lung carcinoma	6.02e-12			ADAMTS6,ADCY1,ADORA2A,ADRA1B,ALDH1A2,ALDH1A3,ALDH3A1,ANKRD34A,APOD,AQP1,ASPN,ATP10A,AURKB,BCHE,BMPER,CCBE1,CCNB1,CCNB2,CD34,CD55,CDKN1C,CDKN2B,CEMIP,CHST15,CKAP2L,CMYA5,COL27A1,COL3A1,COL5A3,COL6A3,CRYAB,CSMD1,CYP26B1,DHCR24,DLGAP5,DLK1,DPYD,DYSF,EDNRB,FABP4,FDPS,FGFR2,FLT1,GABRA3,GABRE,GADD45B,GALNT12,GGT5,H19,H2BC9,HDAC9,HEG1,HMGCS2,HMMR,HSPA4,HSPB6,INSC,IQGAP3,ITGA8,ITGB3,KALRN,KIF11,KLF2,KPNA…	118
Endocrine System Disorders,Gastrointestinal Disease,Metabolic Disease,Organismal Injury and Abnormalities	diabetes mellitus	Diabetes mellitus	7.62e-12			ADAMTS6,ADCY1,ADORA2A,ADRA1B,AGTR1,AGTR2,AHSG,Airn,ALDH1A2,ANGPTL4,ANGPTL7,APOD,AQP1,ARNT2,ASPA,ATP10A,CD34,CD36,CD55,CDKN2B,CISH,CMKLR1,COL15A1,COL23A1,COL27A1,COL3A1,COL5A3,COL6A3,CSMD1,CYP26B1,CYP51A1,DHRS3,DUSP1,EDN1,EDNRB,EHD4,ENPP1,EPHA4,EPHA7,F2R,FABP4,FBLN7,FLT1,GABRA3,GABRE,GADD45B,GAP43,HDAC9,HMGCS2,Ifi204 (includes others),IFI27L2,Ifi44,Ifit3/Ifit3b,IRF7,ITGB3,KCNJ8,KIF11,LCLAT1,LCP1,L…	97
Cancer,Dermatological Diseases and Conditions,Organismal Injury and Abnormalities	skin cancer	Skin cancer	1.41e-11			ABTB2,ACYP2,ADAMTS6,ADCY1,ADORA2A,ADRA1B,AGTR1,AGTR2,AHSG,ALDH1A2,ALDH3A1,ANGPTL4,ANGPTL7,ANKRD1,APOD,AQP1,ARHGAP20,ARNT2,ARRDC4,ARSJ,ASPA,ATP10A,ATP8B1,B3GNT8,BCAR3,BCHE,BMP3,BMPER,BOC,C1QTNF2,CCBE1,CCNB1,CD34,CD36,CD55,CEMIP,CHST15,CISH,CKAP2L,CMKLR1,CMPK2,CMYA5,COL15A1,COL23A1,COL27A1,COL3A1,COL5A3,COL6A3,COL6A6,CPB1,CRYAB,CSMD1,CYP26B1,DGKH,DHCR24,DHRS3,DHX58,DIO2,DLGAP5,DLK1,DMPK,DNM1,DPYD,D…	216
Cancer,Gastrointestinal Disease,Organismal Injury and Abnormalities	colon tumor	Colon tumor	1.59e-11			ACYP2,ADCY1,ADORA2A,ADRA1B,AGTR2,AHSG,ALDH1A2,ALDH1A3,ANGPTL4,APOD,AQP1,ARHGAP20,ATP10A,ATP8B1,AURKB,B3GNT8,BCAR3,BCHE,BOC,C1QTNF2,CCBE1,CCNB2,CD55,CMYA5,COL27A1,COL3A1,COL5A3,COL6A3,COL6A6,CSMD1,CYP26B1,CYP51A1,DIO2,DLGAP5,DMPK,DPYD,DTX3L,DUSP1,ECM2,EHD4,ENTPD2,EPHA7,FABP4,FBLIM1,FGFR2,FLRT2,FLT1,FSCN1,GABRA3,GALNT12,GAP43,GDF6,GGT5,GNG4,GRIA4,HMGCS2,HMMR,HSPA4,HSPB6,HSPB7,HTRA4,ICOSLG,IGSF10,IN…	145
Cancer,Organismal Injury and Abnormalities,Reproductive System Disease	female genital tract cancer	Female genital tract cancer	1.77e-11			ABTB2,ACYP2,ADAMTS6,ADCY1,ADORA2A,AGTR2,ALDH1A2,ALDH3A1,ANGPTL4,APOD,AQP1,ARRDC4,ASPA,ASPN,ATG16L2,ATP10A,ATP8B1,AURKB,BCAR3,BCHE,BMPER,C1QTNF2,CCDC42,CCNB1,CCNB2,CD36,CD55,CDK15,CDKN2B,CEMIP,CHST15,CMYA5,COL15A1,COL23A1,COL3A1,COL6A3,COL6A6,CRYAB,CSMD1,CYP51A1,DGKH,DHCR24,DIO2,DLK1,DMPK,DPYD,DTX3L,DYSF,ECM2,EDNRB,ENPP1,EPHA7,F2R,FABP4,FBLN7,FDPS,FGFR2,FGL2,FLRT2,FLT1,GABRA3,GABRE,GDF6,GGT5,GJB5,…	168
Cancer,Organismal Injury and Abnormalities	genitourinary adenocarcinoma	Genitourinary adenocarcinoma	4.55e-11			ABTB2,ACYP2,ADAMTS6,ADCY1,ADORA2A,AGTR2,ALDH1A2,ALDH1A3,ANGPTL4,ANKRD1,APOD,AQP1,ARHGAP20,ARRDC4,ASPA,ASPN,ATG16L2,ATP10A,ATP8B1,AURKB,BCAR3,BMPER,C1QTNF2,CCDC42,CCNB1,CCNB2,CD34,CD36,CD55,CDK15,CEMIP,CHST15,CMYA5,COL15A1,COL23A1,COL27A1,COL3A1,COL5A3,COL6A3,COL6A6,CPB1,CRYAB,CSMD1,CYP51A1,DGKH,DHRS3,DHX58,DIO2,DMPK,DNM1,DTX3L,DYSF,ECH1,ECM2,EDN1,EDNRB,ENPP1,ENTPD2,EPHA4,EPHA7,F2R,FABP4,FABP5,FDP…	194
Cancer,Gastrointestinal Disease,Organismal Injury and Abnormalities	colon cancer	Colon cancer	4.79e-11			ACYP2,ADCY1,ADORA2A,ADRA1B,AGTR2,AHSG,ALDH1A2,ALDH1A3,ANGPTL4,APOD,AQP1,ARHGAP20,ATP10A,ATP8B1,AURKB,B3GNT8,BCHE,BOC,C1QTNF2,CCBE1,CCNB2,CD55,CMYA5,COL27A1,COL3A1,COL5A3,COL6A3,COL6A6,CSMD1,CYP26B1,CYP51A1,DIO2,DLGAP5,DMPK,DPYD,DTX3L,DUSP1,ECM2,EHD4,ENTPD2,EPHA7,FABP4,FBLIM1,FGFR2,FLRT2,FLT1,FSCN1,GABRA3,GALNT12,GAP43,GDF6,GGT5,GNG4,GRIA4,HMGCS2,HMMR,HSPA4,HSPB6,HSPB7,HTRA4,ICOSLG,IGSF10,INSC,IQG…	142
Cancer,Organismal Injury and Abnormalities,Reproductive System Disease	uterine serous papillary cancer	Uterine serous papillary cancer	6.27e-11			APOD,AQP1,CCNB1,CCNB2,COL15A1,COL3A1,ECM2,EDNRB,ENPP1,FGL2,FLRT2,HMMR,HSPB6,KIF11,KPNA2,LAMA4,MATN2,MYLK,PRUNE2,RAMP1,SFRP4,TOP2A	22
Cancer,Organismal Injury and Abnormalities,Reproductive System Disease	development	Development of genital tumor	6.28e-11			ABTB2,ACYP2,ADCY1,ADORA2A,AGTR2,ALDH1A2,ANGPTL4,APOD,AQP1,ARRDC4,ASPA,ASPN,ATG16L2,ATP10A,ATP8B1,AURKB,BCAR3,BCHE,BMPER,C1QTNF2,CCDC42,CCNB1,CCNB2,CD34,CD36,CD55,CDK15,CEMIP,CHST15,CMYA5,COL15A1,COL23A1,COL3A1,COL6A3,COL6A6,CRYAB,CSMD1,DGKH,DIO2,DLK1,DMPK,DPYD,DTX3L,DYSF,ECM2,EDNRB,ENPP1,EPHA7,F2R,FABP4,FDPS,FGFR2,FGL2,FLRT2,FLT1,GABRA3,GABRE,GDF6,GGT5,GJB5,GPR176,GRIA4,H19,HDAC9,HEG1,HIP1,HMMR,H…	166
Cancer,Organismal Injury and Abnormalities,Reproductive System Disease	neoplasia	Prostatic tumor	7.28e-11			ADAMTS6,ADCY1,ADRA1B,AGTR1,ALDH1A2,ANKRD1,APOD,ARHGAP20,ASPN,ATP8B1,AURKB,BCAR3,C1QTNF2,CCNB1,CD34,CDKN2B,CMKLR1,CMYA5,COL15A1,COL23A1,COL3A1,COL5A3,COL6A3,COL6A6,CPB1,CSMD1,CYP51A1,DHX58,DMPK,DPYD,DTX3L,DUSP1,DYSF,EDN1,EDNRB,ENTPD2,EPHA4,FABP4,FDPS,FGFR2,FLRT2,FLT1,FSCN1,GADD45B,GGT5,GRIA4,HDAC9,HEG1,HIP1,HMMR,HSPA4,HSPB6,IL16,IL1RL1,IRF7,ITGA8,ITGB3,KALRN,KLF2,KLHL30,LAMA4,LAMA5,LCLAT1,LCP1,LDL…	130
Cancer,Organismal Injury and Abnormalities,Reproductive System Disease	female genital tract serous carcinoma	Female genital tract serous carcinoma	8.7e-11			ALDH1A2,APOD,AQP1,ATP8B1,CCNB1,CCNB2,COL15A1,COL3A1,COL6A3,ECM2,EDNRB,ENPP1,F2R,FGFR2,FGL2,FLRT2,FLT1,HMMR,HSPB6,KIF11,KPNA2,LAMA4,LOX,MATN2,MYLK,PDK4,PFKFB3,PRC1,PRUNE2,RAMP1,RGCC,SFRP4,TGFBI,TOP2A	34
Cancer,Organismal Injury and Abnormalities	pelvic serous carcinoma	Pelvic serous carcinoma	8.7e-11			ALDH1A2,APOD,AQP1,ATP8B1,CCNB1,CCNB2,COL15A1,COL3A1,COL6A3,ECM2,EDNRB,ENPP1,F2R,FGFR2,FGL2,FLRT2,FLT1,HMMR,HSPB6,KIF11,KPNA2,LAMA4,LOX,MATN2,MYLK,PDK4,PFKFB3,PRC1,PRUNE2,RAMP1,RGCC,SFRP4,TGFBI,TOP2A	34
Cancer,Organismal Injury and Abnormalities,Reproductive System Disease	male genital neoplasm	Male genital neoplasm	1.1e-10			ADAMTS6,ADCY1,ADRA1B,AGTR1,ALDH1A2,ANKRD1,APOD,ARHGAP20,ASPN,ATP8B1,AURKB,BCAR3,C1QTNF2,CCNB1,CD34,CDKN2B,CMKLR1,CMYA5,COL15A1,COL23A1,COL3A1,COL5A3,COL6A3,COL6A6,CPB1,CSMD1,CYP51A1,DHX58,DMPK,DPYD,DTX3L,DUSP1,DYSF,EDN1,EDNRB,ENTPD2,EPHA4,FABP4,FDPS,FGFR2,FLRT2,FLT1,FSCN1,GADD45B,GGT5,GRIA4,HDAC9,HEG1,HIP1,HMMR,HSPA4,HSPB6,IL16,IL1RL1,IRF7,ITGA8,ITGB3,KALRN,KIF11,KLF2,KLHL30,LAMA4,LAMA5,LCLAT1,LC…	132
Cancer,Organismal Injury and Abnormalities,Reproductive System Disease	prostate cancer	Prostate cancer	1.2e-10			ADAMTS6,ADCY1,ADRA1B,AGTR1,ALDH1A2,ANKRD1,APOD,ARHGAP20,ASPN,ATP8B1,BCAR3,C1QTNF2,CCNB1,CD34,CDKN2B,CMKLR1,CMYA5,COL15A1,COL23A1,COL3A1,COL5A3,COL6A3,COL6A6,CPB1,CSMD1,CYP51A1,DHX58,DMPK,DPYD,DTX3L,DUSP1,DYSF,EDN1,EDNRB,ENTPD2,EPHA4,FABP4,FDPS,FGFR2,FLRT2,FLT1,FSCN1,GADD45B,GGT5,GRIA4,HDAC9,HEG1,HIP1,HMMR,HSPA4,HSPB6,IL16,IL1RL1,IRF7,ITGA8,ITGB3,KALRN,KLF2,KLHL30,LAMA4,LAMA5,LCLAT1,LCP1,LDLR,LING…	129
Cancer,Organismal Injury and Abnormalities,Reproductive System Disease	breast cancer	Breast cancer	1.25e-10			ADAMTS6,ADRA1B,ALDH1A3,ALDH3A1,ANGPTL4,APOD,AQP1,ARHGAP20,ASPN,ATG16L2,ATP10A,ATP8B1,BCAR3,CAMK2A,CCNB1,CCNB2,CD34,CDK15,CEMIP,CMPK2,CMYA5,COL15A1,COL27A1,COL5A3,COL6A3,COL6A6,CRYAB,CSMD1,DGKH,DHRS3,DHX58,DIO2,DLGAP5,DMPK,DPYD,DUSP1,DYSF,ECH1,EDN1,ENTPD2,FABP4,FABP5,FDPS,FGFR2,FLRT2,FLT1,FSCN1,GADD45B,GPR176,GRIA4,H19,H2BC9,HDAC9,HEG1,HMMR,HSPA4,HSPB6,HSPB7,IL16,IL1RL1,IRF7,ITGB3,KALRN,KIF11,KIF2…	128
Cancer,Organismal Injury and Abnormalities	head and neck carcinoma	Head and neck carcinoma	1.49e-10			ABTB2,ADAMTS6,ADCY1,AGTR1,AHSG,ALDH1A2,ALDH1A3,ALDH3A1,ANGPTL4,ANKRD1,APOD,AQP1,ARHGAP20,ARNT2,ARRDC4,ASPA,ASPN,ATG16L2,ATP10A,ATP8B1,B3GNT8,BCAR3,BCHE,BMPER,BOC,C1QB,C1QTNF2,CALML4,CAMK2A,CCBE1,CCDC42,CCNB1,CCNB2,CD34,CD36,CD55,CDK15,CDKN1C,CDKN2B,CEMIP,CHST15,CISH,CKAP2L,CMPK2,CMYA5,COL15A1,COL23A1,COL27A1,COL3A1,COL5A3,COL6A3,COL6A6,CPB1,CRYAB,CSMD1,CYP26B1,CYP51A1,DGKH,DHRS3,DHX58,DIO2,DLGAP5…	230
Cancer,Organismal Injury and Abnormalities,Reproductive System Disease	genital carcinoma	Genital carcinoma	1.64e-10			ABTB2,ACYP2,ADAMTS6,ADCY1,ADORA2A,AGTR2,ALDH1A2,ANGPTL4,ANKRD1,APOD,AQP1,ARHGAP20,ARRDC4,ASPA,ASPN,ATG16L2,ATP10A,ATP8B1,AURKB,BCAR3,BMPER,C1QTNF2,CCDC42,CCNB1,CCNB2,CD34,CD36,CD55,CDK15,CDKN2B,CEMIP,CHST15,CMKLR1,CMYA5,COL15A1,COL23A1,COL3A1,COL5A3,COL6A3,COL6A6,CPB1,CRYAB,CSMD1,CYP51A1,DGKH,DHX58,DIO2,DMPK,DTX3L,DUSP1,DYSF,ECM2,EDNRB,ENPP1,ENTPD2,EPHA4,EPHA7,F2R,FABP4,FBLN7,FDPS,FGFR2,FGL2,FLRT…	186
Cancer,Organismal Injury and Abnormalities,Reproductive System Disease	malignant neoplasm of male genital organ	Malignant neoplasm of male genital organ	1.87e-10			ADAMTS6,ADCY1,ADRA1B,AGTR1,ALDH1A2,ANKRD1,APOD,ARHGAP20,ASPN,ATP8B1,BCAR3,C1QTNF2,CCNB1,CD34,CDKN2B,CMKLR1,CMYA5,COL15A1,COL23A1,COL3A1,COL5A3,COL6A3,COL6A6,CPB1,CSMD1,CYP51A1,DHX58,DMPK,DPYD,DTX3L,DUSP1,DYSF,EDN1,EDNRB,ENTPD2,EPHA4,FABP4,FDPS,FGFR2,FLRT2,FLT1,FSCN1,GADD45B,GGT5,GRIA4,HDAC9,HEG1,HIP1,HMMR,HSPA4,HSPB6,IL16,IL1RL1,IRF7,ITGA8,ITGB3,KALRN,KLF2,KLHL30,LAMA4,LAMA5,LCLAT1,LCP1,LDLR,LING…	130
Cancer,Organismal Injury and Abnormalities,Respiratory Disease	carcinoma	Lung carcinoma	2.15e-10			ADAMTS6,ADCY1,ADORA2A,ADRA1B,AHSG,ALDH1A2,ALDH1A3,ALDH3A1,ANGPTL7,ANKRD34A,APOD,AQP1,ASPN,ATP10A,AURKB,BCAR3,BCHE,BMPER,BOC,CCBE1,CCNB1,CCNB2,CD34,CD55,CDKN1C,CDKN2B,CEMIP,CHST15,CISH,CKAP2L,CMYA5,COL15A1,COL23A1,COL27A1,COL3A1,COL5A3,COL6A3,COL6A6,CRYAB,CSMD1,CYP26B1,DGKH,DHCR24,DLGAP5,DLK1,DMPK,DPYD,DTX3L,DYSF,ECM2,EDNRB,ENPP1,EPHA7,FABP4,FBLIM1,FDPS,FGFR2,FLT1,GABRA3,GABRE,GADD45B,GALNT12,GGT5…	152
Cancer,Organismal Injury and Abnormalities	nonsquamous tumor	Nonsquamous tumor	2.52e-10			ADAMTS6,ADCY1,ADRA1B,ALDH1A3,ANKRD34A,APOD,ATP10A,AURKB,BCHE,BMPER,CCNB1,CCNB2,CD34,CDKN1C,CEMIP,CHST15,CKAP2L,CMYA5,COL27A1,COL3A1,COL5A3,COL6A3,CRYAB,CSMD1,DHCR24,DLGAP5,DLK1,DPYD,DYSF,FABP4,FDPS,FGFR2,FLT1,GABRE,GADD45B,H2BC9,HDAC9,HMMR,HSPA4,HSPB6,INSC,IQGAP3,ITGA8,ITGB3,KALRN,KIF11,KLF2,KPNA2,LAMA4,LCLAT1,LCP1,LMCD1,LOX,MATN2,MCM5,METRNL,MKI67,MTURN,MVD,MYD88,MYLIP,MYO10,NET1,NHSL2,NPAS4,NPR…	92
Cancer,Gastrointestinal Disease,Organismal Injury and Abnormalities	colon carcinoma	Colon carcinoma	3.64e-10			ACYP2,ADCY1,ADORA2A,ADRA1B,AGTR2,AHSG,ALDH1A2,ALDH1A3,ANGPTL4,APOD,AQP1,ARHGAP20,ATP10A,ATP8B1,AURKB,B3GNT8,BCHE,BOC,C1QTNF2,CCBE1,CD55,CMYA5,COL27A1,COL3A1,COL5A3,COL6A3,COL6A6,CSMD1,CYP26B1,CYP51A1,DIO2,DMPK,DPYD,DTX3L,DUSP1,ECM2,EHD4,ENTPD2,EPHA7,FABP4,FBLIM1,FGFR2,FLRT2,FLT1,FSCN1,GABRA3,GALNT12,GAP43,GDF6,GGT5,GNG4,GRIA4,HMGCS2,HMMR,HSPA4,HSPB6,HSPB7,HTRA4,ICOSLG,IGSF10,INSC,IQGAP3,IRF7,ITGA…	135
Cancer,Organismal Injury and Abnormalities,Reproductive System Disease	breast or ovarian carcinoma	Breast or ovarian carcinoma	3.92e-10			ACYP2,ADAMTS6,ADCY1,ADORA2A,ADRA1B,ALDH1A2,ALDH1A3,ALDH3A1,ANGPTL4,APOD,AQP1,ARHGAP20,ATG16L2,ATP10A,ATP8B1,AURKB,BCAR3,CAMK2A,CCNB1,CD34,CD36,CDK15,CMYA5,COL15A1,COL23A1,COL3A1,COL5A3,COL6A3,COL6A6,CSMD1,DGKH,DHRS3,DHX58,DIO2,DMPK,DYSF,ECH1,ENTPD2,F2R,FABP4,FBLN7,FDPS,FGFR2,FLRT2,FLT1,FSCN1,GGT5,GPR176,GRIA4,H19,H2BC9,HDAC9,HEG1,HSPA4,HSPB6,HSPB7,IGSF10,IL16,IL1RL1,IRF7,ITGA8,ITGB3,KALRN,KIF11,K…	130
Cancer,Organismal Injury and Abnormalities,Respiratory Disease	non-squamous non-small cell lung cancer	Nonsquamous non-small cell lung carcinoma	5.75e-10			ADAMTS6,ADCY1,ADRA1B,ALDH1A3,ANKRD34A,APOD,ATP10A,AURKB,BCHE,BMPER,CCNB1,CCNB2,CD34,CDKN1C,CEMIP,CHST15,CKAP2L,CMYA5,COL27A1,COL3A1,COL5A3,COL6A3,CRYAB,CSMD1,DHCR24,DLGAP5,DLK1,DPYD,DYSF,FABP4,FGFR2,FLT1,GABRE,GADD45B,H2BC9,HDAC9,HMMR,HSPA4,HSPB6,INSC,IQGAP3,ITGA8,ITGB3,KALRN,KIF11,KLF2,KPNA2,LAMA4,LCLAT1,LCP1,LMCD1,LOX,MATN2,MCM5,METRNL,MKI67,MTURN,MVD,MYD88,MYLIP,MYO10,NET1,NHSL2,NPAS4,NPR3,PBK…	91
Cancer,Gastrointestinal Disease,Organismal Injury and Abnormalities	colorectal carcinomagenesis	Colorectal carcinoma	7.91e-10			ACYP2,ADCY1,ADORA2A,ADRA1B,AGTR2,AHSG,ALDH1A2,ALDH1A3,ANGPTL4,APOD,AQP1,ARHGAP20,ATP10A,ATP8B1,AURKB,B3GNT8,BCHE,BOC,C1QTNF2,CCBE1,CD55,CDKN2B,CMYA5,COL27A1,COL3A1,COL5A3,COL6A3,COL6A6,CSMD1,CYP26B1,CYP51A1,DIO2,DMPK,DPYD,DTX3L,DUSP1,ECM2,EHD4,ENTPD2,EPHA7,FABP4,FBLIM1,FBLN7,FGFR2,FLRT2,FLT1,FSCN1,GABRA3,GALNT12,GAP43,GDF6,GGT5,GNG4,GRIA4,HMGCS2,HMMR,HSPA4,HSPB6,HSPB7,HTRA4,ICOSLG,IGSF10,INSC,IQG…	142
Cancer,Organismal Injury and Abnormalities,Respiratory Disease	lung adenocarcinoma	Lung adenocarcinoma	8.88e-10			ADAMTS6,ADCY1,ADRA1B,ALDH1A3,ANKRD34A,APOD,ATP10A,AURKB,BCHE,BMPER,CCNB1,CCNB2,CD34,CDKN1C,CEMIP,CHST15,CKAP2L,CMYA5,COL27A1,COL3A1,COL5A3,COL6A3,CRYAB,CSMD1,DHCR24,DLGAP5,DLK1,DPYD,DYSF,FABP4,FGFR2,FLT1,GABRE,GADD45B,H2BC9,HDAC9,HMMR,HSPA4,HSPB6,INSC,IQGAP3,ITGA8,ITGB3,KALRN,KIF11,KLF2,KPNA2,LAMA4,LCLAT1,LCP1,LMCD1,LOX,MATN2,MCM5,METRNL,MKI67,MTURN,MVD,MYD88,MYLIP,MYO10,NET1,NHSL2,NPAS4,NPR3,PBK…	90
Cancer,Hematological Disease,Immunological Disease,Organismal Injury and Abnormalities	B-cell neoplasm	B-cell neoplasm	9.65e-10			ADCY1,ADORA2A,ADRA1B,AGTR1,ALDH1A2,ANKRD34A,ATP10A,AURKB,BCHE,BMPER,CCNB1,CCNB2,CD34,CD36,CDKN1C,CDKN2B,CEMIP,CHST15,CKAP2L,CMPK2,CMYA5,COL27A1,COL3A1,COL6A3,CRYAB,CSMD1,CYP26B1,DHCR24,DLGAP5,DLK1,DPYD,DUSP1,DYSF,ENPP1,F2R,FDPS,FGFR2,FGL2,FLRT2,FLT1,FSCN1,GABRE,GNG4,HDAC9,HIP1,HMMR,IQGAP3,ITGB3,KALRN,KIF11,KLF2,KLHL13,KPNA2,LCP1,MAP3K10,MARK1,MBD1,MCM5,MKI67,MSMO1,MYD88,MYO10,NCAPH,NDNF,NET1,NEXN…	96
Cancer,Organismal Injury and Abnormalities,Reproductive System Disease	carcinoma	Breast carcinoma	1.02e-09			ADAMTS6,ADRA1B,ALDH1A3,ALDH3A1,ANGPTL4,APOD,AQP1,ARHGAP20,ATG16L2,ATP10A,ATP8B1,BCAR3,CAMK2A,CCNB1,CD34,CDK15,CMYA5,COL15A1,COL5A3,COL6A3,COL6A6,CSMD1,DGKH,DHRS3,DHX58,DIO2,DMPK,DYSF,ECH1,ENTPD2,FABP4,FDPS,FGFR2,FLRT2,FLT1,FSCN1,GPR176,H19,H2BC9,HDAC9,HEG1,HSPA4,HSPB6,HSPB7,IL16,IL1RL1,IRF7,ITGB3,KALRN,KIF11,KIF22,KLF2,KLHL13,LAMA4,LAMA5,LINGO1,LIPE,LNX1,LSP1,MAP3K10,MARK1,MBD1,MKI67,MTURN,MTUS2,…	106
Cancer,Hematological Disease,Immunological Disease,Organismal Injury and Abnormalities	B cell cancer	B cell cancer	1.46e-09			ADCY1,ADORA2A,ADRA1B,AGTR1,ALDH1A2,ANKRD34A,ATP10A,AURKB,BCHE,BMPER,CCNB1,CCNB2,CD34,CD36,CDKN1C,CDKN2B,CHST15,CKAP2L,CMPK2,CMYA5,COL27A1,COL3A1,COL6A3,CRYAB,CSMD1,CYP26B1,DHCR24,DLGAP5,DLK1,DPYD,DUSP1,DYSF,ENPP1,F2R,FDPS,FGFR2,FGL2,FLRT2,FLT1,FSCN1,GABRE,GNG4,HDAC9,HIP1,HMMR,IQGAP3,ITGB3,KALRN,KIF11,KLF2,KPNA2,LCP1,MAP3K10,MARK1,MBD1,MCM5,MKI67,MSMO1,MYD88,MYO10,NCAPH,NDNF,NET1,NEXN,NOVA1,PBK,PC…	92
Cancer,Gastrointestinal Disease,Organismal Injury and Abnormalities	colon adenocarcinoma	Colon adenocarcinoma	1.65e-09			ACYP2,ADCY1,ADORA2A,ADRA1B,AGTR2,AHSG,ALDH1A2,ALDH1A3,ANGPTL4,APOD,AQP1,ARHGAP20,ATP10A,ATP8B1,AURKB,B3GNT8,BCHE,BOC,C1QTNF2,CCBE1,CD55,CMYA5,COL27A1,COL3A1,COL5A3,COL6A3,COL6A6,CSMD1,CYP26B1,CYP51A1,DIO2,DMPK,DPYD,DTX3L,DUSP1,ECM2,EHD4,ENTPD2,EPHA7,FABP4,FBLIM1,FGFR2,FLRT2,FLT1,GABRA3,GALNT12,GAP43,GDF6,GGT5,GNG4,GRIA4,HMGCS2,HMMR,HSPA4,HSPB6,HSPB7,HTRA4,ICOSLG,IGSF10,INSC,IQGAP3,IRF7,ITGA8,KALR…	131
Endocrine System Disorders,Gastrointestinal Disease,Metabolic Disease,Organismal Injury and Abnormalities	diabetic complication	Diabetic complication	1.83e-09			ADORA2A,ADRA1B,AGTR1,AGTR2,Airn,ANGPTL4,APOD,AQP1,ASPA,CD34,CD36,CD55,COL15A1,COL23A1,COL27A1,COL3A1,COL5A3,COL6A3,CYP26B1,CYP51A1,DHRS3,DUSP1,EPHA7,F2R,FABP4,FBLN7,GADD45B,GAP43,HDAC9,HMGCS2,ITGB3,LCLAT1,LCP1,LDLR,LINGO1,LSP1,NDNF,NPTX1,PDK4,PLAC8,PTGFR,RAMP1,RAMP2,SCARA5,SERPINE1,Sp110 (includes others),TMSB4X,TNC,TNIK,TPM4,XPNPEP2	51
Cancer,Hematological Disease,Immunological Disease,Organismal Injury and Abnormalities	MYC mutation positive B-cell lymphoma	MYC mutation positive B-cell lymphoma	1.95e-09			AURKB,CCNB2,DLGAP5,HMMR,IQGAP3,KIF11,KPNA2,MKI67,NCAPH,PBK,PCLAF,PRC1,TOP2A	13
Cancer,Hematological Disease,Organismal Injury and Abnormalities	mature lymphocytic neoplasm	Mature lymphocytic neoplasm	2.34e-09			ADAMTS6,ADCY1,ADRA1B,ALDH1A2,ALDH3A1,ANKRD34A,AQP1,ATP10A,BCAR3,BCHE,BMPER,CCNB1,CCNB2,CD34,CD36,CDKN1C,CDKN2B,CEMIP,CHST15,CKAP2L,CMYA5,COL15A1,COL23A1,COL27A1,COL3A1,COL6A3,COL6A6,CRYAB,CSMD1,CYP26B1,DHCR24,DPYD,DUSP1,DYSF,ENPP1,F2R,FDPS,FGFR2,FGL2,FLRT2,FLT1,FSCN1,GABRE,GADD45B,GNG4,HDAC9,HEG1,HIP1,IGSF10,IL16,IQGAP3,IRF7,ITGB3,KALRN,KIF11,KLF2,KLHL13,KPNA2,LAMA5,LCP1,LINGO1,MARK1,MBD1,MCM5,MK…	99
Cancer,Hematological Disease,Immunological Disease,Organismal Injury and Abnormalities	non-Hodgkin disease	Non-Hodgkin lymphoma	3.9e-09			ADAMTS6,ADORA2A,AGTR1,AGTR2,ALDH1A2,ANKRD34A,AQP1,ATP10A,AURKB,BCHE,BMPER,CD34,CD36,CDKN1C,CDKN2B,CHST15,CMYA5,COL15A1,COL23A1,COL27A1,COL3A1,COL6A3,CSMD1,CYP26B1,DHCR24,DPYD,DYSF,F2R,FDPS,FGFR2,FGL2,FLRT2,FSCN1,GABRE,GADD45B,GNG4,HDAC9,HIP1,IL16,IRF7,ITGB3,KALRN,KIF11,KLF2,KPNA2,MARK1,MBD1,MCM5,MKI67,MTUS2,MYD88,MYLIP,MYO10,NDNF,NEXN,PCDH10,PI16,PKP2,PLS3,PRC1,PREX2,PSMB9,PTPN13,PTPRB,RGCC,SFRP4…	75
Inflammatory Disease,Organismal Injury and Abnormalities	chronic inflammatory disorder	Chronic inflammatory disorder	4.12e-09			ACYP2,ADAMTS6,ADORA2A,ADRA1B,AGTR1,AGTR2,AHSG,ANGPTL7,APOD,BMP3,CAMK2A,CCNB1,CD36,CEMIP,CMKLR1,COL3A1,CSMD1,CYP51A1,DNM1,DUSP1,EDN1,EDNRB,EHD4,F2R,FABP4,FBLN7,FDPS,FGFR2,FGL2,FLT1,GABRA3,GABRE,GADD45B,GGT5,GNG4,HDAC9,HMGCS2,ICOSLG,Ifi204 (includes others),Igtp,IL16,IL1RL1,ITGB3,KLF2,LAMA5,LBH,LCP1,LMCD1,LSP1,MBD1,MKI67,MYD88,MYL12B,NPR3,PSMB9,RAMP2,RGCC,RNF144A,SERINC2,SERPINE1,SQLE,TAGLN,Tgtp1/T…	68
Cancer,Organismal Injury and Abnormalities,Reproductive System Disease	uterine tumor	Uterine tumor	6.74e-09			ABTB2,ACYP2,ADCY1,ADORA2A,AGTR2,ALDH1A2,ANGPTL4,APOD,AQP1,ARRDC4,ASPA,ASPN,ATG16L2,ATP10A,ATP8B1,AURKB,BCAR3,BCHE,BMPER,C1QTNF2,CCDC42,CCNB1,CCNB2,CD34,CD55,CEMIP,CHST15,CMYA5,COL15A1,COL3A1,COL6A3,COL6A6,CRYAB,CSMD1,DLK1,DMPK,DPYD,DTX3L,DYSF,ECM2,EDNRB,ENPP1,EPHA7,F2R,FABP4,FGFR2,FGL2,FLRT2,FLT1,GABRA3,GABRE,GDF6,GJB5,GPR176,GRIA4,H19,HDAC9,HEG1,HMMR,HSPB6,HSPB7,ICOSLG,IGSF10,IL16,INSC,IQGAP3,IT…	147
Cancer,Gastrointestinal Disease,Organismal Injury and Abnormalities	colorectal adenocarcinoma	Colorectal adenocarcinoma	7.51e-09			ACYP2,ADCY1,ADORA2A,ADRA1B,AGTR2,AHSG,ALDH1A2,ALDH1A3,ANGPTL4,APOD,AQP1,ARHGAP20,ATP10A,ATP8B1,AURKB,B3GNT8,BCHE,BOC,C1QTNF2,CCBE1,CD55,CDKN2B,CMYA5,COL27A1,COL3A1,COL5A3,COL6A3,COL6A6,CSMD1,CYP26B1,CYP51A1,DIO2,DMPK,DPYD,DTX3L,DUSP1,ECM2,EHD4,ENTPD2,EPHA7,FABP4,FBLIM1,FBLN7,FGFR2,FLRT2,FLT1,GABRA3,GALNT12,GAP43,GDF6,GGT5,GNG4,GRIA4,HMGCS2,HMMR,HSPA4,HSPB6,HSPB7,HTRA4,ICOSLG,IGSF10,INSC,IQGAP3,IR…	136
Cancer,Neurological Disease,Organismal Injury and Abnormalities	central nervous system cancer	Central nervous system cancer	9.11e-09			ABTB2,ACYP2,ADAMTS6,ADCY1,ADORA2A,AGTR2,AHSG,ALDH1A2,ALDH3A1,ANGPTL7,ANKRD1,ANKRD34A,AQP1,ARHGAP20,ARNT2,ARRDC4,ARSJ,ASPA,ATG16L2,ATP10A,ATP8B1,B3GNT8,BOC,C1QB,CALML4,CAMK2A,CCNB1,CD36,CDK15,CDKN1C,CDKN2B,CEMIP,CHST15,CISH,CKAP2L,CMPK2,CMYA5,COL15A1,COL23A1,COL27A1,COL3A1,COL5A3,COL6A3,COL6A6,CSMD1,DGKH,DHX58,DLGAP5,DLK1,DMPK,DNM1,DPYD,DTX3L,DUSP1,DYSF,ECH1,ECM2,EDNRB,EHD4,ENPP1,ENTPD2,EPHA4,EPHA…	189
Cancer,Organismal Injury and Abnormalities,Reproductive System Disease	prostatic carcinoma	Prostatic carcinoma	1.08e-08			ADAMTS6,ADCY1,ALDH1A2,ANKRD1,ARHGAP20,ASPN,ATP8B1,BCAR3,C1QTNF2,CCNB1,CD34,CDKN2B,CMKLR1,CMYA5,COL15A1,COL23A1,COL3A1,COL5A3,COL6A3,COL6A6,CPB1,CSMD1,CYP51A1,DHX58,DMPK,DTX3L,DUSP1,DYSF,EDNRB,ENTPD2,EPHA4,FABP4,FDPS,FGFR2,FLRT2,FLT1,FSCN1,GADD45B,GGT5,GRIA4,HDAC9,HEG1,HIP1,HSPA4,HSPB6,IL16,IL1RL1,IRF7,ITGA8,ITGB3,KALRN,KLF2,KLHL30,LAMA4,LAMA5,LCLAT1,LCP1,LDLR,LINGO1,LIPE,LUZP1,MAP3K7CL,MARK1,MKI6…	112
Cancer,Gastrointestinal Disease,Hepatic System Disease,Organismal Injury and Abnormalities	hepatobiliary carcinoma	Hepatobiliary carcinoma	1.17e-08			ACYP2,ADAMTS6,ADCY1,AHSG,ALDH1A3,AQP1,ARNT2,ARRDC4,ARSJ,ASPA,ASPN,ATG16L2,ATP10A,AURKB,BCHE,BMP3,BOC,C1QTNF2,CAMK2A,CCNB1,CCNB2,CD34,CD36,CDKN1C,CDKN2B,CISH,CMYA5,COL15A1,COL23A1,COL27A1,COL5A3,COL6A3,COL6A6,CPB1,CSMD1,CYP51A1,DHCR24,DHRS3,DLGAP5,DLK1,DMPK,DNM1,DPYD,DTX3L,DYSF,ECM2,EDNRB,EHD4,ENPP1,EPHA4,EPHA7,FABP5,FDPS,FGFR2,FLRT2,FLT1,GABRE,GDF6,GGT5,GJB5,GRIA4,H19,HDAC9,HEG1,HIP1,HMGCS2,HMMR,…	150
Cancer,Organismal Injury and Abnormalities,Reproductive System Disease	female genital tract adenocarcinoma	Female genital tract adenocarcinoma	1.42e-08			ABTB2,ACYP2,ADCY1,ADORA2A,AGTR2,ALDH1A2,ANGPTL4,APOD,AQP1,ARRDC4,ASPA,ASPN,ATG16L2,ATP10A,ATP8B1,AURKB,BCAR3,BMPER,C1QTNF2,CCDC42,CCNB1,CCNB2,CD36,CD55,CDK15,CEMIP,CHST15,CMYA5,COL15A1,COL23A1,COL3A1,COL6A3,COL6A6,CRYAB,CSMD1,DGKH,DIO2,DYSF,ECM2,EDNRB,ENPP1,EPHA7,F2R,FABP4,FDPS,FGFR2,FGL2,FLRT2,FLT1,GABRA3,GABRE,GDF6,GGT5,GJB5,GRIA4,HDAC9,HEG1,HMMR,HSPB6,ICOSLG,IGSF10,IL16,INSC,IQGAP3,IRF7,ITGA8,…	144
Cancer,Organismal Injury and Abnormalities	liquid tumor	Liquid tumor	1.43e-08			ABTB2,ADCY1,ADORA2A,ADRA1B,AGTR1,AGTR2,ALDH1A2,ALDH3A1,ANGPTL4,ATP10A,ATP8B1,AURKB,BCAR3,BCHE,BMPER,CD34,CD36,CDKN2B,CEMIP,CHST15,CKAP2L,CMPK2,CMYA5,COL15A1,COL23A1,COL27A1,COL3A1,COL6A3,COL6A6,CSMD1,CYP26B1,CYP51A1,DIO2,DLK1,DTX3L,DUSP1,DYSF,ECM2,EDNRB,ENPP1,EPHA4,F2R,FGFR2,FLT1,GABRA3,GABRE,GGT5,GJB5,GRIA4,HDAC9,HEG1,HIP1,HSPA4,ICOSLG,IGSF10,IL1RL1,INSC,IQGAP3,ITGB3,KALRN,KLHL13,KPNA2,LAMA5,LCP…	120
Cardiovascular System Development and Function	morphology	Morphology of cardiovascular system	1.66e-08			AGTR1,AGTR2,BMPER,CDKN1C,COL15A1,CRYAB,EDN1,EDNRB,HDAC9,HSPB7,ITGB3,KLF2,LAMA4,LDLR,LOX,MYD88,MYH10,MYLK,NEXN,PPP1R3C,RAMP2,SERPINE1,SLC6A6,STEAP3,TGM2,USP18	26
Cancer,Gastrointestinal Disease,Organismal Injury and Abnormalities	non-colon gastrointestinal cancer	Non-colon gastrointestinal cancer	1.72e-08			ABTB2,ACYP2,ADAMTS6,ADORA2A,ADRA1B,AGTR1,AGTR2,ALDH1A2,ALDH3A1,ANGPTL7,APOD,ARHGAP20,ARSJ,ASPN,ATP10A,ATP8B1,BCAR3,BCHE,BMPER,BOC,C1QTNF2,CCNB1,CD34,CDK15,CDKN2B,CEMIP,CMYA5,COL15A1,COL23A1,COL27A1,COL3A1,COL5A3,COL6A3,COL6A6,CRYAB,CSMD1,CYP26B1,CYP51A1,DGKH,DIO2,DLGAP5,DLK1,DNM1,DPYD,DUSP1,DYSF,EDNRB,EHD4,ENPP1,EPHA4,EPHA7,FABP4,FABP5,FBLN7,FGFR2,FGL2,FLRT2,FLT1,FSCN1,GABRA3,GABRE,GDF6,GFOD1,GRI…	156
Cancer,Hematological Disease,Immunological Disease,Organismal Injury and Abnormalities	leukemia	Leukemia	2.07e-08			ABTB2,ADCY1,ADORA2A,ADRA1B,AGTR1,AGTR2,ALDH1A2,ALDH3A1,ANGPTL4,ATP10A,ATP8B1,AURKB,BCAR3,BCHE,BMPER,CD34,CD36,CDKN2B,CEMIP,CHST15,CKAP2L,CMPK2,CMYA5,COL15A1,COL23A1,COL27A1,COL3A1,COL6A3,COL6A6,CSMD1,CYP26B1,CYP51A1,DIO2,DUSP1,DYSF,ECM2,EDNRB,ENPP1,EPHA4,F2R,FGFR2,FLT1,GABRA3,GABRE,GGT5,GJB5,GRIA4,HDAC9,HEG1,HIP1,HSPA4,ICOSLG,IGSF10,IL1RL1,INSC,IQGAP3,ITGB3,KALRN,KLHL13,KPNA2,LAMA5,LCP1,LINGO1,LN…	116
Cancer,Neurological Disease,Organismal Injury and Abnormalities	glioma	High grade glioma	2.29e-08			ABTB2,ACYP2,ADAMTS6,ADCY1,ADORA2A,AGTR2,AHSG,ALDH1A2,ALDH3A1,ANGPTL7,ANKRD1,ANKRD34A,AQP1,ARNT2,ARRDC4,ARSJ,ASPA,ATG16L2,ATP10A,ATP8B1,B3GNT8,BOC,C1QB,CALML4,CAMK2A,CCNB1,CD36,CDK15,CDKN1C,CDKN2B,CEMIP,CHST15,CISH,CMPK2,CMYA5,COL15A1,COL23A1,COL27A1,COL3A1,COL5A3,COL6A3,COL6A6,CSMD1,DGKH,DHX58,DLGAP5,DLK1,DMPK,DNM1,DPYD,DTX3L,DUSP1,DYSF,ECH1,ECM2,EDNRB,EHD4,ENPP1,ENTPD2,EPHA4,EPHA7,F2R,FABP5,FGFR…	172
Cancer,Organismal Injury and Abnormalities	malignant neoplasm of aerodigestive tract	Malignant neoplasm of aerodigestive tract	2.32e-08			ABTB2,ACYP2,ADAMTS6,ADCY1,ADRA1B,AGTR1,ALDH1A2,ALDH3A1,ASPN,ATP10A,BCHE,BOC,CCNB1,CEMIP,COL15A1,COL23A1,COL27A1,COL3A1,COL5A3,COL6A3,COL6A6,CRYAB,CSMD1,CYP26B1,DIO2,DLGAP5,DPYD,DUSP1,DYSF,ENPP1,EPHA7,FABP5,FGFR2,FGL2,FLRT2,FLT1,FSCN1,GABRA3,GABRE,GDF6,GFOD1,GRIA4,H19,HEG1,HIP1,HMMR,HSPB6,HTRA4,IGSF10,INSC,IQGAP3,ITGA8,KALRN,KIF11,KIFC3,KLF2,LAMA4,LAMA5,LCP1,LDLR,LSP1,MATN2,MCM5,MKI67,MYH10,MYLK,M…	96
Organismal Injury and Abnormalities,Reproductive System Disease	endometriosis	Endometriosis	2.51e-08			ADRA1B,AGTR1,ALDH1A3,ANGPTL7,APOD,CEMIP,COL3A1,DIO2,DPYD,DUSP1,EDN1,ENPP1,FABP4,FGL2,FLT1,HEG1,ITGB3,LAMA4,NFIL3,PBK,PDGFD,PFKFB3,RAMP1,RERG,RGCC,SERINC2,SFRP4,SLC6A6,SPECC1,TAGLN,TGFBI,TMSB4X,TOP2A,XKR4	34
Cardiovascular Disease,Organismal Injury and Abnormalities	abnormal morphology	Abnormal morphology of vasculature	3.02e-08			ADORA2A,ADRA1B,AGTR1,AGTR2,ANGPTL4,COL15A1,COL3A1,CYP26B1,CYP51A1,DLK1,EDN1,EDNRB,EHD4,ENPP1,F2R,FGFR2,FLT1,HSPB7,KLF2,LAMA4,LDLR,LOX,MYO10,RAMP2,TMEM204,TMSB4X	26
Cancer,Hematological Disease,Organismal Injury and Abnormalities	myelodysplastic syndrome or leukemia	Myelodysplastic syndrome or leukemia	3.33e-08			ABTB2,ADCY1,ADORA2A,ADRA1B,AGTR1,AGTR2,ALDH1A2,ALDH3A1,ANGPTL4,ATP10A,ATP8B1,AURKB,BCAR3,BCHE,BMPER,CD34,CD36,CDKN2B,CEMIP,CHST15,CKAP2L,CMPK2,CMYA5,COL15A1,COL23A1,COL27A1,COL3A1,COL6A3,COL6A6,CSMD1,CYP26B1,CYP51A1,DIO2,DLK1,DUSP1,DYSF,ECM2,EDNRB,ENPP1,EPHA4,F2R,FGFR2,FLT1,GABRA3,GABRE,GGT5,GJB5,GRIA4,HDAC9,HEG1,HIP1,HSPA4,ICOSLG,IGSF10,IL1RL1,INSC,IQGAP3,ITGB3,KALRN,KLHL13,KPNA2,LAMA5,LCP1,LING…	117
Cancer,Neurological Disease,Organismal Injury and Abnormalities	astrocytoma	Astrocytoma	4.29e-08			ABTB2,ACYP2,ADAMTS6,ADCY1,AGTR2,AHSG,ALDH1A2,ALDH3A1,ANGPTL7,ANKRD1,ANKRD34A,AQP1,ARNT2,ARRDC4,ARSJ,ASPA,ATG16L2,ATP10A,ATP8B1,B3GNT8,BOC,C1QB,CALML4,CAMK2A,CCNB1,CD36,CDK15,CDKN1C,CDKN2B,CEMIP,CHST15,CISH,CMPK2,CMYA5,COL15A1,COL23A1,COL27A1,COL3A1,COL5A3,COL6A3,COL6A6,CSMD1,DGKH,DHX58,DLGAP5,DLK1,DMPK,DNM1,DPYD,DTX3L,DUSP1,DYSF,ECH1,ECM2,EDNRB,EHD4,ENPP1,ENTPD2,EPHA4,EPHA7,FGFR2,FLRT2,FLT1,GABRE…	162
Endocrine System Disorders,Gastrointestinal Disease,Metabolic Disease,Organismal Injury and Abnormalities,Renal and Urological Disease	diabetic nephropathy	Diabetic nephropathy	4.34e-08			ADORA2A,ADRA1B,AGTR1,AGTR2,Airn,ANGPTL4,APOD,AQP1,ASPA,CD34,CD36,CD55,COL27A1,COL3A1,COL6A3,CYP26B1,CYP51A1,DHRS3,DUSP1,F2R,FABP4,FBLN7,GADD45B,HDAC9,HMGCS2,ITGB3,LCLAT1,LCP1,LDLR,LINGO1,LSP1,NDNF,NPTX1,PDK4,PLAC8,RAMP1,RAMP2,SCARA5,Sp110 (includes others),TMSB4X,TNC,TNIK,TPM4,XPNPEP2	44
Cancer,Organismal Injury and Abnormalities,Reproductive System Disease	female genital carcinoma	Female genital carcinoma	4.6e-08			ABTB2,ACYP2,ADAMTS6,ADCY1,ADORA2A,AGTR2,ALDH1A2,ANGPTL4,APOD,AQP1,ARRDC4,ASPA,ASPN,ATG16L2,ATP10A,ATP8B1,AURKB,BCAR3,BMPER,C1QTNF2,CCDC42,CCNB1,CCNB2,CD36,CD55,CDK15,CEMIP,CHST15,CMYA5,COL15A1,COL23A1,COL3A1,COL6A3,COL6A6,CRYAB,CSMD1,DGKH,DIO2,DMPK,DYSF,ECM2,EDNRB,ENPP1,EPHA7,F2R,FABP4,FBLN7,FDPS,FGFR2,FGL2,FLRT2,FLT1,GABRA3,GABRE,GDF6,GGT5,GJB5,GRIA4,HDAC9,HEG1,HMMR,HSPB6,ICOSLG,IGSF10,IL16,INSC…	149
Cancer,Organismal Injury and Abnormalities,Skeletal and Muscular Disorders	smooth muscle tumor	Smooth muscle tumor	4.91e-08			ASPN,AURKB,CD34,COL15A1,COL3A1,COL6A3,CSMD1,DUSP1,ECM2,EDNRB,FGFR2,FLT1,H19,HSPB7,LAMA5,LNX1,LSP1,MYH10,NEGR1,PDK4,PRC1,PSMB9,RAMP2,SCARA5,TGFBI,TINAGL1,TNC,TOP2A,XAF1	29
Cancer,Organismal Injury and Abnormalities	embryonal tumor	Embryonal tumor	4.96e-08			ABTB2,ACYP2,ADAMTS6,ADCY1,AGTR2,AHSG,ALDH1A2,ALDH3A1,ANGPTL7,ANKRD1,ANKRD34A,AQP1,ARNT2,ARRDC4,ARSJ,ASPA,ATG16L2,ATP10A,ATP8B1,B3GNT8,BOC,C1QB,CALML4,CAMK2A,CCNB1,CD36,CDK15,CDKN1C,CDKN2B,CEMIP,CHST15,CISH,CMPK2,CMYA5,COL15A1,COL23A1,COL27A1,COL3A1,COL5A3,COL6A3,COL6A6,CSMD1,CYP51A1,DGKH,DHX58,DLGAP5,DLK1,DMPK,DNM1,DPYD,DTX3L,DUSP1,DYSF,ECH1,ECM2,EDNRB,EHD4,ENPP1,ENTPD2,EPHA4,EPHA7,FDPS,FGFR2,FLT…	165
Cancer,Neurological Disease,Organismal Injury and Abnormalities	malignant glioma	High grade malignant glioma	5.82e-08			ABTB2,ACYP2,ADAMTS6,ADCY1,AGTR2,AHSG,ALDH1A2,ALDH3A1,ANGPTL7,ANKRD1,ANKRD34A,AQP1,ARNT2,ARRDC4,ARSJ,ASPA,ATG16L2,ATP10A,ATP8B1,B3GNT8,BOC,C1QB,CALML4,CAMK2A,CCNB1,CD36,CDK15,CDKN1C,CDKN2B,CEMIP,CHST15,CISH,CMPK2,CMYA5,COL15A1,COL23A1,COL27A1,COL3A1,COL5A3,COL6A3,COL6A6,CSMD1,DGKH,DHX58,DLGAP5,DLK1,DMPK,DNM1,DPYD,DTX3L,DUSP1,DYSF,ECH1,ECM2,EDNRB,EHD4,ENPP1,ENTPD2,EPHA4,EPHA7,FGFR2,FLT1,GABRE,GALNT…	161
Cancer,Gastrointestinal Disease,Organismal Injury and Abnormalities	upper gastrointestinal tract tumor	Upper gastrointestinal tract tumor	7.06e-08			ABTB2,ACYP2,ADAMTS6,ADORA2A,ADRA1B,AGTR1,AGTR2,ALDH1A2,ALDH3A1,ANGPTL7,ARHGAP20,ARSJ,ASPN,ATP10A,ATP8B1,BCAR3,BCHE,BMPER,BOC,C1QTNF2,CCNB1,CD34,CDKN2B,CEMIP,CKAP2L,CMYA5,COL15A1,COL23A1,COL27A1,COL3A1,COL5A3,COL6A3,COL6A6,CRYAB,CSMD1,CYP26B1,CYP51A1,DGKH,DIO2,DLGAP5,DLK1,DNM1,DPYD,DUSP1,DYSF,EDNRB,EHD4,ENPP1,EPHA4,EPHA7,FABP4,FABP5,FGFR2,FGL2,FLRT2,FLT1,FSCN1,GABRA3,GABRE,GDF6,GFOD1,GRIA4,H19,HEG…	149
Cancer,Organismal Injury and Abnormalities,Renal and Urological Disease	cancer	Bladder cancer	7.69e-08			ABTB2,ADAMTS6,ADORA2A,AHSG,ALDH1A2,ALDH3A1,ANKRD34A,APOD,ARSJ,ASPN,ATP10A,ATP8B1,AURKB,B3GNT8,BCAR3,BMP3,BOC,CDKN2B,CEMIP,CKAP2L,CMYA5,COL15A1,COL23A1,COL27A1,COL3A1,COL6A3,COL6A6,CSMD1,DGKH,DLGAP5,DLK1,DPYD,DUSP1,DYSF,EDN1,EDNRB,EPHA7,FABP4,FBLIM1,FGFR2,FLRT2,FLT1,GABRA3,GABRE,GGT5,GNG4,GRIA4,HDAC9,HMMR,HSPA4,HSPB6,HSPB7,ICOSLG,IGSF10,IL16,INSC,IRF7,ITGA8,ITGB3,KALRN,KIF11,KIF22,KLF2,KLHL30,LAMA…	122
Cancer,Hematological Disease,Immunological Disease,Organismal Injury and Abnormalities	B-cell lymphoma	B-cell lymphoma	8.75e-08			ADORA2A,ALDH1A2,ANKRD34A,ATP10A,AURKB,BCHE,BMPER,CCNB2,CD34,CD36,CDKN1C,CHST15,CMYA5,COL27A1,COL3A1,COL6A3,CYP26B1,DHCR24,DLGAP5,DLK1,DPYD,DYSF,F2R,FGFR2,FGL2,FLRT2,FSCN1,GABRE,GNG4,HDAC9,HIP1,HMMR,IQGAP3,ITGB3,KALRN,KIF11,KLF2,KPNA2,MARK1,MBD1,MCM5,MKI67,MYD88,MYO10,NCAPH,NDNF,NEXN,PBK,PCLAF,PKP2,PRC1,PRUNE2,PSMB9,PTPN13,SPAG5,SPECC1,STEAP3,SYNDIG1,TGFBI,TNC,TNIK,TOP2A	62
Cancer,Gastrointestinal Disease,Hepatic System Disease,Organismal Injury and Abnormalities	liver carcinoma	Liver carcinoma	9.1e-08			ACYP2,ADAMTS6,ADCY1,ALDH1A3,AQP1,ARNT2,ARRDC4,ARSJ,ASPA,ASPN,ATG16L2,ATP10A,AURKB,BCHE,BMP3,BOC,C1QTNF2,CAMK2A,CCNB1,CCNB2,CD36,CDKN1C,CDKN2B,CISH,COL15A1,COL27A1,COL6A3,COL6A6,CPB1,CSMD1,CYP51A1,DHCR24,DHRS3,DLGAP5,DLK1,DMPK,DNM1,DPYD,DTX3L,DYSF,ECM2,EDNRB,EHD4,ENPP1,EPHA4,EPHA7,FABP5,FDPS,FGFR2,FLRT2,FLT1,GABRE,GDF6,GGT5,GJB5,GRIA4,H19,HDAC9,HEG1,HMGCS2,HMMR,HSPA4,IGSF10,IL16,IQGAP3,ITGA8,KALRN…	139
Cancer,Neurological Disease,Organismal Injury and Abnormalities	glioblastoma cancer	Glioblastoma	9.1e-08			ABTB2,ACYP2,ADAMTS6,ADCY1,AGTR2,AHSG,ALDH1A2,ALDH3A1,ANGPTL7,ANKRD1,ANKRD34A,AQP1,ARNT2,ARRDC4,ARSJ,ASPA,ATG16L2,ATP10A,ATP8B1,B3GNT8,BOC,C1QB,CALML4,CAMK2A,CCNB1,CD36,CDK15,CDKN1C,CEMIP,CHST15,CISH,CMPK2,CMYA5,COL15A1,COL23A1,COL27A1,COL3A1,COL5A3,COL6A3,COL6A6,CSMD1,DGKH,DHX58,DLGAP5,DLK1,DMPK,DNM1,DPYD,DTX3L,DUSP1,DYSF,ECH1,ECM2,EDNRB,EHD4,ENPP1,ENTPD2,EPHA4,EPHA7,FGFR2,FLT1,GABRE,GALNT12,GAP4…	160
Cancer,Organismal Injury and Abnormalities,Renal and Urological Disease	bladder carcinoma	Bladder carcinoma	1.08e-07			ABTB2,ADAMTS6,ADORA2A,AHSG,ALDH1A2,ALDH3A1,ANKRD34A,APOD,ARSJ,ASPN,ATP10A,ATP8B1,AURKB,B3GNT8,BCAR3,BMP3,BOC,CDKN2B,CEMIP,CKAP2L,CMYA5,COL15A1,COL23A1,COL27A1,COL3A1,COL6A3,COL6A6,CSMD1,DGKH,DLK1,DUSP1,DYSF,EDN1,EDNRB,EPHA7,FABP4,FBLIM1,FGFR2,FLRT2,FLT1,GABRA3,GABRE,GGT5,GNG4,GRIA4,HDAC9,HMMR,HSPA4,HSPB6,HSPB7,ICOSLG,IGSF10,IL16,INSC,IRF7,ITGA8,ITGB3,KALRN,KIF11,KIF22,KLF2,KLHL30,LAMA4,LAMA5,LCP1…	119
Cancer,Neurological Disease,Organismal Injury and Abnormalities	glioma cancer	Glioma cancer	1.24e-07			ABTB2,ACYP2,ADAMTS6,ADCY1,ADORA2A,AGTR2,AHSG,ALDH1A2,ALDH3A1,ANGPTL7,ANKRD1,ANKRD34A,AQP1,ARHGAP20,ARNT2,ARRDC4,ARSJ,ASPA,ATG16L2,ATP10A,ATP8B1,B3GNT8,BOC,C1QB,CALML4,CAMK2A,CCNB1,CD36,CDK15,CDKN1C,CDKN2B,CEMIP,CHST15,CISH,CKAP2L,CMPK2,CMYA5,COL15A1,COL23A1,COL27A1,COL3A1,COL5A3,COL6A3,COL6A6,CSMD1,DGKH,DHX58,DLGAP5,DLK1,DMPK,DNM1,DPYD,DTX3L,DUSP1,DYSF,ECH1,ECM2,EDNRB,EHD4,ENPP1,ENTPD2,EPHA4,EPHA…	183
Cancer,Organismal Injury and Abnormalities,Reproductive System Disease	prostatic adenocarcinoma	Prostatic adenocarcinoma	1.32e-07			ADAMTS6,ADCY1,ALDH1A2,ANKRD1,ARHGAP20,ASPN,ATP8B1,BCAR3,C1QTNF2,CCNB1,CD34,CMYA5,COL15A1,COL23A1,COL3A1,COL5A3,COL6A3,COL6A6,CPB1,CSMD1,CYP51A1,DHX58,DMPK,DTX3L,DYSF,EDNRB,ENTPD2,EPHA4,FABP4,FDPS,FLRT2,FLT1,FSCN1,GADD45B,GGT5,GRIA4,HDAC9,HEG1,HIP1,HSPA4,HSPB6,IL16,IL1RL1,IRF7,ITGA8,ITGB3,KALRN,KLF2,KLHL30,LAMA4,LAMA5,LCLAT1,LCP1,LDLR,LINGO1,LIPE,LUZP1,MAP3K7CL,MARK1,MKI67,MTURN,MTUS2,MYH10,MYL12B…	101
Organismal Injury and Abnormalities,Reproductive System Disease	abnormality of endometrium	Abnormality of endometrium	1.32e-07			ABTB2,ACYP2,ADCY1,ADORA2A,AGTR2,ALDH1A2,ANGPTL4,APOD,AQP1,ARRDC4,ASPA,ASPN,ATG16L2,ATP10A,ATP8B1,AURKB,BCAR3,BMPER,C1QTNF2,CCDC42,CCNB1,CCNB2,CD55,CEMIP,CHST15,CMYA5,COL15A1,COL3A1,COL6A3,COL6A6,CRYAB,CSMD1,DLK1,DPYD,DTX3L,DYSF,ECM2,EDNRB,ENPP1,EPHA7,F2R,FABP4,FGFR2,FGL2,FLRT2,FLT1,GABRA3,GABRE,GDF6,GJB5,GPR176,GRIA4,HDAC9,HEG1,HMMR,HSPB6,ICOSLG,IGSF10,IL16,INSC,IQGAP3,ITGA8,ITGB3,KALRN,KIF11,KLF…	135
Cancer,Organismal Injury and Abnormalities	cancer of head	Cancer of head	1.43e-07			ABTB2,ACYP2,ADAMTS6,ADCY1,ADORA2A,AGTR2,AHSG,ALDH1A2,ALDH3A1,ANGPTL7,ANKRD1,AQP1,ARHGAP20,ARNT2,ARRDC4,ARSJ,ASPA,ASPN,ATG16L2,ATP10A,ATP8B1,B3GNT8,BOC,C1QB,CALML4,CAMK2A,CCNB1,CDK15,CDKN1C,CEMIP,CHST15,CISH,CKAP2L,CMPK2,CMYA5,COL15A1,COL23A1,COL27A1,COL3A1,COL5A3,COL6A3,COL6A6,CRYAB,CSMD1,CYP26B1,CYP51A1,DGKH,DHX58,DLGAP5,DMPK,DNM1,DPYD,DTX3L,DUSP1,DYSF,ECH1,ECM2,EDNRB,EHD4,ENPP1,ENTPD2,EPHA4,EPH…	187
Connective Tissue Disorders,Organismal Injury and Abnormalities,Skeletal and Muscular Disorders	non-traumatic arthropathy	Non-traumatic arthropathy	1.48e-07			ADAMTS6,ADORA2A,ADRA1B,AHSG,ALDH1A2,ANGPTL4,ANGPTL7,APOD,ASPN,CCNB1,CD36,CEMIP,CMKLR1,COL27A1,COL3A1,CRYAB,CSMD1,DIO2,DNM1,DUSP1,EHD4,FABP4,FBLN7,FDPS,FGFR2,FGL2,FLT1,GABRA3,GABRE,GADD45B,GNG4,HDAC9,ICOSLG,IL16,KLF2,LBH,LCP1,MBD1,MKI67,MYD88,MYLK,NUPR1,PDGFD,PLS3,PSMB9,RAMP2,RGCC,SERINC2,SLC1A6,SPIRE2,SQLE,TNC,UBE2L6,VIPR2	54
Cancer,Endocrine System Disorders,Organismal Injury and Abnormalities,Reproductive System Disease	ovarian cancer	Ovarian cancer	1.49e-07			ACYP2,ADAMTS6,ADCY1,ADORA2A,ALDH1A2,ALDH3A1,ATP8B1,AURKB,CCNB1,CCNB2,CD36,CDK15,CDKN2B,CMYA5,COL15A1,COL23A1,COL3A1,COL6A3,COL6A6,CSMD1,CYP51A1,DGKH,DHCR24,DIO2,F2R,FABP4,FBLN7,FDPS,FGFR2,FLRT2,FLT1,GGT5,GRIA4,H19,HDAC9,HMMR,IGSF10,IL16,IRF7,ITGA8,KALRN,KIF11,KPNA2,LAMA5,LCLAT1,LDLR,LINGO1,LIPE,LOX,LUZP1,MKI67,MTUS2,MYD88,MYH10,MYO10,NUPR1,PCLAF,PDK4,PFKFB3,PKP2,PRC1,PREX2,PSMB9,RGCC,SERPINE1,SIP…	74
Cancer,Organismal Injury and Abnormalities	papillary neoplasm	Papillary neoplasm	1.49e-07			ALDH1A2,ALDH1A3,APOD,ATP8B1,AURKB,CD34,COL15A1,COL23A1,COL6A3,EPHA4,F2R,FABP4,FABP5,FGFR2,FLRT2,FLT1,HIP1,HSPB6,IQGAP3,KLF2,LAMA5,LOX,MKI67,MYD88,PDK4,PFKFB3,PRC1,PTP4A3,PTPRB,RGCC,SERINC2,SERPINE1,TGM2,TMSB4X,TNIK,TOP2A	36
Cancer,Gastrointestinal Disease,Organismal Injury and Abnormalities	upper gastrointestinal tract cancer	Upper gastrointestinal tract cancer	1.49e-07			ABTB2,ACYP2,ADAMTS6,ADORA2A,ADRA1B,AGTR1,AGTR2,ALDH1A2,ALDH3A1,ANGPTL7,ARHGAP20,ARSJ,ASPN,ATP10A,ATP8B1,BCAR3,BCHE,BMPER,BOC,C1QTNF2,CCNB1,CD34,CEMIP,CMYA5,COL15A1,COL23A1,COL27A1,COL3A1,COL5A3,COL6A3,COL6A6,CRYAB,CSMD1,CYP26B1,CYP51A1,DGKH,DIO2,DLGAP5,DLK1,DNM1,DPYD,DUSP1,DYSF,EDNRB,EHD4,ENPP1,EPHA4,EPHA7,FABP4,FABP5,FGFR2,FGL2,FLRT2,FLT1,FSCN1,GABRA3,GABRE,GDF6,GFOD1,GRIA4,H19,HEG1,HIP1,HMMR,HS…	147
Cancer,Endocrine System Disorders,Organismal Injury and Abnormalities,Reproductive System Disease	gonadal tumor	Gonadal tumor	1.55e-07			ACYP2,ADAMTS6,ADCY1,ADORA2A,ALDH1A2,ALDH3A1,ATP8B1,AURKB,CCNB1,CCNB2,CD36,CDK15,CDKN2B,CMYA5,COL15A1,COL23A1,COL3A1,COL6A3,COL6A6,CSMD1,CYP51A1,DGKH,DHCR24,DIO2,DUSP1,F2R,FABP4,FBLN7,FDPS,FGFR2,FLRT2,FLT1,GGT5,GRIA4,H19,HDAC9,HMMR,IGSF10,IL16,IRF7,ITGA8,KALRN,KIF11,KPNA2,LAMA5,LCLAT1,LDLR,LINGO1,LIPE,LOX,LUZP1,MCM5,MKI67,MTUS2,MYD88,MYH10,MYO10,NUPR1,PCLAF,PDK4,PFKFB3,PKP2,PLXNB1,PRC1,PREX2,PRUNE…	78
Organismal Injury and Abnormalities,Respiratory Disease	chronic respiratory disorder	Chronic respiratory disorder	1.66e-07			ADORA2A,ADRA1B,AGTR1,ARNT2,BCHE,BMPER,BOC,COL6A3,CSMD1,CYP51A1,DPYD,EDN1,FABP5,FGFR2,FLT1,GABRA3,GABRE,GGT5,HDAC9,HSPA4,ITGA8,LCP1,LOX,MYD88,MYL12B,MYLK,NOVA1,NUPR1,RERG,RNF144A,SCARA5,SFRP4,TAGLN,TMSB4X,TOP2A	35
Cancer,Organismal Injury and Abnormalities	mixed neoplasia	Mixed neoplasia	1.67e-07			ACYP2,AURKB,CCNB1,CD36,CEMIP,CMYA5,COL23A1,COL27A1,COL3A1,COL6A3,COL6A6,CSMD1,CYP51A1,DGKH,DIO2,DLK1,DPYD,DTX3L,FDPS,FGFR2,FLT1,GABRE,GGT5,GPR176,GRIA4,H19,IGSF10,IL16,IRF7,ITGA8,KIF11,LAMA4,LAMA5,LCLAT1,LDLR,LINGO1,LUZP1,MTUS2,MYD88,MYH10,MYO10,NDNF,NHSL2,NPAS4,NRBF2,PBK,PCDH11X,PDK4,PFKFB3,PKP2,PRC1,PREX2,PRUNE2,PSMB9,PTP4A3,SCARA5,SERINC2,SLC1A6,SLC43A3,TGM2,TOP2A	61
Cancer,Endocrine System Disorders,Organismal Injury and Abnormalities,Reproductive System Disease	neoplasia	Ovarian tumor	1.69e-07			ACYP2,ADAMTS6,ADCY1,ADORA2A,ALDH1A2,ALDH3A1,ATP8B1,AURKB,CCNB1,CCNB2,CD36,CDK15,CDKN2B,CMYA5,COL15A1,COL23A1,COL3A1,COL6A3,COL6A6,CSMD1,CYP51A1,DGKH,DHCR24,DIO2,DUSP1,F2R,FABP4,FBLN7,FDPS,FGFR2,FLRT2,FLT1,GGT5,GRIA4,H19,HDAC9,HMMR,IGSF10,IL16,IRF7,ITGA8,KALRN,KIF11,KPNA2,LAMA5,LCLAT1,LDLR,LINGO1,LIPE,LOX,LUZP1,MKI67,MTUS2,MYD88,MYH10,MYO10,NUPR1,PCLAF,PDK4,PFKFB3,PKP2,PRC1,PREX2,PSMB9,RGCC,SERPIN…	75
Cancer,Hematological Disease,Immunological Disease,Organismal Injury and Abnormalities	mature B-cell neoplasm	Mature B-cell neoplasm	1.74e-07			ADCY1,ADRA1B,ALDH1A2,ANKRD34A,ATP10A,BCHE,BMPER,CCNB1,CCNB2,CD34,CD36,CDKN1C,CDKN2B,CEMIP,CHST15,CKAP2L,CMYA5,COL27A1,COL3A1,COL6A3,CRYAB,CSMD1,CYP26B1,DHCR24,DPYD,DUSP1,DYSF,ENPP1,F2R,FDPS,FGFR2,FGL2,FLRT2,FLT1,FSCN1,GABRE,GNG4,HDAC9,HIP1,ITGB3,KALRN,KIF11,KLF2,KLHL13,KPNA2,LCP1,MARK1,MBD1,MCM5,MKI67,MSMO1,MYD88,MYO10,NDNF,NEXN,PCDH10,PFKFB3,PKP2,PLEKHA4,PRC1,PREX2,PSMB9,PTP4A3,PTPN13,SAMD10,SIP…	76
Cancer,Organismal Injury and Abnormalities,Renal and Urological Disease	transitional cell bladder cancer	Urothelial bladder carcinoma	1.79e-07			ABTB2,AHSG,ALDH3A1,APOD,ASPN,ATP10A,ATP8B1,AURKB,B3GNT8,BMP3,BOC,CDKN2B,CEMIP,CKAP2L,CMYA5,COL15A1,COL23A1,COL27A1,COL3A1,COL6A3,COL6A6,CSMD1,DLK1,DUSP1,DYSF,EDN1,EDNRB,EPHA7,FABP4,FBLIM1,FGFR2,FLRT2,FLT1,GABRA3,GABRE,GGT5,HDAC9,HMMR,HSPA4,HSPB6,HSPB7,ICOSLG,IGSF10,IL16,INSC,IRF7,ITGA8,ITGB3,KALRN,KIF11,KIF22,KLF2,KLHL30,LAMA5,LCP1,LINGO1,LSP1,LUZP1,MATN2,METRNL,MKI67,MYH10,MYLK,MYO10,NDNF,NEGR1,…	97
Cancer,Organismal Injury and Abnormalities	upper aerodigestive tract carcinoma	Upper aerodigestive tract carcinoma	1.83e-07			ABTB2,ACYP2,ADAMTS6,ADCY1,AGTR1,ALDH1A2,ALDH3A1,ASPN,ATP10A,BCHE,BOC,CCNB1,CEMIP,COL15A1,COL23A1,COL27A1,COL3A1,COL5A3,COL6A3,COL6A6,CRYAB,CSMD1,CYP26B1,DIO2,DLGAP5,DPYD,DYSF,ENPP1,EPHA7,FABP5,FGFR2,FGL2,FLRT2,FLT1,GDF6,GFOD1,GRIA4,H19,HEG1,HIP1,HMMR,HSPB6,HTRA4,IGSF10,INSC,IQGAP3,ITGA8,KALRN,KIF11,KIFC3,KLF2,LAMA4,LAMA5,LCP1,LDLR,LSP1,MATN2,MCM5,MKI67,MYH10,MYLK,MYO10,NDNF,NOVA1,NPAS4,PCDH10,PCD…	91
Cancer,Organismal Injury and Abnormalities,Renal and Urological Disease	urinary tract cancer	Urinary tract cancer	1.88e-07			ABTB2,ADAMTS6,ADORA2A,AHSG,ALDH1A2,ALDH3A1,ANKRD34A,APOD,ARSJ,ASPN,ATP10A,ATP8B1,AURKB,B3GNT8,BCAR3,BMP3,BOC,CCNB1,CD34,CDKN2B,CEMIP,CKAP2L,CMYA5,COL15A1,COL23A1,COL27A1,COL3A1,COL6A3,COL6A6,CSMD1,CYP51A1,DGKH,DLGAP5,DLK1,DNM1,DPYD,DUSP1,DYSF,EDN1,EDNRB,EPHA7,FABP4,FABP5,FBLIM1,FDPS,FGFR2,FLRT2,FLT1,GABRA3,GABRE,GFOD1,GGT5,GNG4,GRIA4,H19,HDAC9,HEG1,HMMR,HSPA4,HSPB6,HSPB7,ICOSLG,IGSF10,IL16,INSC,I…	139
Cancer,Organismal Injury and Abnormalities,Reproductive System Disease	endometrial cancer	Endometrial cancer	2.15e-07			ABTB2,ACYP2,ADCY1,ADORA2A,AGTR2,ALDH1A2,ANGPTL4,APOD,AQP1,ARRDC4,ASPA,ASPN,ATG16L2,ATP10A,ATP8B1,BCAR3,BMPER,C1QTNF2,CCDC42,CCNB1,CCNB2,CD55,CEMIP,CHST15,CMYA5,COL15A1,COL3A1,COL6A3,COL6A6,CRYAB,CSMD1,DLK1,DPYD,DTX3L,DYSF,ECM2,EDNRB,ENPP1,EPHA7,F2R,FABP4,FGFR2,FGL2,FLRT2,FLT1,GABRA3,GABRE,GDF6,GJB5,GPR176,GRIA4,HDAC9,HEG1,HMMR,HSPB6,ICOSLG,IGSF10,IL16,INSC,IQGAP3,ITGA8,ITGB3,KALRN,KIF11,KLF2,KLHL…	131
Immunological Disease,Organismal Injury and Abnormalities	systemic autoimmune syndrome	Systemic autoimmune syndrome	2.77e-07			ADAMTS6,ADORA2A,AGTR1,AHSG,ANGPTL7,ATP8B1,CCNB1,CD36,CEMIP,CISH,CMKLR1,CMPK2,COL3A1,CSMD1,DHX58,DNM1,DTX3L,DUSP1,EHD4,FABP4,FABP5,FBLN7,FDPS,FGFR2,FGL2,FLT1,GABRA3,GABRE,GADD45B,GNG4,HDAC9,HIP1,ICOSLG,Ifi204 (includes others),IFI27L2,Ifi44,Ifit3/Ifit3b,IL16,IRF7,KIF11,KLF2,LBH,LCP1,MBD1,MKI67,MYD88,NEGR1,NET1,PSMB9,PTGFR,RAMP1,RAMP2,RGCC,SERINC2,SQLE,TGFBI,TGM2,Tgtp1/Tgtp2,TNC,TOP2A,UBE2L6,USP18,…	64
Cancer,Organismal Injury and Abnormalities	benign connective or soft tissue neoplasm	Benign connective or soft tissue neoplasm	3.29e-07			ASPN,AURKB,CD34,COL15A1,COL3A1,COL6A3,CSMD1,DUSP1,ECM2,EDNRB,FABP4,FDPS,FGFR2,H19,HSPB7,LAMA5,LNX1,LSP1,MYH10,NEGR1,PDK4,RAMP2,SCARA5,TGFBI,TINAGL1,TNC,XAF1	27
Cancer,Organismal Injury and Abnormalities	serous adenocarcinoma	Serous adenocarcinoma	3.43e-07			ADCY1,ADORA2A,ALDH1A2,APOD,AQP1,ATP8B1,CCNB1,CCNB2,CD36,CDK15,COL15A1,COL3A1,COL6A3,CSMD1,ECM2,EDNRB,ENPP1,F2R,FGFR2,FGL2,FLRT2,FLT1,HMMR,HSPB6,ITGA8,KALRN,KIF11,KPNA2,LAMA4,LIPE,LOX,MATN2,MYLK,MYO10,PDK4,PFKFB3,PRC1,PRUNE2,RAMP1,RGCC,SERINC2,SFRP4,SLC43A3,TGFBI,TOP2A,USP18	46
Cancer,Organismal Injury and Abnormalities,Reproductive System Disease	uterine cancer	Uterine cancer	4.08e-07			ABTB2,ACYP2,ADCY1,ADORA2A,AGTR2,ALDH1A2,ANGPTL4,APOD,AQP1,ARRDC4,ASPA,ASPN,ATG16L2,ATP10A,ATP8B1,BCAR3,BCHE,BMPER,C1QTNF2,CCDC42,CCNB1,CCNB2,CD55,CEMIP,CHST15,CMYA5,COL15A1,COL3A1,COL6A3,COL6A6,CRYAB,CSMD1,DLK1,DMPK,DPYD,DTX3L,DYSF,ECM2,EDNRB,ENPP1,EPHA7,F2R,FABP4,FGFR2,FGL2,FLRT2,FLT1,GABRA3,GABRE,GDF6,GJB5,GPR176,GRIA4,HDAC9,HEG1,HMMR,HSPB6,ICOSLG,IGSF10,IL16,INSC,IQGAP3,ITGA8,ITGB3,KALRN,KIF11…	137
Cancer,Organismal Injury and Abnormalities	papillary adenocarcinoma	Papillary adenocarcinoma	5.09e-07			ALDH1A2,ALDH1A3,APOD,ATP8B1,COL15A1,COL23A1,COL6A3,EPHA4,F2R,FABP4,FGFR2,FLRT2,FLT1,HIP1,HSPB6,IQGAP3,KLF2,LAMA5,LOX,MKI67,MYD88,PDK4,PFKFB3,PRC1,PTP4A3,PTPRB,RGCC,SERINC2,SERPINE1,TGM2,TNIK,TOP2A	32
Dermatological Diseases and Conditions,Organismal Injury and Abnormalities	hypertrophic scarring	Hypertrophic scarring	5.26e-07			APOD,ASPN,COL3A1,FABP5,FGL2,KLF2,LOX,SFRP4,TAGLN,TGFBI,TNC	11
Cancer,Organismal Injury and Abnormalities,Skeletal and Muscular Disorders	leiomyomatosis	Leiomyoma	5.69e-07			ASPN,AURKB,CD34,COL15A1,COL3A1,COL6A3,CSMD1,DUSP1,ECM2,EDNRB,FGFR2,H19,HSPB7,LAMA5,LNX1,LSP1,MYH10,NEGR1,PDK4,RAMP2,SCARA5,TGFBI,TINAGL1,TNC,XAF1	25
Connective Tissue Disorders,Developmental Disorder,Organismal Injury and Abnormalities,Skeletal and Muscular Disorders	single suture craniosynostosis	Single suture craniosynostosis	6.65e-07			CD36,COL6A3,FGFR2,FLT1,LAMA4,LAMA5,SFRP4	7
Cancer,Neurological Disease,Organismal Injury and Abnormalities	high grade neuroepithelial tumor of brain	High grade neuroepithelial tumor of brain	7.18e-07			ABTB2,ACYP2,ADAMTS6,ADCY1,ADORA2A,AGTR2,AHSG,ALDH1A2,ALDH3A1,ANGPTL7,ANKRD1,AQP1,ARNT2,ARRDC4,ARSJ,ASPA,ATG16L2,ATP10A,ATP8B1,B3GNT8,BOC,C1QB,CALML4,CAMK2A,CCNB1,CDK15,CDKN1C,CEMIP,CHST15,CISH,CMPK2,CMYA5,COL15A1,COL23A1,COL27A1,COL3A1,COL5A3,COL6A3,COL6A6,CSMD1,DGKH,DHX58,DLGAP5,DMPK,DNM1,DPYD,DTX3L,DUSP1,DYSF,ECH1,ECM2,EDNRB,EHD4,ENPP1,ENTPD2,EPHA4,EPHA7,F2R,FABP5,FLT1,GABRE,GALNT12,GFOD1,GJB5,…	161
Cardiovascular Disease,Organismal Injury and Abnormalities	hypertension	Hypertension of blood vessel	7.22e-07			ADORA2A,ADRA1B,AGTR1,AGTR2,AQP1,CD34,CMKLR1,EDN1,EDNRB,FLT1,GABRA3,GABRE,KLF2,NPR3,PDGFD,PFKFB3,SERPINE1	17
Cancer,Gastrointestinal Disease,Organismal Injury and Abnormalities	distal colorectal carcinoma	Distal colorectal carcinoma	9.06e-07			ACYP2,ADCY1,ADORA2A,ADRA1B,APOD,ATP10A,AURKB,BOC,C1QTNF2,CD55,CDKN2B,CMYA5,COL3A1,COL6A3,CSMD1,CYP26B1,DIO2,DMPK,DPYD,FABP4,FBLN7,FGFR2,FLRT2,FLT1,GABRA3,GALNT12,GAP43,GDF6,GGT5,GNG4,GRIA4,HMMR,HSPB6,INSC,KIF11,KLF2,KLHL30,LAMA5,LDLR,LINGO1,LNX1,LSP1,LUZP1,MAP3K10,MKI67,MVD,MYO10,MYOM1,NEXN,NHSL2,NPAS4,PDE1B,PDK4,PKP2,PLS3,PRC1,PREX2,PRUNE2,PTPRB,RAMP1,SERPINE1,SFRP4,SIPA1L2,SLC43A3,SPAG5,STON2,T…	71
Cancer,Endocrine System Disorders,Organismal Injury and Abnormalities	neuroendocrine tumor	Neuroendocrine tumor	9.51e-07			ADAMTS6,ADCY1,ADORA2A,ADRA1B,AGTR1,ALDH1A2,ANGPTL7,AQP1,ARSJ,ASPN,ATP10A,AURKB,BCAR3,BCHE,BOC,CAMK2A,CCNB1,CCNB2,CDKN2B,CKAP2L,CMYA5,COL15A1,COL27A1,COL5A3,COL6A3,COL6A6,CSMD1,CYP26B1,DLGAP5,DMPK,DTX3L,DYSF,EDNRB,ENPP1,EPHA7,FABP4,FBLIM1,FGFR2,FLT1,GADD45B,GALNT12,GNG4,GRIA4,HDAC9,HMGCS2,HMMR,HSPA4,IGSF10,IL16,ITGB3,KALRN,KIF11,KIF22,LAMA5,LIPE,LOX,LSP1,MKI67,MTUS2,MVD,MYLIP,MYO10,NCAPH,NLRC3,NRB…	100
Organismal Development	morphology	Morphology of body cavity	9.65e-07			AGTR1,AGTR2,ANGPTL4,AQP1,C1QTNF2,CD55,CDKN1C,COL5A3,DLK1,DUSP1,EDN1,EHD4,EPHA4,FABP5,FLT1,H19,HDAC9,HSPB7,IRF7,ITGA8,ITGB3,KLF2,LDLR,LOX,MYD88,MYH10,MYLK,NEXN,NFIL3,PPP1R3C,RAMP2,SFRP4,SLC6A6,STARD4,STEAP3,TGM2,USP18	37
Developmental Disorder,Hereditary Disorder,Organismal Injury and Abnormalities	familial congenital malformation	Familial congenital malformation	9.83e-07			ADRA1B,AGTR1,AGTR2,ALDH1A2,ALDH1A3,ASPA,BMPER,CCBE1,CCNB1,CDKN1C,CKAP2L,COL27A1,COL3A1,CRYAB,CYP26B1,CYP51A1,DHRS3,DLK1,DMPK,DPYD,EDN1,EDNRB,EPHA7,F2R,FDPS,FGFR2,FLT1,GABRA3,GABRE,GAP43,GDF6,H19,HDAC9,HIP1,IRF7,ITGA8,ITGB3,KCNJ8,KIF11,KIF22,LAMA5,LDLR,LMCD1,LOX,MATN2,MCM5,MSMO1,MYLK,NCAPH,NPR3,PCLAF,PKP2,PLS3,PPP1R3C,PREX2,PSMB9,PTP4A3,RAMP1,RAPSN,RELT,SERPINE1,SFRP4,SLC1A6,TAGLN,TMEM204,TOP2A,TR…	69
Connective Tissue Disorders,Hereditary Disorder,Organismal Injury and Abnormalities	hereditary connective tissue disorder	Hereditary connective tissue disorder	9.85e-07			AGTR1,ALDH1A2,ASPN,BMPER,CDKN1C,CKAP2L,COL27A1,COL3A1,COL6A3,COL6A6,DMPK,ENPP1,FDPS,FGFR2,GDF6,HMGCS2,HTRA4,ITGB3,KCNJ8,KIF11,KIF22,KLF2,LAMA5,LBH,LDLR,LIPE,MYH10,MYLK,NCAPH,PLS3,RELT,SFRP4,TAGLN,TGFBI,TMEM204,TRPS1	36
Cardiovascular Disease,Organismal Injury and Abnormalities,Respiratory Disease	pulmonary hypertension	Pulmonary Hypertension	1.23e-06			ADORA2A,ADRA1B,AGTR1,AGTR2,AQP1,CMKLR1,EDN1,EDNRB,FLT1,GABRA3,GABRE,KLF2,NPR3,PDGFD,PFKFB3,SERPINE1	16
Cardiovascular Disease,Organismal Injury and Abnormalities,Respiratory Disease	pulmonary vascular disease	Pulmonary vascular disease	1.24e-06			ADORA2A,ADRA1B,AGTR1,AGTR2,ANKRD1,AQP1,CMKLR1,EDN1,EDNRB,F2R,FLT1,GABRA3,GABRE,KLF2,NPR3,PDGFD,PFKFB3,SERPINE1	18
Cancer,Hematological Disease,Immunological Disease,Organismal Injury and Abnormalities	acute leukemia	Acute leukemia	1.28e-06			ABTB2,ADCY1,ADORA2A,ADRA1B,AGTR1,AGTR2,ALDH1A2,ANGPTL4,ATP10A,ATP8B1,AURKB,CD34,CD36,CDKN2B,CEMIP,CHST15,CKAP2L,CMPK2,CMYA5,COL15A1,COL23A1,COL3A1,COL6A3,COL6A6,CSMD1,CYP51A1,DIO2,ECM2,EDNRB,ENPP1,EPHA4,F2R,FGFR2,FLT1,GABRA3,GABRE,GGT5,GJB5,GRIA4,HDAC9,HIP1,HSPA4,ICOSLG,IL1RL1,INSC,ITGB3,KALRN,LCP1,LINGO1,LNX1,MAP3K10,MATN2,MKI67,MYD88,MYH10,MYLK,MYO10,MYOM1,NCAPH,NET1,NHSL2,NOVA1,NPR3,PBK,PCDH11…	95
Neurological Disease,Organismal Injury and Abnormalities	intracranial lesion	Intracranial lesion	1.31e-06			ABTB2,ACYP2,ADAMTS6,ADCY1,ADORA2A,AGTR2,AHSG,ALDH1A2,ALDH3A1,ANGPTL7,ANKRD1,AQP1,ARHGAP20,ARNT2,ARRDC4,ARSJ,ASPA,ATG16L2,ATP10A,ATP8B1,B3GNT8,BOC,C1QB,CALML4,CAMK2A,CCNB1,CDK15,CDKN1C,CEMIP,CHST15,CISH,CKAP2L,CMPK2,CMYA5,COL15A1,COL23A1,COL27A1,COL3A1,COL5A3,COL6A3,COL6A6,CSMD1,CYP26B1,CYP51A1,DGKH,DHX58,DLGAP5,DMPK,DNM1,DPYD,DTX3L,DUSP1,DYSF,ECH1,ECM2,EDNRB,EHD4,ENPP1,ENTPD2,EPHA4,EPHA7,F2R,FABP…	178
Cancer,Gastrointestinal Disease,Organismal Injury and Abnormalities	upper gastrointestinal carcinoma	Upper gastrointestinal carcinoma	1.31e-06			ABTB2,ACYP2,ADAMTS6,ADRA1B,AGTR1,AGTR2,ALDH1A2,ALDH3A1,ANGPTL7,ARHGAP20,ARSJ,ASPN,ATP10A,ATP8B1,BCAR3,BCHE,BMPER,BOC,C1QTNF2,CCNB1,CD34,CEMIP,CMYA5,COL15A1,COL23A1,COL27A1,COL3A1,COL5A3,COL6A3,COL6A6,CRYAB,CSMD1,CYP26B1,CYP51A1,DGKH,DIO2,DLGAP5,DLK1,DNM1,DPYD,DYSF,EDNRB,EHD4,ENPP1,EPHA4,EPHA7,FABP5,FGFR2,FGL2,FLRT2,FLT1,GDF6,GFOD1,GRIA4,H19,HEG1,HIP1,HMMR,HSPB6,HTRA4,IGSF10,IL16,INSC,IQGAP3,ITGA8…	139
Neurological Disease,Organismal Injury and Abnormalities	dyskinesia	Dyskinesia	1.41e-06			ADORA2A,ADRA1B,APOD,AQP1,ASPA,CAMK2A,CDKN1C,CMKLR1,COL6A3,CRYAB,CYP26B1,CYP51A1,DIO2,DNM1,DPYD,DTX3L,EPHA4,FLRT2,GABRA3,GABRE,HIP1,HMGCS2,Ifi44,Ifit3/Ifit3b,IRF7,LDLR,LINGO1,LMCD1,MYH10,PDE1B,PSMB9,RRS1,SLC1A6,STARD4,TGM2,Tgtp1/Tgtp2,TMSB4X	37
Cancer,Organismal Injury and Abnormalities,Renal and Urological Disease	urinary tract carcinoma	Urinary tract carcinoma	1.41e-06			ABTB2,ADAMTS6,ADORA2A,AHSG,ALDH1A2,ALDH3A1,ANKRD34A,APOD,ARSJ,ASPN,ATP10A,ATP8B1,AURKB,B3GNT8,BCAR3,BMP3,BOC,CDKN2B,CEMIP,CKAP2L,CMYA5,COL15A1,COL23A1,COL27A1,COL3A1,COL6A3,COL6A6,CSMD1,DGKH,DLK1,DNM1,DUSP1,DYSF,EDN1,EDNRB,EPHA7,FABP4,FABP5,FBLIM1,FDPS,FGFR2,FLRT2,FLT1,GABRA3,GABRE,GFOD1,GGT5,GNG4,GRIA4,HDAC9,HEG1,HMMR,HSPA4,HSPB6,HSPB7,ICOSLG,IGSF10,IL16,INSC,IQGAP3,IRF7,ITGA8,ITGB3,KALRN,KIF11,…	132
Cancer,Organismal Injury and Abnormalities	ductal neoplasm	Ductal neoplasm	1.55e-06			ABTB2,ADAMTS6,ADCY1,AHSG,ALDH1A3,ANGPTL4,ANKRD34A,ARHGAP20,ARSJ,ATG16L2,ATP10A,ATP8B1,BCAR3,BCHE,BOC,CAMK2A,CCNB1,CD34,CDK15,CDKN2B,CMKLR1,CMPK2,CMYA5,COL15A1,COL23A1,COL5A3,COL6A3,COL6A6,CSMD1,CYP51A1,DGKH,DHRS3,DHX58,DMPK,DPYD,DYSF,ENPP1,EPHA7,FDPS,FGFR2,FLRT2,FLT1,GABRA3,GALNT12,GAP43,HDAC9,HEG1,HIP1,HMMR,HSPB7,IL16,IL1RL1,ITGB3,KALRN,KIF11,KIFC3,KLHL30,KPNA2,LAMA4,LINGO1,LIPE,LNX1,LRRC39,LSP1…	105
Cancer,Endocrine System Disorders,Organismal Injury and Abnormalities	extrapancreatic neuroendocrine tumor	Extrapancreatic neuroendocrine tumor	1.56e-06			ADAMTS6,ADCY1,ADORA2A,ADRA1B,AGTR1,ALDH1A2,ANGPTL7,AQP1,ARSJ,ATP10A,AURKB,BCAR3,BCHE,BOC,CAMK2A,CCNB1,CCNB2,CDKN2B,CKAP2L,CMYA5,COL15A1,COL27A1,COL5A3,COL6A3,COL6A6,CSMD1,CYP26B1,DLGAP5,DMPK,DTX3L,DYSF,EDNRB,ENPP1,EPHA7,FABP4,FBLIM1,FGFR2,FLT1,GADD45B,GALNT12,GNG4,GRIA4,HDAC9,HMGCS2,HSPA4,IGSF10,IL16,KALRN,KIF11,KIF22,LAMA5,LIPE,LOX,LSP1,MKI67,MTUS2,MVD,MYLIP,MYO10,NCAPH,NLRC3,NRBF2,PBK,PCDH10,PC…	97
Cancer,Hematological Disease,Immunological Disease,Organismal Injury and Abnormalities	mature B cell malignant tumor	Mature B cell malignant tumor	1.76e-06			ADCY1,ADRA1B,ALDH1A2,ANKRD34A,ATP10A,BCHE,BMPER,CCNB1,CCNB2,CD34,CD36,CDKN1C,CDKN2B,CHST15,CMYA5,COL27A1,COL3A1,COL6A3,CRYAB,CSMD1,CYP26B1,DHCR24,DPYD,DYSF,F2R,FDPS,FGFR2,FGL2,FLRT2,FLT1,FSCN1,GABRE,GNG4,HDAC9,HIP1,ITGB3,KALRN,KIF11,KLF2,KPNA2,LCP1,MARK1,MBD1,MCM5,MKI67,MYD88,MYO10,NDNF,NEXN,PKP2,PLEKHA4,PRC1,PSMB9,PTPN13,SAMD10,SIPA1L2,SPAG5,SPECC1,STEAP3,SYNDIG1,TENT5C,TGFBI,TNC,TNIK,TOP2A	65
Cancer,Gastrointestinal Disease,Organismal Injury and Abnormalities	oral cancer	Oral cancer	1.78e-06			ABTB2,ADAMTS6,ASPN,ATP10A,BOC,CCNB1,CEMIP,COL15A1,COL23A1,COL27A1,COL3A1,COL5A3,CRYAB,CSMD1,CYP26B1,DLGAP5,DPYD,DUSP1,DYSF,ENPP1,FABP5,FGFR2,FGL2,FLRT2,FLT1,GRIA4,HEG1,HMMR,HSPB6,HTRA4,IQGAP3,ITGA8,LAMA4,LCP1,LDLR,LSP1,MATN2,NOVA1,NPAS4,PCDH10,PDGFD,PLXNB1,PREX2,PTPRB,SAMD5,SERINC2,SERPINE1,SIPA1L2,SPAG5,STEAP3,TAGLN,TGM2,TMEM44,TNC,TOP2A,TRPS1	56
Cancer,Neurological Disease,Organismal Injury and Abnormalities	brain tumor	Brain tumor	1.81e-06			ABTB2,ACYP2,ADAMTS6,ADCY1,ADORA2A,AGTR2,AHSG,ALDH1A2,ALDH3A1,ANGPTL7,ANKRD1,AQP1,ARHGAP20,ARNT2,ARRDC4,ARSJ,ASPA,ATG16L2,ATP10A,ATP8B1,B3GNT8,BOC,C1QB,CALML4,CAMK2A,CCNB1,CDK15,CDKN1C,CEMIP,CHST15,CISH,CKAP2L,CMPK2,CMYA5,COL15A1,COL23A1,COL27A1,COL3A1,COL5A3,COL6A3,COL6A6,CSMD1,CYP26B1,CYP51A1,DGKH,DHX58,DLGAP5,DMPK,DNM1,DPYD,DTX3L,DUSP1,DYSF,ECH1,ECM2,EDNRB,EHD4,ENPP1,ENTPD2,EPHA4,EPHA7,F2R,FABP…	177
Cardiovascular Disease,Cardiovascular System Development and Function,Ophthalmic Disease,Organismal Development,Organismal Injury and Abnormalities,Visual System Development and Function	neovascularization	Neovascularization of choroid	2.05e-06			C1QB,COL3A1,COL5A3,COL6A3,F2R,FBLIM1,FLT1,ITGB3,LAMA4,LOX,PDGFD,SERPINE1,TNC,VLDLR	14
Cancer,Neurological Disease,Organismal Injury and Abnormalities	brain cancer	Brain cancer	2.15e-06			ABTB2,ACYP2,ADAMTS6,ADCY1,ADORA2A,AGTR2,AHSG,ALDH1A2,ALDH3A1,ANGPTL7,ANKRD1,AQP1,ARHGAP20,ARNT2,ARRDC4,ARSJ,ASPA,ATG16L2,ATP10A,ATP8B1,B3GNT8,BOC,C1QB,CALML4,CAMK2A,CCNB1,CDK15,CDKN1C,CEMIP,CHST15,CISH,CKAP2L,CMPK2,CMYA5,COL15A1,COL23A1,COL27A1,COL3A1,COL5A3,COL6A3,COL6A6,CSMD1,DGKH,DHX58,DLGAP5,DMPK,DNM1,DPYD,DTX3L,DUSP1,DYSF,ECH1,ECM2,EDNRB,EHD4,ENPP1,ENTPD2,EPHA4,EPHA7,F2R,FABP5,FBLIM1,FBLN7,F…	175
Cancer,Organismal Injury and Abnormalities,Reproductive System Disease,Skeletal and Muscular Disorders	uterine leiomyoma	Uterine leiomyoma	2.3e-06			ASPN,AURKB,CD34,COL15A1,COL3A1,COL6A3,CSMD1,ECM2,EDNRB,H19,HSPB7,LAMA5,LNX1,LSP1,MYH10,NEGR1,PDK4,RAMP2,SCARA5,TGFBI,TINAGL1,TNC,XAF1	23
Organismal Injury and Abnormalities,Reproductive System Disease	benign uterine disease	Benign uterine disease	2.41e-06			ASPN,AURKB,BCAR3,CD34,COL15A1,COL3A1,COL6A3,CSMD1,ECM2,EDNRB,FGFR2,H19,HSPB7,IGSF10,LAMA4,LAMA5,LNX1,LSP1,MBD1,MYH10,MYLIP,NEGR1,PDK4,PLEKHA4,RAMP2,RASL11B,SCARA5,SIPA1L2,SPECC1,TGFBI,TINAGL1,TNC,XAF1	33
Connective Tissue Disorders,Immunological Disease,Inflammatory Disease,Inflammatory Response,Organismal Injury and Abnormalities,Skeletal and Muscular Disorders	rheumatoid arthritis	Rheumatoid arthritis	2.41e-06			ADORA2A,AHSG,ANGPTL7,CCNB1,CD36,CEMIP,CMKLR1,COL3A1,CSMD1,DNM1,DUSP1,EHD4,FABP4,FBLN7,FDPS,FGFR2,FGL2,FLT1,GABRA3,GABRE,GADD45B,GNG4,HDAC9,ICOSLG,IL16,KLF2,LBH,LCP1,MBD1,MKI67,MYD88,PSMB9,RAMP2,RGCC,SERINC2,SQLE,TNC,UBE2L6,VIPR2	39
Organismal Injury and Abnormalities,Respiratory Disease	pulmonary disease	Chronic pulmonary disease	2.46e-06			ADORA2A,ADRA1B,AGTR1,ARNT2,BCHE,BMPER,BOC,COL6A3,CSMD1,CYP51A1,DPYD,EDN1,FABP5,FGFR2,FLT1,GABRA3,GABRE,HDAC9,HSPA4,ITGA8,LOX,MYD88,MYLK,NOVA1,NUPR1,RERG,RNF144A,SCARA5,SFRP4,TOP2A	30
Cancer,Endocrine System Disorders,Organismal Injury and Abnormalities,Respiratory Disease	neuroendocrine lung tumor	Neuroendocrine lung tumor	2.5e-06			ADAMTS6,ADCY1,ALDH1A2,ANGPTL7,AQP1,ATP10A,AURKB,BCAR3,BCHE,BOC,CCNB1,CCNB2,CMYA5,COL15A1,COL27A1,COL5A3,COL6A3,CSMD1,CYP26B1,DLGAP5,DMPK,DTX3L,DYSF,EDNRB,ENPP1,EPHA7,FABP4,FBLIM1,FGFR2,FLT1,GADD45B,GALNT12,GNG4,GRIA4,HDAC9,HMGCS2,IL16,KALRN,KIF11,KIF22,LAMA5,LIPE,LOX,LSP1,MKI67,MTUS2,MVD,MYLIP,MYO10,NCAPH,NRBF2,PBK,PCDH10,PCDH11X,PCLAF,PDE1B,PDK4,PKP2,PLEKHA4,PRC1,PRUNE2,PTPRB,RAB3IL1,SAMD10,SCAR…	81
Organismal Injury and Abnormalities,Reproductive System Disease	peritoneal endometriosis	Peritoneal endometriosis	2.57e-06			ANGPTL7,APOD,COL3A1,DIO2,EDN1,ITGB3,RAMP1,SFRP4	8
Cancer,Endocrine System Disorders,Organismal Injury and Abnormalities	thoracic neuroendocrine neoplasm	Thoracic neuroendocrine neoplasm	2.6e-06			ADAMTS6,ADCY1,ALDH1A2,ANGPTL7,AQP1,ATP10A,AURKB,BCAR3,BCHE,BOC,CCNB1,CCNB2,CMYA5,COL15A1,COL27A1,COL5A3,COL6A3,CSMD1,CYP26B1,DLGAP5,DMPK,DTX3L,DYSF,EDNRB,ENPP1,EPHA7,FABP4,FBLIM1,FGFR2,FLT1,GADD45B,GALNT12,GNG4,GRIA4,HDAC9,HMGCS2,IL16,KALRN,KIF11,KIF22,LAMA5,LIPE,LOX,LSP1,MKI67,MTUS2,MVD,MYLIP,MYO10,NCAPH,NRBF2,PBK,PCDH10,PCDH11X,PCLAF,PDE1B,PDK4,PKP2,PLEKHA4,PRC1,PRUNE2,PTPRB,RAB3IL1,SAMD10,SCAR…	81
Neurological Disease,Organismal Injury and Abnormalities,Psychological Disorders	disorder of basal ganglia	Disorder of basal ganglia	2.69e-06			ADORA2A,ADRA1B,AGTR1,APOD,AQP1,ASPA,BCAR3,BCHE,CAMK2A,CDKN1C,CMKLR1,CRYAB,CYP26B1,CYP51A1,DIO2,DLK1,DPYD,DTX3L,ECH1,EHD4,EPHA4,FLRT2,FLT1,GABRA3,GABRE,GAP43,HIP1,HMGCS2,Ifi44,Ifit3/Ifit3b,IL1RL1,IRF7,ITGA8,KLHL13,LDLR,LINGO1,LMCD1,PDE1B,PDK4,PKP2,PSMB9,RRS1,SIPA1L2,SLC1A6,STARD4,TGM2,Tgtp1/Tgtp2,TMSB4X,TRPS1	49
Neurological Disease,Organismal Injury and Abnormalities,Skeletal and Muscular Disorders	neuromuscular disease	Neuromuscular disease	2.77e-06			ADORA2A,ADRA1B,AGTR1,APOD,AQP1,ASPA,BCHE,CAMK2A,CD55,CDKN1C,CMKLR1,CRYAB,CSMD1,CYP26B1,CYP51A1,DHCR24,DIO2,DLK1,DNM1,DPYD,DTX3L,ECH1,EPHA4,FDPS,FLRT2,GABRA3,GABRE,GAP43,HIP1,HMGCS2,Ifi44,Ifit3/Ifit3b,IL1RL1,IRF7,ITGA8,ITGB3,KLHL13,LBH,LDLR,LINGO1,LMCD1,LUZP1,PDE1B,PDK4,PKP2,PSMB9,RAPSN,RGCC,RRS1,SIPA1L2,SLC1A6,SQLE,STARD4,TGM2,Tgtp1/Tgtp2,TMSB4X,TNC,TOP2A,TRPS1	59
Cancer,Neurological Disease,Organismal Injury and Abnormalities	brain astrocytoma	Brain astrocytoma	2.77e-06			ABTB2,ACYP2,ADAMTS6,ADCY1,AGTR2,AHSG,ALDH1A2,ALDH3A1,ANGPTL7,ANKRD1,AQP1,ARNT2,ARRDC4,ARSJ,ATG16L2,ATP10A,ATP8B1,B3GNT8,BOC,C1QB,CALML4,CAMK2A,CCNB1,CDK15,CEMIP,CHST15,CISH,CMPK2,CMYA5,COL15A1,COL23A1,COL27A1,COL3A1,COL5A3,COL6A3,COL6A6,CSMD1,DGKH,DHX58,DLGAP5,DMPK,DNM1,DPYD,DTX3L,DUSP1,DYSF,ECH1,ECM2,EDNRB,EHD4,ENPP1,ENTPD2,EPHA4,EPHA7,FLRT2,FLT1,GABRE,GALNT12,GFOD1,GJB5,GRIA4,HDAC9,HEG1,HIP1,HM…	149
Cancer,Organismal Injury and Abnormalities	ductal carcinoma	Ductal carcinoma	2.77e-06			ABTB2,ADAMTS6,ADCY1,AHSG,ALDH1A3,ANGPTL4,ANKRD34A,ARHGAP20,ARSJ,ATG16L2,ATP10A,ATP8B1,BCAR3,BCHE,BOC,CAMK2A,CCNB1,CD34,CDK15,CDKN2B,CMKLR1,CMPK2,CMYA5,COL15A1,COL23A1,COL5A3,COL6A3,COL6A6,CSMD1,CYP51A1,DGKH,DHRS3,DHX58,DMPK,DPYD,DYSF,ENPP1,EPHA7,FDPS,FGFR2,FLRT2,FLT1,GABRA3,GALNT12,GAP43,HDAC9,HEG1,HIP1,HMMR,HSPB7,IL16,IL1RL1,ITGB3,KALRN,KIF11,KIFC3,KLHL30,KPNA2,LAMA4,LINGO1,LIPE,LNX1,LRRC39,LSP1…	104
Cancer,Neurological Disease,Organismal Injury and Abnormalities	brain glioma	Malignant brain glioma	2.82e-06			ABTB2,ACYP2,ADAMTS6,ADCY1,ADORA2A,AGTR2,AHSG,ALDH1A2,ALDH3A1,ANGPTL7,ANKRD1,AQP1,ARHGAP20,ARNT2,ARRDC4,ARSJ,ASPA,ATG16L2,ATP10A,ATP8B1,B3GNT8,BOC,C1QB,CALML4,CAMK2A,CCNB1,CDK15,CDKN1C,CEMIP,CHST15,CISH,CKAP2L,CMPK2,CMYA5,COL15A1,COL23A1,COL27A1,COL3A1,COL5A3,COL6A3,COL6A6,CSMD1,DGKH,DHX58,DLGAP5,DMPK,DNM1,DPYD,DTX3L,DUSP1,DYSF,ECH1,ECM2,EDNRB,EHD4,ENPP1,ENTPD2,EPHA4,EPHA7,F2R,FABP5,FBLIM1,FBLN7,F…	173
Cancer,Neurological Disease,Organismal Injury and Abnormalities	glioblastoma multiforme of brain	Glioblastoma multiforme of brain	3.54e-06			ABTB2,ACYP2,ADAMTS6,ADCY1,AGTR2,AHSG,ALDH1A2,ALDH3A1,ANGPTL7,ANKRD1,AQP1,ARNT2,ARRDC4,ARSJ,ATG16L2,ATP10A,ATP8B1,B3GNT8,BOC,C1QB,CALML4,CAMK2A,CCNB1,CDK15,CEMIP,CHST15,CISH,CMPK2,CMYA5,COL15A1,COL23A1,COL27A1,COL3A1,COL5A3,COL6A3,COL6A6,CSMD1,DGKH,DHX58,DLGAP5,DMPK,DNM1,DPYD,DTX3L,DUSP1,DYSF,ECH1,ECM2,EDNRB,EHD4,ENPP1,ENTPD2,EPHA4,EPHA7,FLT1,GABRE,GALNT12,GFOD1,GJB5,GRIA4,HDAC9,HEG1,HIP1,HMGCS2,I…	148
Cancer,Neurological Disease,Organismal Injury and Abnormalities	brain glioma formation	Brain glioma	3.83e-06			ABTB2,ACYP2,ADAMTS6,ADCY1,ADORA2A,AGTR2,AHSG,ALDH1A2,ALDH3A1,ANGPTL7,ANKRD1,AQP1,ARHGAP20,ARNT2,ARRDC4,ARSJ,ASPA,ATG16L2,ATP10A,ATP8B1,B3GNT8,BOC,C1QB,CALML4,CAMK2A,CCNB1,CDK15,CDKN1C,CEMIP,CHST15,CISH,CKAP2L,CMPK2,CMYA5,COL15A1,COL23A1,COL27A1,COL3A1,COL5A3,COL6A3,COL6A6,CSMD1,CYP26B1,DGKH,DHX58,DLGAP5,DMPK,DNM1,DPYD,DTX3L,DUSP1,DYSF,ECH1,ECM2,EDNRB,EHD4,ENPP1,ENTPD2,EPHA4,EPHA7,F2R,FABP5,FBLIM1…	174
Cancer,Neurological Disease,Organismal Injury and Abnormalities	embryonal tumor of brain	Embryonal tumor of brain	4e-06			ABTB2,ACYP2,ADAMTS6,ADCY1,AGTR2,AHSG,ALDH1A2,ALDH3A1,ANGPTL7,ANKRD1,AQP1,ARNT2,ARRDC4,ARSJ,ATG16L2,ATP10A,ATP8B1,B3GNT8,BOC,C1QB,CALML4,CAMK2A,CCNB1,CDK15,CEMIP,CHST15,CISH,CMPK2,CMYA5,COL15A1,COL23A1,COL27A1,COL3A1,COL5A3,COL6A3,COL6A6,CSMD1,DGKH,DHX58,DLGAP5,DMPK,DNM1,DPYD,DTX3L,DUSP1,DYSF,ECH1,ECM2,EDNRB,EHD4,ENPP1,ENTPD2,EPHA4,EPHA7,FLT1,GABRE,GALNT12,GFOD1,GJB5,GRIA4,HDAC9,HEG1,HIP1,HMGCS2,I…	149
Neurological Disease,Organismal Injury and Abnormalities	neurological disorder	Progressive neurological disorder	4.21e-06			ADORA2A,ADRA1B,AGTR1,ALDH1A2,ANKRD34A,APOD,AQP1,ARHGAP20,ARNT2,ASPA,BCAR3,BCHE,BMPER,CAMK2A,CCNB1,CD34,CD36,CD55,COL3A1,CRYAB,CSMD1,CYP26B1,CYP51A1,DHCR24,DLK1,DMPK,DYSF,ECH1,EHD4,EPHA4,F2R,FDPS,FGFR2,FLT1,GABRA3,GABRE,GAP43,GRIA4,HDAC9,IL1RL1,IRF7,ITGA8,ITGB3,KALRN,KLHL13,LBH,LDLR,LINGO1,LOX,NEGR1,NFIL3,NPTX1,PCDH11X,PDK4,PKP2,PSMB9,RGCC,SCARA5,SERPINE1,SIPA1L2,SLC1A6,SLC6A6,SQLE,TAGLN,TGM2,TMSB…	72
Cancer,Endocrine System Disorders,Organismal Injury and Abnormalities,Respiratory Disease	lung neuroendocrine carcinoma	Lung neuroendocrine carcinoma	4.29e-06			ADAMTS6,ADCY1,ALDH1A2,ANGPTL7,AQP1,ATP10A,AURKB,BCAR3,BCHE,BOC,CCNB1,CCNB2,CMYA5,COL15A1,COL27A1,COL5A3,COL6A3,CSMD1,CYP26B1,DLGAP5,DMPK,DTX3L,DYSF,EDNRB,ENPP1,EPHA7,FABP4,FBLIM1,FGFR2,FLT1,GADD45B,GALNT12,GNG4,GRIA4,HDAC9,HMGCS2,IL16,KALRN,KIF11,KIF22,LIPE,LOX,LSP1,MKI67,MTUS2,MVD,MYLIP,MYO10,NCAPH,NRBF2,PBK,PCDH10,PCDH11X,PCLAF,PDE1B,PDK4,PKP2,PLEKHA4,PRC1,PRUNE2,PTPRB,RAB3IL1,SAMD10,SCARA5,SER…	80
Hereditary Disorder,Neurological Disease,Organismal Injury and Abnormalities,Psychological Disorders,Skeletal and Muscular Disorders	Huntington disease	Huntington Disease	4.35e-06			ADORA2A,ADRA1B,APOD,AQP1,ASPA,CAMK2A,CDKN1C,CMKLR1,CRYAB,CYP26B1,CYP51A1,DIO2,DPYD,DTX3L,EPHA4,FLRT2,GABRA3,GABRE,HIP1,HMGCS2,Ifi44,Ifit3/Ifit3b,IRF7,LDLR,LINGO1,LMCD1,PDE1B,PSMB9,RRS1,SLC1A6,STARD4,TGM2,Tgtp1/Tgtp2,TMSB4X	34
Cancer,Gastrointestinal Disease,Organismal Injury and Abnormalities	rectosigmoid neoplasm	Rectosigmoid neoplasm	4.44e-06			ACYP2,ADCY1,ADORA2A,ADRA1B,APOD,ATP10A,BOC,C1QTNF2,CD55,CDKN2B,CMYA5,COL3A1,COL6A3,CSMD1,CYP26B1,DIO2,DMPK,DPYD,FABP4,FBLN7,FGFR2,FLRT2,FLT1,GABRA3,GAP43,GDF6,GGT5,GNG4,HSPB6,KIF11,KLF2,KLHL30,LAMA5,LINGO1,LNX1,LSP1,LUZP1,MAP3K10,MKI67,MYO10,MYOM1,NEXN,NHSL2,NPAS4,PDE1B,PKP2,PLS3,PRC1,PREX2,PRUNE2,PTPRB,RAMP1,SERPINE1,SFRP4,SIPA1L2,SLC43A3,SPAG5,STON2,TEDC1,TOP2A,TRPS1,VLDLR	62
Cardiovascular System Development and Function	morphology	Morphology of vasculature	4.71e-06			AGTR1,AGTR2,CMKLR1,COL15A1,CRYAB,EDNRB,ITGB3,KLF2,LAMA4,LDLR,LOX,MYH10,SERPINE1	13
Cancer,Endocrine System Disorders,Organismal Injury and Abnormalities	malignant neuroendocrine neoplasm	Malignant neuroendocrine neoplasm	5.26e-06			ADAMTS6,ADCY1,ADORA2A,AGTR1,ALDH1A2,ANGPTL7,AQP1,ARSJ,ASPN,ATP10A,AURKB,BCAR3,BCHE,BOC,CCNB1,CCNB2,CMYA5,COL15A1,COL27A1,COL5A3,COL6A3,CSMD1,CYP26B1,DLGAP5,DMPK,DTX3L,DYSF,EDNRB,ENPP1,EPHA7,FABP4,FBLIM1,FGFR2,FLT1,GADD45B,GALNT12,GNG4,GRIA4,HDAC9,HMGCS2,HMMR,IGSF10,IL16,KALRN,KIF11,KIF22,LAMA5,LIPE,LOX,LSP1,MKI67,MTUS2,MVD,MYLIP,MYO10,NCAPH,NRBF2,PBK,PCDH10,PCDH11X,PCLAF,PDE1B,PDK4,PKP2,PLEKHA4,P…	89
Cardiovascular Disease,Organismal Injury and Abnormalities	abnormal aortic valve physiology	Abnormal aortic valve physiology	6.25e-06			AGTR1,AGTR2,AHSG,APOD,COL6A6,DYSF,ENPP1,FLT1,GABRA3,GABRE,ITGB3,LDLR,MYH10,MYL12B,PDGFD,SERPINE1,TGM2,TNC,TPM4	19
Cancer,Endocrine System Disorders,Organismal Injury and Abnormalities,Respiratory Disease	small cell lung cancer	Small cell lung carcinoma	6.26e-06			ADAMTS6,ADCY1,ALDH1A2,ANGPTL7,AQP1,ATP10A,AURKB,BCAR3,BCHE,BOC,CCNB1,CCNB2,CMYA5,COL15A1,COL27A1,COL5A3,COL6A3,CSMD1,CYP26B1,DLGAP5,DMPK,DTX3L,DYSF,EDNRB,ENPP1,EPHA7,FABP4,FBLIM1,FGFR2,FLT1,GADD45B,GALNT12,GNG4,GRIA4,HDAC9,HMGCS2,IL16,KALRN,KIF11,KIF22,LIPE,LOX,LSP1,MKI67,MTUS2,MVD,MYLIP,MYO10,NCAPH,NRBF2,PBK,PCDH10,PCDH11X,PCLAF,PDE1B,PDK4,PKP2,PLEKHA4,PRC1,PRUNE2,PTPRB,RAB3IL1,SAMD10,SERINC2,SE…	79
Cardiovascular Disease,Organismal Injury and Abnormalities	organismal abnormalities	Organismal abnormalities of semilunar valve	6.4e-06			AGTR1,AGTR2,AHSG,APOD,COL6A6,DYSF,ENPP1,FLT1,GABRA3,GABRE,ITGB3,LDLR,LOX,MYH10,MYL12B,PDGFD,SERPINE1,TGM2,TNC,TPM4	20
Cardiovascular Disease,Ophthalmic Disease,Organismal Injury and Abnormalities	retinal vasculopathy	Retinal vasculopathy	6.57e-06			ADRA1B,C1QB,COL3A1,COL5A3,COL6A3,EPHA7,F2R,FBLIM1,FLT1,GAP43,ITGB3,LAMA4,LOX,PDGFD,SERPINE1,TNC,VLDLR	17
Cancer,Organismal Injury and Abnormalities	squamous cell tumor	Squamous cell tumor	7.31e-06			ABTB2,ADAMTS6,ADCY1,AGTR1,ALDH1A2,ALDH3A1,APOD,AQP1,ASPN,ATP10A,BOC,C1QTNF2,CCNB1,CD34,CD55,CDK15,CEMIP,CHST15,CMKLR1,CMPK2,CMYA5,COL15A1,COL23A1,COL27A1,COL3A1,COL5A3,COL6A3,COL6A6,CSMD1,CYP26B1,DHX58,DLGAP5,DMPK,DNM1,DPYD,DYSF,EDN1,ENPP1,ENTPD2,FABP4,FDPS,FGFR2,FGL2,FLRT2,FLT1,GABRE,GDF6,GFOD1,GGT5,GRIA4,H19,H2BC9,HDAC9,HEG1,HIP1,HMGCS2,HMMR,HSPB6,HTRA4,IFI27L2,IGSF10,IL16,IL1RL1,IQGAP3,ITGA8,I…	124
Cancer,Organismal Injury and Abnormalities	ductal adenocarcinoma	Ductal adenocarcinoma	7.51e-06			ABTB2,ADAMTS6,ADCY1,AHSG,ALDH1A3,ANGPTL4,ANKRD34A,ARHGAP20,ATG16L2,ATP10A,ATP8B1,BCAR3,BCHE,BOC,CCNB1,CD34,CDK15,CDKN2B,CMKLR1,CMPK2,CMYA5,COL15A1,COL5A3,COL6A3,COL6A6,CSMD1,CYP51A1,DGKH,DHRS3,DHX58,DMPK,DPYD,DYSF,EPHA7,FDPS,FGFR2,FLRT2,FLT1,GABRA3,GALNT12,GAP43,HDAC9,HEG1,HSPB7,IL16,IL1RL1,ITGB3,KALRN,KIF11,KIFC3,KLHL30,KPNA2,LAMA4,LINGO1,LIPE,LNX1,LRRC39,LSP1,LUZP1,MAP3K10,MARK1,MBD1,MKI67,MTUS…	96
Cancer,Gastrointestinal Disease,Organismal Injury and Abnormalities	oral cavity carcinoma	Oral cavity carcinoma	8.48e-06			ABTB2,ADAMTS6,ASPN,ATP10A,BOC,CCNB1,CEMIP,COL15A1,COL23A1,COL27A1,COL3A1,COL5A3,CSMD1,CYP26B1,DLGAP5,DPYD,DYSF,ENPP1,FGFR2,FGL2,FLRT2,FLT1,GRIA4,HEG1,HMMR,HSPB6,HTRA4,IQGAP3,ITGA8,LAMA4,LCP1,LDLR,LSP1,MATN2,NOVA1,NPAS4,PCDH10,PDGFD,PLXNB1,PREX2,PTPRB,SAMD5,SERINC2,SERPINE1,SIPA1L2,SPAG5,STEAP3,TAGLN,TGM2,TMEM44,TNC,TOP2A,TRPS1	53
Cell Signaling,Post-Translational Modification	activation	Activation of protein kinase C	8.79e-06			ADORA2A,CISH,DGKH,EDN1,F2R,GAP43	6
Cardiovascular System Development and Function	morphology	Morphology of vessel	9.99e-06			AGTR1,AGTR2,CMKLR1,COL15A1,CRYAB,EDNRB,KLF2,LAMA4,LDLR,LOX,MYH10,SERPINE1	12
Cardiovascular Disease,Organismal Injury and Abnormalities	abnormal morphology	Abnormal morphology of blood vessel	1.06e-05			ADORA2A,ADRA1B,AGTR2,COL15A1,COL3A1,EDN1,EDNRB,EHD4,ENPP1,F2R,FLT1,HSPB7,KLF2,LAMA4,LDLR,LOX,RAMP2,TMSB4X	18
Cardiovascular Disease,Organismal Injury and Abnormalities	disorder of coronary artery	Disorder of coronary artery	1.1e-05			ADORA2A,ADRA1B,AGTR1,AGTR2,ALDH1A2,ANGPTL4,ATG16L2,CD36,CD55,COL6A3,DGKH,DHX58,DPYD,EDN1,EDNRB,ENPP1,F2R,FLT1,GABRA3,GABRE,HDAC9,ITGB3,KCNJ8,KLF2,LDLR,LOX,MAP3K7CL,NPR3,PDGFD,SCARA5,SERPINE1,TMEM204,XKR4	33
Cancer,Organismal Injury and Abnormalities	squamous-cell carcinoma	Squamous-cell carcinoma	1.25e-05			ABTB2,ADAMTS6,ADCY1,AGTR1,ALDH1A2,ALDH3A1,APOD,AQP1,ASPN,ATP10A,BOC,C1QTNF2,CCNB1,CD34,CD55,CDK15,CEMIP,CHST15,CMKLR1,CMPK2,CMYA5,COL15A1,COL23A1,COL27A1,COL3A1,COL5A3,COL6A3,COL6A6,CSMD1,CYP26B1,DHX58,DLGAP5,DMPK,DNM1,DPYD,DYSF,EDN1,ENPP1,ENTPD2,FABP4,FGFR2,FGL2,FLRT2,FLT1,GABRE,GDF6,GFOD1,GGT5,GRIA4,H19,H2BC9,HDAC9,HEG1,HIP1,HMGCS2,HMMR,HSPB6,HTRA4,IFI27L2,IGSF10,IL16,IL1RL1,IQGAP3,ITGA8,ITGB3,…	123
Neurological Disease,Organismal Injury and Abnormalities	progressive encephalopathy	Progressive encephalopathy	1.28e-05			ADORA2A,ADRA1B,AGTR1,ALDH1A2,ANKRD34A,APOD,AQP1,ARHGAP20,ARNT2,BCAR3,BCHE,BMPER,CAMK2A,CCNB1,CD34,CD36,CD55,COL3A1,CRYAB,CSMD1,CYP26B1,DHCR24,DLK1,DMPK,DYSF,ECH1,EHD4,EPHA4,F2R,FDPS,FLT1,GABRA3,GABRE,GAP43,GRIA4,HDAC9,IL1RL1,ITGA8,KALRN,KLHL13,LDLR,LINGO1,LOX,NEGR1,NFIL3,NPTX1,PCDH11X,PDK4,PKP2,PSMB9,SCARA5,SERPINE1,SIPA1L2,SLC1A6,SLC6A6,SQLE,TAGLN,TGM2,TMSB4X,TNIK,TPM4,TRPS1,VLDLR	63
Cancer,Organismal Injury and Abnormalities,Skeletal and Muscular Disorders	muscle tumor	Muscle tumor	1.3e-05			ASPN,AURKB,CD34,CEMIP,CMYA5,COL15A1,COL3A1,COL5A3,COL6A3,CSMD1,DUSP1,ECM2,EDN1,EDNRB,F2R,FGFR2,FLT1,H19,HSPB7,LAMA5,LIPE,LNX1,LSP1,MYH10,NEGR1,PBK,PDGFD,PDK4,PRC1,PREX2,PSMB9,RAMP2,SAMD10,SCARA5,TGFBI,TINAGL1,TNC,TOP2A,XAF1	39
Cardiovascular System Development and Function,Organ Morphology,Organismal Development	morphology	Morphology of heart	1.43e-05			AGTR1,AGTR2,CDKN1C,EDN1,HDAC9,HSPB7,ITGB3,LDLR,MYD88,MYH10,MYLK,NEXN,PPP1R3C,RAMP2,SLC6A6,STEAP3,TGM2,USP18	18
Cardiovascular Disease,Hereditary Disorder,Organismal Injury and Abnormalities	familial cardiovascular disease	Familial cardiovascular disease	1.44e-05			ADRA1B,AGTR1,ALDH1A2,ANGPTL4,ANKRD1,AQP1,CCBE1,CD55,COL3A1,CRYAB,DHRS3,DMPK,EDN1,EDNRB,ENPP1,FLT1,ITGB3,KALRN,KCNJ8,KLF2,LAMA4,LDLR,LOX,MYLK,MYOM1,NEXN,PDGFD,PKP2,PREX2,SLC6A6	30
Cancer,Endocrine System Disorders,Organismal Injury and Abnormalities	small-cell carcinoma	Small-cell carcinoma	1.45e-05			ADAMTS6,ADCY1,ADORA2A,ALDH1A2,ANGPTL7,AQP1,ARSJ,ASPN,ATP10A,AURKB,BCAR3,BCHE,BOC,CCNB1,CCNB2,CMYA5,COL15A1,COL27A1,COL5A3,COL6A3,CSMD1,CYP26B1,DLGAP5,DMPK,DTX3L,DYSF,EDNRB,ENPP1,EPHA7,FABP4,FBLIM1,FGFR2,FLT1,GADD45B,GALNT12,GNG4,GRIA4,HDAC9,HMGCS2,IGSF10,IL16,KALRN,KIF11,KIF22,LAMA5,LIPE,LOX,LSP1,MKI67,MTUS2,MVD,MYLIP,MYO10,NCAPH,NRBF2,PBK,PCDH10,PCDH11X,PCLAF,PDE1B,PDK4,PKP2,PLEKHA4,PRC1,PRUNE2,…	86
Cancer,Organismal Injury and Abnormalities	upper aero-digestive squamous cell carcinoma	Upper aero-digestive squamous cell carcinoma	1.52e-05			ABTB2,ADAMTS6,ADCY1,ALDH3A1,ASPN,ATP10A,BOC,CCNB1,CEMIP,COL15A1,COL23A1,COL27A1,COL5A3,COL6A3,COL6A6,CSMD1,CYP26B1,DLGAP5,DPYD,DYSF,ENPP1,FGFR2,FGL2,FLRT2,FLT1,GDF6,GFOD1,GRIA4,H19,HEG1,HIP1,HMMR,HSPB6,HTRA4,IGSF10,IQGAP3,ITGA8,KALRN,KIFC3,LAMA5,LCP1,LDLR,MATN2,MKI67,MYH10,MYLK,MYO10,NDNF,NOVA1,NPAS4,PCDH10,PCDH11X,PDGFD,PLXNB1,PREX2,PTPRB,RAMP2,SAMD5,SERINC2,SERPINE1,SIPA1L2,SLC6A6,SPAG5,STEAP3,…	72
Cancer,Endocrine System Disorders,Organismal Injury and Abnormalities	neuroendocrine carcinoma	Neuroendocrine carcinoma	1.58e-05			ADAMTS6,ADCY1,ADORA2A,ALDH1A2,ANGPTL7,AQP1,ARSJ,ASPN,ATP10A,AURKB,BCAR3,BCHE,BOC,CCNB1,CCNB2,CMYA5,COL15A1,COL27A1,COL5A3,COL6A3,CSMD1,CYP26B1,DLGAP5,DMPK,DTX3L,DYSF,EDNRB,ENPP1,EPHA7,FABP4,FBLIM1,FGFR2,FLT1,GADD45B,GALNT12,GNG4,GRIA4,HDAC9,HMGCS2,IGSF10,IL16,KALRN,KIF11,KIF22,LAMA5,LIPE,LOX,LSP1,MKI67,MTUS2,MVD,MYLIP,MYO10,NCAPH,NRBF2,PBK,PCDH10,PCDH11X,PCLAF,PDE1B,PDK4,PKP2,PLEKHA4,PRC1,PRUNE2,…	87
Cancer,Hematological Disease,Immunological Disease,Organismal Injury and Abnormalities	diffuse B-cell lymphoma	Diffuse B-cell lymphoma	1.8e-05			ADORA2A,ALDH1A2,ANKRD34A,ATP10A,BCHE,BMPER,CD34,CD36,CDKN1C,CMYA5,COL27A1,COL3A1,COL6A3,CYP26B1,DHCR24,DPYD,DYSF,F2R,FGFR2,FLRT2,GABRE,GNG4,HDAC9,HIP1,KALRN,KIF11,KLF2,MARK1,MBD1,MKI67,MYD88,MYO10,NDNF,NEXN,PRC1,PTPN13,SPECC1,STEAP3,SYNDIG1,TGFBI,TNC,TNIK,TOP2A	43
Cancer,Hematological Disease,Immunological Disease,Organismal Injury and Abnormalities	B-cell non-Hodgkin disease	B-cell non-Hodgkin lymphoma	1.88e-05			ADORA2A,ALDH1A2,ANKRD34A,ATP10A,BCHE,BMPER,CD34,CD36,CDKN1C,CHST15,CMYA5,COL27A1,COL3A1,COL6A3,CYP26B1,DHCR24,DPYD,DYSF,F2R,FGFR2,FGL2,FLRT2,FSCN1,GABRE,GNG4,HDAC9,HIP1,ITGB3,KALRN,KIF11,KLF2,KPNA2,MARK1,MBD1,MCM5,MKI67,MYD88,MYO10,NDNF,NEXN,PKP2,PRC1,PSMB9,PTPN13,SPAG5,SPECC1,STEAP3,SYNDIG1,TGFBI,TNC,TNIK,TOP2A	52
Cancer,Gastrointestinal Disease,Hepatic System Disease,Organismal Injury and Abnormalities	hepatocellular carcinoma	Hepatocellular carcinoma	1.93e-05			ALDH1A3,ARNT2,ARRDC4,ASPA,BCHE,BMP3,C1QTNF2,CAMK2A,CCNB1,CDKN1C,COL15A1,COL6A3,COL6A6,CPB1,CSMD1,DHRS3,DLGAP5,DLK1,DMPK,DPYD,DTX3L,ECM2,EDNRB,ENPP1,FABP5,FDPS,FGFR2,FLRT2,FLT1,GABRE,H19,HMGCS2,HMMR,HSPA4,IL16,KALRN,KCNJ8,LAMA4,LMCD1,MKI67,MYD88,MYO10,NDNF,NOVA1,NPR3,NUPR1,OLFML2A,PBK,PCLAF,PDK4,PFKFB3,PLAC8,PLXNB1,PRC1,PREX2,PSMB9,PTPN13,PTPRB,SERINC2,SERPINE1,SIPA1L2,SPAG5,SPECC1,SQLE,STBD1,STEA…	70
Connective Tissue Disorders,Organismal Injury and Abnormalities,Skeletal and Muscular Disorders	synostosis	Synostosis	1.93e-05			CD36,COL6A3,CYP26B1,CYP51A1,DHRS3,FGFR2,FLT1,LAMA4,LAMA5,SFRP4	10
Cancer,Gastrointestinal Disease,Organismal Injury and Abnormalities	pancreaticobiliary cancer	Pancreaticobiliary cancer	1.97e-05			ABTB2,ADAMTS6,ADCY1,AHSG,ALDH1A3,ANKRD34A,ARSJ,ASPN,ATG16L2,ATP10A,BCAR3,BCHE,BMP3,BOC,CAMK2A,CCNB1,CD34,CDKN2B,CEMIP,CMKLR1,CMPK2,CMYA5,COL15A1,COL23A1,COL5A3,COL6A3,COL6A6,CPB1,CSMD1,CYP51A1,DHX58,DPYD,DUSP1,DYSF,ENPP1,EPHA4,EPHA7,FDPS,FGFR2,FLRT2,FLT1,GABRA3,GALNT12,GAP43,HIP1,HMMR,IL16,ITGB3,KIF11,KIFC3,KLHL30,KPNA2,LAMA4,LIPE,LNX1,LRRC39,LUZP1,MARK1,MBD1,MKI67,MTUS2,MVD,MYD88,MYLK,MYO10,MYOM…	97
Cancer,Organismal Injury and Abnormalities,Reproductive System Disease	uterine carcinoma	Uterine carcinoma	2.06e-05			ABTB2,ACYP2,ADCY1,ADORA2A,AGTR2,ALDH1A2,ANGPTL4,APOD,AQP1,ARRDC4,ASPA,ASPN,ATG16L2,ATP10A,ATP8B1,BCAR3,BMPER,C1QTNF2,CCDC42,CCNB1,CCNB2,CD55,CEMIP,CHST15,CMYA5,COL15A1,COL3A1,COL6A3,COL6A6,CRYAB,CSMD1,DMPK,DYSF,ECM2,EDNRB,ENPP1,EPHA7,F2R,FABP4,FGFR2,FGL2,FLRT2,FLT1,GABRA3,GABRE,GDF6,GJB5,GRIA4,HDAC9,HEG1,HMMR,HSPB6,ICOSLG,IGSF10,IL16,INSC,IQGAP3,ITGB3,KALRN,KIF11,KLF2,KLHL13,KPNA2,LAMA4,LINGO1,LR…	123
Cancer,Organismal Injury and Abnormalities	mesenchymal tumor	Mesenchymal tumor	2.13e-05			CD34,COL15A1,COL23A1,COL27A1,COL3A1,COL5A3,COL6A3,CRYAB,FGFR2,FLT1,GALNT12,HMMR,HSPA4,SERPINE1,TOP2A	15
Organismal Injury and Abnormalities,Respiratory Disease	chronic obstructive pulmonary disease	Chronic obstructive pulmonary disease	2.37e-05			ADORA2A,ADRA1B,AGTR1,ARNT2,BCHE,BOC,COL6A3,CSMD1,CYP51A1,DPYD,FABP5,FLT1,GABRA3,GABRE,HDAC9,HSPA4,ITGA8,LOX,MYD88,MYLK,NOVA1,NUPR1,RERG,RNF144A,SCARA5,SFRP4,TOP2A	27
Organismal Injury and Abnormalities,Psychological Disorders	psychological disorder	Severe psychological disorder	2.47e-05			ACYP2,ADAMTS6,ADCY1,ADORA2A,ADRA1B,AGTR1,AGTR2,APOD,BCAR3,BCHE,BMPER,CAMK2A,CCBE1,CMYA5,COL3A1,CRYAB,CSMD1,CYP26B1,DGKH,DHCR24,DNM1,DPYD,DUSP1,DYSF,GABRA3,GABRE,GAP43,HMGCS2,IRF7,KALRN,KLHL30,LCP1,LINGO1,LSP1,MTUS2,MYH10,MYO10,MYOM1,NEGR1,NPR3,NPTX1,NUPR1,PCLAF,PDGFD,PI16,PLEKHO1,PTGFR,RAB3IL1,RAPSN,RCAN2,SAMD5,SERPINE1,SIPA1L2,SLC1A6,SLC6A6,SPECC1,TNC,TNIK,TRPS1,TSPAN18,XKR4	61
Cancer,Hematological Disease,Organismal Injury and Abnormalities	myeloid neoplasm	Myeloid neoplasm	2.52e-05			ABTB2,ADCY1,ADORA2A,ADRA1B,AGTR2,ANGPTL4,ATP8B1,AURKB,CD34,CD36,CDKN2B,CEMIP,CHST15,CKAP2L,CMYA5,COL15A1,COL23A1,COL3A1,COL6A3,COL6A6,CSMD1,CYP51A1,DIO2,DLK1,DTX3L,ECM2,EDNRB,EPHA4,F2R,FGFR2,FLT1,GABRA3,GABRE,GGT5,GJB5,GRIA4,HDAC9,HIP1,HSPA4,ICOSLG,IL1RL1,INSC,ITGB3,KALRN,KIF11,LCP1,LINGO1,LNX1,MATN2,MKI67,MYD88,MYH10,MYLK,MYO10,MYOM1,NCAPH,NHSL2,NPR3,PCDH11X,PDE1B,PDGFD,PDK4,PFKFB3,PI16,PLXNB1,P…	85
Tissue Development	organization	Organization of extracellular matrix	2.68e-05			ANGPTL7,COL27A1,COL3A1,COL5A3,ECM2,FSCN1,ITGA8,ITGB3,LCP1,NDNF,OLFML2A,TGFBI	12
Cancer,Hematological Disease,Immunological Disease,Organismal Injury and Abnormalities	T-cell malignant neoplasm	T-cell malignant neoplasm	2.75e-05			ADAMTS6,ADORA2A,ALDH1A3,ALDH3A1,AQP1,ARHGAP20,BCAR3,CAMK2A,CD34,CMYA5,COL15A1,COL23A1,COL27A1,COL3A1,COL6A3,COL6A6,CSMD1,CYP26B1,DPYD,DYSF,EPHA4,FGFR2,GADD45B,HDAC9,HEG1,IGSF10,IL16,IQGAP3,IRF7,KPNA2,LAMA5,LDLR,LINGO1,MARK1,MBD1,MKI67,MTUS2,MYD88,MYLIP,MYO10,NKD1,PCDH10,PDE1B,PI16,PKP2,PLEKHO1,PLS3,PREX2,PTPN13,PTPRB,RGCC,SFRP4,SH3KBP1,SPAG5,TOP2A,TRPS1	56
Cancer,Organismal Injury and Abnormalities,Reproductive System Disease	HER2-negative breast cancer	HER2-negative breast cancer	2.75e-05			ASPN,CCNB1,CCNB2,CD34,CEMIP,CMPK2,COL6A3,DLGAP5,DPYD,FGFR2,FLT1,KIF11,KLF2,KPNA2,MKI67,MTUS2,PBK,PCLAF,PDK4,PRC1,SERPINE1,SIPA1L2,SPAG5,TGFBI,TOP2A	25
Cancer,Hematological Disease,Organismal Injury and Abnormalities	malignant myeloid neoplasm	Malignant myeloid neoplasm	2.92e-05			ABTB2,ADCY1,ADORA2A,ADRA1B,AGTR2,ANGPTL4,ATP8B1,AURKB,CD34,CD36,CDKN2B,CEMIP,CHST15,CKAP2L,CMYA5,COL15A1,COL23A1,COL3A1,COL6A3,COL6A6,CSMD1,CYP51A1,DIO2,DLK1,ECM2,EDNRB,EPHA4,F2R,FGFR2,FLT1,GABRA3,GABRE,GGT5,GJB5,GRIA4,HDAC9,HIP1,HSPA4,ICOSLG,IL1RL1,INSC,ITGB3,KALRN,LCP1,LINGO1,LNX1,MATN2,MKI67,MYD88,MYH10,MYLK,MYO10,MYOM1,NCAPH,NHSL2,NPR3,PCDH11X,PDE1B,PDGFD,PDK4,PFKFB3,PI16,PLXNB1,PPL,PPP1R3C,P…	82
Cancer,Hematological Disease,Organismal Injury and Abnormalities	bone marrow neoplasm	Bone marrow neoplasm	3.01e-05			ABTB2,ADCY1,ADORA2A,ADRA1B,AGTR2,ANGPTL4,ATP8B1,AURKB,CD34,CD36,CDKN2B,CEMIP,CHST15,CKAP2L,CMYA5,COL15A1,COL23A1,COL3A1,COL6A3,COL6A6,CSMD1,CYP51A1,DIO2,DLK1,DTX3L,ECM2,EDNRB,EPHA4,F2R,FGFR2,FLT1,GABRA3,GABRE,GGT5,GJB5,GRIA4,HDAC9,HIP1,HSPA4,ICOSLG,IL1RL1,INSC,ITGB3,KALRN,LCP1,LINGO1,LNX1,MATN2,MKI67,MYD88,MYH10,MYLK,MYO10,MYOM1,NCAPH,NHSL2,NPR3,PCDH11X,PDE1B,PDGFD,PDK4,PFKFB3,PI16,PLXNB1,PPL,PPP…	84
Cancer,Hematological Disease,Immunological Disease,Organismal Injury and Abnormalities	acute myeloid leukemia	Acute myeloid leukemia	3.02e-05			ABTB2,ADCY1,ADORA2A,ADRA1B,AGTR2,ANGPTL4,ATP8B1,AURKB,CD34,CD36,CDKN2B,CEMIP,CHST15,CKAP2L,CMYA5,COL15A1,COL23A1,COL3A1,COL6A3,COL6A6,CSMD1,CYP51A1,DIO2,ECM2,EDNRB,EPHA4,FGFR2,FLT1,GABRA3,GABRE,GGT5,GJB5,GRIA4,HDAC9,HIP1,HSPA4,ICOSLG,IL1RL1,INSC,ITGB3,KALRN,LCP1,LINGO1,LNX1,MATN2,MKI67,MYD88,MYH10,MYLK,MYO10,MYOM1,NCAPH,NHSL2,NPR3,PCDH11X,PDE1B,PDGFD,PFKFB3,PI16,PLXNB1,PPL,PPP1R3C,PREX2,PSMB9,PTP…	78
Cancer,Organismal Injury and Abnormalities,Reproductive System Disease	progesterone receptor-negative breast cancer	Progesterone receptor-negative breast cancer	3.09e-05			ASPN,CCNB1,CCNB2,CD34,CEMIP,CMPK2,COL6A3,DLGAP5,FGFR2,FLT1,FSCN1,KIF11,KLF2,KPNA2,MKI67,PBK,PCLAF,PDK4,PRC1,SERPINE1,SIPA1L2,SPAG5,TGFBI,TOP2A	24
Cancer,Organismal Injury and Abnormalities	fibromatosis	Fibromatosis	3.15e-05			COL15A1,COL23A1,COL27A1,COL3A1,COL5A3,COL6A3,FLT1,HMMR,SERPINE1,TOP2A	10
Cancer,Organismal Injury and Abnormalities	fibrous tissue tumor	Fibrous tissue tumor	3.66e-05			CD34,COL15A1,COL23A1,COL27A1,COL3A1,COL5A3,COL6A3,FGFR2,FLT1,GALNT12,HMMR,HSPA4,SERPINE1,TOP2A	14
Organismal Injury and Abnormalities,Skeletal and Muscular Disorders	myopathy	Progressive myopathy	3.69e-05			ADCY1,ADRA1B,ASPN,COL3A1,COL6A3,DMPK,DYSF,EHD4,F2R,FGFR2,FLT1,LMCD1,LOX,PDK4,PKP2,PLS3,SLC1A6,TGFBI,TGM2,TPM4	20
Hereditary Disorder,Organismal Injury and Abnormalities,Skeletal and Muscular Disorders	autosomal dominant myopathy	Autosomal dominant myopathy	3.81e-05			ANKRD1,ASPN,COL3A1,COL6A3,CRYAB,DMPK,DYSF,KCNJ8,LAMA4,LOX,MYLK,MYOM1,NEXN,PKP2,PLS3,TGFBI,TPM4	17
Cancer,Gastrointestinal Disease,Organismal Injury and Abnormalities	oral squamous cell carcinoma	Oral squamous cell carcinoma	4.19e-05			ABTB2,ADAMTS6,ASPN,ATP10A,BOC,CCNB1,CEMIP,COL15A1,COL23A1,COL27A1,COL5A3,CSMD1,CYP26B1,DLGAP5,DPYD,DYSF,ENPP1,FGFR2,FGL2,FLRT2,FLT1,GRIA4,HEG1,HMMR,HSPB6,HTRA4,IQGAP3,ITGA8,LCP1,LDLR,MATN2,NOVA1,NPAS4,PCDH10,PDGFD,PLXNB1,PTPRB,SAMD5,SERINC2,SERPINE1,SIPA1L2,SPAG5,STEAP3,TAGLN,TGM2,TMEM44,TNC,TOP2A,TRPS1	49
Cardiovascular Disease,Organismal Injury and Abnormalities,Reproductive System Disease	pregnancy-induced hypertension	Pregnancy-induced hypertension	4.34e-05			ADRA1B,ASPN,C1QB,CALML4,CCBE1,CMKLR1,EDN1,FABP4,FLT1,HDAC9,IGSF10,IL16,IL1RL1,LCP1,LDLR,MSMO1,MYD88,MYLK,MYO10,OLFML2A,PDE1B,PDGFD,PLEKHA4,SERPINE1,TGM2,TMEM204,TNC,XPNPEP2	28
Hereditary Disorder,Neurological Disease,Organismal Injury and Abnormalities,Skeletal and Muscular Disorders	hereditary neuromuscular disease	Hereditary neuromuscular disease	4.4e-05			ADORA2A,ADRA1B,APOD,AQP1,ASPA,CAMK2A,CDKN1C,CMKLR1,CRYAB,CYP26B1,CYP51A1,DIO2,DNM1,DPYD,DTX3L,EPHA4,FLRT2,GABRA3,GABRE,GAP43,HIP1,HMGCS2,Ifi44,Ifit3/Ifit3b,IRF7,LDLR,LINGO1,LMCD1,PDE1B,PSMB9,RAPSN,RRS1,SLC1A6,STARD4,TGM2,Tgtp1/Tgtp2,TMSB4X	37
Cancer,Gastrointestinal Disease,Organismal Injury and Abnormalities	colorectal cancer distal to the spelic flexure	Colorectal cancer distal to the spelic flexure	4.44e-05			ACYP2,ADCY1,ADORA2A,ADRA1B,ATP10A,AURKB,BOC,CD55,CMYA5,COL3A1,COL6A3,CSMD1,CYP26B1,DMPK,DPYD,FGFR2,FLRT2,GABRA3,GAP43,GDF6,GGT5,GNG4,GRIA4,HMMR,KLHL30,LAMA5,LDLR,LNX1,LSP1,LUZP1,MYO10,MYOM1,NEXN,NHSL2,NPAS4,PDE1B,PDK4,PKP2,PLS3,PRUNE2,SLC43A3,STON2,TDRP,TEDC1,TRPS1,VLDLR	46
Cardiovascular Disease,Organismal Injury and Abnormalities	ventricular dilatation	Ventricular dilatation	4.63e-05			AGTR2,ANKRD1,EDN1,KCNJ8,LAMA4,NEXN,SERPINE1,SLC6A6,USP18	9
Developmental Disorder,Hereditary Disorder,Organismal Injury and Abnormalities,Skeletal and Muscular Disorders	Duchenne muscular dystrophy	Duchenne muscular dystrophy	4.69e-05			ADCY1,ADRA1B,ASPN,COL3A1,COL6A3,LMCD1,LOX,PDK4,PKP2,PLS3,TGFBI,TPM4	12
Cancer,Organismal Injury and Abnormalities	blue round small cell tumor	Blue round small cell tumor	4.91e-05			ADAMTS6,ADCY1,ADORA2A,ALDH1A2,ANGPTL7,AQP1,ARSJ,ASPN,ATP10A,AURKB,BCAR3,BCHE,BOC,CCNB1,CCNB2,CEMIP,CMYA5,COL15A1,COL27A1,COL5A3,COL6A3,CSMD1,CYP26B1,CYP51A1,DLGAP5,DMPK,DTX3L,DYSF,EDNRB,ENPP1,EPHA7,F2R,FABP4,FBLIM1,FGFR2,FLT1,GADD45B,GALNT12,GNG4,GRIA4,HDAC9,HMGCS2,IGSF10,IL16,KALRN,KIF11,KIF22,LAMA5,LIPE,LOX,LSP1,MKI67,MTUS2,MVD,MYLIP,MYO10,NCAPH,NEGR1,NRBF2,PBK,PCDH10,PCDH11X,PCLAF,PDE1B,PDGFD,…	93
Cancer,Hematological Disease,Immunological Disease,Organismal Injury and Abnormalities	lymphocytic leukemia	Lymphocytic leukemia	5.25e-05			ADORA2A,ADRA1B,AGTR1,ALDH1A2,ALDH3A1,ATP10A,BCAR3,BMPER,CD34,CD36,CDKN2B,CEMIP,CKAP2L,CMPK2,CMYA5,COL27A1,COL6A3,COL6A6,CYP26B1,DUSP1,DYSF,ENPP1,F2R,FGFR2,FLT1,GABRE,HEG1,IGSF10,IQGAP3,ITGB3,KLHL13,KPNA2,LAMA5,LINGO1,MAP3K10,MBD1,MKI67,MSMO1,MYD88,MYO10,NDNF,NET1,NOVA1,PBK,PCDH10,PDK4,PFKFB3,PKP2,PREX2,PTGFR,PTP4A3,PTPN13,PTPRB,RAMP2,RRS1,STON2,TNC,TNIK,TOP2A,XAF1	60
Cancer,Organismal Injury and Abnormalities	solid tumor	Primary solid tumor	5.43e-05			AURKB,CDKN2B,COL27A1,DHCR24,DPYD,EDNRB,FABP4,FGFR2,FLT1,H19,KPNA2,LDLR,LINGO1,MYD88,PCLAF,PDGFD,PLAC8,PLXNB1,PTP4A3,SERPINE1,TMSB4X,TNC,TOP2A	23
Cardiovascular Disease,Organismal Injury and Abnormalities	valvulopathy	Valvulopathy	5.71e-05			AGTR1,AGTR2,AHSG,APOD,COL6A6,DYSF,ENPP1,F2R,FLT1,GABRA3,GABRE,ITGB3,LDLR,LOX,MYH10,MYL12B,PDGFD,SERPINE1,TGM2,TNC,TPM4	21
Cardiovascular Disease,Organismal Injury and Abnormalities	heart conduction disorder	Heart conduction disorder	5.76e-05			ACYP2,ADORA2A,ADRA1B,AGTR1,AGTR2,ANKRD1,COL3A1,DMPK,EDN1,F2R,GABRA3,GABRE,KCNJ8,LAMA4,MAP3K7CL,MYOM1,NDNF,NEXN,PKP2,PTGFR,SERINC2,SERPINE1,TGM2,TNC	24
Cardiovascular System Development and Function,Tissue Morphology	morphology	Morphology of blood vessel	6e-05			AGTR1,AGTR2,COL15A1,CRYAB,EDNRB,KLF2,LAMA4,LOX,MYH10,SERPINE1	10
Endocrine System Disorders,Gastrointestinal Disease,Metabolic Disease,Organismal Injury and Abnormalities,Renal and Urological Disease	diabetic nephropathy	Early stage diabetic nephropathy	6e-05			AGTR1,AGTR2,DHRS3,HDAC9,ITGB3,LINGO1,PDK4,RAMP1,TNIK,TPM4	10
Organismal Injury and Abnormalities,Renal and Urological Disease	kidney disease	Early stage kidney disease	6e-05			AGTR1,AGTR2,DHRS3,HDAC9,ITGB3,LINGO1,PDK4,RAMP1,TNIK,TOP2A,TPM4	11
Connective Tissue Disorders,Developmental Disorder,Organismal Injury and Abnormalities,Skeletal and Muscular Disorders	craniosynostosis	Craniosynostosis	6.17e-05			CD36,COL6A3,CYP26B1,DHRS3,FGFR2,FLT1,LAMA4,LAMA5,SFRP4	9
Organismal Injury and Abnormalities,Skeletal and Muscular Disorders	abnormality of the upper limb	Abnormality of the upper limb	6.3e-05			ADAMTS6,ADRA1B,BMPER,CDKN1C,COL15A1,COL23A1,COL27A1,COL3A1,COL5A3,COL6A3,CYP26B1,CYP51A1,FGFR2,SFRP4	14
Cell Morphology,Organ Morphology,Skeletal and Muscular System Development and Function,Tissue Morphology	morphology	Morphology of muscle cells	6.3e-05			ADRA1B,CDKN1C,COL15A1,DMPK,DUSP1,DYSF,EDN1,KLF2,LMCD1,MYD88,MYH10,PTGFR,RAMP2,SLC6A6	14
Cancer,Gastrointestinal Disease,Organismal Injury and Abnormalities	proximal colorectal carcinoma	Proximal colorectal carcinoma	6.32e-05			ADORA2A,ADRA1B,AGTR2,AHSG,ALDH1A2,ALDH1A3,AQP1,ARHGAP20,ATP10A,ATP8B1,B3GNT8,BCHE,BOC,C1QTNF2,CMYA5,COL27A1,COL5A3,COL6A3,COL6A6,CSMD1,CYP51A1,DIO2,DPYD,DTX3L,DUSP1,ECM2,EHD4,ENTPD2,EPHA7,FBLIM1,FGFR2,FLRT2,GDF6,HMGCS2,HMMR,HSPA4,HTRA4,ICOSLG,IGSF10,IQGAP3,IRF7,ITGA8,KALRN,KCNJ8,KIFC3,KLHL13,KLHL30,KPNA2,LAMA5,MAP3K10,MBD1,METRNL,MKI67,MTURN,MTUS2,MYH10,MYO10,MYOM1,NET1,NHSL2,NPAS4,NPR3,PCDH10,PD…	90
Inflammatory Disease,Inflammatory Response,Organismal Injury and Abnormalities,Respiratory Disease	inflammation	Inflammation of airway	6.6e-05			ADORA2A,ADRA1B,AGTR1,BMPER,CMKLR1,CMYA5,COL15A1,CSMD1,DNM1,DUSP1,EPHA7,FDPS,FGFR2,FLT1,GGT5,IL16,IL1RL1,ITGA8,KIF11,LBH,LCP1,MKI67,MYD88,MYL12B,MYLK,RNF144A,SAMD5,SERINC2,SERPINE1,TAGLN,TMSB4X,TOP2A	32
Infectious Diseases,Organismal Injury and Abnormalities	COVID-19	COVID-19	6.76e-05			ABTB2,ACYP2,ADAMTS6,ADORA2A,ADRA1B,AGTR1,AGTR2,AHSG,ALDH1A2,APOD,ARSJ,ATP10A,CCBE1,CSMD1,DPYD,DUSP1,DYSF,F2R,FGL2,GADD45B,GAP43,GGT5,HIP1,IRF7,ITGB3,KALRN,MYH10,MYO10,MYOM1,NEGR1,NPR3,PCDH11X,PCGF5,PLAC8,PLEKHA4,SERPINE1,STEAP3,TNIK,TPM4,VLDLR,XAF1	41
Cancer,Gastrointestinal Disease,Organismal Injury and Abnormalities	gastrointestinal tract cancer	Metastatic gastrointestinal tract cancer	6.81e-05			ADRA1B,ASPN,AURKB,CD36,CEMIP,COL6A3,DLGAP5,DPYD,F2R,FGFR2,FLRT2,FLT1,GABRA3,GABRE,PBK,PLS3,SERPINE1,STEAP3,TNIK,TOP2A	20
Cancer,Gastrointestinal Disease,Organismal Injury and Abnormalities	right colon tumor	Right colon tumor	6.81e-05			ADORA2A,ADRA1B,AGTR2,AHSG,ALDH1A2,ALDH1A3,AQP1,ARHGAP20,ATP10A,ATP8B1,B3GNT8,BCHE,BOC,C1QTNF2,CMYA5,COL27A1,COL5A3,COL6A3,COL6A6,CSMD1,CYP51A1,DIO2,DPYD,DTX3L,DUSP1,ECM2,EHD4,ENTPD2,EPHA7,FBLIM1,FGFR2,FLRT2,GDF6,HMGCS2,HMMR,HSPA4,HTRA4,ICOSLG,IGSF10,IQGAP3,IRF7,ITGA8,KALRN,KCNJ8,KIFC3,KLHL13,KLHL30,KPNA2,LAMA5,MAP3K10,MBD1,METRNL,MKI67,MTURN,MTUS2,MYH10,MYO10,MYOM1,NET1,NHSL2,NPAS4,NPR3,PCDH10,PD…	90
Cancer,Gastrointestinal Disease,Organismal Injury and Abnormalities	colon cancer proximal to the splenic flexure	Colon cancer proximal to the splenic flexure	6.81e-05			ADORA2A,ADRA1B,AGTR2,AHSG,ALDH1A2,ALDH1A3,AQP1,ARHGAP20,ATP10A,ATP8B1,B3GNT8,BCHE,BOC,C1QTNF2,CMYA5,COL27A1,COL5A3,COL6A3,COL6A6,CSMD1,CYP51A1,DIO2,DPYD,DTX3L,DUSP1,ECM2,EHD4,ENTPD2,EPHA7,FBLIM1,FGFR2,FLRT2,GDF6,HMGCS2,HMMR,HSPA4,HTRA4,ICOSLG,IGSF10,IQGAP3,IRF7,ITGA8,KALRN,KCNJ8,KIFC3,KLHL13,KLHL30,KPNA2,LAMA5,MAP3K10,MBD1,METRNL,MKI67,MTURN,MTUS2,MYH10,MYO10,MYOM1,NET1,NHSL2,NPAS4,NPR3,PCDH10,PD…	90
Cancer,Organismal Injury and Abnormalities,Renal and Urological Disease	renal cancer	Renal cancer	7.1e-05			ADORA2A,APOD,AURKB,CCNB1,CD34,CMYA5,COL23A1,COL27A1,COL6A3,CSMD1,CYP51A1,DNM1,EDN1,EPHA7,FABP4,FABP5,FDPS,FGFR2,FLRT2,FLT1,GABRA3,GABRE,GFOD1,GGT5,H19,HDAC9,HEG1,HSPB6,IGSF10,IQGAP3,ITGB3,KIF11,KLF2,KLHL13,LAMA4,LAMA5,LCP1,LSP1,MKI67,MYLK,NHSL2,NPAS4,PBK,PCDH11X,PDK4,PFKFB3,PRC1,PRUNE2,PTGFR,PTPRB,SERINC2,SERPINE1,SIPA1L2,SPAG5,STEAP3,TGM2,TNC,TNIK,TOP2A	59
Cancer,Organismal Injury and Abnormalities,Reproductive System Disease	estrogen receptor-negative breast cancer	Estrogen receptor-negative breast cancer	7.23e-05			ASPN,CCNB1,CCNB2,CD34,CEMIP,CMPK2,COL6A3,DLGAP5,FGFR2,FLT1,KIF11,KLF2,KPNA2,LSP1,MKI67,PBK,PCLAF,PDK4,PRC1,SERPINE1,SIPA1L2,SPAG5,TGFBI,TOP2A	24
Cancer,Organismal Injury and Abnormalities,Reproductive System Disease	HER2 negative hormone receptor negative breast cancer	HER2 negative hormone receptor negative breast cancer	7.75e-05			ASPN,CCNB1,CCNB2,CD34,CEMIP,CMPK2,COL6A3,DLGAP5,FGFR2,FLT1,KIF11,KLF2,KPNA2,MKI67,PBK,PCLAF,PDK4,PRC1,SERPINE1,SIPA1L2,SPAG5,TGFBI,TOP2A	23
Cardiovascular Disease,Organismal Injury and Abnormalities	carotid artery disease	Carotid artery disease	7.97e-05			AGTR1,DLK1,EDN1,F2R,GABRA3,GABRE,HDAC9,ITGB3,LOX,SERPINE1	10
Hereditary Disorder,Organismal Injury and Abnormalities,Renal and Urological Disease	kidney disease	Autosomal dominant kidney disease	8.08e-05			AGTR1,FGFR2,LOX,MATN2,MYH10,PPP1R3C,PTP4A3,RAMP1,SFRP4,TAGLN,VLDLR	11
Cancer,Hematological Disease,Organismal Injury and Abnormalities	bone marrow cancer	Bone marrow cancer	8.44e-05			ABTB2,ADCY1,ADORA2A,ADRA1B,AGTR2,ANGPTL4,ATP8B1,AURKB,CD34,CD36,CDKN2B,CEMIP,CHST15,CKAP2L,CMYA5,COL15A1,COL23A1,COL3A1,COL6A3,COL6A6,CSMD1,CYP51A1,DIO2,DLK1,ECM2,EDNRB,EPHA4,FGFR2,FLT1,GABRA3,GABRE,GGT5,GJB5,GRIA4,HDAC9,HIP1,HSPA4,ICOSLG,IL1RL1,INSC,ITGB3,KALRN,LCP1,LINGO1,LNX1,MATN2,MKI67,MYD88,MYH10,MYLK,MYO10,MYOM1,NCAPH,NHSL2,NPR3,PCDH11X,PDE1B,PDGFD,PDK4,PFKFB3,PI16,PLXNB1,PPL,PPP1R3C,PREX2…	80
Cardiovascular Disease,Organismal Injury and Abnormalities,Respiratory Disease	pulmonary hypertensive arterial disease	Pulmonary hypertensive arterial disease	8.97e-05			ADRA1B,AQP1,CMKLR1,EDN1,EDNRB,FLT1,KLF2,PDGFD,PFKFB3,SERPINE1	10
Cancer,Gastrointestinal Disease,Organismal Injury and Abnormalities	malignant gastrointestinal neoplasm	Advanced malignant gastrointestinal neoplasm	9.1e-05			ADRA1B,ASPN,AURKB,CD36,CEMIP,COL6A3,DLGAP5,DPYD,F2R,FGFR2,FLRT2,FLT1,GABRA3,GABRE,PBK,PLS3,SERPINE1,STEAP3,TNIK,TOP2A	20
Cancer,Gastrointestinal Disease,Organismal Injury and Abnormalities	descending colon/sigmoid colon adenocarcinoma	Descending colon/sigmoid colon adenocarcinoma	9.11e-05			ACYP2,ADCY1,ADORA2A,ADRA1B,ATP10A,AURKB,BOC,CD55,CMYA5,COL3A1,COL6A3,CSMD1,CYP26B1,DMPK,DPYD,FGFR2,FLRT2,GABRA3,GAP43,GDF6,GGT5,GNG4,GRIA4,HMMR,KLHL30,LAMA5,LDLR,LNX1,LSP1,LUZP1,MYO10,MYOM1,NEXN,NHSL2,NPAS4,PDE1B,PKP2,PLS3,PRUNE2,SLC43A3,STON2,TDRP,TEDC1,TRPS1,VLDLR	45
Cancer,Gastrointestinal Disease,Organismal Injury and Abnormalities	distal colon cancer	Distal colon cancer	9.11e-05			ACYP2,ADCY1,ADORA2A,ADRA1B,ATP10A,AURKB,BOC,CD55,CMYA5,COL3A1,COL6A3,CSMD1,CYP26B1,DMPK,DPYD,FGFR2,FLRT2,GABRA3,GAP43,GDF6,GGT5,GNG4,GRIA4,HMMR,KLHL30,LAMA5,LDLR,LNX1,LSP1,LUZP1,MYO10,MYOM1,NEXN,NHSL2,NPAS4,PDE1B,PKP2,PLS3,PRUNE2,SLC43A3,STON2,TDRP,TEDC1,TRPS1,VLDLR	45
Cell Signaling	activation	Activation of enzyme	9.27e-05			ADCY1,ADORA2A,AGTR1,CISH,DGKH,EDN1,EDNRB,F2R,FABP4,GADD45B,GAP43,GPR176,HIP1,NPR3,RAMP1,RAMP2,TGM2,VLDLR	18
Cardiovascular Disease,Organismal Injury and Abnormalities,Reproductive System Disease	preeclampsia	Preeclampsia	9.71e-05			ADRA1B,ASPN,C1QB,CALML4,CCBE1,CMKLR1,FABP4,FLT1,HDAC9,IGSF10,IL16,IL1RL1,LCP1,LDLR,MSMO1,MYD88,MYLK,MYO10,OLFML2A,PDE1B,PDGFD,PLEKHA4,SERPINE1,TGM2,TMEM204,TNC,XPNPEP2	27
Cancer,Hematological Disease,Immunological Disease,Organismal Injury and Abnormalities	diffuse lymphoma	Diffuse lymphoma	9.9e-05			ADORA2A,ALDH1A2,ANKRD34A,ATP10A,BCHE,BMPER,CD34,CD36,CDKN1C,CMYA5,COL27A1,COL3A1,COL6A3,CYP26B1,DHCR24,DPYD,DYSF,F2R,FGFR2,FLRT2,GABRE,GNG4,HDAC9,HIP1,KALRN,KIF11,KLF2,MARK1,MBD1,MCM5,MKI67,MYD88,MYO10,NDNF,NEXN,PRC1,PTPN13,SPAG5,SPECC1,STEAP3,SYNDIG1,TGFBI,TNC,TNIK,TOP2A	45
Cardiovascular System Development and Function,Embryonic Development,Hematological System Development and Function,Lymphoid Tissue Structure and Development,Organ Development,Organismal Development,Tissue Development	development	Development of lymph vessel	9.94e-05			CCBE1,EDN1,FLT1,HEG1,RAMP1,TMEM204	6
Connective Tissue Disorders,Organismal Injury and Abnormalities,Skeletal and Muscular Disorders	Dupuytren contracture	Advanced Dupuytren contracture	9.94e-05			COL15A1,COL23A1,COL27A1,COL3A1,COL5A3,COL6A3	6
Cancer,Organismal Injury and Abnormalities,Reproductive System Disease	Peyronie disease	Peyronie disease	9.94e-05			COL15A1,COL23A1,COL27A1,COL3A1,COL5A3,COL6A3	6
Dermatological Diseases and Conditions,Organismal Injury and Abnormalities	cellulite of the buttocks	Cellulite of the buttocks	9.94e-05			COL15A1,COL23A1,COL27A1,COL3A1,COL5A3,COL6A3	6
Cancer,Hematological Disease,Immunological Disease,Organismal Injury and Abnormalities	low-grade lymphoma	Low-grade lymphoma	9.95e-05			ANKRD34A,ATP10A,BCHE,CDKN1C,CHST15,CMYA5,COL27A1,COL3A1,DHCR24,DPYD,FGFR2,FGL2,FLRT2,FSCN1,GNG4,HDAC9,ITGB3,KALRN,KPNA2,MBD1,MYD88,NDNF,NEXN,PKP2,PSMB9,PTPN13,STEAP3,SYNDIG1,TNC,TNIK,TOP2A	31
Cardiovascular System Development and Function,Organismal Development	development	Development of aorta	0.000106			ADAMTS6,Aldh1a7,COL3A1,ENPP1,FLT1,ITGB3,LOX,MYH10	8
Cancer,Organismal Injury and Abnormalities	head and neck squamous cell cancer	Head and neck squamous cell carcinoma	0.000111			ABTB2,ADAMTS6,ADCY1,AGTR1,APOD,ASPN,ATP10A,BOC,C1QTNF2,CCNB1,CD34,CEMIP,CHST15,COL15A1,COL23A1,COL27A1,COL5A3,COL6A3,COL6A6,CSMD1,CYP26B1,DLGAP5,DPYD,DYSF,EDN1,ENPP1,FGFR2,FGL2,FLRT2,FLT1,GABRE,GDF6,GFOD1,GRIA4,HEG1,HMMR,HSPB6,HTRA4,IGSF10,IL16,IQGAP3,ITGA8,KALRN,KIF11,KIFC3,KLF2,KLHL30,LAMA5,LCP1,LDLR,LIPE,MAP3K10,MATN2,MKI67,MYH10,MYO10,MYOM1,NDNF,NLRC3,NOVA1,NPAS4,PCDH10,PCDH11X,PDGFD,PDK4,PLX…	87
Lipid Metabolism,Small Molecule Biochemistry	storage	Storage of fatty acid	0.000114			DYSF,FABP4,LIPE	3
Gastrointestinal Disease,Organismal Injury and Abnormalities	gastric lesion	Gastric lesion	0.000115			ADORA2A,ADRA1B,AGTR2,ALDH3A1,ANGPTL7,ARHGAP20,ARSJ,ASPN,ATP10A,ATP8B1,BCAR3,BCHE,BMPER,BOC,C1QTNF2,CCNB1,CD34,CEMIP,CKAP2L,CMYA5,COL15A1,COL23A1,COL3A1,COL6A3,CSMD1,CYP51A1,DGKH,DLK1,DNM1,DPYD,DYSF,EDN1,EDNRB,EHD4,EPHA4,EPHA7,FABP4,FGFR2,FLRT2,FLT1,GABRA3,GABRE,GDF6,GFOD1,H19,HMMR,IGSF10,IL16,IL1RL1,IQGAP3,ITGA8,KCNJ8,KIF11,KLF2,LAMA4,LAMA5,LNX1,LRRC39,MBD1,MKI67,MTURN,MTUS2,MYD88,MYH10,MYLK,MYO1…	109
Developmental Disorder,Hereditary Disorder,Organismal Injury and Abnormalities,Renal and Urological Disease	autosomal dominant polycystic kidney disease	Autosomal dominant polycystic kidney disease	0.000117			AGTR1,FGFR2,LOX,MATN2,PPP1R3C,PTP4A3,RAMP1,SFRP4,TAGLN,VLDLR	10
Developmental Disorder,Hereditary Disorder,Organismal Injury and Abnormalities,Skeletal and Muscular Disorders	autosomal dominant Emery-Dreifuss muscular dystrophy	Autosomal dominant Emery-Dreifuss muscular dystrophy	0.000117			ASPN,COL3A1,COL6A3,LOX,PLS3,TGFBI,TPM4	7
Cardiovascular Disease,Organismal Injury and Abnormalities	cardiovascular disorder	Early-onset cardiovascular disorder	0.000117			AGTR1,Anxa8,ASPA,C1QB,CMKLR1,DYSF,FABP4,FLT1,HMGCS2,Igtp,IL16,IL1RL1,LCP1,LDLR,MYD88	15
Cancer,Organismal Injury and Abnormalities,Renal and Urological Disease	development	Development of renal tumor	0.00012			ADORA2A,APOD,AURKB,CMYA5,COL23A1,COL27A1,COL6A3,CSMD1,DNM1,EDN1,EPHA7,FABP4,FABP5,FDPS,FGFR2,FLRT2,FLT1,GABRA3,GABRE,GFOD1,GGT5,H19,HDAC9,HEG1,HSPB6,IGSF10,IQGAP3,ITGB3,KIF11,KLF2,KLHL13,LAMA4,LAMA5,LSP1,MKI67,MYLK,NHSL2,NPAS4,PBK,PCDH11X,PDK4,PFKFB3,PRC1,PRUNE2,PTGFR,PTPRB,SERINC2,SERPINE1,SIPA1L2,STEAP3,TGM2,TNC,TNIK,TOP2A	54
Cancer,Organismal Injury and Abnormalities	endometrioid carcinoma	Endometrioid carcinoma	0.000126			ABTB2,ACYP2,ADCY1,ADORA2A,AGTR2,ALDH1A2,ANGPTL4,ARRDC4,ASPA,ASPN,ATG16L2,ATP10A,ATP8B1,AURKB,BCAR3,BMPER,C1QTNF2,CCDC42,CD55,CEMIP,CHST15,CMYA5,COL15A1,COL23A1,COL6A3,COL6A6,CRYAB,CSMD1,DGKH,DIO2,DYSF,ECM2,EPHA7,F2R,FDPS,FGFR2,FLRT2,FLT1,GABRA3,GABRE,GDF6,GGT5,GJB5,GRIA4,HDAC9,HEG1,HMMR,ICOSLG,IGSF10,IL16,INSC,IQGAP3,IRF7,ITGB3,KALRN,KIF11,KLHL13,LAMA4,LAMA5,LCLAT1,LDLR,LINGO1,LRRC39,LUZP1,MAP3K1…	118
Cardiovascular Disease,Organismal Injury and Abnormalities	calcification	Calcification of cardiac valve	0.000129			AHSG,APOD,COL6A6,DYSF,ENPP1,FLT1,ITGB3,LDLR,MYH10,MYL12B,PDGFD,SERPINE1,TGM2,TNC,TPM4	15
Cancer,Gastrointestinal Disease,Organismal Injury and Abnormalities	ascending and transverse colon cancer	Ascending and transverse colon cancer	0.000132			ADORA2A,ADRA1B,AGTR2,AHSG,ALDH1A2,ALDH1A3,AQP1,ARHGAP20,ATP10A,ATP8B1,B3GNT8,BCHE,C1QTNF2,CMYA5,COL27A1,COL5A3,COL6A3,COL6A6,CSMD1,CYP51A1,DIO2,DPYD,DTX3L,DUSP1,EHD4,ENTPD2,EPHA7,FBLIM1,FGFR2,FLRT2,GDF6,HMGCS2,HMMR,HSPA4,HTRA4,ICOSLG,IGSF10,IQGAP3,ITGA8,KALRN,KCNJ8,KIFC3,KLHL13,KLHL30,KPNA2,LAMA5,MAP3K10,MBD1,MKI67,MTURN,MYH10,MYO10,MYOM1,NET1,NHSL2,NPAS4,NPR3,PCDH10,PDE1B,PDGFD,PI16,PLEKHA4,PLXN…	82
Organismal Injury and Abnormalities	sclerosis	Sclerosis	0.000132			CD34,CISH,COL3A1,COL6A3,EDN1,EDNRB,FGFR2,FLT1,IRF7,ITGB3,MYD88,MYLIP,PLXNB1,PSMB9,RGCC,SERPINE1,SFRP4,TNC	18
Neurological Disease,Organismal Injury and Abnormalities	progressive motor neuropathy	Progressive motor neuropathy	0.000134			ADORA2A,ADRA1B,AGTR1,ALDH1A2,APOD,ASPA,BCHE,CCNB1,CD36,COL3A1,CRYAB,CSMD1,CYP26B1,CYP51A1,DHCR24,DLK1,DMPK,ECH1,FDPS,GABRA3,GABRE,GAP43,IL1RL1,IRF7,ITGA8,ITGB3,KALRN,KLHL13,LBH,LDLR,NFIL3,PDK4,PKP2,PSMB9,RGCC,SIPA1L2,SLC1A6,SQLE,TGM2,TNC,TOP2A,TRPS1,VLDLR	43
Developmental Disorder,Hereditary Disorder,Organismal Injury and Abnormalities,Skeletal and Muscular Disorders	dystrophy	Dystrophy of muscle	0.000138			ADCY1,ADRA1B,ASPN,COL3A1,COL6A3,COL6A6,DMPK,DYSF,F2R,HMGCS2,LMCD1,LOX,PDK4,PKP2,PLS3,RELT,TAGLN,TGFBI,TPM4	19
Cancer,Dermatological Diseases and Conditions,Organismal Injury and Abnormalities	skin carcinoma	Skin carcinoma	0.00014			ACYP2,ADAMTS6,ADCY1,AGTR1,ALDH1A2,ALDH3A1,ANGPTL4,ARHGAP20,ARNT2,ATP10A,ATP8B1,BCHE,BMP3,CCBE1,CD36,CHST15,CKAP2L,CMKLR1,CMPK2,CMYA5,COL15A1,COL27A1,COL3A1,COL6A3,COL6A6,CSMD1,DHCR24,DHX58,DNM1,DPYD,DYSF,EDN1,ENPP1,ENTPD2,EPHA7,FGFR2,FLT1,GABRA3,GFOD1,GPR176,GRIA4,HDAC9,HSPB7,HTRA4,IGSF10,IL16,IL1RL1,IRF7,ITGA8,ITGB3,KALRN,KCNJ8,LAMA4,LAMA5,LCP1,MARK1,MATN2,MTUS2,MYD88,MYH10,MYLK,MYO10,MYOM1,NCAP…	90
Dermatological Diseases and Conditions,Endocrine System Disorders,Gastrointestinal Disease,Metabolic Disease,Organismal Injury and Abnormalities,Skeletal and Muscular Disorders	diabetic foot ulcer disorder	Diabetic foot ulcer disorder	0.000141			COL15A1,COL23A1,COL27A1,COL3A1,COL5A3,COL6A3,SERPINE1	7
Cardiovascular Disease,Organismal Injury and Abnormalities	coronary occlusion	Coronary occlusion	0.000141			ADORA2A,AGTR1,ALDH1A2,ANGPTL4,ATG16L2,CD36,CD55,COL6A3,DGKH,DHX58,DPYD,EDN1,EDNRB,ENPP1,FLT1,GABRA3,HDAC9,ITGB3,KLF2,LDLR,LOX,MAP3K7CL,NPR3,PDGFD,SCARA5,SERPINE1,TMEM204,XKR4	28
Cancer,Organismal Injury and Abnormalities,Reproductive System Disease	adenocarcinoma	Endometrial adenocarcinoma	0.000149			ABTB2,ACYP2,ADCY1,ADORA2A,AGTR2,ALDH1A2,ANGPTL4,APOD,ARRDC4,ASPA,ASPN,ATG16L2,ATP10A,ATP8B1,BCAR3,BMPER,C1QTNF2,CCDC42,CD55,CEMIP,CHST15,CMYA5,COL15A1,COL6A3,COL6A6,CRYAB,CSMD1,DYSF,ECM2,EPHA7,F2R,FABP4,FGFR2,FLRT2,FLT1,GABRA3,GABRE,GDF6,GJB5,GRIA4,HDAC9,HEG1,HMMR,HSPB6,ICOSLG,IGSF10,IL16,INSC,IQGAP3,ITGB3,KALRN,KIF11,KLF2,KLHL13,LAMA4,LINGO1,LRRC39,MAP3K10,MARK1,MATN2,MBD1,MCM5,MKI67,MSMO1,MTUS2…	111
Cancer,Endocrine System Disorders,Gastrointestinal Disease,Organismal Injury and Abnormalities	pancreatic cancer	Pancreatic cancer	0.00015			ABTB2,ADAMTS6,ADCY1,ANKRD34A,ATG16L2,ATP10A,BCAR3,BCHE,BOC,CEMIP,CMKLR1,CMPK2,CMYA5,COL15A1,COL5A3,COL6A3,COL6A6,CPB1,CSMD1,CYP51A1,DHX58,DPYD,DUSP1,DYSF,EPHA4,EPHA7,FDPS,FGFR2,FLRT2,FLT1,GABRA3,GALNT12,GAP43,IL16,ITGB3,KIF11,KIFC3,KLHL30,KPNA2,LAMA4,LIPE,LNX1,LRRC39,LUZP1,MARK1,MBD1,MKI67,MTUS2,MVD,MYD88,MYLK,MYO10,NLRC3,NPTX1,PCDH10,PCDH11X,PCLAF,PDGFD,PDK4,PFKFB3,PLAC8,PLEKHA4,PLXNB1,PPL,PRC1,…	78
Hereditary Disorder,Neurological Disease,Organismal Injury and Abnormalities	familial central nervous system disease	Familial central nervous system disease	0.000151			ADORA2A,ADRA1B,AHSG,APOD,AQP1,ARNT2,ASPA,C1QB,CAMK2A,CD36,CDKN1C,CKAP2L,CMKLR1,COL3A1,CRYAB,CSMD1,CYP26B1,CYP51A1,DHCR24,DIO2,DNM1,DPYD,DTX3L,DYSF,EPHA4,FGFR2,FLRT2,FLT1,GABRA3,GABRE,GAP43,GRIA4,HIP1,HMGCS2,Ifi44,Ifit3/Ifit3b,IGSF10,IRF7,KALRN,KIF11,KLF2,LAMA4,LDLR,LINGO1,LMCD1,NDNF,NHSL2,NPTX1,PDE1B,PREX2,PSMB9,PTPN13,RRS1,SERPINE1,SLC1A6,STARD4,TGM2,Tgtp1/Tgtp2,TMEM204,TMSB4X,TNIK,USP18,VLDLR	63
Cancer,Organismal Injury and Abnormalities	primary tumor	Primary tumor	0.000158			AURKB,CDKN2B,COL27A1,DHCR24,DPYD,EDNRB,FABP4,FGFR2,FLT1,H19,KPNA2,LDLR,LINGO1,MYD88,PCLAF,PDGFD,PLAC8,PLXNB1,SERPINE1,TMSB4X,TNC,TOP2A	22
Neurological Disease,Organismal Injury and Abnormalities,Psychological Disorders	dementia	Dementia	0.000159			ADRA1B,AGTR1,ALDH1A2,ANKRD34A,APOD,AQP1,ARHGAP20,ARNT2,BCAR3,BCHE,BMPER,CAMK2A,CCNB1,CD34,CD36,CD55,CRYAB,CSMD1,DHCR24,DYSF,EPHA4,F2R,FDPS,FLT1,GABRA3,GABRE,GAP43,GRIA4,HDAC9,LDLR,LINGO1,LNX1,LOX,NEGR1,NPTX1,PCDH11X,SCARA5,SERPINE1,SLC6A6,TAGLN,TGM2,TMSB4X,TNIK,TPM4,VLDLR	45
Ophthalmic Disease,Organismal Injury and Abnormalities	open-angle glaucoma	Open-angle glaucoma	0.00016			ADAMTS6,ADRA1B,ANGPTL7,APOD,ARHGAP20,BCAR3,BCHE,CDKN2B,FLT1,KALRN,KIF11,PTGFR,RAPSN,SERINC2,TGM2,TSPAN18	16
Cardiovascular Disease,Hereditary Disorder,Organismal Injury and Abnormalities	familial vascular disease	Familial vascular disease	0.00016			ADRA1B,AQP1,CD55,COL3A1,CRYAB,EDNRB,ENPP1,FLT1,ITGB3,KALRN,KLF2,LOX,MYLK,PDGFD,PKP2,PREX2	16
Cancer,Organismal Injury and Abnormalities	extrapulmonary squamous cell carcinoma	Extrapulmonary squamous cell carcinoma	0.000162			ABTB2,ADAMTS6,ADCY1,AGTR1,ALDH3A1,APOD,ASPN,ATP10A,BOC,C1QTNF2,CCNB1,CD34,CDK15,CEMIP,CHST15,CMKLR1,CMPK2,CMYA5,COL15A1,COL23A1,COL27A1,COL5A3,COL6A3,COL6A6,CSMD1,CYP26B1,DHX58,DLGAP5,DMPK,DNM1,DPYD,DYSF,EDN1,ENPP1,ENTPD2,FGFR2,FGL2,FLRT2,FLT1,GABRE,GDF6,GFOD1,GRIA4,H19,HEG1,HIP1,HMMR,HSPB6,HTRA4,IGSF10,IL16,IL1RL1,IQGAP3,ITGA8,KALRN,KIF11,KIFC3,KLF2,KLHL30,LAMA5,LCP1,LDLR,LIPE,LNX1,MAP3K10,MATN2…	107
Developmental Disorder,Hereditary Disorder,Organismal Injury and Abnormalities,Renal and Urological Disease	familial congenital anomalies of the kidney and urinary tract	Familial congenital anomalies of the kidney and urinary tract	0.000163			AGTR1,AGTR2,CCNB1,COL3A1,FGFR2,GDF6,ITGA8,LOX,MATN2,PPP1R3C,PSMB9,PTP4A3,RAMP1,SFRP4,TAGLN,TMEM204,VLDLR	17
Cancer,Gastrointestinal Disease,Organismal Injury and Abnormalities	stomach tumor	Stomach tumor	0.000175			ADORA2A,ADRA1B,AGTR2,ALDH3A1,ANGPTL7,ARHGAP20,ARSJ,ASPN,ATP10A,ATP8B1,BCAR3,BCHE,BMPER,BOC,C1QTNF2,CCNB1,CD34,CEMIP,CKAP2L,CMYA5,COL15A1,COL23A1,COL3A1,COL6A3,CSMD1,CYP51A1,DGKH,DLK1,DNM1,DPYD,DYSF,EDNRB,EHD4,EPHA4,EPHA7,FABP4,FGFR2,FLRT2,FLT1,GABRA3,GABRE,GDF6,GFOD1,H19,HMMR,IGSF10,IL16,IL1RL1,IQGAP3,ITGA8,KCNJ8,KIF11,KLF2,LAMA4,LAMA5,LNX1,LRRC39,MBD1,MKI67,MTURN,MTUS2,MYD88,MYH10,MYLK,MYO10,MYO…	108
Cancer,Gastrointestinal Disease,Organismal Injury and Abnormalities	pancreaticobiliary carcinoma	Pancreaticobiliary carcinoma	0.00018			ABTB2,ADAMTS6,ADCY1,AHSG,ALDH1A3,ANKRD34A,ARSJ,ASPN,ATG16L2,ATP10A,BCAR3,BCHE,BMP3,BOC,CAMK2A,CCNB1,CD34,CDKN2B,CEMIP,CMKLR1,CMPK2,CMYA5,COL15A1,COL23A1,COL5A3,COL6A3,COL6A6,CSMD1,CYP51A1,DHX58,DPYD,DUSP1,DYSF,ENPP1,EPHA7,FDPS,FGFR2,FLRT2,FLT1,GABRA3,GALNT12,GAP43,HIP1,HMMR,IL16,ITGB3,KIF11,KIFC3,KLHL30,KPNA2,LAMA4,LIPE,LNX1,LRRC39,LUZP1,MARK1,MBD1,MTUS2,MVD,MYLK,MYO10,MYOM1,NHSL2,NLRC3,PCDH10,PC…	90
Cardiovascular Disease,Immunological Disease,Organismal Injury and Abnormalities	abnormal morphology	Abnormal morphology of lymph vessel	0.000182			ANGPTL4,CYP26B1,CYP51A1,RAMP2,TMEM204	5
Dermatological Diseases and Conditions,Lipid Metabolism,Metabolic Disease,Organismal Injury and Abnormalities,Small Molecule Biochemistry	xanthoma	Xanthoma	0.000185			CD36,FGFR2,FLT1,LDLR,PDK4,TOP2A	6
Hereditary Disorder,Neurological Disease,Organismal Injury and Abnormalities	familial encephalopathy	Familial encephalopathy	0.000185			ADORA2A,ADRA1B,AHSG,APOD,AQP1,ARNT2,ASPA,CAMK2A,CD36,CDKN1C,CKAP2L,CMKLR1,COL3A1,CRYAB,CSMD1,CYP26B1,CYP51A1,DHCR24,DIO2,DNM1,DPYD,DTX3L,EPHA4,FGFR2,FLRT2,FLT1,GABRA3,GABRE,GAP43,GRIA4,HIP1,HMGCS2,Ifi44,Ifit3/Ifit3b,IGSF10,IRF7,KALRN,KIF11,KLF2,LAMA4,LDLR,LINGO1,LMCD1,NDNF,NHSL2,NPTX1,PDE1B,PREX2,PSMB9,PTPN13,RRS1,SERPINE1,SLC1A6,STARD4,TGM2,Tgtp1/Tgtp2,TMEM204,TMSB4X,TNIK,USP18,VLDLR	61
Cancer,Gastrointestinal Disease,Organismal Injury and Abnormalities	gastric cancer	Gastric cancer	0.000188			ADORA2A,ADRA1B,AGTR2,ALDH3A1,ANGPTL7,ARHGAP20,ARSJ,ASPN,ATP10A,ATP8B1,BCAR3,BCHE,BMPER,BOC,C1QTNF2,CCNB1,CD34,CEMIP,CMYA5,COL15A1,COL23A1,COL3A1,COL6A3,CSMD1,CYP51A1,DGKH,DLK1,DNM1,DPYD,DYSF,EDNRB,EHD4,EPHA4,EPHA7,FABP4,FGFR2,FLRT2,FLT1,GABRA3,GABRE,GDF6,GFOD1,H19,HMMR,IGSF10,IL16,IL1RL1,IQGAP3,ITGA8,KCNJ8,KIF11,KLF2,LAMA4,LAMA5,LNX1,LRRC39,MBD1,MKI67,MTURN,MTUS2,MYD88,MYH10,MYLK,MYO10,MYOM1,NET1…	107
Cancer,Gastrointestinal Disease,Organismal Injury and Abnormalities	gastroesophageal cancer	Gastroesophageal cancer	0.000201			ACYP2,ADORA2A,ADRA1B,AGTR1,AGTR2,ALDH1A2,ALDH3A1,ANGPTL7,ARHGAP20,ARSJ,ASPN,ATP10A,ATP8B1,BCAR3,BCHE,BMPER,BOC,C1QTNF2,CCNB1,CD34,CEMIP,CMYA5,COL15A1,COL23A1,COL3A1,COL6A3,CSMD1,CYP51A1,DGKH,DIO2,DLK1,DNM1,DPYD,DYSF,EDNRB,EHD4,EPHA4,EPHA7,FABP4,FGFR2,FLRT2,FLT1,FSCN1,GABRA3,GABRE,GDF6,GFOD1,H19,HIP1,HMMR,IGSF10,IL16,IL1RL1,IQGAP3,ITGA8,KCNJ8,KIF11,KIFC3,KLF2,LAMA4,LAMA5,LNX1,LRRC39,MBD1,MKI67,MTU…	117
Cancer,Organismal Injury and Abnormalities,Renal and Urological Disease	renal cell cancer	Renal cell carcinoma	0.000215			ADORA2A,APOD,AURKB,CMYA5,COL23A1,COL27A1,COL6A3,CSMD1,DNM1,EDN1,EPHA7,FABP4,FABP5,FDPS,FGFR2,FLRT2,FLT1,GABRA3,GABRE,GFOD1,GGT5,HDAC9,HEG1,HSPB6,IGSF10,IQGAP3,ITGB3,KIF11,KLF2,KLHL13,LAMA4,LAMA5,LSP1,MKI67,MYLK,NHSL2,NPAS4,PBK,PCDH11X,PDK4,PFKFB3,PRC1,PRUNE2,PTGFR,PTPRB,SERINC2,SERPINE1,SIPA1L2,STEAP3,TGM2,TNC,TNIK,TOP2A	53
Cardiovascular System Development and Function,Organ Morphology,Organismal Development	morphology	Morphology of left ventricle	0.000237			AGTR2,EDN1,HDAC9,HSPB7,ITGB3,LDLR,MYLK,NEXN	8
Cancer,Hematological Disease,Immunological Disease,Organismal Injury and Abnormalities	plasma cell neoplasm	Plasma cell neoplasm	0.000239			ADCY1,ADRA1B,CCNB1,CCNB2,CD36,CDKN2B,CHST15,COL3A1,CRYAB,CSMD1,FDPS,FGFR2,FGL2,FLT1,FSCN1,HDAC9,ITGB3,KIF11,KLF2,KPNA2,LCP1,MKI67,MYD88,NEXN,PKP2,PLEKHA4,PSMB9,SAMD10,SIPA1L2,TENT5C,TNIK,TOP2A	32
Cellular Development,Cellular Growth and Proliferation,Embryonic Development,Organ Development,Organismal Development,Skeletal and Muscular System Development and Function,Tissue Development	formation	Formation of smooth muscle cells	0.000254			KLF2,LOX,TGM2	3
Metabolic Disease,Organismal Injury and Abnormalities	amyloidosis	Amyloidosis	0.000255			ADRA1B,ALDH1A2,ANKRD34A,APOD,AQP1,ARHGAP20,ARNT2,BCAR3,BCHE,BMPER,CAMK2A,CCNB1,CD34,CD36,CD55,CSMD1,DHCR24,DYSF,EPHA4,FDPS,FGFR2,FLT1,GABRA3,GABRE,GAP43,HDAC9,LDLR,LINGO1,LOX,NEGR1,NPTX1,PCDH11X,RNF144A,SCARA5,SERPINE1,SLC6A6,TAGLN,TGFBI,TGM2,TMSB4X,TNIK,TPM4,VLDLR	43
Developmental Disorder,Organismal Injury and Abnormalities,Renal and Urological Disease	dysplasia	Dysplasia of kidney	0.000257			AGTR1,CDKN1C,H19,ITGA8,TMEM204	5
Dermatological Diseases and Conditions,Organismal Injury and Abnormalities	psoriasis	Psoriasis	0.000257			ALDH1A3,APOD,CD36,CDKN1C,DIO2,DUSP1,FABP5,FGFR2,FLT1,FSCN1,IL16,IRF7,KPNA2,LAMA5,LDLR,MKI67,NFIL3,PCLAF,PPP1R3C,RCAN2,SERPINE1,SLC1A6,SQLE,TAGLN,TGM2,TNC,UBE2L6	27
Organismal Injury and Abnormalities,Skeletal and Muscular Disorders	muscle laminopathy	Muscle laminopathy	0.000257			ANKRD1,ASPN,COL3A1,COL6A3,LOX,NEXN,PLS3,TGFBI,TPM4	9
Cancer,Gastrointestinal Disease,Organismal Injury and Abnormalities	left colon adenocarcinoma	Left colon adenocarcinoma	0.00026			ACYP2,ADCY1,ADORA2A,ADRA1B,ATP10A,AURKB,BOC,CD55,CMYA5,COL3A1,COL6A3,CSMD1,CYP26B1,DMPK,DPYD,FGFR2,FLRT2,GABRA3,GALNT12,GAP43,GDF6,GGT5,GNG4,GRIA4,HMMR,INSC,KLHL30,LAMA5,LDLR,LNX1,LSP1,LUZP1,MVD,MYO10,MYOM1,NEXN,NHSL2,NPAS4,PDE1B,PKP2,PLS3,PREX2,PRUNE2,SLC43A3,STON2,TDRP,TEDC1,TRPS1,VLDLR	49
Cancer,Gastrointestinal Disease,Organismal Injury and Abnormalities	gastroesophageal adenocarcinoma	Gastroesophageal adenocarcinoma	0.000266			AGTR1,AGTR2,ALDH1A2,ALDH3A1,ARHGAP20,ARSJ,ASPN,ATP10A,BCHE,BOC,CCNB1,CD34,COL3A1,COL6A3,CSMD1,DGKH,DIO2,DPYD,DYSF,EDNRB,EHD4,EPHA4,EPHA7,FGFR2,FLRT2,FLT1,GDF6,GFOD1,H19,HMMR,IGSF10,IL16,IQGAP3,ITGA8,KIF11,KLF2,LAMA4,LAMA5,LRRC39,MBD1,MKI67,MTURN,MTUS2,MYD88,MYLK,MYO10,MYOM1,NET1,NEXN,NOVA1,NPR3,PCDH10,PCDH11X,PCGF5,PDK4,PI16,PKP2,PPP1R3C,PRC1,PREX2,PRUNE2,PTPN13,PTPRB,RAPSN,SCARA5,SERINC2,SERPINE…	77
Cardiovascular Disease,Organismal Injury and Abnormalities	abnormality	Abnormality of atrium	0.000275			AGTR1,AGTR2,CMYA5,CYP51A1,F2R,GABRA3,GABRE,LAMA4,MYH10,PKP2,SLC6A6	11
Dermatological Diseases and Conditions,Inflammatory Disease,Inflammatory Response,Organismal Injury and Abnormalities,Skeletal and Muscular Disorders	juvenile dermatomyositis	Juvenile dermatomyositis	0.000283			ASPN,COL3A1,COL6A3,LOX,PLS3,TGFBI,TPM4	7
Cancer,Organismal Injury and Abnormalities,Renal and Urological Disease	chromophobe renal cancer	Chromophobe renal cell carcinoma	0.000291			APOD,COL6A3,FGFR2,FLRT2,FLT1,GGT5,HSPB6,IQGAP3,KLF2,MKI67,PRC1,TOP2A	12
Cancer,Organismal Injury and Abnormalities	primary sarcoma	Primary sarcoma	0.000297			FGFR2,FLT1,LINGO1,PDGFD,TOP2A	5
Cardiovascular Disease,Organismal Injury and Abnormalities	coronary artery disease	Coronary artery disease	0.000298			ADORA2A,AGTR1,ALDH1A2,ANGPTL4,ATG16L2,CD36,CD55,COL6A3,DGKH,DHX58,DPYD,EDN1,EDNRB,FLT1,GABRA3,HDAC9,ITGB3,KLF2,LDLR,LOX,MAP3K7CL,NPR3,PDGFD,SCARA5,SERPINE1,TMEM204,XKR4	27
Cancer,Hematological Disease,Immunological Disease,Organismal Injury and Abnormalities	mature B-cell lymphoma	Mature B-cell lymphoma	0.000302			ALDH1A2,BCHE,BMPER,CD34,CD36,CHST15,COL6A3,CYP26B1,DPYD,DYSF,F2R,FGFR2,FGL2,FSCN1,GABRE,HDAC9,HIP1,ITGB3,KALRN,KIF11,KLF2,KPNA2,MARK1,MCM5,MKI67,MYD88,MYO10,NEXN,PKP2,PRC1,PSMB9,SPAG5,SPECC1,STEAP3,SYNDIG1,TGFBI,TNIK,TOP2A	38
Connective Tissue Development and Function,Embryonic Development,Organismal Development,Skeletal and Muscular System Development and Function,Tissue Development	size	Size of bone	0.000327			AGTR2,BMP3,CD36,CDKN1C,CEMIP,DIO2,DLK1,F2R,FBLIM1,ITGB3,LDLR,NPR3,NUPR1,PDK4,PLEKHO1,PLS3,SFRP4	17
Cardiovascular System Development and Function,Organ Morphology,Organismal Development	morphology	Morphology of heart ventricle	0.000331			AGTR2,CDKN1C,EDN1,HDAC9,HSPB7,ITGB3,LDLR,MYH10,MYLK,NEXN	10
Cardiovascular Disease,Organismal Injury and Abnormalities	stenosis	Stenosis of cardiac valve	0.000331			AGTR1,AGTR2,F2R,FLT1,GABRA3,GABRE,LDLR	7
Cancer,Endocrine System Disorders,Organismal Injury and Abnormalities	benign neoplasm of endocrine gland	Benign neoplasm of endocrine gland	0.000337			ALDH1A2,ALDH1A3,ANGPTL4,APOD,ASPN,CCBE1,CCNB2,CD36,CDKN2B,COL6A3,CSMD1,FABP4,FGFR2,INSC,LRRC39,LSP1,MYLK,NFIL3,NOVA1,PSMB9,TGM2	21
Hereditary Disorder,Neurological Disease,Organismal Injury and Abnormalities	familial neurological disorder	Familial neurological disorder	0.000338			ADCY1,ADORA2A,ADRA1B,AGTR2,AHSG,APOD,AQP1,ARNT2,ASPA,C1QB,CAMK2A,CD36,CDKN1C,CEMIP,CKAP2L,CMKLR1,COL15A1,COL27A1,COL3A1,COL6A3,CRYAB,CSMD1,CYP26B1,CYP51A1,DHCR24,DIO2,DMPK,DNM1,DPYD,DTX3L,DYSF,EDNRB,EPHA4,FGFR2,FLRT2,FLT1,GABRA3,GABRE,GAP43,GRIA4,HIP1,HMGCS2,Ifi44,Ifit3/Ifit3b,IGSF10,IRF7,KALRN,KIF11,KLF2,LAMA4,LDLR,LINGO1,LMCD1,NDNF,NHSL2,NPTX1,PDE1B,PREX2,PSMB9,PTPN13,RAPSN,RRS1,SERPINE1,SLC1A6…	73
Cardiovascular Disease,Organismal Injury and Abnormalities	arrhythmia	Arrhythmia	0.000343			ADORA2A,ADRA1B,AGTR1,AGTR2,ANKRD1,COL3A1,DMPK,F2R,GABRA3,KCNJ8,LAMA4,MAP3K7CL,MYOM1,NDNF,NEXN,PKP2,PTGFR,SERINC2,SERPINE1,TGM2,TNC	21
Cancer,Hematological Disease,Immunological Disease,Organismal Injury and Abnormalities	mature T-cell neoplasm	Mature T-cell neoplasm	0.000344			ADAMTS6,ALDH3A1,AQP1,BCAR3,CMYA5,COL15A1,COL23A1,COL27A1,COL3A1,COL6A3,COL6A6,CSMD1,CYP26B1,DPYD,DYSF,FGFR2,GADD45B,HDAC9,HEG1,IGSF10,IL16,IQGAP3,IRF7,KPNA2,LAMA5,LINGO1,MBD1,MKI67,MTUS2,MYD88,MYLIP,MYO10,PCDH10,PI16,PKP2,PLS3,PREX2,PTPRB,RGCC,SFRP4,TOP2A,TRPS1	42
Dermatological Diseases and Conditions,Organismal Injury and Abnormalities	ulceration	Ulceration of skin	0.000345			COL15A1,COL23A1,COL27A1,COL3A1,COL5A3,COL6A3,LDLR,SERPINE1	8
Cancer,Gastrointestinal Disease,Organismal Injury and Abnormalities	formation	Formation of stomach tumor	0.000345			ADRA1B,AGTR2,ALDH3A1,ANGPTL7,ARHGAP20,ARSJ,ASPN,ATP10A,ATP8B1,BCAR3,BCHE,BMPER,BOC,C1QTNF2,CCNB1,CD34,CKAP2L,CMYA5,COL15A1,COL23A1,COL3A1,COL6A3,CSMD1,CYP51A1,DGKH,DLK1,DNM1,DPYD,DYSF,EDNRB,EHD4,EPHA4,EPHA7,FGFR2,FLRT2,FLT1,GDF6,GFOD1,H19,HMMR,IGSF10,IL16,IQGAP3,ITGA8,KCNJ8,KIF11,KLF2,LAMA4,LAMA5,LNX1,LRRC39,MBD1,MKI67,MTURN,MTUS2,MYD88,MYH10,MYLK,MYO10,MYOM1,NET1,NEXN,NHSL2,NOVA1,NPR3,PCDH10,PCD…	101
Cancer,Organismal Injury and Abnormalities,Reproductive System Disease	invasive breast cancer	Invasive breast cancer	0.000346			ADAMTS6,APOD,COL15A1,ECH1,EDN1,FABP4,FDPS,FGFR2,FLRT2,FLT1,GPR176,HSPB6,KIF11,KLF2,MKI67,MYLK,PCGF5,PDK4,PRC1,PRUNE2,SERPINE1,SH3KBP1,SIPA1L2,TAGLN,TNC,TOP2A	26
Cardiovascular Disease,Organismal Injury and Abnormalities	stenosis	Stenosis of artery	0.000347			ADORA2A,ADRA1B,AGTR1,CD36,ENPP1,F2R,GABRA3,GABRE,HDAC9,ITGB3,LOX	11
Cardiovascular Disease,Organismal Injury and Abnormalities	early onset hypertension	Early onset hypertension	0.000361			AGTR1,Anxa8,ASPA,C1QB,CMKLR1,FABP4,FLT1,HMGCS2,Igtp,IL16,IL1RL1,LCP1,MYD88	13
Neurological Disease,Organismal Injury and Abnormalities,Psychological Disorders	tauopathy	Tauopathy	0.000381			ADRA1B,ALDH1A2,ANKRD34A,APOD,AQP1,ARHGAP20,ARNT2,BCAR3,BCHE,BMPER,CAMK2A,CCNB1,CD34,CD36,CD55,CSMD1,DHCR24,DYSF,EHD4,EPHA4,FDPS,FLT1,GABRA3,GABRE,GAP43,HDAC9,LDLR,LINGO1,LOX,NEGR1,NPTX1,PCDH11X,SCARA5,SERPINE1,SLC1A6,SLC6A6,TAGLN,TGM2,TMSB4X,TNIK,TPM4,VLDLR	42
Ophthalmic Disease,Organismal Injury and Abnormalities	glaucoma	Glaucoma	0.000388			ADAMTS6,ADRA1B,ANGPTL7,APOD,ARHGAP20,BCAR3,BCHE,CDKN2B,FLT1,KALRN,KIF11,PFKFB3,PTGFR,RAPSN,SERINC2,TGM2,TSPAN18	17
Cancer,Developmental Disorder,Embryonic Development,Organismal Injury and Abnormalities	invasion	Invasion of embryonic tissue	0.000396			AHSG,Aldh1a1,ALDH1A3,FLT1,ITGA8,SERPINE1	6
Infectious Diseases,Organismal Injury and Abnormalities	infection	Infection by mycobacteria	0.000399			C1QB,CISH,CSMD1,CYP51A1,FDPS,GABRA3,GABRE,IL16,IRF7,ITGB3,KIF11,PSMB9,PTPN13,TOP2A	14
Cardiovascular Disease,Cellular Development,Cellular Growth and Proliferation,Organismal Injury and Abnormalities	generation	Generation of foam cells	0.0004			ANGPTL4,CD36,DHCR24,IL1RL1,LDLR	5
Organismal Injury and Abnormalities,Skeletal and Muscular Disorders	abnormal morphology	Abnormal morphology of skeleton	0.000423			ADRA1B,BMPER,CDKN1C,CEMIP,COL27A1,CYP26B1,CYP51A1,DHRS3,F2R,FGFR2,GDF6,HIP1,Nat8f3 (includes others),NKD1,NPR3,TRPS1	16
Metabolic Disease,Neurological Disease,Organismal Injury and Abnormalities,Psychological Disorders	central nervous system amyloidosis	Central nervous system amyloidosis	0.000423			ADRA1B,ALDH1A2,ANKRD34A,APOD,AQP1,ARHGAP20,ARNT2,BCAR3,BCHE,BMPER,CAMK2A,CCNB1,CD34,CD36,CD55,CSMD1,DHCR24,DYSF,EPHA4,FDPS,FLT1,GABRA3,GABRE,GAP43,HDAC9,LDLR,LINGO1,LOX,NEGR1,NPTX1,PCDH11X,RNF144A,SCARA5,SERPINE1,SLC6A6,TAGLN,TGM2,TMSB4X,TNIK,TPM4,VLDLR	41
Cardiovascular Disease,Neurological Disease,Organismal Injury and Abnormalities,Skeletal and Muscular Disorders	calcification	Calcification of aortic valve	0.000435			AHSG,APOD,COL6A6,DYSF,ENPP1,FLT1,ITGB3,MYH10,MYL12B,PDGFD,SERPINE1,TGM2,TNC,TPM4	14
Cancer,Endocrine System Disorders,Organismal Injury and Abnormalities,Reproductive System Disease	epithelial ovarian tumor	Ovarian carcinoma	0.000442			ACYP2,ADAMTS6,ADCY1,ADORA2A,ALDH1A2,ATP8B1,AURKB,CD36,CDK15,CMYA5,COL15A1,COL23A1,COL3A1,COL6A3,COL6A6,CSMD1,DGKH,DIO2,F2R,FBLN7,FDPS,FGFR2,FLRT2,FLT1,GGT5,GRIA4,HDAC9,IGSF10,IL16,IRF7,ITGA8,KALRN,KIF11,LAMA5,LCLAT1,LDLR,LINGO1,LIPE,LOX,LUZP1,MTUS2,MYH10,MYO10,PDK4,PFKFB3,PKP2,PRC1,PREX2,PSMB9,RGCC,SIPA1L2,SLC43A3,TGFBI,TGM2,TNIK,TOP2A,USP18	57
Cell Signaling	cGMP-mediated signaling	CGMP-mediated signaling	0.000462			AGTR2,AQP1,CD36,EDNRB,RUNDC3A	5
Cardiovascular Disease,Connective Tissue Disorders,Dermatological Diseases and Conditions,Immunological Disease,Inflammatory Disease,Organismal Injury and Abnormalities,Skeletal and Muscular Disorders	systemic sclerosis	Systemic sclerosis	0.000468			CD34,CISH,COL3A1,COL6A3,EDN1,EDNRB,FGFR2,FLT1,IRF7,ITGB3,MYD88,MYLIP,PSMB9,SERPINE1,SFRP4,TNC	16
Cancer,Gastrointestinal Disease,Organismal Injury and Abnormalities	gastric epithelial cancer	Gastric carcinoma	0.000484			ADRA1B,AGTR2,ALDH3A1,ANGPTL7,ARHGAP20,ARSJ,ASPN,ATP10A,ATP8B1,BCAR3,BCHE,BMPER,BOC,C1QTNF2,CCNB1,CD34,CMYA5,COL15A1,COL23A1,COL3A1,COL6A3,CSMD1,CYP51A1,DGKH,DLK1,DNM1,DPYD,DYSF,EDNRB,EHD4,EPHA4,EPHA7,FGFR2,FLRT2,FLT1,GDF6,GFOD1,H19,HMMR,IGSF10,IL16,IQGAP3,ITGA8,KCNJ8,KIF11,KLF2,LAMA4,LAMA5,LNX1,LRRC39,MBD1,MKI67,MTURN,MTUS2,MYD88,MYH10,MYLK,MYO10,MYOM1,NET1,NEXN,NHSL2,NOVA1,NPR3,PCDH10,PCDH11X,PC…	100
Cardiovascular Disease,Neurological Disease,Organismal Injury and Abnormalities	ischemic stroke	Ischemic stroke	0.000489			AGTR1,AGTR2,ALDH1A2,CD36,COL6A3,EDN1,F2R,GABRA3,GABRE,HDAC9,ITGB3,SCARA5,TINAGL1,VIPR2	14
Cardiovascular Disease,Organismal Injury and Abnormalities	abnormal morphology	Abnormal morphology of artery	0.000494			ADORA2A,COL3A1,EDN1,EDNRB,F2R,FLT1,LDLR,LOX,RAMP2,TMSB4X	10
Cancer,Dermatological Diseases and Conditions,Organismal Injury and Abnormalities	skin basal cell carcinoma	Basal cell carcinoma	0.000494			ACYP2,ADAMTS6,ADCY1,AGTR1,ALDH1A2,ALDH3A1,ANGPTL4,ARHGAP20,ARNT2,ATP10A,ATP8B1,BCHE,BMP3,CCBE1,CD36,CHST15,CKAP2L,CMKLR1,CMYA5,COL15A1,COL27A1,COL3A1,COL6A3,COL6A6,CSMD1,DHCR24,DPYD,EDN1,ENPP1,EPHA7,FGFR2,FLT1,GABRA3,GFOD1,GPR176,GRIA4,HDAC9,HSPB7,HTRA4,IGSF10,IL16,IL1RL1,IRF7,ITGA8,ITGB3,KCNJ8,LAMA4,LAMA5,LCP1,MARK1,MTUS2,MYD88,MYH10,MYO10,MYOM1,NCAPH,NOVA1,NPAS4,OLFML2A,PBK,PCDH10,PDGFD,PI16,PL…	79
Neurological Disease,Organismal Injury and Abnormalities,Psychological Disorders	Alzheimer disease or frontotemporal dementia	Alzheimer disease or frontotemporal dementia	0.0005			ADRA1B,ALDH1A2,ANKRD34A,APOD,AQP1,ARHGAP20,ARNT2,BCAR3,BCHE,BMPER,CAMK2A,CCNB1,CD34,CD36,CD55,CSMD1,DHCR24,DYSF,EPHA4,FDPS,FLT1,GABRA3,GABRE,GAP43,GRIA4,HDAC9,LDLR,LINGO1,LOX,NEGR1,NPTX1,PCDH11X,SCARA5,SERPINE1,SLC6A6,TAGLN,TGM2,TMSB4X,TNIK,TPM4,VLDLR	41
Organismal Injury and Abnormalities,Psychological Disorders	depressive disorder	Depressive disorder	0.0005			ADAMTS6,ADORA2A,ADRA1B,AGTR1,AGTR2,BCAR3,BCHE,BMPER,CAMK2A,CCBE1,CRYAB,CSMD1,FDPS,GABRA3,GABRE,KCNJ8,LINGO1,LSP1,MYH10,MYO10,MYOM1,NEGR1,NPR3,NUPR1,RAPSN,SAMD5,SERPINE1,SLC1A6,SLC6A6,TNC,TOP2A,TRPS1	32
Cancer,Organismal Injury and Abnormalities,Renal and Urological Disease	papillary renal cell carcinoma	Papillary renal cell carcinoma	0.000526			APOD,COL6A3,FABP4,FGFR2,FLRT2,FLT1,HSPB6,IQGAP3,KLF2,LAMA5,MKI67,PRC1,SERPINE1,TGM2,TOP2A	15
Cardiovascular Disease,Organismal Injury and Abnormalities	peripheral arterial disease	Peripheral arterial disease	0.00054			AHSG,CD36,CEMIP,F2R,HDAC9,HSPA4,IL16,IL1RL1,LCP1,LMCD1,MARK1,MYLIP,NEGR1,NPR3,SERPINE1,TNIK	16
Cancer,Gastrointestinal Disease,Organismal Injury and Abnormalities	pancreatobiliary adenocarcinoma	Pancreatobiliary adenocarcinoma	0.000545			ABTB2,ADAMTS6,ADCY1,AHSG,ALDH1A3,ANKRD34A,ATG16L2,ATP10A,BCAR3,BCHE,BMP3,BOC,CCNB1,CD34,CDKN2B,CMKLR1,CMPK2,CMYA5,COL15A1,COL5A3,COL6A3,COL6A6,CSMD1,CYP51A1,DHX58,DPYD,DUSP1,DYSF,EPHA7,FDPS,FGFR2,FLRT2,FLT1,GABRA3,GALNT12,GAP43,IL16,ITGB3,KIF11,KIFC3,KLHL30,KPNA2,LAMA4,LIPE,LNX1,LRRC39,LUZP1,MARK1,MBD1,MTUS2,MVD,MYLK,MYO10,MYOM1,NHSL2,NLRC3,PCDH10,PCLAF,PDGFD,PDK4,PFKFB3,PLEKHA4,PLXNB1,PPL,PRC1,P…	77
Neurological Disease,Organismal Injury and Abnormalities,Skeletal and Muscular Disorders	neuromuscular disease with neuropathy	Neuromuscular disease with neuropathy	0.000548			ADORA2A,ADRA1B,AGTR1,APOD,ASPA,BCHE,CRYAB,CSMD1,CYP51A1,DHCR24,DLK1,ECH1,FDPS,GABRA3,GABRE,GAP43,IL1RL1,IRF7,ITGA8,ITGB3,KLHL13,LBH,LUZP1,PDK4,PKP2,PSMB9,RAPSN,RGCC,SIPA1L2,SQLE,TGM2,TNC,TOP2A,TRPS1	34
Gastrointestinal Disease,Inflammatory Disease,Organismal Injury and Abnormalities	inflammatory bowel disease	Inflammatory Bowel Disease	0.000548			ADAMTS6,ADORA2A,AGTR1,APOD,BMP3,CAMK2A,COL3A1,CSMD1,CYP51A1,EDN1,F2R,FDPS,FGFR2,GABRA3,GABRE,HDAC9,HMGCS2,ICOSLG,Ifi204 (includes others),Igtp,IL1RL1,ITGB3,KLF2,LMCD1,LSP1,NPR3,SERINC2,SERPINE1,Tgtp1/Tgtp2	29
Cancer,Organismal Injury and Abnormalities,Reproductive System Disease	invasive breast carcinoma	Invasive breast carcinoma	0.000548			ADAMTS6,APOD,COL15A1,ECH1,FABP4,FGFR2,FLRT2,GPR176,HSPB6,KIF11,KLF2,MKI67,MYLK,PCGF5,PDK4,PRC1,PRUNE2,SERPINE1,SH3KBP1,SIPA1L2,TAGLN,TNC,TOP2A	23
Ophthalmic Disease,Organismal Injury and Abnormalities	abnormal morphology	Abnormal morphology of eye	0.000549			ADORA2A,Aldh1a1,ALDH1A3,ASPA,BCAR3,CD36,CDKN1C,GDF6,HIP1,LDLR,MYD88,MYH10,MYO10,PTPN13,VLDLR	15
Cardiovascular Disease,Cardiovascular System Development and Function,Ophthalmic Disease,Organismal Development,Organismal Injury and Abnormalities,Visual System Development and Function	laser induced choroidal neovascularization	Laser induced choroidal neovascularization	0.000551			C1QB,COL3A1,COL5A3,COL6A3,FBLIM1,LAMA4,LOX,SERPINE1,TNC	9
Cancer,Gastrointestinal Disease,Organismal Injury and Abnormalities	esophageal cancer	Esophageal cancer	0.000551			ACYP2,ADRA1B,AGTR1,ALDH1A2,ALDH3A1,BCHE,BOC,CEMIP,COL6A3,DIO2,DPYD,EPHA7,FGFR2,FLT1,FSCN1,GABRA3,GABRE,GDF6,GFOD1,H19,HIP1,IGSF10,IQGAP3,KIF11,KIFC3,KLF2,LAMA5,MKI67,MYLK,PPP1R3C,PRC1,PREX2,PTPN13,RAMP2,SERINC2,SERPINE1,SPAG5,TGFBI,TNC,TOP2A	40
Organismal Injury and Abnormalities	ulcer	Ulcer	0.000562			ADORA2A,CD55,COL15A1,COL23A1,COL27A1,COL3A1,COL5A3,COL6A3,EDN1,LDLR,NFIL3,SERPINE1	12
Cardiovascular Disease,Organismal Injury and Abnormalities	abnormal morphology	Abnormal morphology of dilated heart ventricle	0.000587			AGTR2,ANKRD1,EDN1,KCNJ8,LAMA4,NEXN,SERPINE1,SLC6A6	8
Vitamin and Mineral Metabolism	quantity	Quantity of fat-soluble vitamin	0.000595			Adh1,Aldh1a1,FGFR2,LDLR,LIPE	5
Metabolic Disease,Neurological Disease,Organismal Injury and Abnormalities,Psychological Disorders	Alzheimer disease	Alzheimer disease	0.000602			ADRA1B,ALDH1A2,ANKRD34A,APOD,AQP1,ARHGAP20,ARNT2,BCAR3,BCHE,BMPER,CAMK2A,CCNB1,CD34,CD36,CD55,CSMD1,DHCR24,DYSF,EPHA4,FDPS,FLT1,GABRA3,GABRE,GAP43,HDAC9,LDLR,LINGO1,LOX,NEGR1,NPTX1,PCDH11X,SCARA5,SERPINE1,SLC6A6,TAGLN,TGM2,TMSB4X,TNIK,TPM4,VLDLR	40
Cancer,Gastrointestinal Disease,Organismal Injury and Abnormalities	gastro-esophageal carcinoma	Gastro-esophageal carcinoma	0.000603			ACYP2,ADRA1B,AGTR1,AGTR2,ALDH1A2,ALDH3A1,ANGPTL7,ARHGAP20,ARSJ,ASPN,ATP10A,ATP8B1,BCAR3,BCHE,BMPER,BOC,C1QTNF2,CCNB1,CD34,CEMIP,CMYA5,COL15A1,COL23A1,COL3A1,COL6A3,CSMD1,CYP51A1,DGKH,DIO2,DLK1,DNM1,DPYD,DYSF,EDNRB,EHD4,EPHA4,EPHA7,FGFR2,FLRT2,FLT1,GDF6,GFOD1,H19,HIP1,HMMR,IGSF10,IL16,IQGAP3,ITGA8,KCNJ8,KIF11,KIFC3,KLF2,LAMA4,LAMA5,LNX1,LRRC39,MBD1,MKI67,MTURN,MTUS2,MYD88,MYH10,MYLK,MYO10,MYOM1,NE…	110
Dermatological Diseases and Conditions,Inflammatory Disease,Inflammatory Response,Organismal Injury and Abnormalities,Skeletal and Muscular Disorders	dermatomyositis	Dermatomyositis	0.000623			ANKRD1,ASPN,C1QB,COL3A1,COL6A3,GADD45B,IRF7,LOX,PLS3,TGFBI,TPM4,UBE2L6	12
Cancer,Neurological Disease,Organismal Injury and Abnormalities	nerve sheath tumor	Nerve sheath tumor	0.00063			ENTPD2,FGFR2,FLT1,HMMR,KIF11,MATN2,MCM5,OLFML2A,TGFBI,TOP2A	10
Connective Tissue Disorders,Organismal Injury and Abnormalities,Skeletal and Muscular Disorders	Dupuytren contracture	Dupuytren contracture	0.000637			ADAMTS6,COL15A1,COL23A1,COL27A1,COL3A1,COL5A3,COL6A3,FGFR2,SFRP4	9
Cancer,Hematological Disease,Immunological Disease,Organismal Injury and Abnormalities	chronic lymphocytic leukemia or small lymphocytic lymphoma or prolymphocytic leukemia	Chronic lymphocytic leukemia or small lymphocytic lymphoma or prolymphocytic leukemia	0.000665			ALDH3A1,ANKRD34A,ATP10A,BCAR3,BCHE,CDKN1C,CKAP2L,CMYA5,COL27A1,COL3A1,COL6A3,COL6A6,CYP26B1,DHCR24,DPYD,DUSP1,DYSF,ENPP1,FLRT2,FLT1,GNG4,HEG1,IGSF10,IQGAP3,KALRN,KPNA2,LAMA5,MBD1,MSMO1,MYD88,MYO10,NDNF,PFKFB3,PKP2,PREX2,PTP4A3,PTPN13,STEAP3,SYNDIG1,TNC,TNIK,TOP2A	42
Carbohydrate Metabolism,Cellular Function and Maintenance,Small Molecule Biochemistry	homeostasis	Homeostasis of D-glucose	0.000668			ADRA1B,AGTR2,ANGPTL4,CD36,COL5A3,CSMD1,ENPP1,FABP4,FABP5,LDLR,MYD88,PDK4,PPP1R3C	13
Developmental Disorder,Hereditary Disorder,Organismal Injury and Abnormalities,Skeletal and Muscular Disorders	muscular dystrophy	Progressive muscular dystrophy	0.000676			ADCY1,ADRA1B,ASPN,COL3A1,COL6A3,DYSF,F2R,LMCD1,LOX,PDK4,PKP2,PLS3,TGFBI,TPM4	14
Cancer,Gastrointestinal Disease,Organismal Injury and Abnormalities	rectal adenocarcinoma	Rectal adenocarcinoma	0.000676			APOD,C1QTNF2,CDKN2B,COL6A3,CSMD1,DIO2,DPYD,FABP4,FBLN7,FGFR2,FLRT2,FLT1,HSPB6,KIF11,KLF2,KLHL30,LAMA5,LINGO1,MAP3K10,MKI67,NEXN,PRC1,PREX2,PTPRB,RAMP1,SERPINE1,SFRP4,SIPA1L2,SLC43A3,SPAG5,TOP2A	31
Organismal Injury and Abnormalities,Skeletal and Muscular Disorders	hand deformity	Hand deformity	0.000681			ADAMTS6,ADRA1B,COL15A1,COL23A1,COL27A1,COL3A1,COL5A3,COL6A3,FGFR2,SFRP4	10
Cardiovascular Disease,Neurological Disease,Organismal Injury and Abnormalities,Skeletal and Muscular Disorders	left ventricular dilation	Left ventricular dilation	0.000726			AGTR2,ANKRD1,KCNJ8,LAMA4,NEXN,SERPINE1,SLC6A6	7
Dermatological Diseases and Conditions,Organismal Injury and Abnormalities	burn	Burn	0.000726			COL15A1,COL23A1,COL27A1,COL3A1,COL5A3,COL6A3,CYP51A1	7
Cancer,Gastrointestinal Disease,Organismal Injury and Abnormalities	rectum cancer	Rectum cancer	0.000736			ADRA1B,APOD,C1QTNF2,CDKN2B,COL6A3,CSMD1,DIO2,DPYD,FABP4,FBLN7,FGFR2,FLRT2,FLT1,HSPB6,KIF11,KLF2,KLHL30,LAMA5,LINGO1,MAP3K10,MKI67,NEXN,PRC1,PREX2,PTPRB,RAMP1,SERPINE1,SFRP4,SIPA1L2,SLC43A3,SPAG5,TOP2A	32
Connective Tissue Development and Function,Embryonic Development,Organismal Development,Skeletal and Muscular System Development and Function,Tissue Development	morphology	Morphology of bone	0.000737			AGTR2,Aldh1a1,BMP3,CD36,CDKN1C,CEMIP,DIO2,DLK1,F2R,FBLIM1,ITGB3,LDLR,NPR3,NUPR1,PDK4,PLEKHO1,PLS3,SFRP4	18
Cancer,Hematological Disease,Immunological Disease,Organismal Injury and Abnormalities	diffuse small-cell lymphoma	Diffuse small-cell lymphoma	0.000737			ALDH1A2,ANKRD34A,ATP10A,BCHE,BMPER,CD34,CDKN1C,CMYA5,COL27A1,COL3A1,CYP26B1,DHCR24,DPYD,DYSF,F2R,FGFR2,FLRT2,GABRE,GNG4,HIP1,KALRN,MARK1,MBD1,MCM5,MKI67,MYD88,MYO10,NDNF,NEXN,PTPN13,SPAG5,STEAP3,SYNDIG1,TGFBI,TNC,TNIK,TOP2A	37
Organismal Injury and Abnormalities,Respiratory Disease	bronchopathy	Bronchopathy	0.000794			ADORA2A,ADRA1B,AGTR1,BMPER,CDKN1C,CSMD1,CYP51A1,DLK1,EDN1,FGFR2,FLT1,LCP1,MYD88,TOP2A	14
Cancer,Neurological Disease,Organismal Injury and Abnormalities	neurogenic tumor	Neurogenic tumor	0.000795			ADRA1B,COL6A3,ENTPD2,FGFR2,FLT1,HMMR,KIF11,MATN2,MCM5,OLFML2A,PRC1,TGFBI,TOP2A	13
Cancer,Organismal Injury and Abnormalities	cancer	Aggressive cancer	0.000802			ALDH1A2,BCHE,BMPER,CD34,CD36,COL6A3,CYP26B1,DPYD,DYSF,F2R,FGFR2,FLT1,GABRE,HDAC9,HIP1,KALRN,KIF11,KLF2,MARK1,MCM5,MKI67,MYD88,MYO10,NEXN,PRC1,SPAG5,SPECC1,STEAP3,SYNDIG1,TGFBI,TMEM204,TOP2A	32
Cancer,Organismal Injury and Abnormalities	soft tissue neoplasm	Soft tissue neoplasm	0.000826			ACYP2,ADRA1B,AHSG,ALDH3A1,ANGPTL4,AQP1,ARRDC4,ASPN,ATP10A,ATP8B1,AURKB,B3GNT8,BCAR3,BMP3,CD34,CEMIP,CHST15,CKAP2L,CMYA5,COL15A1,COL23A1,COL3A1,COL5A3,COL6A3,COL6A6,CRYAB,CSMD1,DLK1,DMPK,DTX3L,ECH1,ECM2,ENPP1,EPHA7,F2R,FABP4,FBLIM1,FGFR2,FLT1,GABRE,HEG1,HMMR,ICOSLG,IGSF10,IL1RL1,INSC,IQGAP3,IRF7,ITGA8,ITGB3,KLF2,KLHL30,KPNA2,LAMA4,LAMA5,LCP1,LIPE,LNX1,LSP1,LUZP1,MATN2,MKI67,MTUS2,MYLIP,MYLK,MYO10,…	103
Cardiovascular Disease,Neurological Disease,Organismal Injury and Abnormalities	stroke	Stroke	0.000846			ADRA1B,AGTR1,AGTR2,ALDH1A2,BCHE,CD36,COL23A1,COL6A3,EDN1,F2R,GABRA3,GABRE,HDAC9,ITGB3,KALRN,LCP1,SCARA5,SERPINE1,TGFBI,TINAGL1,VIPR2	21
Cancer,Gastrointestinal Disease,Organismal Injury and Abnormalities	right colon adenocarcinoma	Right colon adenocarcinoma	0.000848			ADORA2A,ADRA1B,AHSG,ALDH1A2,AQP1,ARHGAP20,ATP10A,ATP8B1,BCHE,BOC,C1QTNF2,CMYA5,COL27A1,COL5A3,COL6A3,COL6A6,CSMD1,CYP51A1,DPYD,DTX3L,DUSP1,ECM2,EHD4,ENTPD2,EPHA7,FBLIM1,FLRT2,GDF6,HMGCS2,HMMR,HSPA4,HTRA4,ICOSLG,IGSF10,IQGAP3,IRF7,ITGA8,KALRN,KCNJ8,KIFC3,KLHL13,KLHL30,KPNA2,LAMA5,MAP3K10,MBD1,METRNL,MKI67,MTURN,MTUS2,MYH10,MYO10,MYOM1,NET1,NHSL2,NPAS4,NPR3,PCDH10,PI16,PLEKHA4,PLXNB1,PREX2,PRUNE2,P…	79
Cancer,Gastrointestinal Disease,Organismal Injury and Abnormalities	secondary neoplasm of digestive system	Secondary neoplasm of digestive system	0.000867			AURKB,CD36,CEMIP,COL6A3,DLGAP5,DPYD,F2R,FGFR2,FLRT2,FLT1,HMMR,PBK,PLS3,SERPINE1,STEAP3,TNIK,TOP2A	17
Cancer,Endocrine System Disorders,Organismal Injury and Abnormalities,Reproductive System Disease	serous ovarian cancer	Serous ovarian adenocarcinoma	0.000897			ALDH1A2,ATP8B1,COL15A1,COL6A3,F2R,FGFR2,FLRT2,FLT1,KIF11,LOX,PDK4,PFKFB3,PRC1,RGCC,TGFBI,TOP2A	16
Cancer,Endocrine System Disorders,Organismal Injury and Abnormalities,Reproductive System Disease	ovarian adenocarcinoma	Ovarian adenocarcinoma	0.000945			ACYP2,ADCY1,ADORA2A,ALDH1A2,ATP8B1,AURKB,CD36,CDK15,CMYA5,COL15A1,COL23A1,COL3A1,COL6A3,COL6A6,CSMD1,DGKH,DIO2,F2R,FDPS,FGFR2,FLRT2,FLT1,GGT5,GRIA4,IGSF10,IL16,IRF7,ITGA8,KALRN,KIF11,LAMA5,LCLAT1,LDLR,LINGO1,LIPE,LOX,LUZP1,MTUS2,MYH10,MYO10,PDK4,PFKFB3,PKP2,PRC1,PREX2,PSMB9,RGCC,SLC43A3,TGFBI,TGM2,TOP2A,USP18	52
Cardiovascular Disease,Organismal Injury and Abnormalities	stenosis	Stenosis of aortic valve	0.000955			AGTR1,AGTR2,FLT1,GABRA3,GABRE,LDLR	6
Cancer,Organismal Injury and Abnormalities	giant-cell tumor	Giant-cell tumor	0.000956			FDPS,FGFR2,FLT1,SERPINE1,TOP2A	5
Neurological Disease,Organismal Injury and Abnormalities,Skeletal and Muscular Disorders	progressive neuromuscular disease	Progressive neuromuscular disease	0.000961			ADORA2A,ADRA1B,AGTR1,APOD,ASPA,BCHE,CRYAB,CSMD1,CYP51A1,DHCR24,DLK1,ECH1,FDPS,GABRA3,GABRE,GAP43,IL1RL1,IRF7,ITGA8,ITGB3,KLHL13,LBH,PDK4,PKP2,PSMB9,RGCC,SIPA1L2,SQLE,TGM2,TNC,TOP2A,TRPS1	32
Lipid Metabolism,Molecular Transport,Small Molecule Biochemistry	abnormal quantity	Abnormal quantity of triacylglycerol	0.00107			CD36,LDLR,LIPE	3
Inflammatory Response,Organismal Injury and Abnormalities	formation	Formation of inflammation site	0.00107			METRNL,MYD88,SERPINE1	3
Neurological Disease,Organismal Injury and Abnormalities,Psychological Disorders	amyotrophic lateral sclerosis	Preclinical stage amyotrophic lateral sclerosis	0.00107			CD36,LDLR,VLDLR	3
Energy Production,Lipid Metabolism,Small Molecule Biochemistry,Vitamin and Mineral Metabolism	oxidation	Oxidation of retinaldehyde	0.00107			Aldh1a1,ALDH1A2,ALDH1A3	3
Ophthalmic Disease,Organismal Injury and Abnormalities	abnormal morphology	Abnormal morphology of ocular posterior segment	0.00107			Aldh1a1,ALDH1A3,BCAR3	3
Cancer,Gastrointestinal Disease,Hepatic System Disease,Organismal Injury and Abnormalities	biliary tract carcinoma	Biliary tract carcinoma	0.00112			AHSG,ALDH1A3,ARSJ,ASPN,ATP10A,BMP3,CAMK2A,CCNB1,CD34,CDKN2B,CMYA5,COL23A1,COL5A3,COL6A3,COL6A6,CSMD1,DPYD,ENPP1,EPHA7,FGFR2,FLT1,HIP1,HMMR,KIF11,KIFC3,KPNA2,MYLK,MYOM1,NHSL2,PCLAF,PKP2,PLXNB1,PPL,PRC1,PREX2,PRUNE2,SPAG5,TNIK,TOP2A,VIPR2	40
Cancer,Gastrointestinal Disease,Organismal Injury and Abnormalities	gastric adenocarcinoma	Gastric adenocarcinoma	0.00113			AGTR2,ALDH3A1,ARHGAP20,ARSJ,ASPN,ATP10A,CCNB1,CD34,COL3A1,COL6A3,CSMD1,DGKH,DPYD,DYSF,EDNRB,EHD4,EPHA4,EPHA7,FGFR2,FLRT2,FLT1,GDF6,GFOD1,HMMR,IGSF10,IL16,IQGAP3,ITGA8,KIF11,KLF2,LAMA4,LAMA5,LRRC39,MBD1,MKI67,MTURN,MTUS2,MYD88,MYLK,MYO10,MYOM1,NET1,NEXN,NOVA1,NPR3,PCDH10,PCDH11X,PCGF5,PDK4,PI16,PKP2,PRC1,PREX2,PRUNE2,PTPN13,PTPRB,SCARA5,SERPINE1,SFRP4,SIPA1L2,SPAG5,SYNDIG1,TDRP,TGFBI,TNC,TOP2A,TPM…	68
Infectious Diseases,Organismal Injury and Abnormalities	tuberculosis	Tuberculosis	0.00114			C1QB,CISH,CSMD1,FDPS,GABRA3,GABRE,IL16,IRF7,ITGB3,KIF11,PSMB9,PTPN13,TOP2A	13
Cancer,Connective Tissue Disorders,Organismal Injury and Abnormalities	osteosarcomagenesis	Osteosarcoma	0.00114			ADAMTS6,CDKN2B,EDN1,FDPS,FGFR2,FLT1,HSPB6,LINGO1,MYH10,MYLK,NEXN,PBK,RAMP1,SYNDIG1,TAGLN,TOP2A	16
Lipid Metabolism,Molecular Transport,Small Molecule Biochemistry	import	Import of lipid	0.00115			CD36,LDLR,SLC6A6,STARD4	4
Organismal Injury and Abnormalities,Renal and Urological Disease	acute renal failure	Acute renal failure	0.00121			ADRA1B,EDN1,GABRA3,GABRE,MYD88,NPR3,TOP2A	7
Hereditary Disorder,Organismal Injury and Abnormalities	X-linked hereditary disease	X-linked hereditary disease	0.00121			ADCY1,ADRA1B,AGTR2,ASPN,COL3A1,COL6A3,DNM1,GABRA3,LAMA4,LDLR,LMCD1,LOX,NHSL2,PDK4,PKP2,PLS3,SERINC2,SERPINE1,SH3KBP1,SLC1A6,TENT5C,TGFBI,TPM4,UBE2L6	24
Behavior	hyperactivity	Hyperactivity	0.00123			ADCY1,CAMK2A,GABRA3,GRIA4,KALRN,LDLR,SH3KBP1,STON2	8
Cell Morphology,Cellular Assembly and Organization	morphology	Morphology of cytoskeleton	0.00123			CRYAB,GAP43,HSPB7,KALRN,KIF11,KIF22,PKP2,TMSB4X	8
Cancer,Gastrointestinal Disease,Organismal Injury and Abnormalities	metastatic colorectal cancer	Metastatic colorectal cancer	0.00123			AURKB,CD36,CEMIP,COL6A3,DLGAP5,DPYD,F2R,FGFR2,FLRT2,FLT1,PBK,PLS3,SERPINE1,STEAP3,TNIK	15
Inflammatory Disease,Organismal Injury and Abnormalities,Respiratory Disease	acute respiratory distress syndrome	Acute respiratory distress syndrome	0.00124			ADRA1B,AGTR1,AGTR2,CMPK2,CYP51A1,FLT1,GABRA3,GABRE,SERPINE1	9
Cancer,Organismal Injury and Abnormalities	pelvic carcinosarcoma	Pelvic carcinosarcoma	0.00126			CEMIP,COL3A1,COL6A3,DLK1,DPYD,DTX3L,FGFR2,FLT1,GABRE,GPR176,ITGA8,KIF11,LAMA4,LAMA5,MTUS2,NHSL2,NPAS4,NRBF2,PCDH11X,PRC1,PTP4A3,SCARA5,SERINC2,SLC1A6,TOP2A	25
Cancer,Organismal Injury and Abnormalities,Reproductive System Disease	malignant mixed Müllerian tumor	Malignant mixed Müllerian tumor	0.00126			CEMIP,COL3A1,COL6A3,DLK1,DPYD,DTX3L,FGFR2,FLT1,GABRE,GPR176,ITGA8,KIF11,LAMA4,LAMA5,MTUS2,NHSL2,NPAS4,NRBF2,PCDH11X,PRC1,PTP4A3,SCARA5,SERINC2,SLC1A6,TOP2A	25
Developmental Disorder,Hereditary Disorder,Organismal Injury and Abnormalities,Renal and Urological Disease	familial polycystic kidney disease	Familial polycystic kidney disease	0.00126			AGTR1,CCNB1,FGFR2,LOX,MATN2,PPP1R3C,PTP4A3,RAMP1,SFRP4,TAGLN,VLDLR	11
Auditory and Vestibular System Development and Function,Embryonic Development,Organ Development,Organismal Development,Tissue Development	development	Development of ear	0.00126			ALDH1A3,BMPER,C1QB,DIO2,EDN1,ENPP1,EPHA4,FGFR2,Ifi204 (includes others),ITGA8,KLF2	11
Hereditary Disorder,Organismal Injury and Abnormalities	x-linked recessive disease	X-linked recessive disease	0.00131			ADCY1,ADRA1B,ASPN,COL3A1,COL6A3,LMCD1,LOX,PDK4,PKP2,PLS3,SH3KBP1,TGFBI,TPM4	13
Organismal Injury and Abnormalities,Psychological Disorders	mood disorder	Mood Disorders	0.00135			ADAMTS6,ADORA2A,ADRA1B,AGTR1,AGTR2,APOD,BCAR3,BCHE,BMPER,CAMK2A,CCBE1,CRYAB,CSMD1,DGKH,FDPS,GABRA3,GABRE,HMGCS2,KCNJ8,LINGO1,LSP1,MYH10,MYO10,MYOM1,NEGR1,NPR3,NUPR1,PLEKHO1,PTGFR,RAPSN,SAMD5,SERPINE1,SLC1A6,SLC6A6,TNC,TOP2A,TRPS1	37
Cancer,Organismal Injury and Abnormalities,Reproductive System Disease	endometrioid endometrial adenocarcinoma	Endometrioid endometrial adenocarcinoma	0.00135			ABTB2,ACYP2,ADCY1,ADORA2A,AGTR2,ALDH1A2,ANGPTL4,ARRDC4,ASPA,ASPN,ATG16L2,ATP10A,ATP8B1,BCAR3,BMPER,C1QTNF2,CCDC42,CD55,CEMIP,CHST15,CMYA5,COL15A1,COL6A3,COL6A6,CRYAB,CSMD1,DYSF,ECM2,EPHA7,F2R,FGFR2,FLRT2,FLT1,GABRA3,GABRE,GDF6,GJB5,GRIA4,HDAC9,HEG1,HMMR,ICOSLG,IGSF10,IL16,INSC,IQGAP3,ITGB3,KALRN,KIF11,KLHL13,LAMA4,LINGO1,LRRC39,MAP3K10,MARK1,MATN2,MBD1,MCM5,MKI67,MSMO1,MTUS2,MYD88,MYH10,MYLK,MYO1…	104
Connective Tissue Disorders,Organismal Injury and Abnormalities	abnormal morphology	Abnormal morphology of fat pad	0.0014			CD36,CDKN1C,DLK1,LDLR,NET1,NPR3	6
Cancer,Organismal Injury and Abnormalities,Renal and Urological Disease	kidney clear cell tumor	Kidney clear cell tumor	0.00143			APOD,AURKB,CMYA5,COL23A1,COL27A1,COL6A3,CSMD1,DNM1,EDN1,EPHA7,FGFR2,FLRT2,FLT1,GFOD1,HDAC9,HEG1,HSPB6,IGSF10,IQGAP3,ITGB3,KIF11,KLHL13,LAMA4,LSP1,MKI67,MYLK,NHSL2,NPAS4,PBK,PCDH11X,PDK4,PFKFB3,PRC1,PRUNE2,PTGFR,PTPRB,SERINC2,SERPINE1,SIPA1L2,TGM2,TNC,TNIK,TOP2A	43
Cancer,Organismal Injury and Abnormalities	malignant neoplasm of connective or soft tissue of abdomen	Malignant neoplasm of connective or soft tissue of abdomen	0.00145			AURKB,CEMIP,COL3A1,COL6A3,DLK1,DPYD,DTX3L,FGFR2,FLT1,GABRE,GPR176,ITGA8,KIF11,LAMA4,LAMA5,MTUS2,NHSL2,NPAS4,NRBF2,PBK,PCDH11X,PRC1,PTP4A3,SCARA5,SERINC2,SLC1A6,TOP2A	27
Cancer,Hematological Disease,Immunological Disease,Organismal Injury and Abnormalities	lymphocytic cancer	High grade lymphocytic cancer	0.00146			ADORA2A,ALDH1A2,BCHE,BMPER,CD34,CD36,COL6A3,CYP26B1,DPYD,DYSF,F2R,FGFR2,GABRE,HDAC9,HIP1,KALRN,KIF11,KLF2,MARK1,MCM5,MKI67,MYD88,MYO10,NEXN,PRC1,SPAG5,SPECC1,STEAP3,SYNDIG1,TGFBI,TOP2A	31
Cancer,Endocrine System Disorders,Organismal Injury and Abnormalities	aldosterone producing adrenocortical adenoma	Aldosterone producing adrenocortical adenoma	0.00151			APOD,ASPN,CCBE1,CD36,COL6A3,LRRC39,LSP1,MYLK,NFIL3	9
Cardiovascular System Development and Function,Tissue Morphology	contraction	Contraction of mesenteric artery	0.00151			AGTR2,EDN1,EDNRB	3
Lipid Metabolism,Molecular Transport,Small Molecule Biochemistry	influx	Influx of cholesterol	0.00151			CD36,LDLR,LIPE	3
Developmental Disorder,Organismal Injury and Abnormalities	abnormal morphology	Abnormal morphology of optic cup	0.00151			Aldh1a1,ALDH1A2,ALDH1A3	3
Lipid Metabolism,Small Molecule Biochemistry	lipolysis	Lipolysis of fatty acid	0.00151			FABP4,FABP5,LIPE	3
Cellular Assembly and Organization,Cellular Function and Maintenance	attachment	Attachment of kinetochore microtubule	0.00151			AURKB,MTUS2,NET1	3
Lipid Metabolism,Molecular Transport,Small Molecule Biochemistry,Vitamin and Mineral Metabolism	concentration	Concentration of retinaldehyde	0.00151			Adh1,Aldh1a1,LIPE	3
Cardiovascular Disease,Organismal Injury and Abnormalities	peripheral arterial disease	Advanced stage peripheral arterial disease	0.00157			CD36,CEMIP,HSPA4,LCP1,LMCD1,MARK1,MYLIP,NPR3,TNIK	9
Organismal Injury and Abnormalities	procedure complication	Procedure complication	0.00161			ADORA2A,ADRA1B,AGTR1,BCHE,EDNRB,FGFR2,FLT1,GABRA3,GABRE,MKI67,MYD88,NFIL3,TOP2A	13
Dermatological Diseases and Conditions,Infectious Diseases,Organismal Injury and Abnormalities	interdigital tinea pedis	Interdigital tinea pedis	0.00163			CYP51A1,SQLE	2
Developmental Disorder,Organismal Injury and Abnormalities	abnormal morphology	Abnormal morphology of periocular mesenchyme	0.00163			Aldh1a1,ALDH1A3	2
Cancer,Developmental Disorder,Embryonic Development,Organismal Injury and Abnormalities	invasion	Invasion of perioptic mesenchyme	0.00163			Aldh1a1,ALDH1A3	2
Ophthalmic Disease,Organismal Injury and Abnormalities	lack	Lack of iris stroma	0.00163			Aldh1a1,ALDH1A3	2
Organismal Injury and Abnormalities,Reproductive System Disease	dysplasia	Dysplasia of placental tissue	0.00163			CDKN1C,H19	2
Cell-To-Cell Signaling and Interaction	detachment	Detachment of sarcoma cell lines	0.00163			EPHA4,SERPINE1	2
Embryonic Development,Organismal Development,Tissue Development	invagination	Invagination of optic cup	0.00163			ALDH1A2,ALDH1A3	2
Cardiovascular System Development and Function,Embryonic Development,Hematological System Development and Function,Lymphoid Tissue Structure and Development,Organ Development,Organismal Development,Tissue Development,Tissue Morphology	outgrowth	Outgrowth of lymph vessel	0.00163			EDN1,EDNRB	2
Dermatological Diseases and Conditions,Infectious Diseases,Organismal Injury and Abnormalities	tinea capitis	Tinea capitis	0.00163			CYP51A1,SQLE	2
Embryonic Development,Organ Development,Organismal Development,Renal and Urological System Development and Function,Tissue Development	development	Development of renal collecting system	0.00163			AGTR1,AGTR2	2
Cellular Function and Maintenance,Cellular Movement,Reproductive System Development and Function	localization	Localization of germ cells	0.00163			HMMR,LIPE	2
Lipid Metabolism,Small Molecule Biochemistry,Vitamin and Mineral Metabolism	toxicity	Toxicity of retinol	0.00163			Adh1,Aldh1a1	2
Cell Cycle	cell cycle progression	Entry into cell cycle progression of carcinoma cell lines	0.00163			CCNB2,DUSP1	2
Cell-To-Cell Signaling and Interaction	sensitization	Sensitization of Saccharomyces cerevisiae	0.00163			CCNB1,CCNB2	2
Hereditary Disorder,Organismal Injury and Abnormalities,Skeletal and Muscular Disorders	hereditary skeletal myopathy	Hereditary skeletal myopathy	0.00163			ADCY1,ADRA1B,ALDH1A2,ASPN,C1QB,COL3A1,COL6A3,COL6A6,CRYAB,DMPK,DYSF,F2R,HMGCS2,LMCD1,LOX,PDK4,PKP2,PLS3,RAPSN,RELT,TAGLN,TGFBI,TPM4	23
Gastrointestinal Disease,Organismal Injury and Abnormalities	esophageal lesion	Esophageal lesion	0.00163			ACYP2,ADRA1B,AGTR1,ALDH1A2,ALDH3A1,BCHE,BOC,CEMIP,COL6A3,DIO2,DPYD,EPHA7,FGFR2,FLT1,FSCN1,GABRA3,GABRE,GDF6,GFOD1,H19,HIP1,IGSF10,IQGAP3,KIF11,KIFC3,KLF2,LAMA5,MATN2,MKI67,MYLK,PPP1R3C,PRC1,PREX2,PTPN13,RAMP2,SERINC2,SERPINE1,SPAG5,TGFBI,TNC,TOP2A	41
Developmental Disorder,Hereditary Disorder,Organismal Injury and Abnormalities,Renal and Urological Disease	polycystic kidney disease	Polycystic Kidney Disease	0.00164			AGTR1,AGTR2,CCNB1,COL3A1,FGFR2,LOX,MATN2,PPP1R3C,PSMB9,PTP4A3,RAMP1,SFRP4,TAGLN,VLDLR	14
Cancer,Endocrine System Disorders,Gastrointestinal Disease,Organismal Injury and Abnormalities	pancreatic adenocarcinoma	Pancreatic adenocarcinoma	0.00166			ABTB2,ADAMTS6,ADCY1,ANKRD34A,ATG16L2,ATP10A,BCAR3,BCHE,BOC,CMKLR1,CMPK2,CMYA5,COL15A1,COL5A3,COL6A3,COL6A6,CSMD1,CYP51A1,DHX58,DUSP1,DYSF,EPHA7,FDPS,FGFR2,FLRT2,FLT1,GABRA3,GALNT12,GAP43,IL16,ITGB3,KIF11,KIFC3,KLHL30,KPNA2,LAMA4,LIPE,LNX1,LRRC39,LUZP1,MARK1,MBD1,MTUS2,MVD,MYLK,MYO10,NLRC3,PCDH10,PDGFD,PDK4,PFKFB3,PLEKHA4,PLXNB1,PPL,PRC1,PREX2,PRUNE2,PTPN13,PTPRB,SERPINE1,SIPA1L2,SLC43A3,SPIRE2,TG…	66
Cancer,Endocrine System Disorders,Organismal Injury and Abnormalities	adrenal gland tumor	Adrenal gland tumor	0.00168			ADRA1B,APOD,ASPN,CCBE1,CD36,COL6A3,LDLR,LRRC39,LSP1,MKI67,MYLK,NFIL3,PRC1,TOP2A	14
Cardiovascular Disease,Organismal Injury and Abnormalities	acute coronary event	Acute coronary event	0.00169			ADORA2A,ADRA1B,AGTR1,AGTR2,EDN1,F2R,FLT1,ITGB3,MYOM1,NPR3,PKP2	11
Connective Tissue Disorders,Developmental Disorder,Gastrointestinal Disease,Organismal Injury and Abnormalities,Skeletal and Muscular Disorders	micrognathia	Micrognathia	0.0017			CYP26B1,CYP51A1,DHRS3,EDN1,MCM5,TRPS1	6
Embryonic Development,Organ Development,Organismal Development,Skeletal and Muscular System Development and Function,Tissue Development	formation	Formation of smooth muscle	0.00174			ITGA8,KLF2,LOX,TGM2,TMSB4X	5
Connective Tissue Disorders,Developmental Disorder,Organismal Injury and Abnormalities,Skeletal and Muscular Disorders	dysplasia	Dysplasia of bone	0.00174			ADRA1B,COL27A1,FDPS,FGFR2,GDF6,KCNJ8,KIF22,LAMA5,PLS3,SFRP4,TMEM204,TRPS1	12
Gastrointestinal Disease,Organismal Injury and Abnormalities	functional gastrointestinal disorder	Functional gastrointestinal disorder	0.00174			AQP1,GABRA3,GABRE,H19,MYLK,NPR3,SERINC2,TOP2A	8
Cancer,Hematological Disease,Immunological Disease,Organismal Injury and Abnormalities	chronic lymphocytic leukemia / small lymphocytic lymphoma	Chronic lymphocytic leukemia / small lymphocytic lymphoma	0.00175			ANKRD34A,ATP10A,BCHE,CDKN1C,CKAP2L,CMYA5,COL27A1,COL3A1,DHCR24,DPYD,DUSP1,ENPP1,FLRT2,FLT1,GNG4,KALRN,MBD1,MSMO1,MYD88,NDNF,PFKFB3,PREX2,PTP4A3,PTPN13,STEAP3,SYNDIG1,TNC,TNIK,TOP2A	29
Gastrointestinal Disease,Inflammatory Disease,Inflammatory Response,Organismal Injury and Abnormalities	ulcerative colitis	Ulcerative colitis	0.00176			ADORA2A,AGTR1,APOD,BMP3,CAMK2A,COL3A1,EDN1,F2R,FGFR2,GABRA3,GABRE,HDAC9,HMGCS2,ITGB3,KLF2,LSP1,NPR3,SERINC2,SERPINE1	19
Cancer,Gastrointestinal Disease,Organismal Injury and Abnormalities	adenocarcinoma of the sigmoid colon	Adenocarcinoma of the sigmoid colon	0.00176			ACYP2,ADCY1,ADORA2A,ADRA1B,ATP10A,BOC,CD55,CMYA5,COL3A1,CSMD1,CYP26B1,DMPK,FGFR2,FLRT2,GABRA3,GAP43,GDF6,GGT5,GNG4,KLHL30,LAMA5,LNX1,LSP1,LUZP1,MYO10,MYOM1,NEXN,NHSL2,NPAS4,PDE1B,PKP2,PLS3,PRUNE2,STON2,TEDC1,TRPS1,VLDLR	37
Cell Signaling,Post-Translational Modification	activation	Activation of Protein kinase	0.0018			ADORA2A,CISH,DGKH,EDN1,F2R,FABP4,GADD45B,GAP43,VLDLR	9
Cardiovascular Disease,Organismal Injury and Abnormalities	heart failure with preserved ejection fraction	Heart failure with preserved ejection fraction	0.0018			ADRA1B,AGTR1,AGTR2,IL16	4
Cancer,Hematological Disease,Immunological Disease,Organismal Injury and Abnormalities	high-grade lymphoma	High-grade lymphoma	0.0018			ADORA2A,ALDH1A2,BCHE,BMPER,CD34,CD36,COL6A3,CYP26B1,DPYD,DYSF,F2R,FGFR2,GABRE,HDAC9,HIP1,KALRN,KIF11,KLF2,MARK1,MCM5,MKI67,MYD88,MYO10,NEXN,PRC1,SPAG5,SPECC1,STEAP3,SYNDIG1,TGFBI,TOP2A	31
Dermatological Diseases and Conditions,Organismal Injury and Abnormalities	abnormality of skin morphology	Abnormality of skin morphology	0.00181			CD34,CISH,COL3A1,COL6A3,CYP26B1,CYP51A1,EDN1,EDNRB,ENPP1,FABP5,FDPS,FGFR2,FLT1,IRF7,ITGB3,LCP1,MVD,MYD88,MYLIP,PSMB9,SERPINE1,SFRP4,TNC,TRPS1	24
Hereditary Disorder,Organismal Injury and Abnormalities,Skeletal and Muscular Disorders	familial myotonic disorder	Familial myotonic disorder	0.00181			ANKRD1,DMPK,KCNJ8,LAMA4,LMCD1,PKP2	6
Cancer,Organismal Injury and Abnormalities,Renal and Urological Disease	renal clear cell cancer	Renal clear cell adenocarcinoma	0.00182			APOD,AURKB,CMYA5,COL23A1,COL27A1,COL6A3,CSMD1,DNM1,EDN1,EPHA7,FGFR2,FLRT2,FLT1,GFOD1,HDAC9,HEG1,HSPB6,IGSF10,IQGAP3,ITGB3,KIF11,KLHL13,LAMA4,LSP1,MKI67,MYLK,NHSL2,NPAS4,PCDH11X,PDK4,PFKFB3,PRC1,PRUNE2,PTGFR,PTPRB,SERINC2,SERPINE1,SIPA1L2,TGM2,TNC,TNIK,TOP2A	42
Cancer,Organismal Injury and Abnormalities,Reproductive System Disease	breast adenocarcinoma	Breast adenocarcinoma	0.00185			ALDH1A3,ANGPTL4,ARHGAP20,ATG16L2,ATP8B1,CDK15,CMYA5,COL15A1,COL6A3,CSMD1,DGKH,DHRS3,DMPK,ECH1,FDPS,FGFR2,HDAC9,HEG1,HSPB7,IL16,IL1RL1,KALRN,KIF11,LAMA4,LINGO1,LIPE,LNX1,LSP1,MAP3K10,MARK1,MKI67,MYLK,NFIL3,NPTX1,PBK,PCGF5,PDK4,PPP1R3C,PRUNE2,PTPN13,SERPINE1,SH3KBP1,TNC,TOP2A,TPM4	45
Cardiovascular Disease,Organismal Injury and Abnormalities	carotid artery stenosis	Carotid artery stenosis	0.00189			AGTR1,GABRA3,GABRE,HDAC9,ITGB3	5
Cancer,Organismal Injury and Abnormalities	undifferentiated sarcoma	Undifferentiated sarcoma	0.00189			FGFR2,FLT1,PBK,PDK4,TOP2A	5
Cardiovascular Disease,Organismal Injury and Abnormalities,Respiratory Disease	idiopathic and/or familial pulmonary arterial hypertension	Idiopathic and/or familial pulmonary arterial hypertension	0.00194			AQP1,EDN1,EDNRB,KLF2,PDGFD,PFKFB3	6
Infectious Diseases,Organismal Injury and Abnormalities,Renal and Urological Disease	urinary tract infection	Urinary tract infection	0.00194			ADRA1B,CYP51A1,IRF7,MYD88,MYH10,TOP2A	6
Connective Tissue Disorders,Organismal Injury and Abnormalities	collagen disease	Collagen disease	0.00198			AGTR1,COL3A1,COL6A3,COL6A6,HMGCS2,MYH10,RELT,TAGLN	8
Cancer,Organismal Injury and Abnormalities	clear cell neoplasm	Clear cell neoplasm	0.00199			APOD,AURKB,CMYA5,COL23A1,COL27A1,COL6A3,CSMD1,DNM1,EDN1,EPHA7,FGFR2,FLRT2,FLT1,GFOD1,HDAC9,HEG1,HSPB6,IGSF10,IQGAP3,ITGB3,KIF11,KLHL13,LAMA4,LSP1,MKI67,MYLK,NHSL2,NPAS4,PBK,PCDH11X,PDK4,PFKFB3,PRC1,PREX2,PRUNE2,PTGFR,PTPRB,SERINC2,SERPINE1,SIPA1L2,TGM2,TNC,TNIK,TOP2A	44
Cardiovascular Disease,Organismal Injury and Abnormalities	cardiovascular disorder	Severe cardiovascular disorder	0.00201			ADRA1B,AGTR1,AGTR2,ANGPTL4,F2R,FLT1,IGSF10,PDGFD,TNC	9
Cancer,Dermatological Diseases and Conditions,Lipid Metabolism,Metabolic Disease,Organismal Injury and Abnormalities,Small Molecule Biochemistry	malignant fibrous histiocytoma	Malignant fibrous histiocytoma	0.00207			FGFR2,FLT1,PDK4,TOP2A	4
Renal and Urological System Development and Function	diuresis	Diuresis	0.00207			ADORA2A,EDN1,EDNRB,NPR3	4
Hereditary Disorder,Organismal Injury and Abnormalities,Psychological Disorders	familial psychiatric disease	Familial psychiatric disease	0.00207			ADORA2A,ADRA1B,APOD,AQP1,ASPA,CAMK2A,CDKN1C,CMKLR1,COL23A1,COL3A1,CRYAB,CYP26B1,CYP51A1,DIO2,DPYD,DTX3L,EPHA4,FLRT2,GABRA3,GABRE,GAP43,HIP1,HMGCS2,Ifi44,Ifit3/Ifit3b,IRF7,LDLR,LINGO1,LMCD1,PDE1B,PSMB9,RRS1,SLC1A6,STARD4,TGM2,Tgtp1/Tgtp2,TMEM204,TMSB4X	38
Cardiovascular Disease,Neurological Disease,Organismal Injury and Abnormalities	acute stroke	Acute stroke	0.00207			ADRA1B,AGTR1,AGTR2,F2R,ITGB3	5
Cancer,Organismal Injury and Abnormalities,Reproductive System Disease	ductal breast cancer	Ductal breast carcinoma	0.00208			ALDH1A3,ANGPTL4,ARHGAP20,ATG16L2,ATP8B1,CDK15,CMYA5,COL6A3,CSMD1,DGKH,DHRS3,DMPK,FGFR2,HDAC9,HEG1,HSPB7,IL16,IL1RL1,KALRN,KIF11,LAMA4,LINGO1,LIPE,LNX1,LSP1,MAP3K10,MARK1,MKI67,MYLK,NFIL3,NPTX1,PBK,PDK4,PPP1R3C,PRUNE2,PTPN13,SERPINE1,SH3KBP1,TNC,TOP2A	40
Lipid Metabolism,Small Molecule Biochemistry	homeostasis	Homeostasis of lipid	0.00215			AGTR2,ANGPTL4,APOD,CD36,FABP4,HDAC9,LCLAT1,LDLR,LIPE,MYLIP,NEGR1,PKP2	12
Cardiovascular Disease,Organismal Injury and Abnormalities,Reproductive System Disease	early-onset preeclampsia	Early-onset preeclampsia	0.00216			C1QB,CMKLR1,FABP4,FLT1,IL16,IL1RL1,LCP1,MYD88	8
Organismal Injury and Abnormalities,Renal and Urological Disease	abnormal morphology	Abnormal morphology of small kidney	0.00221			AGTR1,AGTR2,BMPER,EHD4,FGFR2,ITGA8	6
Cancer,Hematological Disease,Immunological Disease,Organismal Injury and Abnormalities	T-cell non-Hodgkin disease	T-cell non-Hodgkin lymphoma	0.00225			ADAMTS6,ADORA2A,AQP1,COL15A1,COL23A1,COL27A1,COL3A1,CSMD1,CYP26B1,DPYD,FGFR2,GADD45B,HDAC9,IL16,IRF7,MKI67,MTUS2,MYD88,MYLIP,PCDH10,PI16,PLS3,PREX2,PTPRB,RGCC,SFRP4,TOP2A,TRPS1	28
Cancer,Hematological Disease,Immunological Disease,Organismal Injury and Abnormalities	aggressive mature B-cell lymphoma	Aggressive mature B-cell lymphoma	0.00225			ALDH1A2,BCHE,BMPER,CD34,CD36,COL6A3,CYP26B1,DPYD,DYSF,F2R,FGFR2,GABRE,HDAC9,HIP1,KALRN,KIF11,KLF2,MARK1,MCM5,MKI67,MYD88,MYO10,NEXN,PRC1,SPAG5,SPECC1,STEAP3,SYNDIG1,TGFBI,TOP2A	30
Cancer,Gastrointestinal Disease,Organismal Injury and Abnormalities	gastric cancer	Locally advanced gastric cancer	0.00227			ADRA1B,DPYD,FGFR2,FLT1,GABRA3,GABRE,TOP2A	7
Hereditary Disorder,Organismal Injury and Abnormalities,Renal and Urological Disease	hereditary kidney disease	Hereditary kidney disease	0.0023			AGTR1,AGTR2,CCBE1,CCNB1,COL3A1,FGFR2,ITGA8,LAMA5,LOX,MATN2,MYH10,PPP1R3C,PSMB9,PTP4A3,RAMP1,SFRP4,TAGLN,TMEM204,VLDLR	19
Endocrine System Disorders,Gastrointestinal Disease,Metabolic Disease,Organismal Injury and Abnormalities	non-insulin-dependent diabetes mellitus	Non-insulin-dependent diabetes mellitus	0.00231			ADAMTS6,ADCY1,ADORA2A,AGTR1,AGTR2,ALDH1A2,ANGPTL7,ATP10A,CDKN2B,COL27A1,CSMD1,EDN1,EDNRB,EHD4,ENPP1,EPHA4,FLT1,HDAC9,HMGCS2,Ifi204 (includes others),KCNJ8,KIF11,LDLR,Myl12a,NLRC3,PDK4,PFKFB3,PRC1,PSMB9,PTP4A3,RAMP1,RAMP2,SERPINE1,TENT5C,TNC,TRPS1,USP18	37
Cancer,Gastrointestinal Disease,Organismal Injury and Abnormalities	advanced esophageal cancer	Advanced esophageal cancer	0.00238			ADRA1B,DPYD,FGFR2,FLT1,GABRA3,GABRE,TOP2A	7
Ophthalmic Disease,Organismal Injury and Abnormalities	myopia	Myopia	0.00245			ADORA2A,ATP8B1,BCHE,BMP3,CD55,CSMD1,FLT1,GRIA4,RNF144A,SAMD5,SFRP4,VIPR2	12
Organismal Injury and Abnormalities	postoperative complication	Postoperative complication	0.00247			ADORA2A,ADRA1B,BCHE,EDNRB,FGFR2,FLT1,GABRA3,GABRE,MKI67,MYD88,TOP2A	11
Cancer,Organismal Injury and Abnormalities	clear-cell adenocarcinoma	Clear-cell adenocarcinoma	0.00247			APOD,AURKB,CMYA5,COL23A1,COL27A1,COL6A3,CSMD1,DNM1,EDN1,EPHA7,FGFR2,FLRT2,FLT1,GFOD1,HDAC9,HEG1,HSPB6,IGSF10,IQGAP3,ITGB3,KIF11,KLHL13,LAMA4,LSP1,MKI67,MYLK,NHSL2,NPAS4,PCDH11X,PDK4,PFKFB3,PRC1,PREX2,PRUNE2,PTGFR,PTPRB,SERINC2,SERPINE1,SIPA1L2,TGM2,TNC,TNIK,TOP2A	43
Cell Morphology	size	Size of cells	0.0025			ADRA1B,AGTR2,AQP1,CAMK2A,CDKN1C,DLK1,DMPK,DUSP1,DYSF,EDN1,GAP43,IL1RL1,IQGAP3,ITGB3,KLF2,LAMA4,LDLR,LIPE,MYD88,NPR3,PLS3,PTGFR,RAMP2,SERPINE1	24
Cardiovascular Disease,Organismal Injury and Abnormalities	hypertension	Severe hypertension	0.0025			ADRA1B,AGTR1,AGTR2,FLT1,IGSF10,PDGFD,TNC	7
Cell Signaling	activation	Activation of phospholipase C	0.0025			AGTR1,EDN1,EDNRB,F2R,NPR3,TGM2	6
Cellular Development,Connective Tissue Development and Function,Tissue Development	differentiation	Differentiation of brown adipocytes	0.0025			DIO2,DLK1,FABP4,LAMA4,METRNL,PLAC8	6
Connective Tissue Development and Function,Embryonic Development,Organismal Development,Skeletal and Muscular System Development and Function,Tissue Development	morphogenesis	Morphogenesis of bone	0.0025			COL3A1,CYP26B1,DHRS3,ENPP1,FGFR2,SFRP4	6
Drug Metabolism,Lipid Metabolism,Small Molecule Biochemistry,Vitamin and Mineral Metabolism	synthesis	Synthesis of alitretinoin	0.00258			Aldh1a1,ALDH1A2,Aldh1a7	3
Lipid Metabolism,Molecular Transport,Small Molecule Biochemistry	import	Import of cholesterol	0.00258			CD36,LDLR,STARD4	3
Cardiovascular System Development and Function,Tissue Morphology	contraction	Contraction of aorta	0.00258			ADRA1B,EDN1,EDNRB	3
Organismal Injury and Abnormalities,Renal and Urological Disease	urological disorder	Urological disorder of renal glomerulus	0.00258			FLT1,MYD88,PTPRB	3
Inflammatory Disease,Inflammatory Response,Organismal Injury and Abnormalities,Respiratory Disease	asthma	Asthma	0.0026			ADORA2A,ADRA1B,BMPER,CMKLR1,CMYA5,COL15A1,CSMD1,DNM1,DUSP1,EPHA7,FDPS,IL16,IL1RL1,ITGA8,KIF11,LBH,MKI67,MYLK,RNF144A,SAMD5,SERINC2,SERPINE1,TOP2A	23
Cancer,Hematological Disease,Immunological Disease,Organismal Injury and Abnormalities	B-cell leukemia	B-cell leukemia	0.00264			ADORA2A,AGTR1,ALDH1A2,ATP10A,CDKN2B,CKAP2L,CMPK2,CMYA5,COL27A1,COL6A3,DUSP1,ENPP1,F2R,FLT1,GABRE,ITGB3,MAP3K10,MSMO1,MYD88,NDNF,NET1,PBK,PFKFB3,PREX2,PTGFR,PTP4A3,PTPN13,PTPRB,RAMP2,RRS1,TNC,TNIK,TOP2A,XAF1	34
Cancer,Gastrointestinal Disease,Organismal Injury and Abnormalities	metastatic gastric cancer	Metastatic gastric cancer	0.00264			ADRA1B,ASPN,DPYD,FGFR2,FLT1,GABRA3,GABRE,TOP2A	8
Cancer,Hematological Disease,Immunological Disease,Organismal Injury and Abnormalities	Waldenström macroglobulinemia	Waldenström macroglobulinemia	0.00265			CHST15,FGFR2,FGL2,FSCN1,HDAC9,ITGB3,KPNA2,MYD88,NEXN,PKP2,PSMB9,TNIK,TOP2A	13
Cancer,Gastrointestinal Disease,Organismal Injury and Abnormalities	ascending colon adenocarcinoma	Ascending colon adenocarcinoma	0.00265			ADORA2A,ADRA1B,AHSG,ALDH1A2,AQP1,ARHGAP20,ATP10A,ATP8B1,BCHE,C1QTNF2,CMYA5,COL5A3,COL6A3,COL6A6,CSMD1,CYP51A1,DPYD,DTX3L,DUSP1,EHD4,ENTPD2,EPHA7,FBLIM1,FLRT2,GDF6,HMGCS2,HSPA4,HTRA4,ICOSLG,IGSF10,IQGAP3,ITGA8,KALRN,KCNJ8,KIFC3,KLHL13,KLHL30,KPNA2,LAMA5,MAP3K10,MBD1,MKI67,MTURN,MYH10,MYO10,MYOM1,NET1,NHSL2,NPAS4,NPR3,PCDH10,PI16,PLEKHA4,PLXNB1,PREX2,PTGFR,RAMP2,RCAN2,RERG,RRS1,SIPA1L2,SLC1A6,SPECC…	69
Infectious Diseases,Organismal Injury and Abnormalities	multidrug-resistant tuberculosis	Multidrug-resistant tuberculosis	0.00266			FDPS,GABRA3,GABRE,TOP2A	4
Cancer,Gastrointestinal Disease,Organismal Injury and Abnormalities	esophageal carcinoma	Esophageal carcinoma	0.00272			ACYP2,AGTR1,ALDH1A2,ALDH3A1,BCHE,BOC,CEMIP,COL6A3,DIO2,DPYD,EPHA7,FGFR2,FLT1,GDF6,GFOD1,H19,HIP1,IGSF10,IQGAP3,KIF11,KIFC3,KLF2,LAMA5,MKI67,MYLK,PPP1R3C,PRC1,PREX2,PTPN13,RAMP2,SERINC2,SERPINE1,SPAG5,TGFBI,TNC,TOP2A	36
Cancer,Endocrine System Disorders,Organismal Injury and Abnormalities	adrenal cortex tumor	Adrenal cortex tumor	0.00274			APOD,ASPN,CCBE1,CD36,COL6A3,LRRC39,LSP1,MKI67,MYLK,NFIL3,PRC1,TOP2A	12
Organismal Functions,Organismal Injury and Abnormalities,Tissue Morphology	healing	Healing of wound	0.00279			ADORA2A,ANKRD1,AQP1,COL3A1,FGFR2,FLT1,ITGB3,PDK4,RAMP1,SERPINE1	10
Neurological Disease,Organismal Injury and Abnormalities,Psychological Disorders	major depression	Major depression	0.00287			ADAMTS6,ADRA1B,AGTR1,AGTR2,BCAR3,BMPER,CAMK2A,CCBE1,CRYAB,CSMD1,GABRA3,GABRE,LINGO1,LSP1,MYH10,MYO10,MYOM1,NEGR1,NPR3,NUPR1,RAPSN,SAMD5,SERPINE1,SLC1A6,SLC6A6,TNC,TRPS1	27
Connective Tissue Disorders,Organismal Injury and Abnormalities,Skeletal and Muscular Disorders	degenerative disc disease	Degenerative disc disease	0.00287			ADRA1B,ASPN,BMP3,CSMD1,EDN1	5
Cell Morphology,Cellular Assembly and Organization,Cellular Function and Maintenance	formation	Formation of microvilli	0.00302			ATP8B1,FSCN1,Prl2c2 (includes others),TNIK	4
Connective Tissue Disorders,Inflammatory Disease,Inflammatory Response,Organismal Injury and Abnormalities,Skeletal and Muscular Disorders	osteoarthritis	Osteoarthritis	0.00316			ADAMTS6,ADRA1B,ALDH1A2,ANGPTL4,APOD,ASPN,CEMIP,COL27A1,CRYAB,DIO2,FDPS,GABRA3,GABRE,HDAC9,MYLK,NUPR1,PDGFD,SLC1A6,SPIRE2,TNC	20
Tissue Morphology	morphology	Morphology of abdominopelvic fat	0.00321			ANGPTL4,C1QTNF2,CISH,DHCR24,DUSP1,LIPE,NPR3,VLDLR	8
Cardiovascular Disease,Organismal Injury and Abnormalities	size	Size of fatty lesion	0.00324			ADORA2A,LDLR,LIPE	3
Lipid Metabolism,Molecular Transport,Small Molecule Biochemistry	transport	Transport of palmitic acid	0.00324			CD36,FABP4,FABP5	3
Energy Production,Lipid Metabolism,Small Molecule Biochemistry,Vitamin and Mineral Metabolism	oxidation	Oxidation of retinoid	0.00324			ALDH1A2,ALDH1A3,Aldh1a7	3
Embryonic Development,Organ Development,Organ Morphology,Organismal Development,Tissue Development	morphogenesis	Morphogenesis of embryonic organ	0.00324			Aldh1a1,ALDH1A3,FGFR2	3
Cancer,Organismal Injury and Abnormalities	carcinoma	Invasive carcinoma	0.00325			ADAMTS6,APOD,COL15A1,DPYD,ECH1,FABP4,FDPS,FGFR2,FLRT2,FLT1,GPR176,HSPB6,KIF11,KLF2,MKI67,MYLK,PCGF5,PDK4,PRC1,PRUNE2,SERPINE1,SH3KBP1,SIPA1L2,TAGLN,TMSB4X,TNC,TOP2A	27
Cancer,Endocrine System Disorders,Gastrointestinal Disease,Organismal Injury and Abnormalities	pancreatic intraductal neoplasm	Pancreatic intraductal neoplasm	0.00332			ABTB2,ADAMTS6,ADCY1,ANKRD34A,ATG16L2,ATP10A,BCAR3,BCHE,BOC,CMKLR1,CMPK2,CMYA5,COL15A1,COL5A3,COL6A3,COL6A6,CSMD1,CYP51A1,DHX58,DYSF,EPHA7,FDPS,FGFR2,FLRT2,FLT1,GABRA3,GALNT12,GAP43,IL16,ITGB3,KIF11,KIFC3,KLHL30,KPNA2,LIPE,LNX1,LRRC39,LUZP1,MARK1,MBD1,MTUS2,MVD,MYLK,MYO10,NLRC3,PCDH10,PDGFD,PDK4,PFKFB3,PLEKHA4,PLXNB1,PPL,PREX2,PRUNE2,PTPRB,SIPA1L2,SLC43A3,SPIRE2,TGFBI,TMEM204,TMSB4X,TNC	62
Inflammatory Disease,Inflammatory Response,Organismal Injury and Abnormalities	inflammatory swelling	Inflammatory swelling of absolute anatomical region	0.00336			ADRA1B,AQP1,IL16,IL1RL1,VIPR2	5
Organismal Injury and Abnormalities,Renal and Urological Disease	cystic kidney disease	Cystic kidney disease	0.00337			AGTR1,AGTR2,CCNB1,CDKN2B,COL3A1,FGFR2,LOX,MATN2,PPP1R3C,PSMB9,PTP4A3,RAMP1,SFRP4,TAGLN,VLDLR	15
