# Supplementary material for: Early-phase impact of obesity-associated stress on murine vascular smooth muscle cells depends on EGFR and sex
Source: Commun Biol. 2025 Dec 22;8:1834. doi: 10.1038/s42003-025-09416-7 (PMC12749158; doi:10.1038/s42003-025-09416-7)
Supplement: Supplementary file 10 — Supplementary Data 8 [file 42003_2025_9416_MOESM10_ESM.xlsx]

## Sheet: Sheet0
© 2000-2024 QIAGEN. All rights reserved.
Categories	Functions	Diseases or Functions Annotation	p-value	B-H p-value	Activation z-score	Bias-corrected z-score	Molecules	# Molecules
Cellular Assembly and Organization,Cellular Function and Maintenance	organization	Organization of cytoskeleton	6,36E-03	0.0186	2.449	2,100	ADCY1,ANGPTL4,ANKRD1,DLK1,GFRA1,MYLIP,PPARG,TGM2	8
Cellular Development,Cellular Growth and Proliferation,Connective Tissue Development and Function	proliferation	Proliferation of fibroblast cell lines	4,70E-04	0.00583	2.19	1,958	DLK1,HMOX1,NPY1R,PPARG,TGM2	5
Cell-To-Cell Signaling and Interaction	binding	Binding of tumor cell lines	7,29E-04	0.00742	2.172	1,870	ANGPTL4,GRIA4,KLF15,PPARG,TGM2	5
Gastrointestinal Disease,Hepatic System Disease,Metabolic Disease,Organismal Injury and Abnormalities	hepatic steatosis	Hepatic steatosis	1,98E-06	0.000153	2.168	2,352	CBS,CPT1A,DLK1,GABRA3,HMOX1,HSD11B1,NPY1R,PPARG	8
Energy Production,Lipid Metabolism,Small Molecule Biochemistry	oxidation	Oxidation of lipid	7,70E-08	1.63e-05	2.006	1,710	Aldh1a1,ANGPTL4,CPT1A,HMGCS2,HSD11B1,PDK4,PPARG	7
Organismal Functions	energy expenditure	Energy expenditure	1,44E-04	0.003	1.992	2,051	HSD11B1,NPY1R,PPARG,PPP1R3C	4
Digestive System Development and Function	ingestion	Ingestion by rodents	2,69E-04	0.00407	1.982	2,123	CPT1A,HSD11B1,NPY1R,PPARG	4
Molecular Transport	export	Export of molecule	1,07E-03	0.00742	1.939	1,605	ADCY1,HMOX1,PPARG,Scd2	4
Lipid Metabolism,Molecular Transport,Small Molecule Biochemistry	transport	Transport of lipid	6,52E-04	0.00721	1.925	1,578	ADCY1,CPT1A,PPARG,Scd2	4
Energy Production,Lipid Metabolism,Small Molecule Biochemistry	oxidation	Oxidation of fatty acid	5,79E-07	6.44e-05	1.796	1,570	ANGPTL4,CPT1A,HMGCS2,HSD11B1,PDK4,PPARG	6
Molecular Transport	transport	Transport of molecule	2,28E-06	0.000171	1.679	1,255	ABAT,ADCY1,ANKRD1,CPT1A,GFRA1,GRIA4,HMOX1,HSD11B1,KLF15,NPY1R,PPARG,PPP1R3C,Scd2	13
Cellular Movement	migration	Migration of carcinoma cell lines	5,38E-03	0.0168	1.485	1,218	ANGPTL4,CPT1A,HMOX1,MYLIP,TGM2	5
Connective Tissue Development and Function,Tissue Morphology	quantity	Quantity of connective tissue	3,26E-07	4.69e-05	1.365	1,142	Aldh1a1,ANGPTL4,DLK1,HMOX1,HSD11B1,NPY1R,PDK4,PPARG,TGM2	9
Organismal Functions	energy homeostasis	Energy homeostasis	6,17E-05	0.00167	1.364	1,316	ABAT,HSD11B1,NPY1R,PPARG,PPP1R3C	5
Cellular Development,Cellular Growth and Proliferation	cell proliferation	Cell proliferation of colorectal cancer cell lines	1,56E-03	0.00948	1.363	1,156	ANGPTL4,KLF15,PDK4,PPARG,TGM2	5
Cellular Development,Cellular Growth and Proliferation	cell proliferation	Cell proliferation of tumor cell lines	6,20E-03	0.0186	1.328	0,992	ABAT,ANGPTL4,DLK1,HMOX1,HSD11B1,KLF15,KLHL13,MYLIP,PDK4,PPARG,TGM2	11
Molecular Transport	secretion	Secretion of molecule	3,21E-05	0.00112	1.264	0,980	ABAT,ANKRD1,GFRA1,HMOX1,HSD11B1,NPY1R,PPARG	7
Cancer,Organismal Injury and Abnormalities	growth	Growth of tumor	3,30E-04	0.00459	1.227	0,917	ANGPTL4,CBS,CPT1A,DLK1,GFRA1,HMOX1,KLF15,PDK4,PPARG,TGM2	10
Organismal Injury and Abnormalities,Organismal Survival	neonatal death	Neonatal death	3,94E-03	0.0145	1.214	1,826	Aldh1a1,DLK1,GFRA1,Scd2	4
Endocrine System Development and Function	insulin sensitivity	Insulin sensitivity	1,23E-05	0.000568	1.154	1,518	DLK1,KLF15,PPARG,PPP1R3C,TGM2	5
Cellular Movement	cell movement	Cell movement of tumor cell lines	1,36E-03	0.00853	1.142	0,773	ANGPTL4,CBS,CPT1A,GFRA1,HMOX1,KLF15,MYLIP,PDK4,PPARG,TGM2	10
Cellular Movement	migration	Migration of tumor cell lines	3,15E-03	0.0126	1.142	0,782	ANGPTL4,CBS,CPT1A,GFRA1,HMOX1,KLF15,MYLIP,PDK4,TGM2	9
Cancer,Organismal Injury and Abnormalities	invasive cancer	Invasive cancer	1,95E-04	0.00344	1.141	0,864	ABAT,ANGPTL4,CBS,ECH1,GABRA3,GFRA1,HMOX1,KLF15,PDK4,PPARG,TGM2	11
Cellular Movement,Hematological System Development and Function,Immune Cell Trafficking,Inflammatory Response	cellular infiltration	Cellular infiltration by macrophages	6,20E-04	0.00704	1.131	1,021	HMOX1,KLF15,PDK4,PPARG	4
Behavior	learning	Learning	1,14E-03	0.0076	1.098	0,787	ADCY1,GRIA4,HSD11B1,NPY1R,PDE1B	5
Cancer,Organismal Injury and Abnormalities	subcutaneous tumor	Subcutaneous tumor	8,57E-03	0.0223	1.067	0,785	ANGPTL4,CBS,CPT1A,PDK4,PPARG	5
Lipid Metabolism,Small Molecule Biochemistry	metabolism	Fatty acid metabolism	4,77E-08	1.21e-05	1.023	0,527	ABAT,ADCY1,Aldh1a1,ANGPTL4,CPT1A,HMGCS2,HMOX1,PDK4,PPARG,Scd2	10
Lipid Metabolism,Molecular Transport,Small Molecule Biochemistry	concentration	Concentration of cholesterol	1,72E-06	0.000138	1.013	1,019	ADCY1,ANGPTL4,CBS,DLK1,HSD11B1,PPARG,TGM2	7
Carbohydrate Metabolism	metabolism	Metabolism of carbohydrate	1,74E-06	0.000138	0.984	0,584	Aldh1a1,CPT1A,DLK1,GFRA1,NPY1R,PDK4,PPARG,PPP1R3C,STBD1	9
Cellular Development,Cellular Growth and Proliferation,Nervous System Development and Function,Tissue Development	growth	Growth of neurites	6,51E-03	0.0186	0.975	0,669	GFRA1,MYLIP,PPARG,TGM2	4
Cellular Growth and Proliferation	expansion	Expansion of cells	1,46E-04	0.003	0.927	0,699	DLK1,HMOX1,PPARG,Siglecg,TGM2	5
Cellular Movement	cellular infiltration	Cellular infiltration by myeloid cells	5,02E-05	0.00142	0.921	0,774	DLK1,HMOX1,KLF15,PDK4,PPARG,TGM2	6
Cancer,Organismal Injury and Abnormalities	advanced malignant tumor	Advanced malignant tumor	4,60E-03	0.0155	0.873	0,621	ABAT,ANGPTL4,CBS,GABRA3,GFRA1,HMOX1,HSD11B1,TGM2	8
Lipid Metabolism,Small Molecule Biochemistry	metabolism	Metabolism of triacylglycerol	4,04E-07	5.41e-05	0.849	0,587	Aldh1a1,ANGPTL4,CPT1A,HSD11B1,PPARG	5
Lipid Metabolism,Small Molecule Biochemistry	synthesis	Synthesis of triacylglycerol	3,11E-06	0.000209	0.849	0,593	Aldh1a1,ANGPTL4,HSD11B1,PPARG	4
Cellular Movement,Hematological System Development and Function,Immune Cell Trafficking	cellular infiltration	Cellular infiltration by leukocytes	3,29E-04	0.00459	0.823	0,764	DLK1,HMOX1,KLF15,PDK4,PPARG,TGM2	6
Endocrine System Development and Function,Molecular Transport,Small Molecule Biochemistry	concentration	Concentration of hormone	3,01E-06	0.000207	0.82	0,687	CBS,HMOX1,NPY1R,PDK4,PPARG,PPP1R3C,TGM2	7
Cellular Movement,Hematological System Development and Function,Immune Cell Trafficking,Inflammatory Response	cellular infiltration	Cellular infiltration by phagocytes	3,62E-04	0.00489	0.787	0,647	DLK1,HMOX1,KLF15,PDK4,PPARG	5
Cellular Movement	invasion	Invasion of tumor cell lines	6,06E-03	0.0185	0.781	0,478	ANGPTL4,DLK1,GFRA1,HMOX1,KLF15,MYLIP,PPARG,TGM2	8
Carbohydrate Metabolism,Small Molecule Biochemistry	synthesis	Synthesis of D-glucose	1,62E-05	0.000688	0.762	0,618	Aldh1a1,GFRA1,PPARG,PPP1R3C	4
Humoral Immune Response,Protein Synthesis	quantity	Quantity of IgG	2,35E-04	0.00377	0.749	0,658	DLK1,NPY1R,PPARG,Siglecg	4
Hematological System Development and Function,Humoral Immune Response,Lymphoid Tissue Structure and Development,Tissue Morphology	quantity	Quantity of B lymphocytes	3,54E-03	0.0134	0.705	0,485	DLK1,NPY1R,PPARG,Siglecg	4
Connective Tissue Development and Function,Tissue Morphology	quantity	Quantity of adipose tissue	4,69E-06	0.000277	0.69	0,498	Aldh1a1,ANGPTL4,DLK1,HSD11B1,NPY1R,PPARG	6
Lipid Metabolism,Molecular Transport,Small Molecule Biochemistry	flux	Flux of lipid	1,73E-06	0.000138	0.664	0,370	ADCY1,HSD11B1,KLF15,PPARG,Scd2	5
Cellular Development,Cellular Growth and Proliferation	cell proliferation	Cell proliferation of carcinoma cell lines	7,19E-03	0.0202	0.655	0,375	ANGPTL4,HMOX1,MYLIP,PDK4,PPARG,TGM2	6
Cellular Development	differentiation	Differentiation of tumor cell lines	3,12E-03	0.0126	0.651	0,494	DLK1,HMOX1,PPARG,TGM2	4
Cellular Development,Cellular Growth and Proliferation	proliferation	Proliferation of lung cancer cell lines	2,08E-03	0.0103	0.64	0,384	ANGPTL4,HMOX1,MYLIP,PDK4,PPARG	5
Cellular Development,Connective Tissue Development and Function,Tissue Development	differentiation	Differentiation of adipocytes	1,21E-04	0.00264	0.61	0,505	DLK1,HMOX1,HSD11B1,KLF15,PPARG	5
Carbohydrate Metabolism	uptake	Uptake of monosaccharide	1,97E-04	0.00346	0.608	0,427	CPT1A,KLF15,PDK4,PPARG,PPP1R3C	5
Energy Production	consumption	Consumption of oxygen	1,74E-05	0.00069	0.555	0,525	Aldh1a1,ANGPTL4,CBS,HMOX1,NPY1R	5
Cellular Development,Connective Tissue Development and Function,Tissue Development	differentiation	Differentiation of connective tissue cells	9,84E-04	0.00742	0.545	0,422	DLK1,HMOX1,HSD11B1,KLF15,PDK4,PPARG	6
Lipid Metabolism,Small Molecule Biochemistry	synthesis	Synthesis of lipid	7,02E-05	0.00177	0.51	0,126	ABAT,Aldh1a1,ANGPTL4,HMOX1,HSD11B1,PDK4,PPARG,Scd2	8
Behavior	locomotion	Locomotion	9,59E-08	1.88e-05	0.466	0,420	ABAT,ADCY1,DLK1,GABRA3,GFRA1,HMOX1,NPY1R,PDE1B	8
Cellular Movement,Hematological System Development and Function,Immune Cell Trafficking	cell movement	Cell movement of lymphocytes	8,40E-03	0.0223	0.44	0,221	DLK1,HMOX1,PPARG,TGM2	4
Carbohydrate Metabolism,Molecular Transport	quantity	Quantity of glycogen	6,61E-09	2.8e-06	0.439	0,293	HSD11B1,NPY1R,PDK4,PPARG,PPP1R3C,STBD1	6
Cellular Development	differentiation	Differentiation of progenitor cells	2,13E-04	0.00354	0.414	0,235	DLK1,GFRA1,HMOX1,NPY1R,PPARG,Siglecg	6
Tissue Development	growth	Growth of epithelial tissue	1,94E-03	0.0103	0.394	0,229	ANGPTL4,DLK1,HMOX1,PDK4,PPARG,TGM2	6
Lipid Metabolism,Molecular Transport,Small Molecule Biochemistry	concentration	Concentration of triacylglycerol	2,22E-07	4.03e-05	0.31	0,310	ANGPTL4,CBS,DLK1,HSD11B1,PDK4,PPARG,PPP1R3C,Scd2	8
Lipid Metabolism,Molecular Transport,Small Molecule Biochemistry	quantity	Quantity of steroid	2,57E-07	4.36e-05	0.299	0,258	ADCY1,ANGPTL4,CBS,DLK1,HMOX1,HSD11B1,NPY1R,PPARG,TGM2	9
Protein Synthesis	quantity	Quantity of protein in blood	1,13E-06	0.000102	0.278	0,376	ANGPTL4,HMOX1,HSD11B1,NPY1R,PDK4,PPARG,PPP1R3C,TGM2	8
Cell-To-Cell Signaling and Interaction,Hematological System Development and Function	activation	Activation of myeloid cells	3,18E-04	0.0045	0.243	0,032	HMOX1,HSD11B1,PDK4,PPARG,TGM2	5
Cell-To-Cell Signaling and Interaction,Hematological System Development and Function,Immune Cell Trafficking,Inflammatory Response	activation	Activation of phagocytes	4,77E-04	0.00587	0.243	0,039	HMOX1,HSD11B1,PDK4,PPARG,TGM2	5
Cancer,Organismal Injury and Abnormalities	neoplasia	Neoplasia of cells	8,00E-03	0.0214	0.232	0,031	ABAT,ADCY1,ANGPTL4,CPT1A,DLK1,GABRA3,GFRA1,GRIA4,HMGCS2,HMOX1,KLF15,KLHL13,MYLIP,NPY1R,PDE1B,PDK4,PLEKHA4,PPARG,PPP1R3C,TGM2	20
Organismal Injury and Abnormalities,Renal and Urological Disease	abnormal morphology	Abnormal morphology of kidney	7,64E-04	0.00742	0.218	0,577	ANGPTL4,GFRA1,HMOX1,HSD11B1	4
Carbohydrate Metabolism,Molecular Transport,Small Molecule Biochemistry	uptake	Uptake of D-glucose	1,01E-03	0.00742	0.208	0,068	KLF15,PDK4,PPARG,PPP1R3C	4
Cellular Movement,Hematological System Development and Function,Immune Cell Trafficking	cellular infiltration	Cellular infiltration by granulocytes	6,71E-05	0.00176	0.179	0,031	DLK1,HMOX1,PDK4,PPARG,TGM2	5
Endocrine System Development and Function,Molecular Transport,Protein Synthesis,Small Molecule Biochemistry	quantity	Quantity of insulin in blood	8,59E-06	0.000437	0.156	0,135	NPY1R,PDK4,PPARG,PPP1R3C,TGM2	5
Hematological Disease,Lipid Metabolism,Metabolic Disease,Organismal Injury and Abnormalities,Small Molecule Biochemistry	dyslipidemia	Dyslipidemia	2,33E-08	7.52e-06	0.152	0,230	ANGPTL4,CBS,DLK1,GABRA3,HSD11B1,MYLIP,PPARG	7
Nutritional Disease,Organismal Injury and Abnormalities	weight gain	Weight gain	1,47E-06	0.000129	0.13	0,056	CBS,GABRA3,GFRA1,HSD11B1,NPY1R,PPARG,TGM2	7
Cell Morphology,Cellular Function and Maintenance	transmembrane potential	Transmembrane potential of mitochondria	5,88E-04	0.00686	0.068	0,068	CPT1A,HMOX1,PPARG,TGM2	4
Cell Morphology,Cellular Function and Maintenance	autophagy	Autophagy	1,19E-03	0.00772	0.064	-0,080	CBS,CPT1A,HMOX1,PDK4,PPARG,TGM2	6
Organismal Injury and Abnormalities,Organismal Survival	perinatal death	Perinatal death	3,58E-05	0.00116	0.053	0,855	Aldh1a1,ANGPTL4,DLK1,GFRA1,HMOX1,Scd2,TGM2	7
Hematological System Development and Function,Tissue Morphology	quantity	Quantity of myeloid cells	6,12E-03	0.0185	0.014	-0,005	CBS,HMOX1,HSD11B1,PPARG,TGM2	5
Cardiovascular Disease,Organismal Injury and Abnormalities	abnormality	Abnormality of left ventricle	5,77E-07	6.44e-05	0	0,158	ANGPTL4,ANKRD1,CPT1A,GABRA3,HMOX1,HSD11B1,KLF15,TGM2	8
Cardiovascular Disease,Organismal Injury and Abnormalities	left ventricular heart disease	Left ventricular heart disease	6,02E-07	6.44e-05	0	0,158	ANGPTL4,ANKRD1,CPT1A,GABRA3,HMOX1,HSD11B1,KLF15,TGM2	8
Cardiovascular Disease,Neurological Disease,Organismal Injury and Abnormalities,Skeletal and Muscular Disorders	ventricular dysfunction	Ventricular dysfunction	4,19E-06	0.000254	0	0,110	ANGPTL4,ANKRD1,CPT1A,HMOX1,HSD11B1,KLF15,TGM2	7
Cellular Response to Therapeutics	sensitivity	Sensitivity of cells	5,60E-03	0.0172	0	0,316	ANGPTL4,CPT1A,MYLIP,PPARG,TGM2	5
Metabolic Disease,Organismal Injury and Abnormalities	metabolism	Abnormal metabolism	6,33E-11	5.37e-08	-0.028	0,182	ADCY1,ANGPTL4,CBS,CPT1A,DLK1,GABRA3,HSD11B1,MYLIP,PDK4,PPARG,PPP1R3C	11
Lipid Metabolism,Metabolic Disease,Organismal Injury and Abnormalities,Small Molecule Biochemistry	disorder of lipid metabolism	Disorder of lipid metabolism	2,33E-09	1.19e-06	-0.028	0,177	ANGPTL4,CBS,CPT1A,DLK1,GABRA3,HSD11B1,MYLIP,PDK4,PPARG	9
Organismal Injury and Abnormalities	size	Size of lesion	1,57E-03	0.00951	-0.086	-0,154	ADCY1,CBS,HMOX1,HSD11B1,TGM2	5
Cellular Function and Maintenance	homeostasis	Cellular homeostasis	2,80E-04	0.00417	-0.101	-0,333	ANGPTL4,CBS,CPT1A,HMOX1,HSD11B1,KLF15,NPY1R,PDK4,PPARG,PPP1R3C,TGM2	11
Organismal Injury and Abnormalities,Organismal Survival	organismal death	Organismal death	5,12E-04	0.00623	-0.143	0,763	Aldh1a1,ANGPTL4,CBS,CPT1A,DLK1,GFRA1,GRIA4,HMOX1,MYLIP,PLEKHA4,PPARG,PPP1R3C,Scd2,TGM2	14
Cancer,Cellular Development,Cellular Growth and Proliferation,Organismal Injury and Abnormalities,Tumor Morphology	proliferation	Proliferation of tumor cells	8,91E-03	0.0228	-0.152	-0,332	DLK1,GFRA1,HMOX1,PPARG	4
Cancer,Organismal Injury and Abnormalities	growth	Growth of malignant tumor	1,84E-03	0.0103	-0.159	-0,317	DLK1,GFRA1,HMOX1,PPARG,TGM2	5
Carbohydrate Metabolism	quantity	Quantity of carbohydrate	6,07E-07	6.44e-05	-0.173	-0,321	Aldh1a1,CPT1A,DLK1,HSD11B1,NPY1R,PDK4,PPARG,PPP1R3C,STBD1	9
Cellular Development,Cellular Growth and Proliferation	colony formation	Colony formation of cells	3,16E-03	0.0126	-0.243	-0,470	ANKRD1,CBS,DLK1,PDK4,PPARG,TGM2	6
Cellular Development,Cellular Growth and Proliferation,Organ Development,Skeletal and Muscular System Development and Function,Tissue Development	proliferation	Proliferation of muscle cells	5,09E-03	0.0168	-0.254	-0,422	DLK1,HMOX1,PPARG,TGM2	4
Cancer,Organismal Injury and Abnormalities	growth	Growth of solid tumor	8,69E-03	0.0223	-0.277	-0,509	CBS,CPT1A,DLK1,HMOX1,PPARG	5
Cardiovascular System Development and Function,Organismal Development	vasculogenesis	Vasculogenesis	5,34E-03	0.0168	-0.283	-0,532	ANGPTL4,CBS,DLK1,HMOX1,PPARG,TGM2	6
Endocrine System Development and Function	glucose tolerance	Glucose tolerance	1,16E-09	7.4e-07	-0.308	-0,452	ANGPTL4,DLK1,HSD11B1,KLF15,NPY1R,PDK4,PPARG,PPP1R3C,TGM2	9
Carbohydrate Metabolism,Molecular Transport,Small Molecule Biochemistry	concentration	Concentration of D-glucose	2,38E-06	0.000173	-0.323	-0,407	Aldh1a1,CPT1A,DLK1,HSD11B1,PDK4,PPARG,PPP1R3C	7
Lipid Metabolism,Molecular Transport,Small Molecule Biochemistry	concentration	Concentration of fatty acid	6,90E-12	1.76e-08	-0.405	-0,525	ANGPTL4,CBS,CPT1A,DLK1,HMOX1,HSD11B1,NPY1R,PDK4,PPARG,PPP1R3C,Scd2	11
Organismal Injury and Abnormalities	fibrosis	Fibrosis	2,86E-03	0.0126	-0.415	-0,318	CBS,DLK1,HMGCS2,HMOX1,KLF15,NPY1R,PPARG	7
Cell Death and Survival,Organismal Injury and Abnormalities	cell death	Cell death of breast cancer cell lines	5,09E-03	0.0168	-0.415	-0,348	CBS,HMOX1,KLF15,PPARG	4
Cell Death and Survival	cell viability	Cell viability	1,57E-04	0.00303	-0.446	-0,900	ADCY1,ANKRD1,CBS,CPT1A,DLK1,GFRA1,HMOX1,NPY1R,PDK4,PPARG,TGM2	11
Cell Death and Survival	apoptosis	Apoptosis	4,97E-03	0.0166	-0.447	-0,221	ADCY1,Aldh1a1,ANGPTL4,ANKRD1,CBS,GFRA1,HMOX1,KLF15,PDE1B,PDK4,PPARG,TGM2	12
Cellular Development,Cellular Growth and Proliferation	proliferation	Proliferation of prostate cancer cell lines	4,40E-03	0.0149	-0.469	-0,574	HMOX1,KLHL13,PDK4,PPARG	4
Organismal Injury and Abnormalities	abnormal morphology	Abnormal morphology of body cavity	7,72E-06	0.000401	-0.48	-0,161	ANGPTL4,ANKRD1,CBS,CPT1A,DLK1,GFRA1,HMOX1,HSD11B1,KLF15,NPY1R,PPARG,TGM2	12
Lipid Metabolism,Molecular Transport,Small Molecule Biochemistry	concentration	Concentration of lipid	2,05E-11	2.61e-08	-0.484	-0,605	ADCY1,Aldh1a1,ANGPTL4,CBS,CPT1A,DLK1,HMOX1,HSD11B1,KLF15,NPY1R,PDK4,PPARG,PPP1R3C,Scd2,TGM2	15
Tissue Morphology	quantity	Quantity of cells	2,84E-03	0.0126	-0.495	-0,755	CBS,DLK1,GFRA1,HMOX1,HSD11B1,NPY1R,PDK4,PPARG,Siglecg,TGM2	10
Organismal Injury and Abnormalities	abnormal morphology	Abnormal morphology of abdomen	2,77E-05	0.000994	-0.57	-0,106	ANGPTL4,CBS,DLK1,GFRA1,HMOX1,HSD11B1,NPY1R,PPARG,TGM2	9
Cardiovascular Disease,Organismal Injury and Abnormalities	vascular lesion	Vascular lesion	6,09E-03	0.0185	-0.611	-0,634	ANGPTL4,CBS,HMOX1,PPARG	4
Cellular Development,Cellular Growth and Proliferation	colony formation	Colony formation of tumor cell lines	5,19E-03	0.0168	-0.651	-0,851	ANKRD1,CBS,DLK1,PDK4,TGM2	5
Lipid Metabolism,Molecular Transport,Small Molecule Biochemistry	accumulation	Accumulation of triacylglycerol	3,08E-05	0.00109	-0.655	-0,715	CPT1A,HSD11B1,PDK4,PPARG	4
Cardiovascular Disease,Neurological Disease,Organismal Injury and Abnormalities,Skeletal and Muscular Disorders	cardiomyopathy	Cardiomyopathy	6,98E-05	0.00177	-0.67	-0,411	Aldh1a1,ANGPTL4,ANKRD1,CPT1A,GABRA3,HMOX1,HSD11B1,KLF15,PPARG,TGM2	10
Lymphoid Tissue Structure and Development,Tissue Morphology	quantity	Quantity of lymphoid tissue	3,49E-03	0.0132	-0.686	-0,836	DLK1,GFRA1,NPY1R,Siglecg	4
Organismal Development	size	Size of body	5,73E-05	0.00159	-0.705	-1,455	ANGPTL4,CBS,DLK1,GRIA4,HMOX1,HSD11B1,NPY1R,Scd2	8
Cardiovascular System Development and Function,Hematological System Development and Function	blood pressure	Blood pressure	1,70E-05	0.00069	-0.728	-0,690	ABAT,GFRA1,HMOX1,HSD11B1,NPY1R,PPARG	6
Hematological System Development and Function,Inflammatory Response,Tissue Morphology	quantity	Quantity of macrophages	1,02E-03	0.00742	-0.784	-0,857	HMOX1,HSD11B1,PPARG,TGM2	4
Cell Death and Survival	survival	Survival of neural cells	7,79E-04	0.00742	-0.796	-1,078	ADCY1,GFRA1,PPARG,TGM2	4
Hematological System Development and Function,Inflammatory Response,Tissue Morphology	quantity	Quantity of phagocytes	1,74E-03	0.0102	-0.817	-0,859	CBS,HMOX1,HSD11B1,PPARG,TGM2	5
Lipid Metabolism,Small Molecule Biochemistry	conversion	Conversion of lipid	1,29E-04	0.00278	-0.861	-1,067	ANGPTL4,HMOX1,HSD11B1,KLF15	4
Cell-To-Cell Signaling and Interaction,Hematological System Development and Function,Immune Cell Trafficking,Inflammatory Response	activation	Activation of leukocytes	3,36E-05	0.00115	-0.9	-1,141	CBS,HMOX1,HSD11B1,NPY1R,PDK4,PPARG,Siglecg,TGM2	8
Free Radical Scavenging	production	Production of reactive oxygen species	9,22E-04	0.00742	-0.9	-1,031	CBS,HMOX1,PDK4,PPARG,TGM2	5
Cardiovascular Disease,Organismal Injury and Abnormalities	atherosclerosis	Atherosclerosis	5,86E-04	0.00686	-0.927	-1,072	ANGPTL4,CBS,CPT1A,DLK1,GABRA3,HMOX1,PPARG	7
Humoral Immune Response,Protein Synthesis	quantity	Quantity of IgM	2,48E-05	0.000932	-1	-0,967	DLK1,NPY1R,PPARG,Siglecg	4
Cardiovascular Disease,Organismal Injury and Abnormalities	abnormal morphology	Abnormal morphology of cardiovascular system	1,47E-04	0.003	-1.067	-0,935	ANKRD1,CBS,CPT1A,HMOX1,HSD11B1,KLF15,PPARG,TGM2	8
Endocrine System Disorders,Hematological Disease,Metabolic Disease,Organismal Injury and Abnormalities	hyperglycemia	Hyperglycemia	1,55E-04	0.00302	-1.067	-0,754	KLF15,NPY1R,PPARG,TGM2	4
Cardiovascular Disease,Organismal Injury and Abnormalities	abnormal morphology	Abnormal morphology of heart	3,95E-04	0.00515	-1.067	-0,948	ANKRD1,CPT1A,HMOX1,HSD11B1,KLF15,PPARG,TGM2	7
Cardiovascular Disease,Organismal Injury and Abnormalities	cardiac lesion	Cardiac lesion	1,06E-03	0.00742	-1.067	-0,920	HMOX1,HSD11B1,KLF15,NPY1R	4
Hematological System Development and Function,Tissue Morphology	quantity	Quantity of leukocytes	4,43E-04	0.00569	-1.083	-1,295	CBS,DLK1,HMOX1,HSD11B1,NPY1R,PPARG,Siglecg,TGM2	8
Nutritional Disease,Organismal Injury and Abnormalities	obesity	Obesity	2,37E-08	7.52e-06	-1.103	-1,105	ABAT,ANGPTL4,DLK1,GABRA3,GRIA4,HMOX1,HSD11B1,KLF15,NPY1R,PDK4,PPARG	11
Cell-To-Cell Signaling and Interaction	activation	Activation of cells	7,15E-05	0.00177	-1.107	-1,396	CBS,DLK1,HMOX1,HSD11B1,NPY1R,PDK4,PPARG,Siglecg,TGM2	9
Endocrine System Disorders,Metabolic Disease,Organismal Injury and Abnormalities	insulin resistance	Insulin resistance	1,02E-04	0.00234	-1.159	-0,981	ANGPTL4,HSD11B1,KLF15,PPARG,PPP1R3C,TGM2	6
Organismal Injury and Abnormalities	edema	Edema	6,08E-05	0.00166	-1.172	-0,796	ANGPTL4,GABRA3,HMOX1,HSD11B1,PDK4,PPARG	6
Organismal Development	growth	Growth of vessel	9,66E-04	0.00742	-1.179	-1,289	DLK1,HMOX1,HSD11B1,PPARG	4
Lipid Metabolism,Molecular Transport,Small Molecule Biochemistry	accumulation	Accumulation of lipid	3,86E-04	0.00514	-1.213	-1,219	CPT1A,HMOX1,HSD11B1,PDK4,PPARG	5
Cellular Development,Cellular Growth and Proliferation,Hematological System Development and Function,Lymphoid Tissue Structure and Development	proliferation	Proliferation of lymphocytes	1,77E-03	0.0103	-1.259	-1,445	CBS,CPT1A,HMOX1,NPY1R,PPARG,Siglecg	6
Inflammatory Response,Organismal Injury and Abnormalities	inflammation	Inflammation of absolute anatomical region	1,19E-03	0.00772	-1.273	-1,106	ABAT,ANGPTL4,CBS,CPT1A,GABRA3,HMGCS2,HMOX1,HSD11B1,NPY1R,PPARG,Siglecg,TGM2	12
Cardiovascular Disease,Organismal Injury and Abnormalities	hypertrophy	Hypertrophy of heart	3,51E-05	0.00116	-1.342	-1,300	ANKRD1,CPT1A,HMOX1,HSD11B1,KLF15,PPARG	6
Lipid Metabolism,Molecular Transport,Small Molecule Biochemistry	quantity	Quantity of steroid hormone	5,01E-05	0.00142	-1.429	-1,440	HMOX1,HSD11B1,NPY1R,PPARG	4
Organismal Injury and Abnormalities	visceromegaly	Visceromegaly	1,23E-05	0.000568	-1.446	-1,324	ANKRD1,CBS,CPT1A,DLK1,HMOX1,HSD11B1,KLF15,PPARG,TGM2	9
Hematological Disease,Metabolic Disease,Organismal Injury and Abnormalities	dysglycemia	Dysglycemia	4,76E-05	0.00139	-1.446	-0,992	CPT1A,KLF15,NPY1R,PPARG,TGM2	5
Inflammatory Response,Organismal Injury and Abnormalities	inflammation	Inflammation of body cavity	9,14E-04	0.00742	-1.527	-1,298	ABAT,CBS,GABRA3,HMGCS2,HMOX1,HSD11B1,PPARG,Siglecg,TGM2	9
Inflammatory Response,Organismal Injury and Abnormalities	inflammation	Inflammation of organ	3,47E-03	0.0131	-1.545	-1,381	ABAT,CBS,GABRA3,HMGCS2,HMOX1,HSD11B1,PDK4,PPARG,Siglecg,TGM2	10
Metabolic Disease,Organismal Injury and Abnormalities	glucose metabolism disorder	Glucose metabolism disorder	4,43E-07	5.63e-05	-1.577	-1,291	ABAT,ADCY1,ANGPTL4,CBS,CPT1A,GABRA3,HMGCS2,HSD11B1,KLF15,NPY1R,PDE1B,PDK4,PPARG,PPP1R3C,Scd2,Siglecg,TGM2	17
Inflammatory Disease,Inflammatory Response,Organismal Injury and Abnormalities,Renal and Urological Disease	nephritis	Nephritis	7,49E-04	0.00742	-1.964	-1,666	ABAT,HMOX1,PPARG,Siglecg,TGM2	5
Cell Death and Survival,Organismal Injury and Abnormalities	necrosis	Necrosis	7,32E-03	0.0205	-2.043	-1,895	ADCY1,Aldh1a1,ANGPTL4,ANKRD1,CBS,DLK1,GFRA1,HMOX1,KLF15,PDE1B,PPARG,TGM2	12
Carbohydrate Metabolism,Cellular Function and Maintenance,Small Molecule Biochemistry	homeostasis	Homeostasis of D-glucose	2,74E-08	7.74e-06			ANGPTL4,HSD11B1,KLF15,NPY1R,PDK4,PPARG,PPP1R3C	7
Neurological Disease,Organismal Injury and Abnormalities	progressive encephalopathy	Progressive encephalopathy	6,93E-08	1.6e-05			ABAT,CBS,CPT1A,DLK1,ECH1,GABRA3,GFRA1,GRIA4,HMOX1,HSD11B1,KLF15,KLHL13,PDK4,PPARG,TGM2	15
Neurological Disease,Organismal Injury and Abnormalities,Psychological Disorders	disorder of basal ganglia	Disorder of basal ganglia	3,07E-07	4.69e-05			DLK1,ECH1,GABRA3,GFRA1,HMGCS2,HMOX1,KLHL13,PDE1B,PDK4,PPARG,Scd2,TGM2	12
Cardiovascular Disease,Hematological Disease,Lipid Metabolism,Metabolic Disease,Organismal Injury and Abnormalities,Small Molecule Biochemistry	hyperlipidemia	Hyperlipidemia	3,32E-07	4.69e-05			ANGPTL4,CBS,DLK1,GABRA3,MYLIP,PPARG	6
Cardiovascular Disease,Organismal Injury and Abnormalities	hypertension	Hypertension	7,97E-07	8.06e-05			ABAT,ANGPTL4,GABRA3,HMGCS2,HMOX1,HSD11B1,KLF15,PDE1B,PLEKHA4,PPARG,TGM2	11
Lipid Metabolism,Small Molecule Biochemistry	synthesis	Synthesis of fatty acid	8,24E-07	8.06e-05			ABAT,Aldh1a1,ANGPTL4,HMOX1,PDK4,PPARG,Scd2	7
Metabolic Disease,Organismal Injury and Abnormalities	specific enzyme deficiency	Specific enzyme deficiency	8,58E-07	8.09e-05			CPT1A,HMGCS2,HMOX1,HSD11B1,PPARG	5
Neurological Disease,Organismal Injury and Abnormalities	movement disorder	Movement Disorders	2,50E-06	0.000177			DLK1,ECH1,GABRA3,GFRA1,GRIA4,HMGCS2,HMOX1,KLHL13,PDE1B,PDK4,PPARG,Scd2,TGM2	13
Organismal Injury and Abnormalities,Skeletal and Muscular Disorders	calcification	Calcification of muscle	3,35E-06	0.000219			ANGPTL4,PDK4,TGM2	3
Neurological Disease,Organismal Injury and Abnormalities	neurological signs	Neurological signs	3,50E-06	0.000223			ADCY1,GABRA3,GFRA1,GRIA4,HMGCS2,HMOX1,PDE1B,PPARG,Scd2,TGM2	10
Endocrine System Disorders,Gastrointestinal Disease,Metabolic Disease,Organismal Injury and Abnormalities	diabetes mellitus	Diabetes mellitus	4,17E-06	0.000254			ABAT,ADCY1,ANGPTL4,CBS,CPT1A,GABRA3,HMGCS2,HSD11B1,KLF15,PDE1B,PDK4,PPARG,Scd2,Siglecg,TGM2	15
Organismal Injury and Abnormalities,Reproductive System Disease	disorder of pregnancy	Disorder of pregnancy	5,70E-06	0.00033			CBS,DLK1,GABRA3,HMOX1,HSD11B1,KLF15,PDE1B,PLEKHA4,PPARG,TGM2	10
Cardiovascular Disease,Hematological Disease,Lipid Metabolism,Metabolic Disease,Organismal Injury and Abnormalities,Small Molecule Biochemistry	hypercholesterolemia	Hypercholesterolemia	5,86E-06	0.000332			CBS,GABRA3,MYLIP,PPARG	4
Neurological Disease,Organismal Injury and Abnormalities,Skeletal and Muscular Disorders	neuromuscular disease	Neuromuscular disease	6,01E-06	0.000332			DLK1,ECH1,GABRA3,GFRA1,HMGCS2,HMOX1,KLHL13,PDE1B,PDK4,PPARG,Scd2,TGM2	12
Cellular Compromise	calcification	Calcification of cells	6,82E-06	0.000369			HMOX1,PDK4,TGM2	3
Carbohydrate Metabolism,Small Molecule Biochemistry	metabolism	Metabolism of D-hexose	7,51E-06	0.000398			Aldh1a1,CPT1A,DLK1,NPY1R	4
Cardiovascular Disease,Organismal Injury and Abnormalities	enlargement	Enlargement of heart ventricle	9,59E-06	0.000478			ANKRD1,CPT1A,HMOX1,HSD11B1,KLF15	5
Tissue Morphology	remodeling	Remodeling of blood vessel	1,07E-05	0.000526			CBS,KLF15,PPARG,TGM2	4
Cellular Development,Cellular Growth and Proliferation,Endocrine System Development and Function,Organ Development	proliferation	Proliferation of alpha islet cells	1,15E-05	0.00055			ANGPTL4,PPARG	2
Neurological Disease,Organismal Injury and Abnormalities	absence seizure	Absence seizure	1,40E-05	0.000628			ABAT,GABRA3,GRIA4	3
Cardiovascular Disease,Organismal Injury and Abnormalities	carotid artery disease	Carotid artery disease	1,41E-05	0.000628			DLK1,GABRA3,KLF15,PPARG	4
Neurological Disease,Organismal Injury and Abnormalities,Psychological Disorders,Skeletal and Muscular Disorders	Parkinson disease	Parkinson's disease	1,51E-05	0.000663			DLK1,ECH1,GABRA3,GFRA1,KLHL13,PDK4,TGM2	7
Neurological Disease,Organismal Injury and Abnormalities	progressive motor neuropathy	Progressive motor neuropathy	1,55E-05	0.000666			ABAT,CPT1A,DLK1,ECH1,GABRA3,GFRA1,KLF15,KLHL13,PDK4,TGM2	10
Lipid Metabolism,Molecular Transport,Small Molecule Biochemistry	clearance	Clearance of lipid	1,72E-05	0.00069			Aldh1a1,ANGPTL4,HSD11B1	3
Free Radical Scavenging	concentration	Concentration of reactive oxygen species	1,72E-05	0.00069			CBS,HMOX1	2
Behavior	exploratory behavior	Exploratory behavior	1,81E-05	0.000709			ABAT,GRIA4,NPY1R,PDE1B	4
Immunological Disease,Inflammatory Disease,Inflammatory Response,Organismal Injury and Abnormalities,Renal and Urological Disease	immune complex nephritis	Immune complex nephritis	2,40E-05	0.000927			Siglecg,TGM2	2
Cancer,Gastrointestinal Disease,Hepatic System Disease,Organismal Injury and Abnormalities	cancer	Liver cancer	2,49E-05	0.000932			ABAT,ADCY1,CBS,CPT1A,DLK1,GFRA1,GRIA4,HMGCS2,HMOX1,HSD11B1,KLHL13,NPY1R,PDE1B,PDK4,PLEKHA4,PPARG,PPP1R3C,Scd2,STBD1,TGM2	20
Cardiovascular Disease,Organismal Injury and Abnormalities	reperfusion injury	Reperfusion injury	2,60E-05	0.00096			CPT1A,GABRA3,HMOX1,PPARG	4
Organismal Development	morphology	Morphology of body cavity	2,69E-05	0.000977			ANGPTL4,CBS,DLK1,HMOX1,KLF15,PPARG,PPP1R3C,TGM2	8
Dermatological Diseases and Conditions,Organismal Injury and Abnormalities	hyperalgesia	Hyperalgesia	3,46E-05	0.00116			ADCY1,GABRA3,NPY1R,PDK4	4
Neurological Disease,Organismal Injury and Abnormalities	seizures	Seizures	3,53E-05	0.00116			ABAT,ANGPTL4,GABRA3,GFRA1,GRIA4,HMOX1,TGM2	7
Developmental Disorder,Neurological Disease,Organismal Injury and Abnormalities,Psychological Disorders	behavioral deficit	Behavioral deficit	3,61E-05	0.00116			ABAT,ADCY1,GABRA3,NPY1R,PDE1B	5
Cardiovascular Disease,Organismal Injury and Abnormalities,Reproductive System Disease	preeclampsia	Preeclampsia	3,90E-05	0.00124			HMOX1,HSD11B1,KLF15,PDE1B,PLEKHA4,PPARG,TGM2	7
Carbohydrate Metabolism	metabolism	Metabolism of glycogen	4,02E-05	0.00126			PDK4,PPP1R3C,STBD1	3
Developmental Disorder,Organismal Injury and Abnormalities,Reproductive System Disease	hypoplasia	Hypoplasia of labyrinthine zone of placenta	4,12E-05	0.00126			DLK1,PPARG	2
Cellular Development,Cellular Growth and Proliferation,Connective Tissue Development and Function	proliferation	Proliferation of adipose cell lines	4,12E-05	0.00126			NPY1R,PPARG	2
Cardiovascular Disease,Neurological Disease,Organismal Injury and Abnormalities,Skeletal and Muscular Disorders	left ventricular dysfunction	Left ventricular dysfunction	4,19E-05	0.00127			ANKRD1,CPT1A,HMOX1,HSD11B1,KLF15,TGM2	6
Cardiovascular Disease,Cardiovascular System Development and Function,Organ Morphology,Organismal Development,Organismal Injury and Abnormalities	mass	Mass of heart	4,32E-05	0.00129			HMOX1,KLF15,PPARG,PPP1R3C	4
Neurological Disease,Organismal Injury and Abnormalities,Psychological Disorders	bipolar depression	Bipolar depression	4,43E-05	0.00131			ABAT,GABRA3,PPARG	3
Cardiovascular Disease,Organismal Injury and Abnormalities	enlargement	Enlargement of left ventricle	4,80E-05	0.00139			ANKRD1,CPT1A,HSD11B1,KLF15	4
Cardiovascular System Development and Function,Organ Morphology,Organismal Development	morphology	Morphology of heart	5,53E-05	0.00155			HMOX1,KLF15,PPARG,PPP1R3C,TGM2	5
Connective Tissue Development and Function,Tissue Morphology	quantity	Quantity of visceral fat	6,28E-05	0.00168			Aldh1a1,PPARG	2
Energy Production,Lipid Metabolism,Small Molecule Biochemistry	oxidation	Oxidation of palmitic acid	6,61E-05	0.00175			CPT1A,HMGCS2,PDK4	3
Nutritional Disease,Organismal Injury and Abnormalities	weight loss	Weight loss	6,87E-05	0.00177			CPT1A,HMOX1,HSD11B1,PPARG,TGM2	5
Cancer,Gastrointestinal Disease,Organismal Injury and Abnormalities	hepato-pancreato-biliary cancer	Hepato-pancreato-biliary cancer	7,15E-05	0.00177			ABAT,ADCY1,CBS,CPT1A,DLK1,GABRA3,GFRA1,GRIA4,HMGCS2,HMOX1,HSD11B1,KLHL13,NPY1R,PDE1B,PDK4,PLEKHA4,PPARG,PPP1R3C,Scd2,SLC43A3,STBD1,TGM2	22
Cancer,Gastrointestinal Disease,Hepatic System Disease,Organismal Injury and Abnormalities	liver carcinoma	Liver carcinoma	7,15E-05	0.00177			ABAT,ADCY1,CPT1A,DLK1,GFRA1,GRIA4,HMGCS2,HMOX1,HSD11B1,KLHL13,NPY1R,PDE1B,PDK4,PLEKHA4,PPARG,PPP1R3C,Scd2,STBD1,TGM2	19
Neurological Disease,Organismal Injury and Abnormalities,Psychological Disorders	degenerative brain disorder	Degenerative brain disorder	7,43E-05	0.00182			ABAT,CPT1A,GABRA3,GRIA4,KLF15,PPARG,TGM2	7
Organismal Functions	energy balance	Energy balance	7,53E-05	0.00182			NPY1R,PPARG	2
Protein Synthesis	quantity	Quantity of hdl cholesterol in blood	7,77E-05	0.00187			ANGPTL4,HSD11B1,TGM2	3
Connective Tissue Development and Function,Embryonic Development,Organismal Development,Skeletal and Muscular System Development and Function,Tissue Development	morphology	Morphology of trabecular bone	7,98E-05	0.0019			Aldh1a1,DLK1,PDK4,PPARG	4
Neurological Disease,Organismal Injury and Abnormalities,Psychological Disorders	brain damage	Brain damage	8,72E-05	0.00205			ABAT,GABRA3,HMOX1,PPARG,TGM2	5
Amino Acid Metabolism,Lipid Metabolism,Small Molecule Biochemistry	synthesis	Synthesis of GABA	8,89E-05	0.00208			ABAT,Aldh1a1	2
Gastrointestinal Disease,Hepatic System Disease,Organismal Injury and Abnormalities	liver lesion	Liver lesion	9,50E-05	0.0022			ABAT,ADCY1,CBS,CPT1A,DLK1,GABRA3,GFRA1,GRIA4,HMGCS2,HMOX1,HSD11B1,KLHL13,NPY1R,PDE1B,PDK4,PLEKHA4,PPARG,PPP1R3C,Scd2,STBD1,TGM2	21
Cardiovascular System Development and Function,Organismal Development,Tissue Morphology	vasodilation	Vasodilation of arteriole	1,04E-04	0.00235			CBS,PPARG	2
Cancer,Organismal Injury and Abnormalities,Reproductive System Disease	breast or ovarian carcinoma	Breast or ovarian carcinoma	1,16E-04	0.00262			ABAT,ADCY1,ANGPTL4,CBS,CPT1A,ECH1,GFRA1,GRIA4,HSD11B1,KLF15,KLHL13,NPY1R,PDK4,PPARG,PPP1R3C,SLC43A3,TGM2	17
Cellular Compromise,Organismal Injury and Abnormalities,Skeletal and Muscular Disorders	calcification	Calcification of smooth muscle cells	1,20E-04	0.00262			PDK4,TGM2	2
Cellular Development,Connective Tissue Development and Function,Embryonic Development	adipogenesis	Adipogenesis of mesenchymal stem cells	1,20E-04	0.00262			Aldh1a1,PPARG	2
Carbohydrate Metabolism,Small Molecule Biochemistry	incorporation	Incorporation of D-glucose	1,20E-04	0.00262			CPT1A,PPP1R3C	2
Lipid Metabolism,Small Molecule Biochemistry	catabolism	Catabolism of lipid	1,37E-04	0.00293			ABAT,CPT1A,HMGCS2,HSD11B1	4
Hereditary Disorder,Neurological Disease,Organismal Injury and Abnormalities,Psychological Disorders,Skeletal and Muscular Disorders	Huntington disease	Huntington Disease	1,41E-04	0.00298			GABRA3,HMGCS2,HMOX1,PDE1B,PPARG,Scd2,TGM2	7
Hematological System Development and Function,Tissue Morphology	abnormal quantity	Abnormal quantity of leukocytes	1,42E-04	0.00298			DLK1,HMOX1,NPY1R	3
Cancer,Organismal Injury and Abnormalities	multiple cancers	Multiple cancers	1,48E-04	0.003			ABAT,ADCY1,ANGPTL4,CBS,CPT1A,ECH1,GFRA1,GRIA4,HMOX1,HSD11B1,KLF15,KLHL13,NPY1R,PDK4,PLEKHA4,PPARG,PPP1R3C,SLC43A3,TGM2	19
Neurological Disease,Organismal Injury and Abnormalities	abnormal morphology	Abnormal morphology of central nervous system	1,49E-04	0.003			ADCY1,CBS,GFRA1,HSD11B1,NPY1R,PPP1R3C	6
Behavior	emotional behavior	Emotional behavior	1,50E-04	0.003			ABAT,DLK1,GABRA3,HMOX1,NPY1R	5
Cardiovascular Disease,Neurological Disease,Organismal Injury and Abnormalities,Skeletal and Muscular Disorders	myocardial damage	Myocardial damage	1,51E-04	0.003			CPT1A,GABRA3,HMOX1	3
Cellular Development,Cellular Growth and Proliferation,Connective Tissue Development and Function,Organismal Development,Tissue Development	development	Development of adipocytes	1,55E-04	0.00302			DLK1,PPARG	2
Cardiovascular System Development and Function,Organismal Development,Tissue Development,Tissue Morphology	vasodilation	Vasodilation of aortic ring tissue	1,55E-04	0.00302			HMOX1,PPARG	2
Neurological Disease,Organismal Injury and Abnormalities,Psychological Disorders	frontotemporal degeneration spectrum disorder	Frontotemporal degeneration spectrum disorder	1,62E-04	0.0031			ABAT,CPT1A,GABRA3,GRIA4,KLF15,TGM2	6
Organismal Injury and Abnormalities	abnormal morphology	Abnormal morphology of gland	1,65E-04	0.00314			Aldh1a1,CBS,HSD11B1,PPARG,TGM2	5
Amino Acid Metabolism,Small Molecule Biochemistry	metabolism	Metabolism of amino acids	1,70E-04	0.00319			ABAT,Aldh1a1,CBS,PPARG	4
Cardiovascular Disease,Organismal Injury and Abnormalities	ventricular dilatation	Ventricular dilatation	1,71E-04	0.00319			ANKRD1,HMOX1,HSD11B1	3
Organismal Injury and Abnormalities	oxidative stress	Oxidative stress	1,76E-04	0.00326			CBS,HMOX1,PPARG	3
Cardiovascular Disease,Organismal Injury and Abnormalities	function	Abnormal function of cardiovascular system	1,86E-04	0.00343			HMOX1,NPY1R,TGM2	3
Embryonic Development,Organismal Development	development	Development of body trunk	1,91E-04	0.00344			Aldh1a1,ANKRD1,CBS,GFRA1,HMOX1,HSD11B1,KLF15,PPARG,TGM2	9
Cardiovascular System Development and Function,Organismal Development,Tissue Morphology	vasodilation	Vasodilation of artery	1,92E-04	0.00344			CBS,HMOX1,PPARG	3
Lipid Metabolism,Molecular Transport,Small Molecule Biochemistry	uptake	Uptake of fatty acid	1,92E-04	0.00344			ANGPTL4,PPARG,SLC43A3	3
Connective Tissue Development and Function,Embryonic Development,Organismal Development,Skeletal and Muscular System Development and Function,Tissue Development	bone volume fraction	Bone volume fraction of trabecular bone	1,94E-04	0.00344			Aldh1a1,DLK1	2
Immunological Disease,Organismal Injury and Abnormalities	lymph node cell ratio	Abnormal lymph node cell ratio	1,94E-04	0.00344			HMOX1,NPY1R	2
Dermatological Diseases and Conditions,Developmental Disorder,Neurological Disease,Organismal Injury and Abnormalities	neurocutaneous syndrome	Neurocutaneous syndrome	2,03E-04	0.00354			ABAT,HMOX1,PPARG	3
Developmental Disorder,Hereditary Disorder,Organismal Injury and Abnormalities,Skeletal and Muscular Disorders	dystrophy	Dystrophy of muscle	2,07E-04	0.00354			ADCY1,HMGCS2,KLF15,PDK4,PPARG	5
Cell Death and Survival	cell viability	Cell viability of neuroblastoma cell lines	2,09E-04	0.00354			HMOX1,NPY1R,TGM2	3
Cardiovascular Disease,Hematological Disease,Hereditary Disorder,Lipid Metabolism,Metabolic Disease,Organismal Injury and Abnormalities,Small Molecule Biochemistry	primary genetic hyperlipidemia	Primary genetic hyperlipidemia	2,15E-04	0.00354			ANGPTL4,CBS,PPARG	3
Gastrointestinal Disease,Hepatic System Development and Function,Hepatic System Disease,Organismal Injury and Abnormalities	hepatomegaly	Hepatomegaly	2,15E-04	0.00354			CBS,DLK1,PPARG	3
Amino Acid Metabolism,Small Molecule Biochemistry	synthesis	Synthesis of amino acids	2,15E-04	0.00354			ABAT,Aldh1a1,CBS	3
Neurological Disease,Organismal Injury and Abnormalities,Psychological Disorders	acute brain injury	Acute brain injury	2,16E-04	0.00354			ABAT,GABRA3	2
Cell Morphology,Digestive System Development and Function,Hepatic System Development and Function,Organ Morphology,Organismal Development	morphology	Morphology of liver cells	2,16E-04	0.00354			CBS,PPARG	2
Neurological Disease,Organismal Injury and Abnormalities	abnormal morphology	Abnormal morphology of autonomic nervous system	2,16E-04	0.00354			GFRA1,NPY1R	2
Carbohydrate Metabolism,Small Molecule Biochemistry	metabolism	Metabolism of D-glucose	2,27E-04	0.00369			CPT1A,DLK1,NPY1R	3
Metabolic Disease,Organismal Injury and Abnormalities	abnormal activity	Abnormal activity of enzyme	2,33E-04	0.00375			ADCY1,HSD11B1,PPP1R3C	3
Cardiovascular Disease,Organismal Injury and Abnormalities	abnormal morphology	Abnormal morphology of dilated heart ventricle	2,33E-04	0.00375			ANKRD1,HMOX1,HSD11B1	3
Cancer,Dermatological Diseases and Conditions,Developmental Disorder,Hereditary Disorder,Neurological Disease,Organismal Injury and Abnormalities	tuberous sclerosis complex	Tuberous sclerosis complex	2,38E-04	0.00378			ABAT,HMOX1	2
Energy Production,Lipid Metabolism,Small Molecule Biochemistry	beta-oxidation	Beta-oxidation of fatty acid	2,39E-04	0.00378			CPT1A,HMGCS2,HSD11B1	3
Cardiovascular Disease,Organismal Injury and Abnormalities	abnormal morphology	Abnormal morphology of vasculature	2,45E-04	0.00383			ANGPTL4,CBS,DLK1,HMOX1,PPARG	5
Organismal Injury and Abnormalities,Respiratory Disease	edema	Edema of lung	2,45E-04	0.00383			GABRA3,HSD11B1,PPARG	3
Cancer,Organismal Injury and Abnormalities	genitourinary carcinoma	Genitourinary carcinoma	2,59E-04	0.00401			ABAT,ADCY1,ANGPTL4,ANKRD1,CBS,CPT1A,DLK1,ECH1,GABRA3,GFRA1,GRIA4,HMOX1,HSD11B1,KLF15,KLHL13,MYLIP,NPY1R,PDE1B,PDK4,PLEKHA4,PPARG,PPP1R3C,SLC43A3,STBD1,TGM2	25
Connective Tissue Development and Function,Embryonic Development,Organismal Development,Skeletal and Muscular System Development and Function,Tissue Development	morphology	Morphology of bone	2,62E-04	0.00404			Aldh1a1,CBS,DLK1,PDK4,PPARG	5
Humoral Immune Response,Protein Synthesis	quantity	Quantity of IgG2a	2,65E-04	0.00407			DLK1,NPY1R,Siglecg	3
Hereditary Disorder,Organismal Injury and Abnormalities,Skeletal and Muscular Disorders	hereditary skeletal myopathy	Hereditary skeletal myopathy	2,67E-04	0.00407			ADCY1,HMGCS2,HMOX1,KLF15,PDK4,PPARG	6
Cellular Compromise,Lipid Metabolism,Small Molecule Biochemistry	peroxidation	Peroxidation of lipid	2,79E-04	0.00417			ANGPTL4,HMOX1,KLF15	3
Organismal Injury and Abnormalities,Renal and Urological Disease	glomerulosclerosis	Glomerulosclerosis	2,80E-04	0.00417			ABAT,HMGCS2,HMOX1,KLF15	4
Nervous System Development and Function	prepulse inhibition	Prepulse inhibition	2,86E-04	0.00419			GABRA3,GRIA4,HMOX1	3
Cell-To-Cell Signaling and Interaction,Cellular Function and Maintenance,Hematological System Development and Function,Inflammatory Response	phagocytosis	Phagocytosis by monocyte-derived macrophages	2,86E-04	0.00419			HMOX1,TGM2	2
Cellular Function and Maintenance	respiration	Respiration of myeloid cells	2,86E-04	0.00419			ANGPTL4,PPARG	2
Cancer,Organismal Injury and Abnormalities,Reproductive System Disease	breast cancer	Breast cancer	2,94E-04	0.00427			ABAT,ANGPTL4,CBS,CPT1A,ECH1,GFRA1,GRIA4,HMOX1,HSD11B1,KLF15,KLHL13,NPY1R,PDK4,PPARG,PPP1R3C,SLC43A3	16
Cellular Development,Skeletal and Muscular System Development and Function,Tissue Development	differentiation	Differentiation of muscle	2,98E-04	0.00429			ANKRD1,HMOX1,PDK4,PPARG,TGM2	5
Lipid Metabolism,Small Molecule Biochemistry	homeostasis	Homeostasis of lipid	2,98E-04	0.00429			ANGPTL4,HSD11B1,MYLIP,PPARG	4
Connective Tissue Development and Function,Tissue Morphology	mass	Mass of adipose tissue	3,10E-04	0.00443			ANGPTL4,DLK1,NPY1R,PPARG	4
Ophthalmic Disease,Organismal Injury and Abnormalities	abnormal morphology	Abnormal morphology of vitreous body	3,12E-04	0.00444			Aldh1a1,CBS	2
Behavior	hyperactivity	Hyperactivity	3,31E-04	0.00459			ADCY1,GABRA3,GRIA4	3
Organismal Injury and Abnormalities	acute disease	Acute disease	3,32E-04	0.00459			ABAT,ADCY1,ANGPTL4,CPT1A,DLK1,GABRA3,GRIA4,HMOX1,HSD11B1,NPY1R,PDE1B,PDK4,PPARG,PPP1R3C,TGM2	15
Cellular Function and Maintenance,Inflammatory Response	respiration	Respiration of phagocytes	3,39E-04	0.00464			ANGPTL4,PPARG	2
Cancer,Organismal Injury and Abnormalities,Skeletal and Muscular Disorders	hyperplasia	Hyperplasia of smooth muscle	3,39E-04	0.00464			HMOX1,PPARG	2
Organismal Injury and Abnormalities	abnormal morphology	Abnormal morphology of head	3,56E-04	0.00485			ADCY1,Aldh1a1,CBS,DLK1,HSD11B1,NPY1R,PPP1R3C,TGM2	8
Cancer,Organismal Injury and Abnormalities,Reproductive System Disease	breast or ovarian cancer	Breast or ovarian cancer	3,63E-04	0.00489			ABAT,ADCY1,ANGPTL4,CBS,CPT1A,ECH1,GFRA1,GRIA4,HMOX1,HSD11B1,KLF15,KLHL13,NPY1R,PDK4,PPARG,PPP1R3C,SLC43A3,TGM2	18
Gastrointestinal Disease,Organismal Injury and Abnormalities	abnormal morphology	Abnormal morphology of digestive system	3,71E-04	0.00497			ANGPTL4,CBS,DLK1,GFRA1,PPARG,TGM2	6
Cell Death and Survival	killing	Killing of tumor cell lines	3,89E-04	0.00515			CPT1A,PDK4,PPARG	3
Cell-To-Cell Signaling and Interaction	binding	Binding of squamous cell carcinoma cell lines	3,96E-04	0.00515			ANGPTL4,TGM2	2
Amino Acid Metabolism	abnormal quantity	Abnormal quantity of amino acids in blood	3,96E-04	0.00515			CBS,PDK4	2
Cancer,Hereditary Disorder,Organismal Injury and Abnormalities	hereditary cancer-predisposing syndrome	Hereditary cancer-predisposing syndrome	3,97E-04	0.00515			ABAT,CBS,HMOX1,PDK4,PLEKHA4,PPARG,PPP1R3C	7
Cancer,Organismal Injury and Abnormalities	malignant solid organ tumor	Malignant solid organ tumor	4,11E-04	0.00531			ABAT,ADCY1,ANGPTL4,ANKRD1,CBS,CPT1A,DLK1,GABRA3,GFRA1,GRIA4,HMGCS2,HMOX1,HSD11B1,KLF15,KLHL13,MYLIP,NPY1R,PDE1B,PDK4,PLEKHA4,PPARG,SLC43A3,STBD1,TGM2	24
Immunological Disease,Organismal Injury and Abnormalities	abnormal morphology	Abnormal morphology of lymphoid organ	4,53E-04	0.00574			ANGPTL4,DLK1,HMOX1,NPY1R,TGM2	5
Cancer,Organismal Injury and Abnormalities	breast or colorectal cancer	Breast or colorectal cancer	4,54E-04	0.00574			ABAT,ADCY1,ANGPTL4,CBS,CPT1A,ECH1,GABRA3,GFRA1,GRIA4,HMGCS2,HMOX1,HSD11B1,KLF15,KLHL13,NPY1R,PDE1B,PDK4,PLEKHA4,PPARG,PPP1R3C,SLC43A3,TGM2	22
Embryonic Development,Organ Morphology,Organismal Development,Reproductive System Development and Function	mass	Mass of placenta	4,58E-04	0.00574			CBS,PPARG	2
Post-Translational Modification,Protein Degradation	oxidation	Oxidation of protein	4,58E-04	0.00574			Aldh1a1,HMOX1	2
Cancer,Organismal Injury and Abnormalities	breast or pancreatic cancer	Breast or pancreatic cancer	4,60E-04	0.00574			ABAT,ADCY1,ANGPTL4,CBS,CPT1A,ECH1,GABRA3,GFRA1,GRIA4,HMOX1,HSD11B1,KLF15,KLHL13,NPY1R,PDK4,PLEKHA4,PPARG,PPP1R3C,SLC43A3,TGM2	20
Nervous System Development and Function	development	Sensory system development	4,60E-04	0.00574			ADCY1,Aldh1a1,ANGPTL4,CBS,GFRA1	5
Endocrine System Development and Function,Lipid Metabolism,Molecular Transport,Small Molecule Biochemistry	concentration	Concentration of corticosterone	4,72E-04	0.00583			HMOX1,HSD11B1,NPY1R	3
Lipid Metabolism,Molecular Transport,Small Molecule Biochemistry	quantity	Quantity of non-esterified fatty acid	4,90E-04	0.006			ANGPTL4,CBS	2
Energy Production,Lipid Metabolism,Small Molecule Biochemistry	beta-oxidation	Beta-oxidation of long chain fatty acid	5,24E-04	0.00626			CPT1A,HMGCS2	2
Organismal Development	circumference	Circumference of waist	5,24E-04	0.00626			HSD11B1,PPARG	2
Cardiovascular Disease,Cellular Development,Cellular Growth and Proliferation,Organismal Injury and Abnormalities	generation	Generation of foam cells	5,24E-04	0.00626			ANGPTL4,HMOX1	2
Cardiovascular Disease,Organismal Injury and Abnormalities,Renal and Urological Disease	ischemic acute kidney injury	Ischemic acute kidney injury	5,24E-04	0.00626			HMOX1,PPARG	2
Gastrointestinal Disease,Hepatic System Disease,Organismal Injury and Abnormalities	fibrosis	Fibrosis of liver	5,33E-04	0.00634			CBS,DLK1,HMOX1,NPY1R,PPARG	5
Protein Synthesis	quantity	Quantity of leptin in blood	5,66E-04	0.0067			NPY1R,PPARG,PPP1R3C	3
Carbohydrate Metabolism	metabolism	Metabolism of polysaccharide	5,76E-04	0.00678			PDK4,PPARG,PPP1R3C,STBD1	4
Inflammatory Disease,Inflammatory Response,Organismal Injury and Abnormalities,Skeletal and Muscular Disorders	inflammation	Inflammation of muscle	5,94E-04	0.0069			ANKRD1,HMOX1,KLF15,PPARG	4
Neurological Disease,Organismal Injury and Abnormalities,Psychological Disorders	Alzheimer disease or frontotemporal dementia	Alzheimer disease or frontotemporal dementia	6,08E-04	0.00702			ABAT,CBS,GABRA3,GRIA4,HMOX1,HSD11B1,PPARG,TGM2	8
Cancer,Organismal Injury and Abnormalities	malignant solid tumor	Advanced malignant solid tumor	6,10E-04	0.00702			ABAT,ANGPTL4,CBS,GABRA3,HMOX1,HSD11B1,TGM2	7
Endocrine System Disorders,Gastrointestinal Disease,Immunological Disease,Metabolic Disease,Organismal Injury and Abnormalities	insulin-dependent diabetes mellitus	Insulin-dependent diabetes mellitus	6,23E-04	0.00704			CBS,CPT1A,HSD11B1,PPARG,Siglecg	5
Cancer,Endocrine System Disorders,Organismal Injury and Abnormalities	benign neoplasm of endocrine gland	Benign neoplasm of endocrine gland	6,23E-04	0.00704			ABAT,ANGPTL4,HMOX1,PPARG,TGM2	5
Organismal Injury and Abnormalities,Reproductive System Disease	abnormal morphology	Abnormal morphology of placenta	6,23E-04	0.00704			CBS,DLK1,PPARG	3
Cancer,Cell-To-Cell Signaling and Interaction	sphere formation	Sphere formation of lung cancer cell lines	6,31E-04	0.00704			PDK4,PPARG	2
Cellular Development,Hematological System Development and Function,Lymphoid Tissue Structure and Development	maturation	Maturation of bone marrow-derived dendritic cells	6,31E-04	0.00704			HMOX1,NPY1R	2
Neurological Disease,Organismal Injury and Abnormalities,Psychological Disorders	alcohol withdrawal syndrome	Alcohol withdrawal syndrome	6,31E-04	0.00704			ABAT,GABRA3	2
Hereditary Disorder,Organismal Injury and Abnormalities,Skeletal and Muscular Disorders	hereditary myopathy	Hereditary myopathy	6,47E-04	0.00719			ADCY1,ANKRD1,HMGCS2,HMOX1,KLF15,PDK4,PPARG	7
Neurological Disease,Organismal Injury and Abnormalities	epileptic seizure	Epileptic seizure	6,59E-04	0.00725			ANGPTL4,GABRA3,GFRA1,HMOX1	4
Cellular Development,Connective Tissue Development and Function	adipogenesis	Adipogenesis of cells	6,84E-04	0.00742			Aldh1a1,PPARG,Scd2	3
Lipid Metabolism,Molecular Transport,Small Molecule Biochemistry	efflux	Efflux of cholesterol	7,09E-04	0.00742			ADCY1,PPARG,Scd2	3
Cardiovascular Disease,Organismal Injury and Abnormalities	formation	Formation of vascular lesion	7,09E-04	0.00742			CBS,HMOX1,PPARG	3
Cardiovascular System Development and Function,Cellular Function and Maintenance,Tissue Development	function	Function of endothelial cells	7,47E-04	0.00742			CBS,HMOX1	2
Cell Death and Survival,Organismal Injury and Abnormalities	apoptosis	Apoptosis of heart cell lines	7,47E-04	0.00742			ANKRD1,PPARG	2
Cardiovascular System Development and Function,Organ Morphology,Organismal Development	morphology	Morphology of heart ventricle	7,48E-04	0.00742			HMOX1,KLF15,PPARG	3
Connective Tissue Development and Function,Tissue Morphology	quantity	Quantity of connective tissue cells	7,87E-04	0.00742			HSD11B1,NPY1R,PDK4,PPARG	4
Cancer,Organismal Injury and Abnormalities	growth	Growth of sarcoma	7,88E-04	0.00742			HMOX1,PPARG	2
Cell Death and Survival,Hematological System Development and Function,Organismal Injury and Abnormalities	cell viability	Cell viability of thymocytes	7,88E-04	0.00742			DLK1,TGM2	2
Cardiovascular Disease,Organismal Injury and Abnormalities	occlusion	Occlusion of carotid artery	8,30E-04	0.00742			DLK1,PPARG	2
Immunological Disease,Organismal Injury and Abnormalities	splenic cell ratio	Abnormal splenic cell ratio	8,30E-04	0.00742			HMOX1,NPY1R	2
Cell Death and Survival	anoikis	Anoikis	8,44E-04	0.00742			ANGPTL4,PDK4,TGM2	3
Cellular Development,Hematological System Development and Function,Lymphoid Tissue Structure and Development	maturation	Maturation of phagocytes	8,59E-04	0.00742			GFRA1,HMOX1,NPY1R	3
Carbohydrate Metabolism,Small Molecule Biochemistry	utilization	Utilization of D-glucose	8,73E-04	0.00742			PDK4,PPP1R3C	2
Cell-To-Cell Signaling and Interaction,Drug Metabolism,Small Molecule Biochemistry	metabolism	Metabolism of dopamine	8,73E-04	0.00742			ABAT,PDE1B	2
Behavior,Nervous System Development and Function	spatial memory	Spatial memory	8,73E-04	0.00742			ADCY1,GRIA4,HSD11B1	3
Cell-To-Cell Signaling and Interaction,Hematological System Development and Function,Immune Cell Trafficking,Inflammatory Response	activation	Activation of macrophages	8,82E-04	0.00742			HMOX1,PDK4,PPARG,TGM2	4
Cardiovascular Disease,Organismal Injury and Abnormalities	abnormal aortic valve physiology	Abnormal aortic valve physiology	8,98E-04	0.00742			GABRA3,HMOX1,KLF15,TGM2	4
Neurological Disease,Organismal Injury and Abnormalities	complex partial seizure	Complex partial seizure	9,17E-04	0.00742			ABAT,GABRA3	2
Connective Tissue Development and Function,Tissue Morphology	mass	Mass of white adipose tissue	9,33E-04	0.00742			ANGPTL4,NPY1R,PPARG	3
Nutritional Disease,Organismal Injury and Abnormalities	obesity	Severe obesity	9,33E-04	0.00742			ABAT,GABRA3,PPARG	3
Connective Tissue Development and Function,Lipid Metabolism,Small Molecule Biochemistry,Tissue Morphology	lipolysis	Lipolysis of adipocytes	9,63E-04	0.00742			ANGPTL4,PPARG	2
Lipid Metabolism,Small Molecule Biochemistry	distribution	Distribution of lipid	9,63E-04	0.00742			CBS,Scd2	2
Organismal Injury and Abnormalities,Renal and Urological Disease	abnormal morphology	Abnormal morphology of nephron	9,79E-04	0.00742			ANGPTL4,GFRA1,HMOX1	3
Organismal Injury and Abnormalities,Renal and Urological Disease	reduced kidney function	Reduced kidney function	9,88E-04	0.00742			ABAT,GABRA3,HMOX1,KLF15,PPARG	5
Neurological Disease,Organismal Injury and Abnormalities	coma	Coma	1,01E-03	0.00742			ABAT,GABRA3	2
Carbohydrate Metabolism	catabolism	Catabolism of glycogen	1,01E-03	0.00742			PPP1R3C,STBD1	2
Organismal Injury and Abnormalities,Respiratory Disease	abnormal morphology	Abnormal morphology of respiratory system	1,01E-03	0.00742			Aldh1a1,CBS,HSD11B1,NPY1R	4
Carbohydrate Metabolism	catabolism	Catabolism of carbohydrate	1,01E-03	0.00742			Aldh1a1,PPP1R3C,STBD1	3
Developmental Disorder,Neurological Disease,Organismal Injury and Abnormalities,Psychological Disorders	hyperactive behavior	Hyperactive behavior	1,04E-03	0.00742			ADCY1,NPY1R,PDE1B	3
Tissue Morphology	remodeling	Remodeling of artery	1,06E-03	0.00742			KLF15,PPARG	2
Cell-To-Cell Signaling and Interaction,Nervous System Development and Function	inhibitory postsynaptic potential	Inhibitory postsynaptic potential	1,06E-03	0.00742			ABAT,GRIA4	2
Cardiovascular Disease,Hematological Disease,Hereditary Disorder,Lipid Metabolism,Metabolic Disease,Organismal Injury and Abnormalities,Small Molecule Biochemistry	primary hypercholesterolemia	Primary hypercholesterolemia	1,06E-03	0.00742			CBS,PPARG	2
Neurological Disease,Organismal Injury and Abnormalities,Psychological Disorders	frontotemporal lobar degeneration or amyotrophic lateral sclerosis	Frontotemporal lobar degeneration or amyotrophic lateral sclerosis	1,07E-03	0.00742			ABAT,CPT1A,GABRA3,GRIA4,KLF15	5
Organismal Injury and Abnormalities,Renal and Urological Disease	pyridoxine non-responsive homocystinuria	Pyridoxine non-responsive homocystinuria	1,09E-03	0.00742			CBS	1
Cancer,Cellular Response to Therapeutics,Organismal Injury and Abnormalities	chemosensitivity	Chemosensitivity of glioblastoma cells	1,09E-03	0.00742			TGM2	1
Connective Tissue Disorders,Lipid Metabolism,Metabolic Disease,Organismal Injury and Abnormalities,Small Molecule Biochemistry	lipoatrophy	Lipoatrophy of hibernating gland	1,09E-03	0.00742			PPARG	1
Cellular Assembly and Organization	quantity	Quantity of intramyocellular lipid store	1,09E-03	0.00742			PPP1R3C	1
Lipid Metabolism,Small Molecule Biochemistry	entrance	Entrance of long chain fatty acid	1,09E-03	0.00742			CPT1A	1
Cellular Development,Cellular Growth and Proliferation,Nervous System Development and Function	neuritic differentiation	Neuritic differentiation of neuroblastoma cell lines	1,09E-03	0.00742			TGM2	1
Cancer,Organismal Injury and Abnormalities,Respiratory Disease	hyperplasia	Hyperplasia of bronchial epithelial cells	1,09E-03	0.00742			PPARG	1
Cell Death and Survival,Skeletal and Muscular System Development and Function	survival	Survival of smooth muscle cell lines	1,09E-03	0.00742			HMOX1	1
Hereditary Disorder,Metabolic Disease,Organismal Injury and Abnormalities	mitochondrial HMG-CoA synthase deficiency	Mitochondrial HMG-CoA synthase deficiency	1,09E-03	0.00742			HMGCS2	1
Connective Tissue Disorders,Lipid Metabolism,Metabolic Disease,Organismal Injury and Abnormalities,Small Molecule Biochemistry	lipoatrophy	Lipoatrophy of perirenal white adipose tissue	1,09E-03	0.00742			PPARG	1
Cardiovascular Disease,Organismal Injury and Abnormalities	endothelial dysfunction	Endothelial dysfunction of aortic ring tissue	1,09E-03	0.00742			PPARG	1
Neurological Disease,Organismal Injury and Abnormalities	PV hole	PV hole	1,09E-03	0.00742			GFRA1	1
Lipid Metabolism,Nucleic Acid Metabolism,Small Molecule Biochemistry	binding	Binding of malonyl-coenzyme A	1,09E-03	0.00742			CPT1A	1
Developmental Disorder,Hereditary Disorder,Lipid Metabolism,Metabolic Disease,Organismal Injury and Abnormalities,Small Molecule Biochemistry	carnitine palmitoyltransferase type I deficiency	Autosomal recessive carnitine palmitoyltransferase type I deficiency	1,09E-03	0.00742			CPT1A	1
Cardiovascular System Development and Function,Organismal Development,Tissue Morphology	vasodilation	Vasodilation of pial arteriole	1,09E-03	0.00742			PPARG	1
Lipid Metabolism,Small Molecule Biochemistry	catabolism	Catabolism of succinic acid	1,09E-03	0.00742			ABAT	1
Cell-To-Cell Signaling and Interaction	binding	Binding of Porphyromonas gingivalis ATCC 33277	1,09E-03	0.00742			TGM2	1
Cell Morphology,Dermatological Diseases and Conditions,Organismal Injury and Abnormalities	abnormal morphology	Abnormal morphology of prickle cells	1,09E-03	0.00742			CBS	1
Hematological System Development and Function,Organismal Functions	oxygenation	Oxygenation of blood	1,09E-03	0.00742			PPARG	1
Lipid Metabolism,Small Molecule Biochemistry	utilization	Utilization of triacylglycerol	1,09E-03	0.00742			ANGPTL4	1
Hematological Disease,Immunological Disease,Organismal Injury and Abnormalities	cytopenia	Cytopenia of monocytes	1,09E-03	0.00742			PPARG	1
Gastrointestinal Disease,Hepatic System Disease,Metabolic Disease,Organismal Injury and Abnormalities	nonalcoholic fatty liver disease	Severe nonalcoholic fatty liver disease	1,09E-03	0.00742			PPARG	1
Cardiovascular Disease,Cell Death and Survival,Connective Tissue Disorders,Developmental Disorder,Hematological Disease,Hereditary Disorder,Metabolic Disease,Organismal Injury and Abnormalities	heme oxygenase-1 deficiency	Heme oxygenase-1 deficiency	1,09E-03	0.00742			HMOX1	1
Embryonic Development,Hair and Skin Development and Function,Organ Development,Organismal Development,Tissue Development	formation	Delay in initiation of formation of fur	1,09E-03	0.00742			PPARG	1
Cardiovascular Disease,Organismal Injury and Abnormalities,Respiratory Disease	hypertension	Hypertension of lung	1,09E-03	0.00742			HMOX1	1
Small Molecule Biochemistry	breakdown	Breakdown of heme	1,09E-03	0.00742			HMOX1	1
Cardiovascular System Development and Function	neurovascular coupling	Neurovascular coupling	1,09E-03	0.00742			HMOX1	1
Nervous System Development and Function	quantity	Quantity of nociceptor	1,09E-03	0.00742			GFRA1	1
Nucleic Acid Metabolism,Small Molecule Biochemistry	regulation	Regulation of cyclic GMP	1,09E-03	0.00742			PDE1B	1
Cellular Development,Cellular Growth and Proliferation,Hematological System Development and Function,Hematopoiesis,Tissue Development	differentiation	Differentiation of early lymphoid progenitors	1,09E-03	0.00742			DLK1	1
Cell Death and Survival,Organismal Injury and Abnormalities	cell death	Cell death of white adipocytes	1,09E-03	0.00742			PPARG	1
Cell Cycle	cell division	Cell division of liposarcoma cell lines	1,09E-03	0.00742			PPARG	1
Hereditary Disorder,Metabolic Disease,Organismal Injury and Abnormalities	deficiency of hydroxymethylglutaryl-coa synthase	Autosomal recessive deficiency of hydroxymethylglutaryl-coa synthase	1,09E-03	0.00742			HMGCS2	1
Cell Death and Survival,Organismal Injury and Abnormalities	anoikis	Anoikis of dermal fibroblasts	1,09E-03	0.00742			TGM2	1
Cell-To-Cell Signaling and Interaction,Cellular Assembly and Organization,Embryonic Development,Organismal Development,Reproductive System Development and Function	in vitro fertilization	In vitro fertilization of oocytes	1,09E-03	0.00742			PPARG	1
Cell Death and Survival	killing	Killing of pancreatic cancer cell lines	1,09E-03	0.00742			PDK4	1
Neurological Disease,Organismal Injury and Abnormalities	abnormal morphology	Abnormal morphology of lateral motor column	1,09E-03	0.00742			GFRA1	1
Cell Morphology,Connective Tissue Development and Function	cellularity	Cellularity of adipocytes	1,09E-03	0.00742			PPARG	1
Organismal Injury and Abnormalities	benign melanocytic nevus	Benign melanocytic nevus	1,09E-03	0.00742			PPARG	1
Cellular Development,Cellular Growth and Proliferation,Connective Tissue Development and Function	growth	Arrest in growth of adipose cell lines	1,09E-03	0.00742			PPARG	1
Lipid Metabolism,Small Molecule Biochemistry	recruitment	Recruitment of oleic acid	1,09E-03	0.00742			PPARG	1
Lipid Metabolism,Small Molecule Biochemistry	trapping	Trapping of fatty acid	1,09E-03	0.00742			PPARG	1
Developmental Disorder,Hereditary Disorder,Neurological Disease,Organismal Injury and Abnormalities	neurodevelopmental disorder with seizures and gait abnormalities	Neurodevelopmental disorder with seizures and gait abnormalities	1,09E-03	0.00742			GRIA4	1
Cellular Movement,Reproductive System Development and Function	release	Release of ova	1,09E-03	0.00742			PPARG	1
Cardiovascular Disease,Hereditary Disorder,Neurological Disease,Organismal Injury and Abnormalities,Skeletal and Muscular Disorders	ANKRD1-related dilated cardiomyopathy	ANKRD1-related dilated cardiomyopathy	1,09E-03	0.00742			ANKRD1	1
Small Molecule Biochemistry	generation	Generation of bilirubin	1,09E-03	0.00742			HMOX1	1
Small Molecule Biochemistry	transamidation	Transamidation of histamine	1,09E-03	0.00742			TGM2	1
Drug Metabolism,Lipid Metabolism,Small Molecule Biochemistry	activation	Activation of progesterone	1,09E-03	0.00742			PPARG	1
Carbohydrate Metabolism,Molecular Transport	abnormal quantity	Abnormal quantity of glycogen	1,09E-03	0.00742			NPY1R	1
Cardiovascular Disease,Neurological Disease,Organismal Injury and Abnormalities	vasospasm	Vasospasm of basilar artery	1,09E-03	0.00742			HMOX1	1
Cell Morphology,Hematological System Development and Function	conversion	Delay in initiation of conversion of inflammatory macrophages	1,09E-03	0.00742			HMOX1	1
Cell Morphology,Hematological System Development and Function	conversion	Delay in initiation of conversion of M2 macrophages	1,09E-03	0.00742			HMOX1	1
Infectious Diseases,Organismal Development,Organismal Injury and Abnormalities	growth	Growth of Ebola virus	1,09E-03	0.00742			HMOX1	1
Hematological Disease,Organismal Injury and Abnormalities	cystathionine beta-synthase-related thrombotic hyperhomocysteinemia	Cystathionine beta-synthase-related thrombotic hyperhomocysteinemia	1,09E-03	0.00742			CBS	1
Cell Morphology,Cellular Assembly and Organization	morphology	Morphology of mitochondrial matrix	1,09E-03	0.00742			PPARG	1
Connective Tissue Disorders,Lipid Metabolism,Metabolic Disease,Organismal Injury and Abnormalities,Small Molecule Biochemistry	lipoatrophy	Lipoatrophy of inguinal white adipose tissue	1,09E-03	0.00742			PPARG	1
Cancer,Gastrointestinal Disease,Organismal Injury and Abnormalities	rectosigmoid adenocarcinoma	Rectosigmoid adenocarcinoma	1,09E-03	0.00742			PDK4	1
Immunological Disease,Organismal Injury and Abnormalities	functional hyposplenism	Functional hyposplenism	1,09E-03	0.00742			HMOX1	1
Drug Metabolism,Nucleic Acid Metabolism,Small Molecule Biochemistry	formation	Formation of cytarabine	1,09E-03	0.00742			CBS	1
Tissue Morphology	deposition	Deposition of vascular smooth muscle cells	1,09E-03	0.00742			HMOX1	1
Cellular Development,Tissue Development	maturation	Maturation of satellite cells	1,09E-03	0.00742			HMOX1	1
Cellular Development,Connective Tissue Development and Function,Embryonic Development	adipogenesis	Adipogenesis of adipose mesenchymal stem cells	1,09E-03	0.00742			PPARG	1
Cellular Assembly and Organization,Cellular Compromise	retraction	Retraction of cytoplasm	1,09E-03	0.00742			PPARG	1
Connective Tissue Development and Function,Tissue Development	formation	Formation of epicardial adipose tissue	1,09E-03	0.00742			PPARG	1
Developmental Disorder,Hereditary Disorder,Metabolic Disease,Organismal Injury and Abnormalities,Renal and Urological Disease	homocystinuria due to cystathionine beta-synthase deficiency	Homocystinuria due to cystathionine beta-synthase deficiency	1,09E-03	0.00742			CBS	1
Organismal Injury and Abnormalities,Renal and Urological Disease	pyridoxine-responsive homocystinuria	Pyridoxine-responsive homocystinuria	1,09E-03	0.00742			CBS	1
Endocrine System Disorders,Hematological Disease,Metabolic Disease,Organismal Injury and Abnormalities	hypoketotic hypoglycemia	Hypoketotic hypoglycemia	1,09E-03	0.00742			CPT1A	1
Auditory Disease,Hereditary Disorder,Neurological Disease,Organismal Injury and Abnormalities	autosomal recessive deafness type 44	Autosomal recessive deafness type 44	1,09E-03	0.00742			ADCY1	1
Lipid Metabolism,Small Molecule Biochemistry	lipogenesis	Lipogenesis by breast cell lines	1,09E-03	0.00742			PDK4	1
Developmental Disorder,Hereditary Disorder,Neurological Disease,Organismal Injury and Abnormalities	neurodevelopmental disorder without seizures or gait abnormalities	Neurodevelopmental disorder without seizures or gait abnormalities	1,09E-03	0.00742			GRIA4	1
Amino Acid Metabolism,Molecular Transport,Small Molecule Biochemistry	abnormal quantity	Abnormal quantity of homocysteine	1,09E-03	0.00742			CBS	1
Dermatological Diseases and Conditions,Organismal Functions,Organismal Injury and Abnormalities,Tissue Morphology	healing	Healing of full-thickness skin wound	1,09E-03	0.00742			PDK4	1
Immunological Disease,Organismal Injury and Abnormalities	fibrosis	Fibrosis of red pulp	1,09E-03	0.00742			HMOX1	1
Small Molecule Biochemistry	conjugation	Conjugation of histamine	1,09E-03	0.00742			TGM2	1
Hereditary Disorder,Metabolic Disease,Organismal Injury and Abnormalities	cortisone reductase deficiency 2	Cortisone reductase deficiency 2	1,09E-03	0.00742			HSD11B1	1
Cancer,Cellular Development,Connective Tissue Disorders,Organismal Injury and Abnormalities,Tumor Morphology	differentiation	Differentiation of liposarcoma	1,09E-03	0.00742			PPARG	1
Cellular Development,Embryonic Development,Organ Development,Organismal Development,Tissue Development	maturation	Maturation of myoblasts	1,09E-03	0.00742			HMOX1	1
Gastrointestinal Disease,Organismal Injury and Abnormalities	injury	Injury of gastric mucosa	1,09E-03	0.00742			HMOX1	1
Nutritional Disease,Organismal Injury and Abnormalities	early-onset morbid obesity	Severe early-onset morbid obesity	1,09E-03	0.00742			PPARG	1
Cardiovascular System Development and Function,Tissue Development	formation	Formation of endothelial angiotube	1,09E-03	0.00742			DLK1	1
Developmental Disorder,Hereditary Disorder,Metabolic Disease,Organismal Injury and Abnormalities	GABA-transaminase deficiency	GABA-transaminase deficiency	1,09E-03	0.00742			ABAT	1
Hereditary Disorder,Neurological Disease,Organismal Injury and Abnormalities	X-linked epilepsy-2 with or without impaired intellectual development and dysmorphic features	X-linked epilepsy-2 with or without impaired intellectual development and dysmorphic features	1,09E-03	0.00742			GABRA3	1
Developmental Disorder,Hereditary Disorder,Metabolic Disease,Organismal Injury and Abnormalities	pyridoxine responsive cystathionine beta synthase deficiency	Pyridoxine responsive cystathionine beta synthase deficiency	1,09E-03	0.00742			CBS	1
Hematological Disease,Immunological Disease,Organismal Injury and Abnormalities	cytopenia	Cytopenia of neutrophils	1,09E-03	0.00742			PPARG	1
Cancer,Cellular Development,Organismal Injury and Abnormalities,Respiratory Disease,Tumor Morphology	differentiation	Differentiation of non-small cell lung carcinoma	1,09E-03	0.00742			PPARG	1
Organismal Injury and Abnormalities,Reproductive System Disease	late preterm birth	Late preterm birth	1,09E-03	0.00742			PPARG	1
Cellular Development,Hematological System Development and Function,Lymphoid Tissue Structure and Development	maturation	Maturation of bone marrow-derived immature dendritic cells	1,09E-03	0.00742			HMOX1	1
Developmental Disorder,Hereditary Disorder,Metabolic Disease,Organismal Injury and Abnormalities	pyridoxine non-responsive cystathionine beta-synthase deficiency	Pyridoxine non-responsive cystathionine beta-synthase deficiency	1,09E-03	0.00742			CBS	1
Cell-To-Cell Signaling and Interaction,Cellular Compromise	oxidative stress response	Oxidative stress response of melanoma cell lines	1,09E-03	0.00742			HMOX1	1
Connective Tissue Disorders,Hematological Disease,Organismal Injury and Abnormalities	cytopenia	Cytopenia of blood platelets	1,09E-03	0.00742			PPARG	1
Neurological Disease,Organismal Injury and Abnormalities	abnormal morphology	Abnormal morphology of parasympathetic nervous system	1,09E-03	0.00742			GFRA1	1
Cellular Function and Maintenance,Protein Synthesis	biosynthesis	Biosynthesis of cytokine	1,09E-03	0.00742			PPARG	1
Cell Cycle,Connective Tissue Development and Function	cell cycle progression	Arrest in cell cycle progression of adipose cell lines	1,09E-03	0.00742			PPARG	1
Neurological Disease,Organismal Injury and Abnormalities,Psychological Disorders	damage	Damage of nigrostriatum	1,09E-03	0.00742			TGM2	1
Organ Morphology,Respiratory System Development and Function,Tissue Morphology	quantity	Quantity of lung tissue	1,09E-03	0.00742			HMOX1	1
Lipid Metabolism,Small Molecule Biochemistry	binding	Binding of eicosapentaenoic acid	1,09E-03	0.00742			CPT1A	1
Amino Acid Metabolism,Post-Translational Modification,Small Molecule Biochemistry	conversion	Conversion of L-serine	1,09E-03	0.00742			CBS	1
Cell-To-Cell Signaling and Interaction,Cellular Function and Maintenance,Inflammatory Response	phagocytosis	Phagocytosis of leukemia cell lines	1,10E-03	0.00745			HMOX1,TGM2	2
Cardiovascular Disease,Organismal Injury and Abnormalities	formation	Formation of aneurysm	1,10E-03	0.00745			CBS,PPARG	2
Cellular Development,Connective Tissue Development and Function	adipogenesis	Adipogenesis of adipocytes	1,10E-03	0.00745			Aldh1a1,PPARG	2
Immunological Disease,Organismal Injury and Abnormalities	abnormal morphology	Abnormal morphology of lymph node	1,11E-03	0.00747			ANGPTL4,HMOX1,NPY1R	3
Developmental Disorder,Hereditary Disorder,Organismal Injury and Abnormalities,Skeletal and Muscular Disorders	Duchenne muscular dystrophy	Duchenne muscular dystrophy	1,14E-03	0.0076			ADCY1,KLF15,PDK4	3
Immunological Disease,Inflammatory Disease,Organismal Injury and Abnormalities	immune mediated inflammatory disease	Immune mediated inflammatory disease	1,15E-03	0.0076			CBS,CPT1A,GABRA3,HMGCS2,HMOX1,MYLIP,PDK4,PPARG,Siglecg,TGM2	10
Cancer,Organismal Injury and Abnormalities,Reproductive System Disease	carcinoma	Breast carcinoma	1,15E-03	0.0076			ABAT,ANGPTL4,CBS,CPT1A,ECH1,GFRA1,KLF15,KLHL13,NPY1R,PDK4,PPARG,PPP1R3C,SLC43A3	13
Connective Tissue Disorders,Developmental Disorder,Neurological Disease,Organismal Injury and Abnormalities,Skeletal and Muscular Disorders	spina bifida	Spina bifida	1,15E-03	0.0076			Aldh1a1,CBS	2
Endocrine System Disorders,Hereditary Disorder,Metabolic Disease,Organismal Injury and Abnormalities	familial insulin resistance	Familial insulin resistance	1,15E-03	0.0076			PPARG,TGM2	2
Cell Morphology	ruffling	Ruffling of plasma membrane	1,15E-03	0.0076			HMOX1,TGM2	2
Connective Tissue Development and Function,Tissue Morphology	mass	Mass of brown adipose tissue	1,15E-03	0.0076			ANGPTL4,PPARG	2
Cancer,Organismal Injury and Abnormalities	abdominal carcinoma	Abdominal carcinoma	1,16E-03	0.0076			ABAT,ADCY1,ANGPTL4,ANKRD1,CBS,CPT1A,DLK1,ECH1,GABRA3,GFRA1,GRIA4,HMGCS2,HMOX1,HSD11B1,KLF15,KLHL13,MYLIP,NPY1R,PDE1B,PDK4,PLEKHA4,PPARG,PPP1R3C,Scd2,SLC43A3,STBD1,TGM2	27
Cell-To-Cell Signaling and Interaction,Molecular Transport,Small Molecule Biochemistry	secretion	Secretion of neurotransmitter	1,16E-03	0.00762			ABAT,GFRA1,NPY1R	3
Gastrointestinal Disease,Hepatic System Disease,Metabolic Disease,Organismal Injury and Abnormalities	nonalcoholic fatty liver disease	Nonalcoholic fatty liver disease	1,17E-03	0.00767			CPT1A,GABRA3,NPY1R,PPARG	4
Neurological Disease,Organismal Injury and Abnormalities	partial seizure without secondary generalization	Partial seizure without secondary generalization	1,20E-03	0.0078			ABAT,GABRA3	2
Neurological Disease,Organismal Injury and Abnormalities	partial seizure with secondary generalization	Partial seizure with secondary generalization	1,20E-03	0.0078			ABAT,GABRA3	2
Embryonic Development,Nervous System Development and Function,Organ Development,Organismal Development,Tissue Development,Visual System Development and Function	formation	Formation of eye	1,22E-03	0.0079			ADCY1,Aldh1a1,ANGPTL4,CBS	4
Cellular Movement	invasion	Invasion of lung cancer cell lines	1,24E-03	0.00802			DLK1,HMOX1,MYLIP,PPARG	4
Hematological System Development and Function,Hematopoiesis,Humoral Immune Response,Lymphoid Tissue Structure and Development,Tissue Morphology	quantity	Quantity of transitional B lymphocytes	1,26E-03	0.00807			DLK1,NPY1R	2
Lipid Metabolism,Molecular Transport,Small Molecule Biochemistry	quantity	Quantity of polyunsaturated fatty acids	1,27E-03	0.00814			HMOX1,PPARG,Scd2	3
Hematological System Development and Function,Humoral Immune Response,Lymphoid Tissue Structure and Development,Tissue Morphology	quantity	Quantity of follicular B lymphocytes	1,29E-03	0.00824			DLK1,NPY1R,Siglecg	3
Gastrointestinal Disease,Hepatic System Disease,Metabolic Disease,Organismal Injury and Abnormalities	microvesicular hepatic steatosis	Microvesicular hepatic steatosis	1,31E-03	0.0083			CBS,CPT1A	2
Cellular Assembly and Organization	biogenesis	Biogenesis of mitochondria	1,31E-03	0.0083			CBS,PPARG	2
Neurological Disease,Organismal Injury and Abnormalities,Psychological Disorders	manic bipolar I disorder	Manic bipolar I disorder	1,31E-03	0.0083			ABAT,GABRA3	2
Endocrine System Disorders,Gastrointestinal Disease,Metabolic Disease,Organismal Injury and Abnormalities	experimentally-induced diabetes	Experimentally-induced diabetes	1,33E-03	0.00839			HMGCS2,PDE1B,PDK4	3
Cell Signaling	activation	Activation of enzyme	1,35E-03	0.00853			ADCY1,NPY1R,PPARG,TGM2	4
Developmental Disorder,Hereditary Disorder,Lipid Metabolism,Metabolic Disease,Organismal Injury and Abnormalities,Small Molecule Biochemistry	fatty acid oxidation disorder	Fatty acid oxidation disorder	1,36E-03	0.00853			CPT1A,PPARG	2
Ophthalmic Disease,Organismal Injury and Abnormalities	abnormal morphology	Abnormal morphology of eyelid	1,36E-03	0.00853			Aldh1a1,DLK1	2
Connective Tissue Development and Function,Embryonic Development,Organismal Development,Skeletal and Muscular System Development and Function,Tissue Development	size	Size of bone	1,40E-03	0.00874			CBS,DLK1,PDK4,PPARG	4
Cancer,Dermatological Diseases and Conditions,Organismal Injury and Abnormalities	skin cancer	Skin cancer	1,40E-03	0.00875			ABAT,ADCY1,ANGPTL4,ANKRD1,CBS,CPT1A,DLK1,GABRA3,GFRA1,GRIA4,HMGCS2,HSD11B1,KLF15,KLHL13,MYLIP,NPY1R,PDE1B,PDK4,PLEKHA4,PPARG,SLC43A3,STBD1,TGM2	23
Cancer,Developmental Disorder,Embryonic Development,Organismal Injury and Abnormalities	invasion	Invasion of embryonic tissue	1,42E-03	0.00881			Aldh1a1,GFRA1	2
Cell-To-Cell Signaling and Interaction,Molecular Transport,Small Molecule Biochemistry	quantity	Quantity of catecholamine	1,42E-03	0.00881			GFRA1,HMOX1,NPY1R	3
Cell-To-Cell Signaling and Interaction,Cellular Function and Maintenance,Hematological System Development and Function,Inflammatory Response	phagocytosis	Phagocytosis by macrophages	1,42E-03	0.00881			HMOX1,PPARG,TGM2	3
Behavior,Nervous System Development and Function	memory	Memory	1,47E-03	0.00904			ADCY1,GRIA4,HSD11B1,NPY1R	4
Cardiovascular System Development and Function	response	Response of aorta	1,47E-03	0.00904			CBS,HMOX1	2
Cell-To-Cell Signaling and Interaction	response	Response of microglia	1,47E-03	0.00904			HMOX1,PPARG	2
Cancer,Endocrine System Disorders,Organismal Injury and Abnormalities,Reproductive System Disease	ovarian adenocarcinoma	Ovarian adenocarcinoma	1,48E-03	0.00904			ADCY1,CBS,GRIA4,HSD11B1,NPY1R,PDK4,PPARG,SLC43A3,TGM2	9
Neurological Disease,Organismal Injury and Abnormalities,Psychological Disorders	mixed bipolar I disorder	Mixed bipolar I disorder	1,53E-03	0.00935			ABAT,GABRA3	2
Gastrointestinal Disease,Organismal Injury and Abnormalities	non-inflammatory intestinal disease	Non-inflammatory intestinal disease	1,55E-03	0.00943			GABRA3,GFRA1,HSD11B1	3
Immunological Disease,Organismal Injury and Abnormalities	abnormal morphology	Abnormal morphology of spleen	1,55E-03	0.00944			DLK1,HMOX1,NPY1R,TGM2	4
Immunological Disease,Infectious Diseases,Organismal Injury and Abnormalities	acquired immunodeficiency syndrome	Acquired immunodeficiency syndrome	1,59E-03	0.00951			GABRA3,PPARG	2
Tissue Development	formation	Formation of connective tissue	1,59E-03	0.00951			NPY1R,PPARG	2
Cellular Development,Connective Tissue Development and Function,Tissue Development	differentiation	Differentiation of adipoblasts	1,59E-03	0.00951			DLK1,PPARG	2
Connective Tissue Development and Function,Tissue Development	function	Function of adipose tissue	1,59E-03	0.00951			ANGPTL4,PPARG	2
Cell-To-Cell Signaling and Interaction	signaling	Signaling of cells	1,59E-03	0.00951			GFRA1,PPARG,Siglecg	3
Neurological Disease,Organismal Injury and Abnormalities	epilepsy	Epilepsy	1,60E-03	0.00953			ABAT,ANGPTL4,GABRA3,GFRA1,HMOX1	5
Organismal Functions	hypoactivity	Hypoactivity of mice	1,61E-03	0.00959			ADCY1,HMOX1,NPY1R	3
Developmental Disorder,Neurological Disease,Organismal Injury and Abnormalities	congenital neurological disorder	Congenital neurological disorder	1,62E-03	0.00961			ABAT,Aldh1a1,CBS,GABRA3,GFRA1,HMOX1,PPARG	7
Cancer,Endocrine System Disorders,Organismal Injury and Abnormalities,Reproductive System Disease	ovarian cancer	Ovarian cancer	1,63E-03	0.00965			ABAT,ADCY1,CBS,GRIA4,HSD11B1,NPY1R,PDK4,PPARG,SLC43A3,TGM2	10
Cellular Movement	mobility	Mobility of cells	1,65E-03	0.00974			PPARG,TGM2	2
Organ Morphology	morphology	Morphology of endocrine gland	1,65E-03	0.00976			ANGPTL4,HSD11B1,PPARG	3
Cell Death and Survival,Nervous System Development and Function,Organismal Injury and Abnormalities	cell viability	Cell viability of cortical neurons	1,71E-03	0.01			ADCY1,GFRA1	2
Endocrine System Disorders,Gastrointestinal Disease,Hereditary Disorder,Metabolic Disease,Organismal Injury and Abnormalities	monogenic diabetes	Monogenic diabetes	1,71E-03	0.01			PPARG,TGM2	2
Embryonic Development,Nervous System Development and Function,Organ Development,Organismal Development,Tissue Development,Visual System Development and Function	development	Development of cornea	1,71E-03	0.01			Aldh1a1,ANGPTL4	2
Cardiovascular Disease,Organismal Injury and Abnormalities	infarction	Infarction	1,73E-03	0.0101			ANGPTL4,HMOX1,HSD11B1,PPARG,TGM2	5
Behavior,Organismal Injury and Abnormalities,Psychological Disorders	irritable behavior	Irritable behavior	1,77E-03	0.0103			ABAT,GABRA3	2
Endocrine System Development and Function,Lipid Metabolism,Molecular Transport,Small Molecule Biochemistry	concentration	Concentration of aldosterone	1,77E-03	0.0103			HSD11B1,PPARG	2
Cancer,Hematological Disease,Organismal Injury and Abnormalities	myelodysplastic syndrome	Myelodysplastic syndrome	1,80E-03	0.0103			CPT1A,DLK1,GABRA3,PDK4	4
Neurological Disease,Organismal Injury and Abnormalities	migraine without aura	Migraine without aura	1,83E-03	0.0103			GABRA3,GFRA1	2
Cell Cycle	S phase	Entry into S phase of tumor cell lines	1,83E-03	0.0103			HMOX1,PPARG	2
Cancer,Organismal Injury and Abnormalities	metastatic solid tumor	Metastatic solid tumor	1,84E-03	0.0103			ABAT,ANGPTL4,CBS,GABRA3,HMOX1,TGM2	6
Cellular Movement	migration	Migration of lung cancer cell lines	1,85E-03	0.0103			ANGPTL4,HMOX1,MYLIP,TGM2	4
Behavior,Digestive System Development and Function	feeding	Feeding	1,86E-03	0.0103			CPT1A,HSD11B1,NPY1R,PPARG	4
Cellular Development,Cellular Growth and Proliferation,Hematological System Development and Function,Hematopoiesis,Lymphoid Tissue Structure and Development,Tissue Development	differentiation	Differentiation of plasmacytoid dendritic cells	1,89E-03	0.0103			DLK1,Siglecg	2
Neurological Disease,Organismal Injury and Abnormalities,Psychological Disorders	refractory schizophrenia	Refractory schizophrenia	1,89E-03	0.0103			ABAT,GABRA3	2
Gastrointestinal Disease,Inflammatory Disease,Inflammatory Response,Organismal Injury and Abnormalities	acute colitis	Acute colitis	1,89E-03	0.0103			GABRA3,PPARG	2
Organismal Injury and Abnormalities	cirrhosis	Cirrhosis	1,89E-03	0.0103			DLK1,GABRA3,NPY1R,PPARG	4
Cancer,Hematological Disease,Organismal Injury and Abnormalities	neoplasia	Neoplasia of blood cells	1,92E-03	0.0103			ABAT,ADCY1,ANGPTL4,CPT1A,DLK1,GABRA3,GFRA1,GRIA4,HMOX1,KLHL13,MYLIP,NPY1R,PDE1B,PDK4,PLEKHA4,PPARG,PPP1R3C	17
Cellular Development,Skeletal and Muscular System Development and Function,Tissue Development	differentiation	Differentiation of muscle cells	1,96E-03	0.0103			ANKRD1,HMOX1,PPARG,TGM2	4
Cardiovascular Disease,Organismal Injury and Abnormalities	stenosis	Stenosis of aortic valve	2,02E-03	0.0103			GABRA3,KLF15	2
Cardiovascular Disease,Organismal Injury and Abnormalities	adverse cardiovascular event	Adverse cardiovascular event	2,02E-03	0.0103			GABRA3,PPARG	2
Cell-To-Cell Signaling and Interaction,Hematological System Development and Function	response	Response of helper T lymphocytes	2,02E-03	0.0103			HMOX1,PPARG	2
Developmental Disorder,Neurological Disease,Organismal Injury and Abnormalities,Psychological Disorders	drug abuse	Drug abuse	2,02E-03	0.0103			ABAT,GABRA3	2
Cancer,Organismal Injury and Abnormalities	non rhabdoid tumor	Non rhabdoid tumor	2,02E-03	0.0103			ABAT,ADCY1,ANGPTL4,CBS,CPT1A,DLK1,GABRA3,GFRA1,GRIA4,HMGCS2,HMOX1,KLHL13,MYLIP,NPY1R,PDE1B,PDK4,PLEKHA4,PPARG,PPP1R3C,SLC43A3,TGM2	21
Cancer,Organismal Injury and Abnormalities	cancer	Cancer of secretory structure	2,02E-03	0.0103			ABAT,ADCY1,ANGPTL4,ANKRD1,CBS,CPT1A,ECH1,GABRA3,GFRA1,GRIA4,HMGCS2,HMOX1,HSD11B1,KLF15,KLHL13,MYLIP,NPY1R,PDE1B,PDK4,PLEKHA4,PPARG,PPP1R3C,SLC43A3,STBD1,TGM2	25
Cancer,Organismal Injury and Abnormalities	adenoma formation	Adenoma	2,06E-03	0.0103			ABAT,ANGPTL4,HMOX1,PDK4,PPARG,TGM2	6
Organismal Injury and Abnormalities,Skeletal and Muscular Disorders	myopathy	Progressive myopathy	2,07E-03	0.0103			ADCY1,KLF15,PDK4,TGM2	4
Hematological System Development and Function,Tissue Morphology	abnormal number	Abnormal number of leukocytes	2,09E-03	0.0103			DLK1,NPY1R	2
Endocrine System Disorders,Gastrointestinal Disease,Metabolic Disease,Organismal Injury and Abnormalities,Renal and Urological Disease	streptozotocin-induced diabetic nephropathy	Streptozotocin-induced diabetic nephropathy	2,09E-03	0.0103			ANGPTL4,HMGCS2	2
Cardiovascular System Development and Function,Embryonic Development,Organ Development,Organismal Development,Tissue Development	cardiogenesis	Cardiogenesis	2,15E-03	0.0103			ANKRD1,CBS,HMOX1,KLF15,PPARG	5
Connective Tissue Development and Function,Tissue Morphology	quantity	Quantity of adipocytes	2,15E-03	0.0103			HSD11B1,PPARG	2
Hereditary Disorder,Neurological Disease,Organismal Injury and Abnormalities	familial neurological disorder	Familial neurological disorder	2,16E-03	0.0103			ABAT,ADCY1,GABRA3,GFRA1,GRIA4,HMGCS2,HMOX1,PDE1B,PPARG,Scd2,TGM2	11
Energy Production,Small Molecule Biochemistry	oxidation	Oxidation of heme	2,18E-03	0.0103			HMOX1	1
Cardiovascular System Development and Function,Organismal Development,Tissue Morphology	vasodilation	Vasodilation of cerebellum	2,18E-03	0.0103			CBS	1
Cancer,Organismal Injury and Abnormalities,Skeletal and Muscular Disorders	growth	Growth of rhabdomyosarcoma	2,18E-03	0.0103			HMOX1	1
Small Molecule Biochemistry	homeostasis	Homeostasis of bilirubin	2,18E-03	0.0103			HMOX1	1
Cellular Development,Connective Tissue Development and Function,Tissue Development	transdifferentiation	Transdifferentiation of adipocytes	2,18E-03	0.0103			PPARG	1
Small Molecule Biochemistry	conversion	Conversion of heme	2,18E-03	0.0103			HMOX1	1
Cellular Assembly and Organization	acidification	Acidification of phagolysosome	2,18E-03	0.0103			HMOX1	1
Cellular Development	differentiation	Differentiation of liposarcoma cell lines	2,18E-03	0.0103			PPARG	1
Lipid Metabolism,Molecular Transport,Small Molecule Biochemistry,Vitamin and Mineral Metabolism	accumulation	Accumulation of retinyl palmitate	2,18E-03	0.0103			PPARG	1
Lipid Metabolism,Molecular Transport,Small Molecule Biochemistry	distribution	Distribution of triacylglycerol	2,18E-03	0.0103			CBS	1
Cell-To-Cell Signaling and Interaction,Hematological System Development and Function,Humoral Immune Response	calcium response	Calcium response of B-2 lymphocytes	2,18E-03	0.0103			Siglecg	1
Cellular Development,Cellular Growth and Proliferation,Connective Tissue Development and Function,Tissue Development	growth	Arrest in growth of adipocytes	2,18E-03	0.0103			PPARG	1
Inflammatory Disease,Inflammatory Response,Organismal Injury and Abnormalities,Renal and Urological Disease	glomerulonephritis	Mild glomerulonephritis	2,18E-03	0.0103			Siglecg	1
Cell-To-Cell Signaling and Interaction,Nervous System Development and Function	activation	Activation of sensory nerve	2,18E-03	0.0103			PPARG	1
Connective Tissue Development and Function,Tissue Development	formation	Formation of white adipose tissue	2,18E-03	0.0103			PPARG	1
Cellular Development	differentiation	Differentiation of fibrosarcoma cell lines	2,18E-03	0.0103			PPARG	1
Cell Morphology,Hematological System Development and Function,Hematopoiesis,Lymphoid Tissue Structure and Development,Organ Morphology,Organismal Development,Tissue Morphology	size	Size of pre-T lymphocytes	2,18E-03	0.0103			DLK1	1
Cell-To-Cell Signaling and Interaction,Cellular Movement	chemoattraction	Chemoattraction of GABAergic neurons	2,18E-03	0.0103			GFRA1	1
Cancer,Organismal Injury and Abnormalities,Renal and Urological Disease	hyperplasia	Hyperplasia of distal tubule	2,18E-03	0.0103			HSD11B1	1
Connective Tissue Development and Function,Embryonic Development,Organ Development,Organismal Development,Skeletal and Muscular System Development and Function,Tissue Development	development	Development of caudal vertebra	2,18E-03	0.0103			Aldh1a1	1
Developmental Disorder,Organismal Injury and Abnormalities	abnormal morphology	Abnormal morphology of periocular mesenchyme	2,18E-03	0.0103			Aldh1a1	1
Neurological Disease,Organismal Injury and Abnormalities,Psychological Disorders	damage	Damage of brain tissue	2,18E-03	0.0103			HMOX1	1
Cancer,Developmental Disorder,Embryonic Development,Organismal Injury and Abnormalities	invasion	Invasion of perioptic mesenchyme	2,18E-03	0.0103			Aldh1a1	1
Cardiovascular Disease,Organismal Injury and Abnormalities	formation	Formation of microaneurysm in retina	2,18E-03	0.0103			CBS	1
Ophthalmic Disease,Organismal Injury and Abnormalities	lack	Lack of iris stroma	2,18E-03	0.0103			Aldh1a1	1
Neurological Disease,Organismal Injury and Abnormalities	abnormal morphology	Abnormal morphology of sphenopalatine ganglion	2,18E-03	0.0103			GFRA1	1
Cell-To-Cell Signaling and Interaction,Hematological System Development and Function,Humoral Immune Response	calcium response	Calcium response of B-1a lymphocytes	2,18E-03	0.0103			Siglecg	1
Cardiovascular System Development and Function,Organismal Development,Tissue Morphology	vasodilation	Vasodilation of basilar artery	2,18E-03	0.0103			PPARG	1
Cellular Development,Embryonic Development,Organismal Development,Tissue Development	differentiation	Differentiation of mesenchymal progenitor cells	2,18E-03	0.0103			NPY1R	1
Cancer,Cell-To-Cell Signaling and Interaction	sphere formation	Sphere formation by keratinocyte cancer cell lines	2,18E-03	0.0103			TGM2	1
Cell Death and Survival,Organismal Injury and Abnormalities	apoptosis	Apoptosis of gastric mucous cells	2,18E-03	0.0103			HMOX1	1
Cardiovascular Disease,Neurological Disease,Organismal Injury and Abnormalities	formation	Formation of cerebral aneurysm	2,18E-03	0.0103			PPARG	1
Hematological Disease,Metabolic Disease,Organismal Injury and Abnormalities	ketosis	Ketosis	2,18E-03	0.0103			PDK4	1
Cardiovascular Disease,Neurological Disease,Organismal Injury and Abnormalities	rupture	Rupture of cerebral aneurysm	2,18E-03	0.0103			PPARG	1
Cardiovascular System Development and Function,Organismal Development,Tissue Morphology	outgrowth	Outgrowth of neovessel	2,18E-03	0.0103			DLK1	1
Neurological Disease,Organismal Injury and Abnormalities	refractory complex partial epilepsy	Refractory complex partial epilepsy	2,18E-03	0.0103			ABAT	1
Endocrine System Disorders,Hereditary Disorder,Metabolic Disease,Organismal Injury and Abnormalities	digenic insulin resistance	Digenic insulin resistance	2,18E-03	0.0103			PPARG	1
Organismal Injury and Abnormalities,Renal and Urological Disease	hypertrophy	Hypertrophy of distal tubule	2,18E-03	0.0103			HSD11B1	1
Organismal Functions,Tissue Morphology	healing	Healing of gastric mucosa	2,18E-03	0.0103			HMOX1	1
Cell Morphology,Connective Tissue Development and Function,Tissue Morphology	mass	Mass of adipocytes	2,18E-03	0.0103			PPARG	1
Free Radical Scavenging	concentration	Concentration of hydrogen peroxide	2,18E-03	0.0103			CBS	1
Cell-To-Cell Signaling and Interaction,Cellular Compromise	oxidative stress response	Oxidative stress response of macrophage cancer cell lines	2,18E-03	0.0103			HMOX1	1
Organismal Injury and Abnormalities,Renal and Urological Disease	lack	Lack of nephron	2,18E-03	0.0103			GFRA1	1
Cancer,Gastrointestinal Disease,Hepatic System Disease,Organismal Functions,Organismal Injury and Abnormalities,Tumor Morphology	suppression	Suppression of hepatocellular carcinoma	2,18E-03	0.0103			PPARG	1
Carbohydrate Metabolism,Molecular Transport,Small Molecule Biochemistry	abnormal quantity	Abnormal quantity of glycerol	2,18E-03	0.0103			PDK4	1
Endocrine System Disorders,Gastrointestinal Disease,Hereditary Disorder,Metabolic Disease,Organismal Injury and Abnormalities	digenic type II diabetes mellitus	Digenic type II diabetes mellitus	2,18E-03	0.0103			PPARG	1
Endocrine System Disorders,Metabolic Disease,Nutritional Disease,Organismal Injury and Abnormalities	severe insulin resistance with obesity	Severe insulin resistance with obesity	2,18E-03	0.0103			PPARG	1
Cellular Function and Maintenance	function	Function of fibroblast cell lines	2,18E-03	0.0103			PPARG	1
Connective Tissue Disorders,Hereditary Disorder,Lipid Metabolism,Metabolic Disease,Organismal Injury and Abnormalities,Small Molecule Biochemistry	familial partial lipodystrophy type 3	Familial partial lipodystrophy type 3	2,18E-03	0.0103			PPARG	1
Endocrine System Disorders,Hereditary Disorder,Metabolic Disease,Organismal Injury and Abnormalities	severe familial insulin resistance	Severe familial insulin resistance	2,18E-03	0.0103			PPARG	1
Amino Acid Metabolism,Lipid Metabolism,Small Molecule Biochemistry	catabolism	Catabolism of GABA	2,18E-03	0.0103			ABAT	1
Immunological Disease,Inflammatory Disease,Inflammatory Response,Organismal Injury and Abnormalities,Renal and Urological Disease	immune complex nephritis	Moderate immune complex nephritis	2,18E-03	0.0103			Siglecg	1
Cell Cycle	G1 phase	Delay in G1 phase of epithelial cells	2,18E-03	0.0103			PPARG	1
Cancer,Cell Death and Survival,Organismal Injury and Abnormalities,Tumor Morphology	cell viability	Cell viability of chronic myelogenous leukemia cells	2,18E-03	0.0103			HMOX1	1
Cellular Movement,Immune Cell Trafficking,Inflammatory Response	mobility	Mobility of neutrophils	2,18E-03	0.0103			PPARG	1
Hereditary Disorder,Metabolic Disease,Organismal Injury and Abnormalities	deficiency of (r)-20-hydroxysteroid dehydrogenase	Deficiency of (r)-20-hydroxysteroid dehydrogenase	2,18E-03	0.0103			HSD11B1	1
Endocrine System Development and Function,Lipid Metabolism,Small Molecule Biochemistry,Vitamin and Mineral Metabolism	catabolism	Catabolism of glucocorticoid	2,18E-03	0.0103			HSD11B1	1
Small Molecule Biochemistry	cleavage	Cleavage of heme	2,18E-03	0.0103			HMOX1	1
Lipid Metabolism,Small Molecule Biochemistry	redistribution	Redistribution of linoleic acid	2,18E-03	0.0103			Scd2	1
Lipid Metabolism,Molecular Transport,Small Molecule Biochemistry	shuttling	Shuttling of fatty acid	2,18E-03	0.0103			CPT1A	1
Metabolic Disease,Organismal Injury and Abnormalities,Renal and Urological Disease	uric acid nephrolithiasis	Uric acid nephrolithiasis	2,18E-03	0.0103			PPARG	1
Cell Cycle,Gene Expression	binding	Binding of Oct1 binding element	2,18E-03	0.0103			PPARG	1
Cellular Development,Cellular Growth and Proliferation,Hematological System Development and Function,Lymphoid Tissue Structure and Development	expansion	Expansion of invariant natural killer T cells	2,18E-03	0.0103			PPARG	1
Lipid Metabolism,Small Molecule Biochemistry,Vitamin and Mineral Metabolism	toxicity	Toxicity of retinol	2,18E-03	0.0103			Aldh1a1	1
Endocrine System Disorders,Gastrointestinal Disease,Metabolic Disease,Organismal Injury and Abnormalities	hyperinsulinism	Severe hyperinsulinism	2,18E-03	0.0103			PPARG	1
Cancer,Organismal Injury and Abnormalities,Renal and Urological Disease	renal oncocytoma	Renal oncocytoma	2,18E-03	0.0103			TGM2	1
Nervous System Development and Function	memory suppression	Memory suppression	2,18E-03	0.0103			ADCY1	1
Tissue Morphology	thickness	Thickness of fibrous cap	2,18E-03	0.0103			HMOX1	1
Amino Acid Metabolism,Post-Translational Modification,Small Molecule Biochemistry	conversion	Conversion of homocysteine	2,18E-03	0.0103			CBS	1
Cardiovascular System Development and Function,Cell Morphology,Connective Tissue Development and Function,Digestive System Development and Function,Hepatic System Development and Function,Organ Morphology,Organismal Development,Tissue Morphology	morphology	Morphology of hepatic stellate cells	2,18E-03	0.0103			PPARG	1
Connective Tissue Disorders,Hematological Disease,Organismal Injury and Abnormalities,Respiratory Disease	hypoxia	Hypoxia of adipose tissue	2,18E-03	0.0103			HSD11B1	1
Endocrine System Disorders,Gastrointestinal Disease,Metabolic Disease,Organismal Injury and Abnormalities	non-insulin-dependent diabetes mellitus	Non-insulin-dependent diabetes mellitus	2,22E-03	0.0105			ABAT,ADCY1,CBS,CPT1A,HMGCS2,PDK4,PPARG	7
Neurological Disease,Organismal Injury and Abnormalities	seizures	Refractory seizures	2,22E-03	0.0105			ABAT,GABRA3	2
Cancer,Organismal Injury and Abnormalities,Reproductive System Disease	genital tract cancer	Genital tract cancer	2,27E-03	0.0107			ABAT,ADCY1,ANGPTL4,ANKRD1,CBS,CPT1A,DLK1,GABRA3,GRIA4,HMOX1,HSD11B1,KLHL13,MYLIP,NPY1R,PDE1B,PDK4,PLEKHA4,PPARG,PPP1R3C,SLC43A3,TGM2	21
Cellular Development,Cellular Growth and Proliferation,Connective Tissue Development and Function,Embryonic Development,Organismal Development,Skeletal and Muscular System Development and Function,Tissue Development	formation	Formation of osteoblasts	2,29E-03	0.0107			Aldh1a1,PPARG	2
Cancer,Organismal Injury and Abnormalities,Reproductive System Disease	breast or gynecological cancer	Breast or gynecological cancer	2,30E-03	0.0108			ABAT,ADCY1,ANGPTL4,CBS,CPT1A,DLK1,ECH1,GABRA3,GFRA1,GRIA4,HMOX1,HSD11B1,KLF15,KLHL13,NPY1R,PDE1B,PDK4,PPARG,PPP1R3C,SLC43A3,TGM2	21
Connective Tissue Development and Function,Skeletal and Muscular System Development and Function,Tissue Morphology	quantity	Quantity of bone cells	2,34E-03	0.0109			HSD11B1,PDK4,PPARG	3
Connective Tissue Disorders,Organismal Injury and Abnormalities	abnormal morphology	Abnormal morphology of fat pad	2,36E-03	0.011			DLK1,HSD11B1	2
Embryonic Development,Organ Morphology,Organismal Development	mass	Mass of genitourinary system	2,36E-03	0.011			ANGPTL4,CBS,NPY1R,PPARG	4
Organismal Survival	lifespan	Lifespan of organism	2,37E-03	0.011			ANKRD1,CPT1A,TGM2	3
Neurological Disease,Organismal Injury and Abnormalities	cognitive impairment	Cognitive impairment	2,40E-03	0.0112			ADCY1,CBS,GABRA3,GRIA4,HSD11B1,PDE1B,PPARG	7
Connective Tissue Disorders,Organismal Injury and Abnormalities,Skeletal and Muscular Disorders	abnormal bone density	Abnormal bone density	2,41E-03	0.0112			DLK1,GABRA3,HMOX1,PPARG	4
Cell-To-Cell Signaling and Interaction	quantity	Quantity of neurotransmitter	2,42E-03	0.0112			GFRA1,HMOX1,NPY1R	3
Embryonic Development,Organismal Development	development	Development of genitourinary system	2,44E-03	0.0112			Aldh1a1,ANGPTL4,CBS,GFRA1,NPY1R,PPARG,TGM2	7
Cancer,Gastrointestinal Disease,Hepatic System Disease,Organismal Injury and Abnormalities	hepatocellular carcinoma	Hepatocellular carcinoma	2,49E-03	0.0115			ABAT,CPT1A,DLK1,HMGCS2,HSD11B1,NPY1R,PDK4,PPARG,Scd2,STBD1	10
Organismal Injury and Abnormalities,Renal and Urological Disease	focal segmental glomerulosclerosis	Focal segmental glomerulosclerosis	2,50E-03	0.0115			ABAT,KLF15	2
Lipid Metabolism,Molecular Transport,Nucleic Acid Metabolism,Small Molecule Biochemistry	concentration	Concentration of acyl-coenzyme A	2,50E-03	0.0115			CPT1A,PDK4	2
Cancer,Hematological Disease,Organismal Injury and Abnormalities	hematologic cancer	Hematologic cancer	2,51E-03	0.0115			ABAT,ADCY1,ANGPTL4,CPT1A,DLK1,GABRA3,GFRA1,GRIA4,HMOX1,KLHL13,MYLIP,NPY1R,PDE1B,PDK4,PLEKHA4,PPARG,PPP1R3C	17
Cardiovascular System Development and Function,Cellular Development,Cellular Function and Maintenance,Cellular Growth and Proliferation,Organismal Development,Tissue Development	proliferation	Proliferation of endothelial cells	2,60E-03	0.0119			ANGPTL4,DLK1,HMOX1,PPARG	4
Reproductive System Development and Function	litter size	Litter size	2,62E-03	0.012			CBS,DLK1,NPY1R	3
Cancer,Organismal Injury and Abnormalities	pelvic cancer	Pelvic cancer	2,64E-03	0.012			ABAT,ADCY1,ANGPTL4,ANKRD1,CBS,CPT1A,DLK1,GABRA3,GFRA1,GRIA4,HMOX1,HSD11B1,KLHL13,MYLIP,NPY1R,PDE1B,PDK4,PLEKHA4,PPARG,PPP1R3C,SLC43A3,STBD1,TGM2	23
Cardiovascular System Development and Function,Organismal Development,Visual System Development and Function	vascularization	Vascularization of retina	2,65E-03	0.012			CBS,DLK1	2
Drug Metabolism,Lipid Metabolism,Molecular Transport,Small Molecule Biochemistry	concentration	Concentration of prostaglandin E2	2,65E-03	0.012			HMOX1,PPARG	2
Cardiovascular Disease,Neurological Disease,Organismal Injury and Abnormalities,Skeletal and Muscular Disorders	myocardial injury	Myocardial injury	2,65E-03	0.012			CPT1A,GABRA3	2
Hematological System Development and Function,Lymphoid Tissue Structure and Development,Tissue Morphology	abnormal quantity	Abnormal quantity of lymphocytes	2,65E-03	0.012			DLK1,NPY1R	2
Cell Death and Survival,Organismal Injury and Abnormalities	apoptosis	Apoptosis of kidney cancer cell lines	2,65E-03	0.012			HMOX1,TGM2	2
Metabolic Disease,Neurological Disease,Organismal Injury and Abnormalities,Psychological Disorders	Alzheimer disease	Alzheimer disease	2,67E-03	0.012			ABAT,CBS,GABRA3,HMOX1,HSD11B1,PPARG,TGM2	7
Cell Death and Survival,Organismal Injury and Abnormalities,Skeletal and Muscular Disorders	cell death	Cell death of muscle cells	2,67E-03	0.012			Aldh1a1,ANKRD1,HMOX1,PPARG	4
Dermatological Diseases and Conditions,Inflammatory Disease,Inflammatory Response,Organismal Injury and Abnormalities,Skeletal and Muscular Disorders	dermatomyositis	Dermatomyositis	2,68E-03	0.012			ANKRD1,KLF15,PPARG	3
Cardiovascular Disease,Organismal Injury and Abnormalities	atherosclerotic lesion	Atherosclerotic lesion	2,68E-03	0.012			ANGPTL4,CBS,HMOX1	3
Organismal Injury and Abnormalities,Reproductive System Disease	abnormal morphology	Abnormal morphology of reproductive system	2,68E-03	0.012			CBS,DLK1,HMOX1,HSD11B1,PPARG	5
Cancer,Hematological Disease,Organismal Injury and Abnormalities	myeloid or lymphoid neoplasm	Myeloid or lymphoid neoplasm	2,72E-03	0.0122			ABAT,ADCY1,ANGPTL4,CPT1A,DLK1,GABRA3,GFRA1,GRIA4,HMOX1,KLHL13,MYLIP,NPY1R,PDE1B,PDK4,PLEKHA4,PPARG,PPP1R3C	17
Cellular Development,Connective Tissue Development and Function	differentiation	Differentiation of adipose cell lines	2,72E-03	0.0122			KLF15,PPARG	2
Cancer,Hereditary Disorder,Organismal Injury and Abnormalities	hereditary cancer	Hereditary cancer	2,73E-03	0.0122			CBS,PDK4,PLEKHA4,PPARG,PPP1R3C	5
Cancer,Organismal Injury and Abnormalities	breast or gastric cancer	Breast or gastric cancer	2,74E-03	0.0122			ABAT,ADCY1,ANGPTL4,CBS,CPT1A,DLK1,ECH1,GABRA3,GFRA1,GRIA4,HMOX1,HSD11B1,KLF15,KLHL13,NPY1R,PDK4,PPARG,PPP1R3C,SLC43A3,TGM2	20
Inflammatory Disease,Inflammatory Response,Organismal Injury and Abnormalities,Renal and Urological Disease	glomerulonephritis	Glomerulonephritis	2,78E-03	0.0123			ABAT,HMOX1,PPARG,Siglecg	4
Cell Cycle,Gene Expression	binding	Binding of DNA fragment	2,80E-03	0.0124			PPARG,TGM2	2
Cancer,Organismal Injury and Abnormalities	head and neck carcinoma	Head and neck carcinoma	2,85E-03	0.0126			ABAT,ADCY1,ANGPTL4,ANKRD1,CBS,CPT1A,ECH1,GABRA3,GFRA1,GRIA4,HMGCS2,HMOX1,HSD11B1,KLF15,KLHL13,MYLIP,NPY1R,PDE1B,PDK4,PLEKHA4,PPARG,SLC43A3,STBD1,TGM2	24
Nutritional Disease,Organismal Injury and Abnormalities	pediatric obesity	Pediatric obesity	2,88E-03	0.0126			GABRA3,PPARG	2
Cardiovascular Disease,Neurological Disease,Organismal Injury and Abnormalities,Skeletal and Muscular Disorders	myocardial infarction	Myocardial infarction	2,95E-03	0.0126			ANGPTL4,HMOX1,PPARG,TGM2	4
Lipid Metabolism,Molecular Transport,Small Molecule Biochemistry	secretion	Secretion of lipid	2,98E-03	0.0126			ABAT,HMOX1,HSD11B1	3
Cell Signaling,Molecular Transport,Nucleic Acid Metabolism,Small Molecule Biochemistry	concentration	Concentration of cyclic AMP	3,02E-03	0.0126			ADCY1,ANGPTL4,NPY1R	3
Cancer,Organismal Injury and Abnormalities,Reproductive System Disease	genital tumor	Genital tumor	3,03E-03	0.0126			ABAT,ADCY1,ANGPTL4,ANKRD1,CBS,CPT1A,DLK1,GABRA3,GRIA4,HMOX1,HSD11B1,KLHL13,MYLIP,NPY1R,PDE1B,PDK4,PLEKHA4,PPARG,PPP1R3C,SLC43A3,TGM2	21
Cellular Development,Connective Tissue Development and Function,Tissue Development	differentiation	Differentiation of brown adipocytes	3,03E-03	0.0126			DLK1,PPARG	2
Cancer,Gastrointestinal Disease,Organismal Injury and Abnormalities	development	Development of digestive organ tumor	3,06E-03	0.0126			ABAT,ADCY1,ANGPTL4,CBS,CPT1A,DLK1,GABRA3,GFRA1,GRIA4,HMGCS2,KLF15,KLHL13,NPY1R,PDE1B,PDK4,PLEKHA4,PPARG,SLC43A3,TGM2	19
Organismal Injury and Abnormalities	intracranial hemorrhage	Intracranial hemorrhage	3,11E-03	0.0126			ABAT,GABRA3,PPARG	3
Cell-To-Cell Signaling and Interaction	calcium response	Calcium response of cells	3,11E-03	0.0126			GFRA1,Siglecg	2
Endocrine System Disorders,Metabolic Disease,Organismal Injury and Abnormalities	impaired glucose tolerance	Impaired glucose tolerance	3,18E-03	0.0126			ANGPTL4,CBS,PPARG	3
Digestive System Development and Function	ingestion	Ingestion by mice	3,18E-03	0.0126			HSD11B1,NPY1R,PPARG	3
Cell-To-Cell Signaling and Interaction,Nervous System Development and Function	excitatory postsynaptic potential	Excitatory postsynaptic potential of neurons	3,19E-03	0.0126			ADCY1,GRIA4	2
Cell Morphology	size	Size of cells	3,20E-03	0.0126			CBS,DLK1,GFRA1,KLF15,PPARG	5
Cancer,Organismal Injury and Abnormalities	upper abdominal cancer	Upper abdominal cancer	3,21E-03	0.0126			ABAT,ADCY1,CBS,CPT1A,DLK1,GABRA3,GFRA1,GRIA4,HMGCS2,HMOX1,HSD11B1,KLHL13,NPY1R,PDE1B,PDK4,PLEKHA4,PPARG,PPP1R3C,Scd2,SLC43A3,STBD1,TGM2	22
Cardiovascular Disease,Organismal Injury and Abnormalities	size	Size of infarct	3,21E-03	0.0126			HMOX1,HSD11B1,TGM2	3
Embryonic Development,Hair and Skin Development and Function,Organ Development,Organismal Development,Tissue Development	formation	Formation of skin	3,24E-03	0.0126			CBS,GFRA1,PPARG,TGM2	4
Lipid Metabolism,Molecular Transport,Small Molecule Biochemistry,Vitamin and Mineral Metabolism	clearance	Clearance of retinaldehyde	3,27E-03	0.0126			Aldh1a1	1
Cardiovascular System Development and Function,Tissue Morphology	contraction	Contraction of arteriole	3,27E-03	0.0126			HMOX1	1
Cardiovascular System Development and Function,Organ Morphology,Organismal Development	thickness	Thickness of left ventricular wall	3,27E-03	0.0126			PPARG	1
Cellular Development,Cellular Growth and Proliferation,Connective Tissue Development and Function,Embryonic Development,Organismal Development,Skeletal and Muscular System Development and Function,Tissue Development	osteoblastogenesis	Osteoblastogenesis of fibroblast cell lines	3,27E-03	0.0126			PPARG	1
Cellular Compromise,Organismal Injury and Abnormalities,Skeletal and Muscular Disorders,Tissue Morphology	disarray	Disarray of myofibrils	3,27E-03	0.0126			HMOX1	1
Tissue Morphology	remodeling	Remodeling of thoracic aorta	3,27E-03	0.0126			KLF15	1
Cardiovascular System Development and Function,Organismal Development	patterning	Patterning of blood vessel in retina	3,27E-03	0.0126			CBS	1
Cellular Development,Connective Tissue Development and Function,Skeletal and Muscular System Development and Function	adipogenesis	Adipogenesis of bone cell lines	3,27E-03	0.0126			PPARG	1
Hematological System Development and Function	euglycemia	Euglycemia	3,27E-03	0.0126			PPARG	1
Cellular Development,Connective Tissue Development and Function	adipogenesis	Adipogenesis of brown pre-adipocytes	3,27E-03	0.0126			PPARG	1
Amino Acid Metabolism,Small Molecule Biochemistry	synthesis	Synthesis of homocysteine	3,27E-03	0.0126			CBS	1
Lipid Metabolism,Molecular Transport,Small Molecule Biochemistry	secretion	Secretion of taurocholic acid	3,27E-03	0.0126			HMOX1	1
Neurological Disease,Organismal Injury and Abnormalities	abnormal morphology	Abnormal morphology of sympathetic nervous system	3,27E-03	0.0126			NPY1R	1
Gastrointestinal Disease,Hepatic System Disease,Organismal Injury and Abnormalities	moderate hepatic dysfunction	Moderate hepatic dysfunction	3,27E-03	0.0126			PPARG	1
Cell-To-Cell Signaling and Interaction,Cellular Assembly and Organization	cell-cell contact	Cell-cell contact of heart cells	3,27E-03	0.0126			KLF15	1
Lipid Metabolism,Molecular Transport,Small Molecule Biochemistry,Vitamin and Mineral Metabolism	clearance	Clearance of retinol	3,27E-03	0.0126			Aldh1a1	1
Inflammatory Disease,Inflammatory Response,Organismal Injury and Abnormalities,Renal and Urological Disease	focal segmental glomerulosclerosis	Primary focal segmental glomerulosclerosis	3,27E-03	0.0126			ABAT	1
Infectious Diseases,Organismal Injury and Abnormalities,Renal and Urological Disease	HIV associated nephropathy	HIV associated nephropathy	3,27E-03	0.0126			KLF15	1
Cancer,Cellular Development,Organismal Injury and Abnormalities,Tumor Morphology	maturation	Maturation of acute myeloblastic leukemia cells	3,27E-03	0.0126			GFRA1	1
Cellular Development,Connective Tissue Development and Function	differentiation	Arrest in differentiation of fibroblast cell lines	3,27E-03	0.0126			DLK1	1
Cardiovascular System Development and Function,Organismal Development,Tissue Morphology	vasodilation	Vasodilation of precapillary arteriole	3,27E-03	0.0126			CBS	1
Cell Death and Survival,Cell Morphology,Gastrointestinal Disease,Nervous System Development and Function,Neurological Disease,Organismal Injury and Abnormalities	loss	Loss of enteric neurons	3,27E-03	0.0126			GFRA1	1
Cardiovascular Disease,Cell-To-Cell Signaling and Interaction,Inflammatory Disease,Inflammatory Response,Organismal Injury and Abnormalities,Skeletal and Muscular Disorders,Tissue Development	inflammation	Inflammation of vascular smooth muscle cells	3,27E-03	0.0126			HMOX1	1
Endocrine System Development and Function,Lipid Metabolism,Small Molecule Biochemistry	conversion	Conversion of corticosterone	3,27E-03	0.0126			HSD11B1	1
Neurological Disease,Organismal Injury and Abnormalities	complex absence seizure	Complex absence seizure	3,27E-03	0.0126			ABAT	1
Cell-To-Cell Signaling and Interaction,Connective Tissue Development and Function	adhesion	Adhesion of cardiac fibroblasts	3,27E-03	0.0126			KLF15	1
Cell Death and Survival,Dermatological Diseases and Conditions,Organismal Injury and Abnormalities	necrosis	Necrosis of epidermis	3,27E-03	0.0126			ANKRD1	1
Cell Morphology,Cellular Assembly and Organization,Cellular Compromise	formation	Formation of Lafora body	3,27E-03	0.0126			PPP1R3C	1
Lipid Metabolism,Molecular Transport,Small Molecule Biochemistry	depletion	Depletion of acetyl-coenzyme A	3,27E-03	0.0126			PDK4	1
Neurological Disease,Organismal Injury and Abnormalities	lack	Lack of barrel cortex	3,27E-03	0.0126			ADCY1	1
Ophthalmic Disease,Organismal Injury and Abnormalities	ocular pterygium	Ocular pterygium	3,27E-03	0.0126			TGM2	1
Connective Tissue Disorders,Developmental Disorder,Neurological Disease,Organismal Injury and Abnormalities,Skeletal and Muscular Disorders	microcephaly	Severe microcephaly	3,27E-03	0.0126			PPARG	1
Embryonic Development,Nervous System Development and Function,Organ Development,Organismal Development,Tissue Development,Visual System Development and Function	development	Development of corneal stroma	3,27E-03	0.0126			Aldh1a1	1
Cell Cycle	S phase	Entry into S phase of pancreatic cancer cell lines	3,27E-03	0.0126			PPARG	1
Drug Metabolism,Molecular Transport,Small Molecule Biochemistry	release	Release of epinephrine	3,27E-03	0.0126			NPY1R	1
Cancer,Endocrine System Disorders,Organismal Injury and Abnormalities	noninvasive follicular thyroid neoplasm with papillary-like nuclear features	Noninvasive follicular thyroid neoplasm with papillary-like nuclear features	3,27E-03	0.0126			PPARG	1
Digestive System Development and Function,Organ Morphology	contraction	Contraction of intestine	3,27E-03	0.0126			GFRA1	1
Cell Death and Survival,Hematological System Development and Function,Organismal Injury and Abnormalities	survival	Survival of pre-T lymphocytes	3,27E-03	0.0126			DLK1	1
Cardiovascular System Development and Function,Organ Development	recovery	Recovery of heart ventricle	3,27E-03	0.0126			HMOX1	1
Nervous System Development and Function	activation	Activation of superior colliculus	3,27E-03	0.0126			ADCY1	1
Cell-To-Cell Signaling and Interaction,Cellular Function and Maintenance,Inflammatory Response,Nervous System Development and Function	phagocytosis	Phagocytosis of cortical neurons	3,27E-03	0.0126			PPARG	1
Cardiovascular System Development and Function,Organismal Development,Tissue Morphology	vasodilation	Vasodilation of thoracic aorta	3,27E-03	0.0126			CBS	1
Neurological Disease,Organismal Injury and Abnormalities	simple absence seizure	Simple absence seizure	3,27E-03	0.0126			ABAT	1
Connective Tissue Development and Function,Skeletal and Muscular System Development and Function	induction	Induction of bone	3,27E-03	0.0126			NPY1R	1
Connective Tissue Development and Function	adiposity	Adiposity of bone marrow	3,27E-03	0.0126			Aldh1a1	1
Cellular Compromise	disruption	Disruption of microvascular endothelial cells	3,27E-03	0.0126			ANGPTL4	1
Cellular Development,Cellular Growth and Proliferation,Embryonic Development,Lymphoid Tissue Structure and Development,Organismal Development,Tissue Development	clonal expansion	Clonal expansion of bone marrow mesenchymal cells	3,27E-03	0.0126			PPARG	1
Cell Signaling,Nucleic Acid Metabolism,Small Molecule Biochemistry	elevation	Elevation of cyclic AMP	3,27E-03	0.0126			ADCY1	1
Cardiovascular System Development and Function,Organismal Development	proliferation	Proliferation of neointima	3,27E-03	0.0126			HSD11B1	1
Behavior	impulsivity	Impulsivity	3,27E-03	0.0126			ADCY1	1
Connective Tissue Development and Function,Embryonic Development,Organ Development,Organismal Development,Skeletal and Muscular System Development and Function,Tissue Development	development	Development of sacral vertebra	3,27E-03	0.0126			Aldh1a1	1
Cardiovascular Disease,Developmental Disorder,Organismal Injury and Abnormalities,Respiratory Disease	total anomalous pulmonary venous return	Total anomalous pulmonary venous return	3,27E-03	0.0126			ANKRD1	1
Cell-To-Cell Signaling and Interaction,Connective Tissue Development and Function,Skeletal and Muscular System Development and Function,Tissue Development	adhesion	Adhesion of hOB cells	3,27E-03	0.0126			TGM2	1
Behavior	endurance training	Endurance training	3,27E-03	0.0126			KLF15	1
Tissue Morphology	quantity	Quantity of luminal progenitor cells	3,27E-03	0.0126			PPARG	1
Lymphoid Tissue Structure and Development,Tissue Morphology	quantity	Quantity of colony forming unit fibroblasts	3,27E-03	0.0126			DLK1	1
Cancer,Cardiovascular Disease,Dermatological Diseases and Conditions,Developmental Disorder,Hereditary Disorder,Immunological Disease,Metabolic Disease,Neurological Disease,Organismal Injury and Abnormalities	classical ataxia telangiectasia	Classical ataxia telangiectasia	3,27E-03	0.0126			PPARG	1
Endocrine System Disorders,Hematological Disease,Hereditary Disorder,Metabolic Disease,Organismal Injury and Abnormalities	hypoadiponectinemia	Hypoadiponectinemia	3,27E-03	0.0126			PPARG	1
Cell-To-Cell Signaling and Interaction,Skeletal and Muscular System Development and Function	activation	Activation of smooth muscle cell lines	3,27E-03	0.0126			TGM2	1
Cellular Development,Cellular Growth and Proliferation,Connective Tissue Development and Function,Embryonic Development,Organismal Development,Skeletal and Muscular System Development and Function,Tissue Development	osteoblastogenesis	Osteoblastogenesis of embryonic cell lines	3,27E-03	0.0126			PPARG	1
Amino Acid Metabolism,Small Molecule Biochemistry	catabolism	Catabolism of homocysteine	3,27E-03	0.0126			CBS	1
Ophthalmic Disease,Organismal Injury and Abnormalities	abnormal morphology	Abnormal morphology of thick eyelid	3,27E-03	0.0126			Aldh1a1	1
Cancer,Endocrine System Disorders,Organismal Injury and Abnormalities	epithelial thyroid cancer	Thyroid carcinoma	3,28E-03	0.0126			ABAT,ADCY1,ANGPTL4,ANKRD1,CBS,CPT1A,ECH1,GABRA3,GFRA1,GRIA4,HMGCS2,HMOX1,HSD11B1,KLF15,KLHL13,MYLIP,PDE1B,PDK4,PLEKHA4,PPARG,SLC43A3,STBD1,TGM2	23
Cellular Development,Connective Tissue Development and Function	differentiation	Differentiation of fibroblast cell lines	3,28E-03	0.0126			DLK1,HSD11B1,PPARG	3
Organismal Injury and Abnormalities	damage	Damage of vascular system	3,28E-03	0.0126			ANKRD1,HMOX1,TGM2	3
Behavior	spatial learning	Spatial learning	3,31E-03	0.0127			ADCY1,HSD11B1,PDE1B	3
Cardiovascular Disease,Hereditary Disorder,Organismal Injury and Abnormalities	familial cardiovascular disease	Familial cardiovascular disease	3,35E-03	0.0128			ANGPTL4,ANKRD1,CBS,HMOX1,PPARG	5
Organismal Injury and Abnormalities,Reproductive System Disease	abnormal morphology	Abnormal morphology of labyrinthine zone of placenta	3,36E-03	0.0128			DLK1,PPARG	2
Organismal Injury and Abnormalities,Respiratory Disease	abnormal morphology	Abnormal morphology of nose	3,36E-03	0.0128			Aldh1a1,NPY1R	2
Cardiovascular Disease,Organismal Injury and Abnormalities	reperfusion injury	Reperfusion injury of organ	3,36E-03	0.0128			HMOX1,PPARG	2
Cell Death and Survival,Organismal Injury and Abnormalities	apoptosis	Apoptosis of endothelial cells	3,41E-03	0.013			ANGPTL4,HMOX1,PPARG	3
Cardiovascular Disease,Neurological Disease,Organismal Injury and Abnormalities,Skeletal and Muscular Disorders	ischemia	Ischemia of heart	3,41E-03	0.013			CPT1A,GABRA3,PPARG	3
Humoral Immune Response,Protein Synthesis	quantity	Quantity of IgG2b	3,44E-03	0.0131			DLK1,NPY1R	2
Cardiovascular Disease,Organismal Injury and Abnormalities	early onset hypertension	Early onset hypertension	3,45E-03	0.0131			ABAT,HMGCS2,HSD11B1	3
Inflammatory Response	inflammatory response	Inflammatory response	3,48E-03	0.0132			ANGPTL4,HMOX1,NPY1R,PDK4,PPARG,TGM2	6
Organismal Injury and Abnormalities,Renal and Urological Disease	chronic kidney disease	Chronic kidney disease	3,56E-03	0.0134			ABAT,GABRA3,KLF15,PPARG	4
Infectious Diseases,Organismal Injury and Abnormalities	septic shock	Septic shock	3,59E-03	0.0135			DLK1,GABRA3,TGM2	3
Gastrointestinal Disease,Organismal Injury and Abnormalities	gastrointestinal complication	Gastrointestinal complication	3,61E-03	0.0136			GABRA3,PPARG	2
Cellular Development	transdifferentiation	Transdifferentiation of cells	3,61E-03	0.0136			DLK1,PPARG	2
Cellular Movement	migration	Migration of myeloid cells	3,62E-03	0.0136			HMOX1,PPARG,TGM2	3
Cancer,Endocrine System Disorders,Organismal Injury and Abnormalities,Reproductive System Disease	mixed cell epithelial ovarian cancer	Mixed ovarian carcinoma	3,67E-03	0.0137			GRIA4,NPY1R,PDK4,PPARG,SLC43A3,TGM2	6
Cell-To-Cell Signaling and Interaction,Nervous System Development and Function	response	Response of neurons	3,79E-03	0.0141			GFRA1,PPARG	2
Cardiovascular Disease,Neurological Disease,Organismal Injury and Abnormalities,Skeletal and Muscular Disorders	left ventricular dilation	Left ventricular dilation	3,79E-03	0.0141			ANKRD1,HSD11B1	2
Organismal Development,Reproductive System Development and Function	morphology	Morphology of reproductive system	3,87E-03	0.0144			ANGPTL4,CBS,NPY1R,PPARG	4
Cell-To-Cell Signaling and Interaction,Connective Tissue Development and Function,Hepatic System Development and Function	activation	Activation of hepatic stellate cells	3,88E-03	0.0144			DLK1,PPARG	2
Cardiovascular Disease,Organismal Injury and Abnormalities	thoracic aortic aneurysms and dissections	Thoracic aortic aneurysms and dissections	3,88E-03	0.0144			CBS,KLF15	2
Cellular Development,Cellular Growth and Proliferation	colony formation	Colony formation of hepatoma cell lines	3,88E-03	0.0144			ANKRD1,DLK1	2
Cell-To-Cell Signaling and Interaction,Hematological System Development and Function	response	Response of lymphocytes	3,88E-03	0.0144			HMOX1,PPARG,Siglecg	3
Cancer,Cell-To-Cell Signaling and Interaction	sphere formation	Sphere formation of tumor cell lines	3,91E-03	0.0145			PDK4,PPARG,TGM2	3
Cancer,Neurological Disease,Organismal Injury and Abnormalities	glioblastoma cancer	Glioblastoma	3,93E-03	0.0145			ABAT,ADCY1,ANKRD1,CBS,CPT1A,DLK1,ECH1,GFRA1,GRIA4,HMGCS2,HMOX1,HSD11B1,KLF15,PDE1B,PDK4,PLEKHA4,PPARG,STBD1	18
Cell-To-Cell Signaling and Interaction,Hematological System Development and Function,Immune Cell Trafficking,Inflammatory Response	activation	Activation of T lymphocytes	3,96E-03	0.0146			CBS,NPY1R,PPARG,Siglecg	4
Organismal Injury and Abnormalities,Skeletal and Muscular Disorders	pain	Pain of muscle	3,97E-03	0.0146			GABRA3,PPARG	2
Nutritional Disease,Organismal Injury and Abnormalities,Psychological Disorders	eating disorder	Eating Disorders	4,03E-03	0.0148			GABRA3,HSD11B1,PPARG	3
Neurological Disease,Organismal Injury and Abnormalities,Psychological Disorders	bipolar disorder	Bipolar disorder	4,04E-03	0.0148			ABAT,GABRA3,HMGCS2,PPARG	4
Cancer,Gastrointestinal Disease,Organismal Injury and Abnormalities	colorectal cancer distal to the spelic flexure	Colorectal cancer distal to the spelic flexure	4,13E-03	0.0148			ADCY1,GABRA3,GRIA4,PDE1B,PDK4,PPARG,SLC43A3	7
Cancer,Organismal Injury and Abnormalities	pelvic carcinoma	Pelvic carcinoma	4,14E-03	0.0148			ADCY1,ANGPTL4,ANKRD1,CBS,CPT1A,DLK1,GABRA3,GFRA1,GRIA4,HMOX1,HSD11B1,KLHL13,MYLIP,NPY1R,PDE1B,PDK4,PLEKHA4,PPARG,PPP1R3C,SLC43A3,STBD1,TGM2	22
Organismal Injury and Abnormalities,Psychological Disorders	agitation	Agitation	4,15E-03	0.0148			ABAT,GABRA3	2
Cardiovascular Disease,Hematological Disease,Lipid Metabolism,Metabolic Disease,Organismal Injury and Abnormalities,Small Molecule Biochemistry	hypertriglyceridemia	Hypertriglyceridemia	4,15E-03	0.0148			ANGPTL4,PPARG	2
Hereditary Disorder,Neurological Disease,Organismal Injury and Abnormalities	familial encephalopathy	Familial encephalopathy	4,18E-03	0.0148			ABAT,GABRA3,GRIA4,HMGCS2,HMOX1,PDE1B,PPARG,Scd2,TGM2	9
Cellular Development,Cellular Growth and Proliferation,Skeletal and Muscular System Development and Function	proliferation	Proliferation of muscle cell lines	4,24E-03	0.0148			KLF15,TGM2	2
Cancer,Endocrine System Disorders,Organismal Injury and Abnormalities	hyperplasia	Hyperplasia of adrenal gland	4,24E-03	0.0148			HSD11B1,PPARG	2
Lipid Metabolism,Molecular Transport,Small Molecule Biochemistry	quantity	Quantity of diacylglycerol	4,24E-03	0.0148			HSD11B1,PDK4	2
Cell Cycle	cell cycle progression	Cell cycle progression of breast cancer cell lines	4,24E-03	0.0148			KLF15,PPARG	2
Organ Morphology,Tissue Development	regeneration	Regeneration of skeletal muscle	4,24E-03	0.0148			HMOX1,KLF15	2
Cardiovascular Disease,Organismal Injury and Abnormalities	peripheral vascular disease	Peripheral vascular disease	4,27E-03	0.0148			ABAT,GABRA3,HMOX1,MYLIP,NPY1R,PPARG	6
Connective Tissue Disorders,Developmental Disorder,Hereditary Disorder,Immunological Disease,Organismal Injury and Abnormalities,Skeletal and Muscular Disorders	Ullrich congenital muscular dystrophy	Ullrich congenital muscular dystrophy	4,33E-03	0.0148			HMGCS2,PPARG	2
Organismal Injury and Abnormalities	metaplasia	Metaplasia	4,33E-03	0.0148			HMOX1,PPARG	2
Neurological Disease,Organismal Injury and Abnormalities	migraine with aura	Migraine with aura	4,33E-03	0.0148			GABRA3,GFRA1	2
Cell-To-Cell Signaling and Interaction,Molecular Transport,Small Molecule Biochemistry	secretion	Secretion of catecholamine	4,33E-03	0.0148			ABAT,NPY1R	2
Amino Acid Metabolism,Small Molecule Biochemistry	synthesis	Synthesis of L-cysteine	4,36E-03	0.0148			CBS	1
Cell-To-Cell Signaling and Interaction,Hematological System Development and Function,Humoral Immune Response,Immune Cell Trafficking,Inflammatory Response	activation	Activation of B-2 lymphocytes	4,36E-03	0.0148			Siglecg	1
Organismal Injury and Abnormalities,Skeletal and Muscular Disorders	edema	Edema of hindpaw	4,36E-03	0.0148			PDK4	1
Cellular Development,Cellular Growth and Proliferation,Connective Tissue Development and Function,Embryonic Development,Organismal Development,Skeletal and Muscular System Development and Function,Tissue Development	osteoblastogenesis	Osteoblastogenesis of stromal cell lines	4,36E-03	0.0148			PPARG	1
Inflammatory Disease,Inflammatory Response,Organismal Injury and Abnormalities,Respiratory Disease	inflammation	Inflammation of peribronchial tissue	4,36E-03	0.0148			PPARG	1
Cellular Development,Cellular Growth and Proliferation,Connective Tissue Development and Function,Embryonic Development,Organismal Development,Skeletal and Muscular System Development and Function,Tissue Development	osteoblastogenesis	Osteoblastogenesis of bone marrow cell lines	4,36E-03	0.0148			PPARG	1
Cardiovascular Disease,Ophthalmic Disease,Organismal Injury and Abnormalities	ischemia	Ischemia of retina	4,36E-03	0.0148			CBS	1
Cancer,Cell-To-Cell Signaling and Interaction	sphere formation	Sphere formation by skin cancer cell lines	4,36E-03	0.0148			TGM2	1
Lipid Metabolism,Small Molecule Biochemistry	storage	Storage of fatty acid	4,36E-03	0.0148			PPARG	1
Lipid Metabolism,Small Molecule Biochemistry	loss	Loss of fat	4,36E-03	0.0148			PPARG	1
Cardiovascular System Development and Function,Tissue Morphology	quantity	Quantity of Tip cells	4,36E-03	0.0148			DLK1	1
Skeletal and Muscular System Development and Function,Tissue Development	accumulation	Accumulation of vascular smooth muscle cells	4,36E-03	0.0148			HMOX1	1
Organismal Injury and Abnormalities,Renal and Urological Disease	nephrotoxic acute renal failure	Nephrotoxic acute renal failure	4,36E-03	0.0148			HMOX1	1
Cancer,Neurological Disease,Organismal Injury and Abnormalities	H3-3A K28M mutation positive diffuse midline glioma	H3-3A K28M mutation positive diffuse midline glioma	4,36E-03	0.0148			ABAT	1
Cell Cycle,Nervous System Development and Function	cell division	Cell division of neurons	4,36E-03	0.0148			GFRA1	1
Organismal Injury and Abnormalities,Respiratory Disease	central sleep apnea	Central sleep apnea	4,36E-03	0.0148			GABRA3	1
Cellular Development,Connective Tissue Development and Function,Tissue Development	maturation	Maturation of adipocytes	4,36E-03	0.0148			HMOX1	1
Drug Metabolism,Endocrine System Development and Function,Lipid Metabolism,Small Molecule Biochemistry	conversion	Conversion of hydrocortisone	4,36E-03	0.0148			HSD11B1	1
Cell Morphology	mineralization	Mineralization of bone marrow cell lines	4,36E-03	0.0148			PPARG	1
Organismal Injury and Abnormalities,Skeletal and Muscular Disorders	myalgia	Severe myalgia	4,36E-03	0.0148			PPARG	1
Neurological Disease,Organismal Injury and Abnormalities,Psychological Disorders	behavioral variant frontotemporal dementia	Behavioral variant frontotemporal dementia	4,36E-03	0.0148			GRIA4	1
Cancer,Organismal Injury and Abnormalities,Skeletal and Muscular Disorders,Tissue Morphology	transformation	Transformation of cervical vertebra	4,36E-03	0.0148			Aldh1a1	1
Dermatological Diseases and Conditions,Organismal Injury and Abnormalities	alopecia	Alopecia of face	4,36E-03	0.0148			CBS	1
Cancer,Endocrine System Disorders,Organismal Injury and Abnormalities	primary bilateral macronodular adrenal hyperplasia	Primary bilateral macronodular adrenal hyperplasia	4,36E-03	0.0148			PPARG	1
Organismal Injury and Abnormalities,Skeletal and Muscular Disorders	calcification	Calcification of tendon	4,36E-03	0.0148			ANGPTL4	1
Cancer,Connective Tissue Disorders,Organismal Injury and Abnormalities	pleomorphic liposarcoma	Pleomorphic liposarcoma	4,36E-03	0.0148			PDK4	1
Cellular Development,Skeletal and Muscular System Development and Function,Tissue Development	transdifferentiation	Transdifferentiation of myoblasts	4,36E-03	0.0148			PPARG	1
Cell-To-Cell Signaling and Interaction,Inflammatory Response	cytotoxic reaction	Cytotoxic reaction of macrophages	4,36E-03	0.0148			HMOX1	1
Cellular Development,Connective Tissue Development and Function,Tissue Development	differentiation	Differentiation of adipose stromal cells	4,36E-03	0.0148			HSD11B1	1
Cell-To-Cell Signaling and Interaction,Nervous System Development and Function	depotentiation	Depotentiation of synapse	4,36E-03	0.0148			ADCY1	1
Lipid Metabolism,Small Molecule Biochemistry	activation	Activation of glucocorticoid	4,36E-03	0.0148			PPARG	1
Behavior	relearning	Relearning	4,36E-03	0.0148			ADCY1	1
Cellular Development,Cellular Growth and Proliferation,Connective Tissue Development and Function,Embryonic Development,Hematological System Development and Function,Hematopoiesis,Lymphoid Tissue Structure and Development,Organ Development,Organismal Development,Skeletal and Muscular System Development and Function,Tissue Development	osteoblastogenesis	Osteoblastogenesis of bone marrow cells	4,36E-03	0.0148			PPARG	1
Cell Death and Survival,Cell Morphology,Nervous System Development and Function,Neurological Disease,Organismal Injury and Abnormalities	loss	Loss of trigeminal motor neurons	4,36E-03	0.0148			GFRA1	1
Connective Tissue Disorders,Organismal Injury and Abnormalities	loss	Loss of subcutaneous fat	4,36E-03	0.0148			PPARG	1
Cellular Development,Cellular Growth and Proliferation,Connective Tissue Development and Function,Embryonic Development,Organismal Development,Skeletal and Muscular System Development and Function,Tissue Development	osteoblastogenesis	Osteoblastogenesis of mesenchymal stem cells	4,36E-03	0.0148			Aldh1a1	1
Cell-To-Cell Signaling and Interaction,Hematological System Development and Function	response	Response of adaptive T-regulatory cells	4,36E-03	0.0148			HMOX1	1
Small Molecule Biochemistry	generation	Generation of hydrogen sulfide	4,36E-03	0.0148			CBS	1
Carbohydrate Metabolism,Lipid Metabolism,Small Molecule Biochemistry	biosynthesis	Biosynthesis of glycerophospholipid	4,36E-03	0.0148			PPARG	1
Cancer,Gastrointestinal Disease,Organismal Injury and Abnormalities	adenocarcinoma of descending colon	Adenocarcinoma of descending colon	4,38E-03	0.0149			GRIA4,PPARG,SLC43A3	3
Cell Death and Survival,Organismal Injury and Abnormalities,Skeletal and Muscular Disorders	apoptosis	Apoptosis of vascular smooth muscle cells	4,43E-03	0.015			HMOX1,PPARG	2
Cancer,Organismal Injury and Abnormalities	generation	Generation of tumor	4,45E-03	0.0151			ABAT,ADCY1,ANGPTL4,ANKRD1,CBS,CPT1A,DLK1,ECH1,GABRA3,GFRA1,GRIA4,HMGCS2,HMOX1,HSD11B1,KLF15,KLHL13,MYLIP,NPY1R,PDE1B,PDK4,PLEKHA4,PPARG,SLC43A3,STBD1,TGM2	25
Free Radical Scavenging	formation	Formation of reactive oxygen species	4,52E-03	0.0153			HMOX1,PPARG	2
Organismal Injury and Abnormalities,Renal and Urological Disease	acute renal failure	Acute renal failure	4,52E-03	0.0153			GABRA3,HMOX1	2
Cardiovascular Disease,Organismal Injury and Abnormalities	damage	Damage of heart	4,62E-03	0.0155			ANKRD1,HMOX1	2
Tissue Morphology	quantity	Quantity of epithelial tissue	4,66E-03	0.0157			CBS,DLK1,PPARG	3
Cancer,Gastrointestinal Disease,Organismal Injury and Abnormalities	cecum adenocarcinoma	Cecum adenocarcinoma	4,67E-03	0.0157			CBS,CPT1A,GRIA4,PDE1B,PDK4	5
Behavior,Nervous System Development and Function	recognition memory	Recognition memory	4,72E-03	0.0158			ADCY1,GRIA4	2
Gastrointestinal Disease,Inflammatory Disease,Inflammatory Response,Organismal Injury and Abnormalities	ulcerative colitis	Ulcerative colitis	4,79E-03	0.016			GABRA3,HMGCS2,HSD11B1,PPARG	4
Cancer,Cell-To-Cell Signaling and Interaction	sphere formation	Sphere formation of carcinoma cell lines	4,82E-03	0.0161			PDK4,PPARG	2
Infectious Diseases,Organismal Injury and Abnormalities	sepsis	Sepsis	4,95E-03	0.0165			DLK1,GABRA3,PPARG,TGM2	4
Lipid Metabolism,Molecular Transport,Small Molecule Biochemistry	transport	Transport of fatty acid	5,02E-03	0.0167			CPT1A,PPARG	2
Tissue Development	formation	Formation of gland	5,14E-03	0.0168			HSD11B1,PPARG,TGM2	3
Cardiovascular Disease,Organismal Injury and Abnormalities	arrhythmia	Arrhythmia	5,17E-03	0.0168			ANKRD1,GABRA3,PPARG,TGM2	4
Infectious Diseases,Organismal Injury and Abnormalities	infection	Parasitic Infection	5,18E-03	0.0168			ABAT,GFRA1,HMOX1	3
Cellular Development,Cellular Growth and Proliferation,Hematological System Development and Function,Hematopoiesis,Lymphoid Tissue Structure and Development,Tissue Development	hematopoiesis	Hematopoiesis of phagocytes	5,22E-03	0.0168			DLK1,PPARG,Siglecg	3
Cancer,Dermatological Diseases and Conditions,Organismal Injury and Abnormalities	cutaneous melanoma cancer	Cutaneous melanoma	5,24E-03	0.0168			ABAT,ADCY1,ANKRD1,CPT1A,DLK1,GABRA3,GFRA1,GRIA4,HMGCS2,HSD11B1,KLF15,KLHL13,MYLIP,NPY1R,PDE1B,PDK4,PLEKHA4,PPARG,SLC43A3,STBD1,TGM2	21
Cardiovascular System Development and Function,Organismal Development	growth	Growth of blood vessel	5,27E-03	0.0168			DLK1,HMOX1,PPARG	3
Cellular Movement,Hematological System Development and Function,Immune Cell Trafficking,Inflammatory Response	cellular infiltration	Infiltration by neutrophils	5,31E-03	0.0168			DLK1,HMOX1,PDK4	3
Carbohydrate Metabolism	synthesis	Synthesis of glycogen	5,32E-03	0.0168			PPARG,PPP1R3C	2
Cellular Development,Connective Tissue Development and Function	adipogenesis	Adipogenesis of fibroblast cell lines	5,32E-03	0.0168			PPARG,Scd2	2
Cell Morphology,Hematological System Development and Function,Inflammatory Response	M2 polarization	M2 polarization	5,32E-03	0.0168			PPARG,TGM2	2
Behavior	aggressive behavior	Aggressive behavior	5,43E-03	0.0168			ABAT,NPY1R	2
Hematological Disease,Organismal Injury and Abnormalities	leakage	Leakage of plasma	5,44E-03	0.0168			HMOX1	1
Cellular Function and Maintenance,Hematological System Development and Function	function	Function of monocytes	5,44E-03	0.0168			PPARG	1
Cell Morphology,Hematological Disease,Immunological Disease,Organismal Injury and Abnormalities	lack	Lack of natural killer cells in uterus	5,44E-03	0.0168			CBS	1
Cancer,Hereditary Disorder,Neurological Disease,Organismal Injury and Abnormalities	glioma susceptibility 1	Glioma susceptibility 1	5,44E-03	0.0168			PPARG	1
Cardiovascular System Development and Function,Cellular Function and Maintenance,Tissue Development	function	Function of endothelial progenitor cells	5,44E-03	0.0168			HMOX1	1
Behavior,Nervous System Development and Function	contextual fear memory retrieval	Contextual fear memory retrieval	5,44E-03	0.0168			NPY1R	1
Gastrointestinal Disease,Inflammatory Disease,Inflammatory Response,Organismal Injury and Abnormalities	active ulcerative proctitis	Mild active ulcerative proctitis	5,44E-03	0.0168			PPARG	1
Ophthalmic Disease,Organismal Injury and Abnormalities	lack	Lack of sclera	5,44E-03	0.0168			Aldh1a1	1
Connective Tissue Disorders,Inflammatory Disease,Inflammatory Response,Organismal Injury and Abnormalities,Skeletal and Muscular Disorders	ankylosing spondylitis	Early stage ankylosing spondylitis	5,44E-03	0.0168			PPARG	1
Cancer,Cell-To-Cell Signaling and Interaction,Organismal Injury and Abnormalities,Tumor Morphology	binding	Binding of acute myeloblastic leukemia cells	5,44E-03	0.0168			GFRA1	1
Carbohydrate Metabolism	incorporation	Incorporation of glycogen	5,44E-03	0.0168			PPP1R3C	1
Nervous System Development and Function,Organ Morphology,Organismal Development,Tissue Morphology	volume	Volume of brain tissue	5,44E-03	0.0168			PPARG	1
Cellular Development,Connective Tissue Development and Function	adipogenesis	Adipogenesis of stromal cell lines	5,44E-03	0.0168			PPARG	1
Cellular Development,Respiratory System Development and Function,Tissue Development	transdifferentiation	Transdifferentiation of alveolar type I cells	5,44E-03	0.0168			DLK1	1
Cellular Development,Connective Tissue Development and Function,Tissue Development	transdifferentiation of white adipose tissue to beige adipose tissue	Transdifferentiation of white adipose tissue to beige adipose tissue	5,44E-03	0.0168			PPARG	1
Post-Translational Modification,Protein Folding,Protein Trafficking	cross-linkage	Cross-linkage of protein	5,44E-03	0.0168			TGM2	1
Cell Death and Survival,Connective Tissue Development and Function	cell viability	Cell viability of adipocytes	5,44E-03	0.0168			PPARG	1
Cellular Function and Maintenance,Molecular Transport,Small Molecule Biochemistry	iron homeostasis	Iron homeostasis	5,44E-03	0.0168			HMOX1	1
Gastrointestinal Disease,Inflammatory Disease,Organismal Injury and Abnormalities	proctosigmoiditis	Active stage proctosigmoiditis	5,44E-03	0.0168			PPARG	1
Developmental Disorder,Hereditary Disorder,Lipid Metabolism,Metabolic Disease,Organismal Injury and Abnormalities,Small Molecule Biochemistry	carnitine palmitoyltransferase II deficiency	Carnitine palmitoyltransferase II deficiency	5,44E-03	0.0168			PPARG	1
Neurological Disease,Organismal Injury and Abnormalities	abnormal morphology	Abnormal morphology of otic ganglion	5,44E-03	0.0168			GFRA1	1
Lipid Metabolism,Small Molecule Biochemistry	production	Production of ketone body	5,44E-03	0.0168			HMGCS2	1
Gastrointestinal Disease,Inflammatory Disease,Organismal Injury and Abnormalities	proctosigmoiditis	Mild to moderate stage proctosigmoiditis	5,44E-03	0.0168			PPARG	1
Carbohydrate Metabolism,Small Molecule Biochemistry	catabolism	Catabolism of D-fructose	5,44E-03	0.0168			Aldh1a1	1
Gastrointestinal Disease,Inflammatory Disease,Inflammatory Response,Organismal Injury and Abnormalities	active ulcerative colitis	Mildly to moderately active disease stage active ulcerative colitis	5,44E-03	0.0168			PPARG	1
Developmental Disorder,Neurological Disease,Organismal Injury and Abnormalities	demyelination	Demyelination of lumbar spinal cord	5,44E-03	0.0168			PPARG	1
Molecular Transport,Protein Trafficking,Tissue Development	accumulation	Accumulation of collagen fiber	5,44E-03	0.0168			ANKRD1	1
Embryonic Development,Tissue Morphology	deformation	Deformation of neural tube	5,44E-03	0.0168			NPY1R	1
Gastrointestinal Disease,Inflammatory Disease,Inflammatory Response,Organismal Injury and Abnormalities	active ulcerative proctitis	Mild to moderate stage active ulcerative proctitis	5,44E-03	0.0168			PPARG	1
Cardiovascular Disease,Cardiovascular System Development and Function,Organ Morphology,Organismal Development,Organismal Injury and Abnormalities	mass	Mass of right ventricle	5,44E-03	0.0168			HMOX1	1
Cancer,Organismal Injury and Abnormalities	tumorigenesis	Tumorigenesis of endothelial cells	5,44E-03	0.0168			ANGPTL4	1
Organismal Injury and Abnormalities,Reproductive System Disease	abnormal morphology	Abnormal morphology of junctional zone of placenta	5,44E-03	0.0168			CBS	1
Amino Acid Metabolism,Small Molecule Biochemistry	catabolism	Catabolism of L-serine	5,44E-03	0.0168			CBS	1
Cell Morphology	mineralization	Mineralization of stromal cell lines	5,44E-03	0.0168			PPARG	1
Gastrointestinal Disease,Inflammatory Disease,Inflammatory Response,Organismal Injury and Abnormalities	active ulcerative proctitis	Moderate active ulcerative proctitis	5,44E-03	0.0168			PPARG	1
Metabolic Disease,Organismal Injury and Abnormalities	impaired fasting glucose	Impaired fasting glucose	5,44E-03	0.0168			PPARG	1
Cell-To-Cell Signaling and Interaction,Cellular Assembly and Organization,Connective Tissue Development and Function	cell-cell contact	Cell-cell contact of fibroblasts	5,44E-03	0.0168			KLF15	1
Cancer,Organismal Injury and Abnormalities,Reproductive System Disease	invasive mixed breast carcinoma	Invasive mixed breast carcinoma	5,44E-03	0.0168			PDK4	1
Cancer,Organismal Injury and Abnormalities,Reproductive System Disease	latency	Latency of mammary tumor	5,44E-03	0.0168			PPARG	1
Cellular Development,Connective Tissue Development and Function	adipogenesis	Adipogenesis of bone marrow cell lines	5,44E-03	0.0168			PPARG	1
Gastrointestinal Disease,Inflammatory Disease,Inflammatory Response,Organismal Injury and Abnormalities	ulcerative proctitis	Mildly to moderately active disease stage ulcerative proctitis	5,44E-03	0.0168			PPARG	1
Cancer,Cell Death and Survival,Organismal Injury and Abnormalities,Tumor Morphology	cell death	Cell death of chronic myelogenous leukemia cells	5,44E-03	0.0168			HMOX1	1
Nervous System Development and Function	memory extinction	Memory extinction	5,44E-03	0.0168			ADCY1	1
Cellular Development,Cellular Growth and Proliferation,Embryonic Development,Organ Development,Organismal Development,Skeletal and Muscular System Development and Function,Tissue Development	formation	Formation of smooth muscle cells	5,44E-03	0.0168			TGM2	1
Cardiovascular Disease,Organismal Injury and Abnormalities	thoracic aortic dissection	Thoracic aortic dissection	5,44E-03	0.0168			KLF15	1
Cardiovascular Disease,Neurological Disease,Organismal Injury and Abnormalities	cerebrovascular dysfunction	Cerebrovascular dysfunction	5,62E-03	0.0173			ABAT,GABRA3,HMOX1,NPY1R,PPARG	5
Immunological Disease,Organismal Injury and Abnormalities	allergy	Allergy	5,73E-03	0.0176			HMGCS2,KLF15,PDK4,PPARG,TGM2	5
Cellular Development,Cellular Growth and Proliferation	expansion	Expansion of blood cells	5,87E-03	0.018			HMOX1,PPARG,Siglecg	3
Cardiovascular System Development and Function,Organismal Development	vascularization	Vascularization of absolute anatomical region	5,87E-03	0.018			CBS,DLK1,PPARG	3
Cancer,Organismal Injury and Abnormalities	lymphoreticular neoplasm	Lymphoreticular neoplasm	5,93E-03	0.0182			ABAT,ADCY1,ANGPTL4,CPT1A,DLK1,GABRA3,GFRA1,GRIA4,HMOX1,MYLIP,PDE1B,PDK4,PPARG,PPP1R3C	14
Cell-mediated Immune Response,Cellular Development,Cellular Function and Maintenance,Cellular Growth and Proliferation,Embryonic Development,Hematological System Development and Function,Hematopoiesis,Lymphoid Tissue Structure and Development,Organ Development,Organismal Development,Tissue Development	differentiation	Differentiation of regulatory T lymphocytes	5,96E-03	0.0182			CBS,CPT1A	2
Amino Acid Metabolism,Small Molecule Biochemistry	catabolism	Catabolism of amino acids	5,96E-03	0.0182			ABAT,CBS	2
Cellular Movement,Hematological System Development and Function,Immune Cell Trafficking	transmigration	Transmigration of mononuclear leukocytes	6,07E-03	0.0185			PPARG,TGM2	2
Neurological Disease,Organismal Injury and Abnormalities	encephalopathy with late-onset epilepsy	Encephalopathy with late-onset epilepsy	6,07E-03	0.0185			ABAT,GABRA3	2
Lipid Metabolism,Small Molecule Biochemistry	lipolysis	Lipolysis	6,11E-03	0.0185			ANGPTL4,NPY1R,PPARG	3
Neurological Disease,Organismal Injury and Abnormalities	abnormal morphology	Abnormal morphology of brain	6,12E-03	0.0185			ADCY1,HSD11B1,NPY1R,PPP1R3C	4
Digestive System Development and Function,Gastrointestinal Disease,Hepatic System Development and Function,Hepatic System Disease,Inflammatory Disease,Inflammatory Response,Organ Development,Organismal Injury and Abnormalities	inflammation	Inflammation of liver	6,12E-03	0.0185			CBS,GABRA3,HMOX1,PPARG	4
Cell Morphology,Organ Morphology,Organismal Development	mass	Mass of apud cells	6,18E-03	0.0186			ANGPTL4,PPARG	2
Cell Death and Survival	cell viability	Cell viability of ovarian cancer cell lines	6,18E-03	0.0186			ANKRD1,CPT1A	2
Cell Morphology,Digestive System Development and Function,Organ Morphology,Organismal Development	mass	Mass of pancreatic cells	6,18E-03	0.0186			ANGPTL4,PPARG	2
Hematological System Development and Function,Immune Cell Trafficking,Inflammatory Response,Tissue Development	accumulation	Accumulation of macrophages	6,18E-03	0.0186			CBS,HMOX1	2
Cardiovascular Disease,Organismal Injury and Abnormalities	atherogenesis	Atherogenesis	6,18E-03	0.0186			CBS,HMOX1	2
Cellular Movement,Hematological System Development and Function,Immune Cell Trafficking	cellular infiltration	Cellular infiltration by lymphocytes	6,21E-03	0.0186			DLK1,HMOX1,PPARG	3
Cellular Development,Cellular Growth and Proliferation	cell proliferation	Cell proliferation of adenocarcinoma cell lines	6,26E-03	0.0186			ANGPTL4,PDK4,PPARG	3
Cancer,Neurological Disease,Organismal Injury and Abnormalities	glioblastoma multiforme of brain	Glioblastoma multiforme of brain	6,28E-03	0.0186			ABAT,ADCY1,ANKRD1,CBS,CPT1A,ECH1,GFRA1,GRIA4,HMGCS2,HMOX1,HSD11B1,KLF15,PDE1B,PDK4,PLEKHA4,PPARG,STBD1	17
Immunological Disease,Organismal Injury and Abnormalities	systemic autoimmune syndrome	Systemic autoimmune syndrome	6,30E-03	0.0186			CBS,CPT1A,GABRA3,HMOX1,HSD11B1,PPARG,Siglecg,TGM2	8
Cancer,Organismal Injury and Abnormalities	melanoma	Melanoma	6,37E-03	0.0186			ABAT,ADCY1,ANKRD1,CPT1A,DLK1,GABRA3,GFRA1,GRIA4,HMGCS2,HMOX1,HSD11B1,KLF15,KLHL13,MYLIP,NPY1R,PDE1B,PDK4,PLEKHA4,PPARG,SLC43A3,STBD1,TGM2	22
Neurological Disease,Organismal Injury and Abnormalities,Psychological Disorders	amyotrophic lateral sclerosis	Amyotrophic lateral sclerosis	6,38E-03	0.0186			ABAT,CPT1A,GABRA3,KLF15	4
Neurological Disease,Organismal Injury and Abnormalities,Psychological Disorders	delirium	Delirium	6,40E-03	0.0186			ABAT,GABRA3	2
Cancer,Organismal Injury and Abnormalities	hyperplasia	Hyperplasia of secretory structure	6,41E-03	0.0186			GABRA3,HSD11B1,PPARG	3
Cell Death and Survival,Organismal Injury and Abnormalities	necrosis	Necrosis of epithelial tissue	6,42E-03	0.0186			ANGPTL4,CBS,HMOX1,PPARG,TGM2	5
Embryonic Development,Nervous System Development and Function,Organ Development,Organ Morphology,Organismal Development,Tissue Development,Visual System Development and Function	morphogenesis	Morphogenesis of embryonic eye	6,53E-03	0.0186			Aldh1a1	1
Cell Death and Survival,Organismal Injury and Abnormalities	cell death	Cell death of enteric neurons	6,53E-03	0.0186			GFRA1	1
Gastrointestinal Disease,Organismal Injury and Abnormalities	cavitation	Cavitation of salivary gland	6,53E-03	0.0186			TGM2	1
Hematological System Development and Function,Immune Cell Trafficking,Inflammatory Response,Tissue Development	accumulation	Accumulation of monocyte-derived macrophages	6,53E-03	0.0186			CBS	1
Cell Morphology	modification	Modification of ovarian cancer cell lines	6,53E-03	0.0186			TGM2	1
Gastrointestinal Disease,Inflammatory Disease,Inflammatory Response,Organismal Injury and Abnormalities	ulcerative colitis of distal colon	Active stage ulcerative colitis of distal colon	6,53E-03	0.0186			PPARG	1
Tissue Morphology	remodeling	Remodeling of aorta	6,53E-03	0.0186			PPARG	1
Lipid Metabolism,Small Molecule Biochemistry	storage	Storage of fat	6,53E-03	0.0186			PPARG	1
Neurological Disease,Organismal Injury and Abnormalities	pharmacologically induced seizure	Pharmacologically induced seizure	6,53E-03	0.0186			GRIA4	1
Gastrointestinal Disease,Inflammatory Disease,Inflammatory Response,Organismal Injury and Abnormalities	ulcerative colitis of distal colon	Mild to moderate stage ulcerative colitis of distal colon	6,53E-03	0.0186			PPARG	1
Cell-To-Cell Signaling and Interaction,Hematological System Development and Function,Immune Cell Trafficking,Inflammatory Response	adhesion	Adhesion of peripheral blood monocytes	6,53E-03	0.0186			PPARG	1
Cell-To-Cell Signaling and Interaction	attachment	Attachment of breast cancer cell lines	6,53E-03	0.0186			TGM2	1
Connective Tissue Development and Function,Skeletal and Muscular System Development and Function	bone mineral content	Bone mineral content of femur	6,53E-03	0.0186			Aldh1a1	1
Cellular Function and Maintenance,Hematological System Development and Function,Inflammatory Response	regulation	Regulation of macrophages	6,53E-03	0.0186			PPARG	1
Gastrointestinal Disease,Hepatic System Disease,Organismal Injury and Abnormalities	function	Abnormal function of hepatobiliary system	6,53E-03	0.0186			Aldh1a1	1
Hematological System Development and Function,Humoral Immune Response,Lymphoid Tissue Structure and Development,Tissue Morphology	quantity	Quantity of Ab-secreting B cells	6,53E-03	0.0186			PPARG	1
Cell Morphology,Cellular Function and Maintenance	autophagy	Autophagy of lymphoma cell lines	6,53E-03	0.0186			TGM2	1
Amino Acid Metabolism,Small Molecule Biochemistry	catabolism	Catabolism of L-cysteine	6,53E-03	0.0186			CBS	1
Gastrointestinal Disease,Organismal Injury and Abnormalities	gastric intestinal metaplasia	Gastric intestinal metaplasia	6,53E-03	0.0186			HMOX1	1
Cell-To-Cell Signaling and Interaction,Hematological System Development and Function,Hypersensitivity Response,Immune Cell Trafficking,Inflammatory Response	activation	Activation of peritoneal mast cells	6,53E-03	0.0186			HSD11B1	1
Energy Production,Lipid Metabolism,Small Molecule Biochemistry	beta-oxidation	Beta-oxidation of oleic acid	6,53E-03	0.0186			CPT1A	1
Gastrointestinal Disease,Inflammatory Disease,Inflammatory Response,Organismal Injury and Abnormalities	lymphocytic colitis	Lymphocytic colitis	6,53E-03	0.0186			PPARG	1
Cardiovascular System Development and Function,Organismal Development,Tissue Morphology	vasodilation	Vasodilation of carotid artery	6,53E-03	0.0186			PPARG	1
Developmental Disorder,Hereditary Disorder,Organismal Injury and Abnormalities	Russell-Silver syndrome	Russell-Silver syndrome	6,53E-03	0.0186			DLK1	1
Cardiovascular Disease,Organismal Injury and Abnormalities	abnormal morphology	Abnormal morphology of venule	6,53E-03	0.0186			CBS	1
Cellular Development,Connective Tissue Development and Function,Embryonic Development,Hematological System Development and Function	adipogenesis	Adipogenesis of bone marrow mesenchymal cells	6,53E-03	0.0186			PPARG	1
Developmental Disorder,Organismal Injury and Abnormalities,Skeletal and Muscular Disorders	arachnodactyly	Arachnodactyly	6,53E-03	0.0186			CBS	1
Carbohydrate Metabolism	quantity	Quantity of glucose-1-phosphate	6,53E-03	0.0186			PPP1R3C	1
Cellular Development,Cellular Growth and Proliferation,Hematological System Development and Function,Humoral Immune Response,Lymphoid Tissue Structure and Development	expansion	Expansion of B-1a lymphocytes	6,53E-03	0.0186			Siglecg	1
Connective Tissue Disorders,Organismal Injury and Abnormalities,Skeletal and Muscular Disorders	abnormal morphology	Abnormal morphology of small vertebrae	6,53E-03	0.0186			CBS	1
Dermatological Diseases and Conditions,Organismal Injury and Abnormalities	abnormal morphology	Abnormal morphology of enlarged sebaceous glands	6,53E-03	0.0186			CBS	1
Cell-To-Cell Signaling and Interaction,Nervous System Development and Function	response	Response of synapse	6,53E-03	0.0186			ADCY1	1
Neurological Disease,Organismal Injury and Abnormalities	partial epileptic seizure	Partial epileptic seizure	6,53E-03	0.0186			GABRA3	1
Endocrine System Disorders,Metabolic Disease,Organismal Injury and Abnormalities,Skeletal and Muscular Disorders	insulin resistance	Insulin resistance of skeletal muscle	6,53E-03	0.0186			PPARG	1
Cell-To-Cell Signaling and Interaction,Nervous System Development and Function	long-term potentiation	Long-term potentiation of cerebellum	6,53E-03	0.0186			ADCY1	1
Cell Death and Survival,Nervous System Development and Function,Organismal Injury and Abnormalities	cell viability	Cell viability of neurons	6,56E-03	0.0187			ADCY1,GFRA1,TGM2	3
Hematological Disease,Infectious Diseases,Organismal Injury and Abnormalities	endotoxin shock response	Endotoxin shock response	6,63E-03	0.0188			DLK1,TGM2	2
Cardiovascular Disease,Neurological Disease,Organismal Injury and Abnormalities	stroke	Stroke	6,67E-03	0.0189			ABAT,GABRA3,NPY1R,PPARG	4
Cancer,Organismal Injury and Abnormalities	extracranial solid tumor	Advanced extracranial solid tumor	6,69E-03	0.019			ABAT,ANGPTL4,GABRA3,HMOX1,HSD11B1	5
Nutritional Disease,Organismal Injury and Abnormalities	body mass index	Body mass index	6,86E-03	0.0194			HSD11B1,PPARG	2
Cardiovascular Disease,Neurological Disease,Organismal Injury and Abnormalities,Skeletal and Muscular Disorders	hypertrophy	Hypertrophy of left ventricle	6,98E-03	0.0197			CPT1A,KLF15	2
Cell Morphology,Cellular Assembly and Organization,Cellular Compromise	formation	Formation of cellular inclusion bodies	6,98E-03	0.0197			PPP1R3C,TGM2	2
Connective Tissue Disorders,Organismal Injury and Abnormalities,Skeletal and Muscular Disorders	osteoporosis	Osteoporosis	6,98E-03	0.0197			GABRA3,HMOX1,PPARG	3
Connective Tissue Development and Function,Embryonic Development,Organ Morphology,Organismal Development,Reproductive System Development and Function,Tissue Morphology	mass	Mass of epididymal fat	7,09E-03	0.02			ANGPTL4,NPY1R	2
Organismal Injury and Abnormalities	abnormal morphology	Abnormal morphology of tail	7,09E-03	0.02			CBS,Scd2	2
Organismal Injury and Abnormalities	fatigue	Fatigue	7,09E-03	0.02			GABRA3,KLF15	2
Organismal Injury and Abnormalities,Respiratory Disease	obstructive sleep apnea	Obstructive sleep apnea	7,21E-03	0.0202			GABRA3,PPARG	2
Cell-To-Cell Signaling and Interaction,Hematological System Development and Function,Immune Cell Trafficking,Inflammatory Response	activation	Activation of neutrophils	7,21E-03	0.0202			HMOX1,PPARG	2
Organismal Injury and Abnormalities	nodule	Nodule	7,21E-03	0.0202			CBS,TGM2	2
Cancer,Gastrointestinal Disease,Organismal Injury and Abnormalities	colorectal carcinomagenesis	Colorectal carcinoma	7,29E-03	0.0204			ADCY1,ANGPTL4,CPT1A,GABRA3,GFRA1,GRIA4,HMGCS2,KLF15,KLHL13,PDE1B,PDK4,PLEKHA4,PPARG,SLC43A3,TGM2	15
Cancer,Organismal Injury and Abnormalities,Reproductive System Disease	development	Development of genital tumor	7,34E-03	0.0205			ABAT,ADCY1,ANGPTL4,CBS,CPT1A,DLK1,GABRA3,GRIA4,HMOX1,HSD11B1,KLHL13,NPY1R,PDE1B,PDK4,PPARG,SLC43A3,TGM2	17
Cellular Development	maturation	Maturation of cells	7,36E-03	0.0205			GFRA1,HMOX1,NPY1R,PPARG	4
Cardiovascular Disease,Neurological Disease,Organismal Injury and Abnormalities,Skeletal and Muscular Disorders	abnormal morphology	Abnormal morphology of myocardium	7,45E-03	0.0206			PPARG,TGM2	2
Cellular Assembly and Organization,Cellular Function and Maintenance	depolarization	Depolarization of cellular membrane	7,45E-03	0.0206			GRIA4,TGM2	2
Cellular Assembly and Organization	quantity	Quantity of lipid droplets	7,57E-03	0.0206			CBS,PPP1R3C	2
Cell-To-Cell Signaling and Interaction,Nervous System Development and Function	activation	Activation of satellite cells	7,61E-03	0.0206			PDK4	1
Auditory Disease,Hereditary Disorder,Neurological Disease,Organismal Injury and Abnormalities	autosomal recessive nonsyndromic postlingual hearing loss	Autosomal recessive nonsyndromic postlingual hearing loss	7,61E-03	0.0206			ADCY1	1
Cell Death and Survival,Organismal Injury and Abnormalities	cell death	Cell death of brown adipocytes	7,61E-03	0.0206			PPARG	1
Organismal Development	circumference	Circumference of hip region	7,61E-03	0.0206			PPARG	1
Organismal Injury and Abnormalities	heterotopic ossification	Heterotopic ossification	7,61E-03	0.0206			ANGPTL4	1
Embryonic Development,Organismal Development	development	Development of eyelid	7,61E-03	0.0206			Aldh1a1	1
Cardiovascular System Development and Function	tonicity	Tonicity of blood vessel	7,61E-03	0.0206			HMOX1	1
Cell-To-Cell Signaling and Interaction,Connective Tissue Development and Function	activation	Activation of adipocytes	7,61E-03	0.0206			PPARG	1
Cellular Movement	migration	Migration of endometrial stromal cells	7,61E-03	0.0206			CBS	1
Gastrointestinal Disease,Inflammatory Disease,Inflammatory Response,Organismal Injury and Abnormalities	acute enterocolitis	Acute enterocolitis	7,61E-03	0.0206			GABRA3	1
Cell Morphology,Hematological System Development and Function,Inflammatory Response	M2 polarization	M2 polarization of microglia	7,61E-03	0.0206			PPARG	1
Immunological Disease,Inflammatory Disease,Inflammatory Response,Neurological Disease,Organismal Injury and Abnormalities	experimental allergic encephalomyelitis (chronic relapsing)	Experimental allergic encephalomyelitis (chronic relapsing)	7,61E-03	0.0206			PPARG	1
Gastrointestinal Disease,Inflammatory Disease,Inflammatory Response,Organismal Injury and Abnormalities	active ulcerative colitis	Mild to moderate stage active ulcerative colitis	7,61E-03	0.0206			PPARG	1
Organismal Injury and Abnormalities	lack	Lack of Harderian gland	7,61E-03	0.0206			Aldh1a1	1
Connective Tissue Development and Function,Lymphoid Tissue Structure and Development,Tissue Morphology	quantity	Quantity of bone marrow stromal cells	7,61E-03	0.0206			NPY1R	1
Connective Tissue Development and Function,Organismal Development,Tissue Morphology	volume	Volume of plasma	7,61E-03	0.0206			PPARG	1
Cell Death and Survival,Nervous System Development and Function,Organismal Injury and Abnormalities	survival	Survival of superior cervical ganglion neurons	7,61E-03	0.0206			GFRA1	1
Gastrointestinal Disease,Inflammatory Disease,Inflammatory Response,Organismal Injury and Abnormalities	collagenous colitis	Collagenous colitis	7,61E-03	0.0206			PPARG	1
Cell Death and Survival,Cell Morphology,Nervous System Development and Function,Neurological Disease,Organismal Injury and Abnormalities	loss	Loss of nodose ganglion neurons	7,61E-03	0.0206			GFRA1	1
Cardiovascular Disease,Immunological Disease,Organismal Injury and Abnormalities	chylous ascites	Chylous ascites	7,61E-03	0.0206			ANGPTL4	1
Connective Tissue Disorders,Organismal Injury and Abnormalities,Skeletal and Muscular Disorders	abnormal morphology	Abnormal morphology of superficial fascia	7,61E-03	0.0206			CBS	1
Cell Cycle	S phase	Entry into S phase of epithelial cells	7,61E-03	0.0206			PPARG	1
Behavior	conditioned avoidance response	Conditioned avoidance response	7,61E-03	0.0206			HSD11B1	1
Cell Death and Survival,Organismal Survival	survival	Survival of Saccharomyces cerevisiae	7,61E-03	0.0206			HMOX1	1
Gastrointestinal Disease,Hepatic System Disease,Metabolic Disease,Organismal Injury and Abnormalities	nonalcoholic fatty liver disease-related cirrhosis	Nonalcoholic fatty liver disease-related cirrhosis	7,61E-03	0.0206			NPY1R	1
Cardiovascular System Development and Function,Tissue Morphology	thickness	Thickness of aorta wall	7,61E-03	0.0206			PPARG	1
Cellular Growth and Proliferation	accumulation	Accumulation of carcinoma cell lines	7,61E-03	0.0206			HMOX1	1
Cancer,Organismal Injury and Abnormalities,Reproductive System Disease	female genital tract cancer	Female genital tract cancer	7,63E-03	0.0206			ABAT,ADCY1,ANGPTL4,CBS,CPT1A,DLK1,GABRA3,GRIA4,HMOX1,HSD11B1,KLHL13,NPY1R,PDE1B,PDK4,PPARG,SLC43A3,TGM2	17
Cellular Development,Cellular Growth and Proliferation,Hematological System Development and Function,Hematopoiesis,Lymphoid Tissue Structure and Development,Tissue Development	differentiation	Differentiation of antigen presenting cells	7,64E-03	0.0206			DLK1,PPARG,Siglecg	3
Cancer,Organismal Injury and Abnormalities	adenocarcinoma	Adenocarcinoma	7,64E-03	0.0206			ABAT,ADCY1,ANGPTL4,ANKRD1,CBS,CPT1A,DLK1,ECH1,GABRA3,GFRA1,GRIA4,HMGCS2,HMOX1,HSD11B1,KLF15,KLHL13,MYLIP,NPY1R,PDE1B,PDK4,PLEKHA4,PPARG,PPP1R3C,SLC43A3,TGM2	25
Hematological System Development and Function,Humoral Immune Response,Lymphoid Tissue Structure and Development,Tissue Morphology	quantity	Quantity of marginal-zone B lymphocytes	7,70E-03	0.0207			DLK1,NPY1R	2
Neurological Disease,Organismal Injury and Abnormalities	epilepsy or neurodevelopmental disorder	Epilepsy or neurodevelopmental disorder	7,82E-03	0.021			ABAT,ANGPTL4,GABRA3,GFRA1,GRIA4,HMOX1	6
Organismal Injury and Abnormalities,Renal and Urological Disease	failure	Failure of kidney	7,86E-03	0.0211			GABRA3,HMOX1,PPARG	3
Cardiovascular Disease,Organismal Injury and Abnormalities	fibrosis	Fibrosis of heart	7,86E-03	0.0211			HMOX1,KLF15,NPY1R	3
Cell Death and Survival	survival	Survival of sarcoma cell lines	7,94E-03	0.0213			CBS,NPY1R	2
Cardiovascular Disease,Hereditary Disorder,Organismal Injury and Abnormalities	familial vascular disease	Familial vascular disease	8,03E-03	0.0215			CBS,HMOX1,PPARG	3
Gastrointestinal Disease,Organismal Injury and Abnormalities	irritable bowel syndrome	Irritable bowel syndrome	8,07E-03	0.0215			GABRA3,PPARG	2
Organismal Injury and Abnormalities,Skeletal and Muscular Disorders	abnormality	Abnormality of limb	8,13E-03	0.0217			ABAT,CBS,CPT1A,NPY1R	4
Cell Death and Survival	cell viability	Cell viability of lymphoma cell lines	8,19E-03	0.0218			HMOX1,TGM2	2
Embryonic Development,Organ Morphology,Organismal Development,Reproductive System Development and Function	mass	Mass of genital organ	8,27E-03	0.022			ANGPTL4,CBS,NPY1R	3
Cellular Movement,Hematological System Development and Function,Immune Cell Trafficking	cellular infiltration	Cellular infiltration by inflammatory leukocytes	8,32E-03	0.0221			PDK4,PPARG	2
Gastrointestinal Disease,Hepatic System Disease,Organismal Injury and Abnormalities	cirrhosis	Cirrhosis of liver	8,33E-03	0.0221			DLK1,NPY1R,PPARG	3
Hereditary Disorder,Metabolic Disease,Organismal Injury and Abnormalities	familial mitochondrial disorder	Familial mitochondrial disorder	8,50E-03	0.0223			HMGCS2,HMOX1,PPARG	3
Organismal Injury and Abnormalities,Respiratory Disease	lower respiratory tract disorder	Lower respiratory tract disorder	8,52E-03	0.0223			ABAT,DLK1,GABRA3,HMOX1,HSD11B1,PPARG	6
Cardiovascular System Development and Function,Organ Development	heart rate	Heart rate	8,56E-03	0.0223			ANKRD1,HMOX1,NPY1R	3
Gastrointestinal Disease,Inflammatory Disease,Organismal Injury and Abnormalities	gastroenteritis	Gastroenteritis	8,69E-03	0.0223			GABRA3,HMGCS2,HMOX1,HSD11B1,PPARG	5
Cell Morphology,Cellular Assembly and Organization	morphology	Morphology of mitochondrial cristae	8,69E-03	0.0223			PPARG	1
Gastrointestinal Disease,Neurological Disease,Organismal Injury and Abnormalities	abnormal morphology	Abnormal morphology of enteric ganglion	8,69E-03	0.0223			GFRA1	1
Cardiovascular Disease,Cardiovascular System Development and Function,Inflammatory Disease,Inflammatory Response,Organismal Injury and Abnormalities	inflammation	Inflammation of aorta	8,69E-03	0.0223			HMOX1	1
Cell-To-Cell Signaling and Interaction,Cellular Growth and Proliferation,Hematological System Development and Function	stimulation	Stimulation of CD8+ T lymphocyte	8,69E-03	0.0223			HMOX1	1
Lipid Metabolism,Small Molecule Biochemistry	synthesis	Synthesis of ketone body	8,69E-03	0.0223			HMGCS2	1
Organismal Injury and Abnormalities,Psychological Disorders	anxiety disorders with panic attacks	Anxiety disorders with panic attacks	8,69E-03	0.0223			GABRA3	1
Connective Tissue Development and Function,Organismal Development,Tissue Development	development	Development of brown adipose tissue	8,69E-03	0.0223			PPARG	1
Carbohydrate Metabolism,Molecular Transport,Small Molecule Biochemistry	flux	Flux of D-glucose	8,69E-03	0.0223			CPT1A	1
Cell Morphology,Gastrointestinal Disease,Neurological Disease,Organismal Injury and Abnormalities	lack	Lack of enteric neurons	8,69E-03	0.0223			GFRA1	1
Cell-To-Cell Signaling and Interaction,Hematological System Development and Function,Immune Cell Trafficking,Inflammatory Response	activation	Activation of invariant natural killer T cells	8,69E-03	0.0223			PPARG	1
Hematological Disease,Metabolic Disease,Nutritional Disease,Organismal Injury and Abnormalities	hemosiderosis	Hemosiderosis	8,69E-03	0.0223			CBS	1
Cellular Development,Cellular Growth and Proliferation,Reproductive System Development and Function	colony formation	Colony formation of gonadal cell lines	8,69E-03	0.0223			PPARG	1
Cellular Response to Therapeutics,Endocrine System Development and Function	insulin sensitivity	Insulin sensitivity of cells	8,69E-03	0.0223			PPARG	1
Cardiovascular Disease,Organismal Injury and Abnormalities	stabilization	Stabilization of atherosclerotic lesion	8,69E-03	0.0223			HMOX1	1
Cancer,Organismal Injury and Abnormalities	radioresistance	Radioresistance of subcutaneous tumor	8,69E-03	0.0223			ANGPTL4	1
Cardiovascular Disease,Endocrine System Disorders,Gastrointestinal Disease,Metabolic Disease,Neurological Disease,Organismal Injury and Abnormalities,Skeletal and Muscular Disorders	diabetic cardiomyopathy	Diabetic cardiomyopathy	8,69E-03	0.0223			PPARG	1
Cell Cycle	S phase	Entry into S phase of lung cancer cell lines	8,69E-03	0.0223			HMOX1	1
Energy Production,Lipid Metabolism,Small Molecule Biochemistry,Vitamin and Mineral Metabolism	oxidation	Oxidation of retinaldehyde	8,69E-03	0.0223			Aldh1a1	1
Ophthalmic Disease,Organismal Injury and Abnormalities	abnormal morphology	Abnormal morphology of ocular posterior segment	8,69E-03	0.0223			Aldh1a1	1
Cell Cycle,Gene Expression	binding	Binding of promoter fragment	8,69E-03	0.0223			PPARG	1
Cell Morphology,Organismal Injury and Abnormalities	abnormal morphology	Abnormal morphology of alveolar epithelial lamellar bodies	8,69E-03	0.0223			Scd2	1
Endocrine System Disorders,Organismal Injury and Abnormalities,Reproductive System Disease	rupture	Rupture of ovarian follicle	8,69E-03	0.0223			PPARG	1
Cardiovascular Disease,Hematological Disease,Lipid Metabolism,Metabolic Disease,Organismal Injury and Abnormalities,Small Molecule Biochemistry	severe hypertriglyceridemia	Severe hypertriglyceridemia	8,69E-03	0.0223			ANGPTL4	1
Developmental Disorder,Ophthalmic Disease,Organismal Injury and Abnormalities	blepharophimosis	Blepharophimosis	8,69E-03	0.0223			DLK1	1
Cell Death and Survival,Cellular Function and Maintenance	clearance	Clearance of cells	8,70E-03	0.0223			PPARG,TGM2	2
Cell Morphology,Digestive System Development and Function,Organ Morphology,Organismal Development	morphology	Morphology of islet cells	8,70E-03	0.0223			ANGPTL4,PPARG	2
Cardiovascular Disease,Neurological Disease,Organismal Injury and Abnormalities	ischemia	Ischemia of brain	8,70E-03	0.0223			ABAT,GABRA3	2
Cell-To-Cell Signaling and Interaction	adhesion	Adhesion of leukemia cell lines	8,83E-03	0.0226			KLF15,TGM2	2
Cell Death and Survival,Organismal Injury and Abnormalities,Skeletal and Muscular Disorders	apoptosis	Apoptosis of muscle cells	8,93E-03	0.0228			Aldh1a1,HMOX1,PPARG	3
Neurological Disease,Organismal Injury and Abnormalities	abnormality	Abnormality of cerebral cortex	8,93E-03	0.0228			ADCY1,HSD11B1,PPARG	3
Organismal Development	lean body mass	Lean body mass	8,96E-03	0.0229			HSD11B1,PPARG	2
Neurological Disease,Organismal Injury and Abnormalities,Psychological Disorders	traumatic brain injury	Traumatic brain injury	8,96E-03	0.0229			ABAT,GABRA3	2
Nutritional Disease,Organismal Injury and Abnormalities,Psychological Disorders	hyperphagia	Hyperphagia	9,23E-03	0.0235			HSD11B1,PPARG	2
Cancer,Connective Tissue Disorders,Organismal Injury and Abnormalities	liposarcoma	Liposarcoma	9,23E-03	0.0235			PDK4,PPARG	2
