# Supplementary material for: Early-phase impact of obesity-associated stress on murine vascular smooth muscle cells depends on EGFR and sex
Source: Commun Biol. 2025 Dec 22;8:1834. doi: 10.1038/s42003-025-09416-7 (PMC12749158; doi:10.1038/s42003-025-09416-7)
Supplement: Supplementary file 11 — Supplementary Data 9 [file 42003_2025_9416_MOESM11_ESM.xlsx]

## Sheet: Sheet0
© 2000-2025 QIAGEN. All rights reserved.
Categories	Diseases or Functions Annotation	p-value	B-H p-value	-log10(p-value)	Predicted Activation State	Activation z-score	Molecules	# Molecules
Free Radical Scavenging	Production of reactive oxygen species	0.000977	0.0124	1.90658	Decreased	-2.559	ABCA1,BACE2,BRCA1,DBI,HMOX1,PDK4,UCP2	7
Free Radical Scavenging	Synthesis of reactive oxygen species	0.000216	0.00482	2.31695	Decreased	-2.221	ABCA1,BACE2,BRCA1,DBI,HMOX1,PDK4,RRM2,TFRC,UCP2	9
Lipid Metabolism,Molecular Transport,Small Molecule Biochemistry	Quantity of steroid	4.2e-07	8.83e-05	4.05404	Decreased	-2.216	ABCA1,ABCG1,ANGPTL4,BRCA1,CPT1A,DBI,EGR1,HMOX1,LIPE,NDRG1,PLIN2,PTN	12
Cell-To-Cell Signaling and Interaction,Cellular Movement,Hematological System Development and Function,Immune Cell Trafficking	Recruitment of leukocytes	0.00553	0.0265	1.57675	Decreased	-2	EGR1,HMOX1,IRF7,PTN,UCP2	5
Cell Cycle	Mitosis	0.00764	0.0313	1.50446		-1.98	BAZ1A,BRCA1,DBI,EGR1,HELLS,PTN	6
Cell Death and Survival	Apoptosis	2.71e-06	0.00027	3.56864		-1.953	ABCA1,ABCG1,ANGPTL4,BAZ1A,BRCA1,CAMK2A,COL2A1,DHX58,EGR1,EGR3,HELLS,HMGCS2,HMOX1,IRF7,ISG15,KLF11,KLF15,LIPE,NDRG1,NEU3,PDK4,PLIN2,PTN,RRM2,Snhg20,TFRC,UCP2	27
Cellular Development,Hematological System Development and Function,Lymphoid Tissue Structure and Development	Maturation of leukocytes	0.00429	0.0222	1.65365		-1.951	ABCG1,EGR1,HMOX1,ISG15	4
Lipid Metabolism,Molecular Transport,Small Molecule Biochemistry	Concentration of lipid	7.54e-09	9.66e-06	5.01502		-1.917	ABCA1,ABCG1,ANGPTL4,BRCA1,CPT1A,DBI,DHRS3,EGR1,HMOX1,KLF15,LIPE,NDRG1,NEU3,PDK4,PLIN2,PTN,Scd2,UCP2	18
Cell Cycle	Senescence of cells	0.00766	0.0313	1.50446		-1.901	BRCA1,EGR1,HELLS,HMOX1,RRM2	5
Cellular Movement,Immune Cell Trafficking	Leukocyte migration	3.06e-06	0.000293	3.53313		-1.713	ABCA1,ABCG1,BRCA1,EGR1,HMOX1,IRF7,ISG15,KLF15,LIPE,NDRG1,PDK4,PTN,RRM2,TFRC,UCP2	15
Lipid Metabolism,Small Molecule Biochemistry	Synthesis of fatty acid	1.17e-05	0.000719	3.14327		-1.671	ABCA1,ANGPTL4,BRCA1,EGR1,HMOX1,KLF11,PDK4,Scd2	8
Lipid Metabolism,Molecular Transport,Small Molecule Biochemistry	Concentration of cholesterol	3.84e-07	8.69e-05	4.06098		-1.639	ABCA1,ABCG1,ANGPTL4,CPT1A,DBI,EGR1,LIPE,NDRG1,PLIN2,PTN	10
Cell Cycle	Cell cycle progression	0.0018	0.0159	1.7986		-1.609	BAZ1A,BRCA1,CAMK2A,DBI,EGR1,HELLS,HMOX1,IRF7,KLF15,PTN,RRM2	11
Cellular Movement,Hematological System Development and Function,Immune Cell Trafficking	Cell movement of mononuclear leukocytes	0.000719	0.0104	1.98297		-1.609	ABCA1,ABCG1,BRCA1,HMOX1,IRF7,ISG15,RRM2,UCP2	8
Cellular Movement,Hematological System Development and Function,Immune Cell Trafficking	Cell movement of leukocytes	4.74e-06	0.000365	3.43771		-1.598	ABCA1,ABCG1,BRCA1,HMOX1,IRF7,ISG15,KLF15,LIPE,NDRG1,PDK4,PTN,RRM2,TFRC,UCP2	14
Lipid Metabolism,Molecular Transport,Small Molecule Biochemistry	Concentration of cholesterol ester	7.74e-06	0.000511	3.29158		-1.545	ABCA1,ABCG1,LIPE,PTN	4
Embryonic Development,Organismal Development	Development of body trunk	0.00375	0.0222	1.65365		-1.472	BRCA1,COL2A1,DHRS3,EGR1,EGR3,HELLS,HMOX1,KLF11,KLF15,PLIN2,PTN	11
Cellular Development	Maturation of cells	0.00511	0.0251	1.60033		-1.412	ABCG1,CAMK2A,EGR1,HMOX1,ISG15,MDGA1	6
Lipid Metabolism,Molecular Transport,Small Molecule Biochemistry	Secretion of lipid	0.000289	0.00567	2.24642		-1.393	ABCA1,ABCG1,EGR1,HMOX1,PLIN2	5
Cardiovascular System Development and Function,Organismal Development	Angiogenesis	0.00211	0.0159	1.7986		-1.39	ANGPTL4,BRCA1,CAMK2A,EGR1,EGR3,HMOX1,ISG15,KLF11,NDRG1,Prl2c2 (includes others),PTN	11
Cell Cycle	Cell cycle progression of tumor cell lines	0.000833	0.0113	1.94692		-1.387	BRCA1,EGR1,HELLS,HMOX1,KLF15,RRM2	6
Cellular Movement,Hematological System Development and Function,Immune Cell Trafficking	Cellular infiltration by lymphocytes	1.4e-05	0.000792	3.10127		-1.353	ABCG1,BRCA1,HMOX1,IRF7,ISG15,RRM2,UCP2	7
Cellular Movement,Hematological System Development and Function,Immune Cell Trafficking	Cellular infiltration by leukocytes	5.07e-07	8.87e-05	4.05208		-1.284	ABCG1,BRCA1,HMOX1,IRF7,ISG15,KLF15,LIPE,NDRG1,PDK4,RRM2,TFRC,UCP2	12
Cardiovascular Disease,Hematological Disease,Organismal Injury and Abnormalities	Anemia	0.00532	0.0257	1.59007		-1.242	BRCA1,EGR1,HMOX1,IRF7,RRM2,TFRC	6
Cancer,Cell Death and Survival,Organismal Injury and Abnormalities,Tumor Morphology	Cell death of tumor cells	0.00341	0.0218	1.66154		-1.213	BRCA1,HMOX1,IRF7,NDRG1,PTN,RRM2	6
Cellular Movement,Hematological System Development and Function,Immune Cell Trafficking,Inflammatory Response	Cell movement of phagocytes	0.000108	0.00309	2.51004		-1.194	ABCA1,BRCA1,HMOX1,IRF7,ISG15,KLF15,LIPE,NDRG1,PDK4,PTN	10
Cellular Development,Cellular Growth and Proliferation,Hair and Skin Development and Function	Proliferation of epithelial cell lines	0.00603	0.0275	1.56067		-1.177	BRCA1,EGR1,PDK4,PTN,TFRC	5
Cardiovascular Disease,Organismal Injury and Abnormalities	Size of infarct	0.00308	0.0204	1.69037		-1.165	CAMK2A,EGR1,HMOX1,UCP2	4
Cell Death and Survival,Organismal Injury and Abnormalities	Cell death of connective tissue cells	0.000156	0.0039	2.40894		-1.163	BRCA1,COL2A1,EGR1,HMOX1,IRF7,LIPE,NEU3,PTN,S100a7a	9
Cellular Movement,Hematological System Development and Function,Immune Cell Trafficking,Inflammatory Response	Cell movement of neutrophils	0.00749	0.0308	1.51145		-1.154	BRCA1,HMOX1,IRF7,ISG15,PDK4	5
Cellular Compromise	Injury of cells	0.000149	0.0038	2.42022		-1.067	CAMK2A,EGR1,HMOX1,UCP2	4
Cell Death and Survival,Organismal Injury and Abnormalities	Necrosis	2.4e-05	0.00111	2.95468		-1.044	ABCA1,ABCG1,ANGPTL4,BAZ1A,BRCA1,CAMK2A,COL2A1,DHX58,EGR1,EGR3,HELLS,HMGCS2,HMOX1,IRF7,ISG15,KLF15,LIPE,NDRG1,NEU3,PDK4,PTN,RRM2,S100a7a,Snhg20,TFRC,UCP2	26
Cardiovascular Disease,Cellular Development,Cellular Growth and Proliferation,Organismal Injury and Abnormalities	Generation of foam cells	6e-07	8.87e-05	4.05208		-1	ABCA1,ANGPTL4,HMOX1,PLIN2	4
Cell Death and Survival	Ferroptosis	0.000398	0.00701	2.15428		-1	ABCA1,HMOX1,RRM2,TFRC	4
Cancer,Cell Death and Survival,Organismal Injury and Abnormalities,Tumor Morphology	Apoptosis of tumor cells	0.00173	0.0159	1.7986		-1	BRCA1,HMOX1,IRF7,NDRG1,PTN	5
Connective Tissue Development and Function,Skeletal and Muscular System Development and Function	Bone mineral density	0.00186	0.0159	1.7986		-1	COL2A1,EGR1,HELLS,LIPE	4
Molecular Transport	Secretion of molecule	0.00288	0.0195	1.70997		-0.936	ABCA1,ABCG1,BACE2,CAMK2A,EGR1,HMOX1,PLIN2	7
Cancer,Organismal Injury and Abnormalities	Carcinoma	0.000616	0.00937	2.02826		-0.919	ABCA1,ABCG1,ANGPTL4,BACE2,BAZ1A,BRCA1,CAMK2A,CLDN15,COL15A1,COL2A1,CPT1A,CPXM1,DBI,DHRS3,DHX58,ECH1,EGR1,EGR3,GARIN5A,GRAMD1B,GRIA4,HELLS,HMGCS2,HMOX1,IRF7,ISG15,IZUMO4,KCTD12,KLF11,KLF15,LGR6,LIPE,LRRC39,MDGA1,MYLIP,NDRG1,NEU3,OLFML2A,PDK4,PLEKHA4,PLIN2,PRRT4,PTN,RNFT2,RRM2,SCARA5,Scd2,SLC16A6,SLC43A3,STBD1,TFRC,TMIE,UCP2	53
Cardiovascular System Development and Function,Cellular Development,Cellular Function and Maintenance,Cellular Growth and Proliferation,Organismal Development,Tissue Development	Proliferation of endothelial cells	0.00622	0.0275	1.56067		-0.849	ANGPTL4,EGR1,EGR3,HMOX1,PTN	5
Cell Death and Survival,Organismal Injury and Abnormalities	Cell death of tumor cell lines	0.000955	0.0121	1.91721		-0.843	ABCA1,ABCG1,ANGPTL4,BAZ1A,BRCA1,COL2A1,EGR1,EGR3,HMGCS2,HMOX1,KLF15,NDRG1,NEU3,RRM2,Snhg20,TFRC,UCP2	17
Cellular Movement	Cellular infiltration	2.17e-08	2.08e-05	4.68194		-0.839	ABCG1,BRCA1,COL2A1,HMOX1,IRF7,ISG15,KLF15,LIPE,NDRG1,PDK4,PTN,RRM2,TFRC,UCP2	14
Cellular Movement	Cell movement of myeloid cells	1.78e-05	0.000891	3.05012		-0.837	ABCA1,BRCA1,HMOX1,IRF7,ISG15,KLF15,LIPE,NDRG1,PDK4,PTN,RRM2	11
Cancer,Cell Death and Survival,Organismal Injury and Abnormalities,Tumor Morphology	Cell death of cancer cells	0.00733	0.0302	1.51999		-0.832	BRCA1,HMOX1,NDRG1,PTN,RRM2	5
Cellular Development,Cellular Growth and Proliferation,Hematological System Development and Function,Hematopoiesis,Lymphoid Tissue Structure and Development,Tissue Development	Leukopoiesis	0.00439	0.0224	1.64975		-0.83	ABCA1,ABCG1,BRCA1,CPT1A,EGR1,EGR3,HELLS,IRF7,UCP2	9
Lipid Metabolism,Molecular Transport,Small Molecule Biochemistry	Concentration of phospholipid	0.00603	0.0275	1.56067		-0.786	ABCA1,ABCG1,CPT1A,PTN	4
Cellular Growth and Proliferation	Proliferation of vascular cells	0.00386	0.0222	1.65365		-0.762	CAMK2A,EGR1,EGR3,HMOX1,PTN	5
Hematological System Development and Function,Lymphoid Tissue Structure and Development,Organ Development,Tissue Development	Growth of lymphoid organ	0.00127	0.0148	1.82974		-0.747	ABCG1,COL2A1,EGR1,EGR3	4
Cell Death and Survival,Organismal Injury and Abnormalities	Necrosis of epithelial tissue	0.00283	0.0192	1.7167		-0.709	ANGPTL4,BRCA1,EGR1,HMOX1,NDRG1,PDK4,TFRC,UCP2	8
Lipid Metabolism,Molecular Transport,Small Molecule Biochemistry	Flux of lipid	5.94e-05	0.00218	2.66154		-0.695	ABCA1,ABCG1,KLF15,LIPE,Scd2	5
Tissue Development	Growth of epithelial tissue	0.00143	0.0159	1.7986		-0.685	ANGPTL4,BRCA1,CLDN15,EGR1,EGR3,HMOX1,PDK4,PTN,TFRC	9
Infectious Diseases,Organismal Injury and Abnormalities	Replication of virus	0.00459	0.0231	1.63639		-0.667	DHX58,EGR1,HMOX1,IRF7,ISG15,Oasl2,RRM2	7
Lipid Metabolism,Small Molecule Biochemistry	Synthesis of lipid	5.85e-06	0.000425	3.37161		-0.658	ABCA1,ABCG1,ANGPTL4,BRCA1,DBI,EGR1,HMOX1,KLF11,LIPE,NEU3,PDK4,PLIN2,Scd2	13
Cell Death and Survival,Organismal Injury and Abnormalities	Cell death of fibroblast cell lines	0.00203	0.0159	1.7986		-0.624	BRCA1,EGR1,HMOX1,IRF7,PTN,S100a7a	6
Cell Death and Survival,Organismal Injury and Abnormalities	Apoptosis of tumor cell lines	0.00103	0.0128	1.89279		-0.596	ABCA1,ABCG1,ANGPTL4,BAZ1A,BRCA1,EGR1,EGR3,HMGCS2,HMOX1,KLF15,NDRG1,NEU3,RRM2,Snhg20,TFRC	15
Developmental Disorder,Organismal Injury and Abnormalities	Growth failure	0.00101	0.0127	1.8962		-0.581	ABCA1,BRCA1,DBI,DHRS3,EGR1,HMOX1,NDRG1,TFRC	8
Cancer,Organismal Injury and Abnormalities	Growth of malignant tumor	0.00212	0.0159	1.7986		-0.577	BRCA1,EGR1,EGR3,HMOX1,NDRG1,PTN,RRM2	7
Lipid Metabolism,Small Molecule Biochemistry	Fatty acid metabolism	2.12e-11	8.16e-08	7.08831		-0.575	ABCA1,ABCG1,Acot1,ANGPTL4,BRCA1,CPT1A,DBI,EGR1,HMGCS2,HMOX1,KLF11,LIPE,NEU3,PDK4,PLIN2,Scd2,UCP2	17
Lipid Metabolism,Molecular Transport,Small Molecule Biochemistry	Accumulation of triacylglycerol	0.000535	0.00839	2.07624		-0.555	CPT1A,LIPE,PDK4,PLIN2	4
Endocrine System Development and Function,Molecular Transport,Small Molecule Biochemistry	Concentration of hormone	0.000324	0.00606	2.21753		-0.522	ABCA1,BRCA1,EGR1,HMOX1,LIPE,PDK4,UCP2	7
Inflammatory Response	Inflammatory response	0.000387	0.0069	2.16115		-0.496	ABCA1,ANGPTL4,EGR1,HMOX1,IRF7,ISG15,PDK4,PLIN2,PTN,S100a7a,Snhg20	11
Lipid Metabolism,Molecular Transport,Small Molecule Biochemistry	Concentration of fatty acid	3.43e-07	8.25e-05	4.08355		-0.452	ANGPTL4,CPT1A,DBI,EGR1,HMOX1,LIPE,PDK4,PLIN2,Scd2,UCP2	10
Lipid Metabolism,Molecular Transport,Small Molecule Biochemistry	Efflux of cholesterol	0.000427	0.00729	2.13727		-0.425	ABCA1,ABCG1,LIPE,Scd2	4
Cellular Movement	Migration of cells	0.000497	0.0081	2.09151		-0.406	ABCA1,ABCG1,ANGPTL4,BRCA1,CPT1A,EGR1,EGR3,HMOX1,IRF7,ISG15,KLF15,LGR6,LIPE,MDGA1,MYLIP,NDRG1,PDK4,Prl2c2 (includes others),PTN,RRM2,TFRC,UCP2	22
Lipid Metabolism,Molecular Transport,Small Molecule Biochemistry	Concentration of triacylglycerol	1.01e-07	4.13e-05	4.38405		-0.374	ABCA1,ANGPTL4,CPT1A,DBI,EGR1,LIPE,PDK4,PLIN2,PTN,Scd2,UCP2	11
Lipid Metabolism,Molecular Transport,Small Molecule Biochemistry	Uptake of lipid	0.000157	0.0039	2.40894		-0.343	ABCA1,ANGPTL4,LIPE,PLIN2,SLC43A3	5
Cellular Response to Therapeutics	Drug resistance of tumor cell lines	0.00696	0.029	1.5376		-0.339	ABCG1,ANGPTL4,BRCA1,KLF11,MYLIP	5
Cellular Movement	Cellular infiltration by myeloid cells	6.73e-05	0.00242	2.61618		-0.335	BRCA1,HMOX1,IRF7,KLF15,LIPE,NDRG1,PDK4,RRM2	8
Cancer,Organismal Injury and Abnormalities	Formation of solid tumor	0.000441	0.00741	2.13018		-0.313	ABCA1,ABCG1,ANGPTL4,BACE2,BAZ1A,BRCA1,CAMK2A,CLDN15,COL15A1,COL2A1,CPT1A,CPXM1,DBI,DHX58,ECH1,EGR1,EGR3,GARIN5A,GRAMD1B,GRIA4,HELLS,HMGCS2,HMOX1,IRF7,ISG15,KCTD12,KLF11,KLF15,LGR6,LIPE,LRRC39,MDGA1,MYLIP,NDRG1,NEU3,OLFML2A,PDK4,PLEKHA4,PLIN2,PRRT4,PTN,RNFT2,RRM2,SCARA5,SLC16A6,SLC43A3,STBD1,TFRC,TMIE,UCP2	50
Cellular Development,Cellular Growth and Proliferation,Nervous System Development and Function,Tissue Development	Growth of neurites	0.00393	0.0222	1.65365		-0.294	CAMK2A,EGR1,EGR3,MYLIP,NEU3,PTN	6
Metabolic Disease,Organismal Injury and Abnormalities	Glucose metabolism disorder	1.08e-07	4.13e-05	4.38405		-0.288	ABCA1,ABCG1,Acot1,ANGPTL4,COL15A1,COL2A1,CPT1A,DBI,DHRS3,EGR1,EGR3,HELLS,HMGCS2,IRF7,ISG15,KLF11,KLF15,LIPE,NEU3,Oasl2,PDK4,PTN,RRM2,SCARA5,Scd2,SLC16A6,TFRC,UCP2	28
Cell-To-Cell Signaling and Interaction	Adhesion of tumor cell lines	0.00557	0.0267	1.57349		-0.246	EGR1,EGR3,KLF15,NEU3,UCP2	5
Cellular Growth and Proliferation,Lymphoid Tissue Structure and Development	Proliferation of lymphatic system cells	0.000503	0.00815	2.08884		-0.243	ABCG1,BRCA1,COL2A1,CPT1A,DBI,EGR1,EGR3,HMOX1,ISG15,TFRC	10
Cellular Development,Cellular Growth and Proliferation,Hematological System Development and Function,Lymphoid Tissue Structure and Development	Proliferation of immune cells	0.000549	0.00854	2.06854		-0.243	ABCG1,BRCA1,CPT1A,DBI,EGR1,EGR3,HMOX1,ISG15,PTN,TFRC	10
Cancer,Organismal Injury and Abnormalities	Frequency of tumor	0.00818	0.0326	1.48678		-0.212	ABCA1,ABCG1,ANGPTL4,BACE2,BAZ1A,BRCA1,CLDN15,COL15A1,COL2A1,CPT1A,CPXM1,DBI,EGR1,EGR3,GRAMD1B,GRIA4,HELLS,HMGCS2,HMOX1,IRF7,KCTD12,KLF11,KLF15,LGR6,LIPE,LRRC39,MDGA1,MYLIP,NDRG1,NEU3,OLFML2A,PDK4,PLEKHA4,PLIN2,PTN,RNFT2,RRM2,SCARA5,SLC43A3,TFRC,TMIE,UCP2	42
Lipid Metabolism,Molecular Transport,Small Molecule Biochemistry	Accumulation of lipid	5.27e-09	9.66e-06	5.01502		-0.196	ABCA1,ABCG1,CPT1A,DBI,DHRS3,GRAMD1B,HMOX1,LIPE,NEU3,PDK4,PLIN2,UCP2	12
Cellular Response to Therapeutics	Sensitivity of cells	0.00327	0.0212	1.67366		-0.168	ANGPTL4,BRCA1,CPT1A,HELLS,KLF11,MYLIP,NDRG1,UCP2	8
Cancer,Organismal Injury and Abnormalities	Growth of solid tumor	0.00171	0.0159	1.7986		-0.16	CPT1A,EGR1,EGR3,HMOX1,KCTD12,NDRG1,PTN,RRM2,S100a7a	9
Endocrine System Development and Function	Insulin sensitivity	0.00376	0.0222	1.65365		-0.152	ABCA1,EGR1,KLF11,KLF15	4
Organismal Injury and Abnormalities	Mediastinal lesion	0.0056	0.0267	1.57349		-0.152	EGR1,HELLS,HMOX1,KLF15,LIPE,RRM2	6
Cardiovascular Disease,Organismal Injury and Abnormalities	Atherosclerotic lesion	2.89e-05	0.00118	2.92812		-0.14	ABCA1,ABCG1,ANGPTL4,EGR1,HMOX1,PLIN2	6
Organismal Injury and Abnormalities,Organismal Survival	Perinatal death	0.000115	0.00317	2.49894		-0.137	ABCA1,ANGPTL4,BRCA1,COL2A1,DHRS3,EGR3,HELLS,HMOX1,Scd2	9
Cancer,Organismal Injury and Abnormalities	Incidence of tumor	0.0031	0.0205	1.68825		-0.12	ABCA1,ABCG1,ANGPTL4,BACE2,BAZ1A,BRCA1,CLDN15,COL15A1,COL2A1,CPT1A,CPXM1,DBI,EGR1,EGR3,GRAMD1B,GRIA4,HELLS,HMGCS2,HMOX1,IRF7,ISG15,KCTD12,KLF11,KLF15,LGR6,LIPE,LRRC39,MDGA1,MYLIP,NDRG1,NEU3,OLFML2A,PDK4,PLEKHA4,PLIN2,PTN,RNFT2,RRM2,SCARA5,SLC16A6,SLC43A3,TFRC,TMIE,UCP2	44
Protein Synthesis	Quantity of protein in blood	0.000242	0.0051	2.29243		-0.118	ABCA1,ANGPTL4,DHX58,HMOX1,LIPE,PDK4,PLIN2,PTN	8
Cellular Movement,Hematological System Development and Function,Immune Cell Trafficking,Inflammatory Response	Cell movement of macrophages	2.39e-05	0.00111	2.95468		-0.117	BRCA1,HMOX1,IRF7,KLF15,LIPE,NDRG1,PDK4,PTN	8
Lipid Metabolism,Molecular Transport,Small Molecule Biochemistry	Transport of lipid	1.7e-05	0.000881	3.05502		-0.115	ABCA1,ABCG1,CPT1A,LIPE,PLIN2,Scd2,UCP2	7
Organ Morphology,Reproductive System Development and Function	Quantity of gonad	0.000981	0.0124	1.90658		-0.108	ABCA1,BRCA1,EGR1,LIPE,PTN	5
Cellular Movement	Cell movement	0.000225	0.00493	2.30715		-0.088	ABCA1,ABCG1,ANGPTL4,BRCA1,COL2A1,CPT1A,EGR1,EGR3,HMOX1,IRF7,ISG15,KLF15,LGR6,LIPE,MDGA1,MYLIP,NDRG1,NEU3,PDK4,Prl2c2 (includes others),PTN,RRM2,TFRC,UCP2	24
Developmental Disorder,Organismal Injury and Abnormalities	Growth failure or short stature	0.000984	0.0124	1.90658		-0.074	ABCA1,BRCA1,COL2A1,DBI,DHRS3,EGR1,HMOX1,NDRG1,TFRC	9
Cancer,Organismal Injury and Abnormalities	Extrapancreatic malignant tumor	0.00123	0.0146	1.83565		-0.056	ABCA1,ABCG1,ANGPTL4,BACE2,BAZ1A,BRCA1,CAMK2A,CLDN15,COL15A1,COL2A1,CPT1A,CPXM1,DBI,DHRS3,DHX58,ECH1,EGR1,EGR3,GARIN5A,GRAMD1B,GRIA4,HELLS,HMGCS2,HMOX1,IRF7,ISG15,IZUMO4,KCTD12,KLF11,KLF15,LGR6,LIPE,LRRC39,MDGA1,MYLIP,NDRG1,NEU3,OLFML2A,PDK4,PLEKHA4,PLIN2,PRRT4,PTN,RNFT2,RRM2,SCARA5,Scd2,SLC16A6,SLC43A3,STBD1,TFRC,TMIE,UCP2	53
Cellular Development,Cellular Growth and Proliferation,Nervous System Development and Function,Tissue Development	Proliferation of neuronal cells	0.00223	0.0162	1.79048		-0.053	CAMK2A,EGR1,EGR3,MYLIP,NEU3,Prl2c2 (includes others),PTN	7
Cellular Development,Cellular Growth and Proliferation,Hematological System Development and Function,Lymphoid Tissue Structure and Development	Proliferation of lymphocytes	0.00124	0.0146	1.83565		-0.003	ABCG1,BRCA1,CPT1A,DBI,EGR1,EGR3,HMOX1,ISG15,TFRC	9
Organismal Injury and Abnormalities	Benign lesion	1.56e-05	0.000836	3.07779		0	ABCA1,ANGPTL4,BACE2,BRCA1,COL15A1,COL2A1,CPXM1,DHRS3,EGR1,HMOX1,KLF11,LGR6,LRRC39,NDRG1,PDK4,RRM2,S100a7a,SCARA5	18
Cellular Development,Cellular Growth and Proliferation,Hematological System Development and Function,Lymphoid Tissue Structure and Development	Proliferation of CD4+ T-lymphocytes	0.000523	0.00824	2.08407		0	ABCG1,DBI,EGR3,HMOX1	4
Cellular Movement,Hematological System Development and Function,Immune Cell Trafficking,Inflammatory Response	Cellular infiltration by macrophages	1.56e-05	0.000836	3.07779		0	BRCA1,HMOX1,IRF7,KLF15,LIPE,NDRG1,PDK4	7
Cellular Growth and Proliferation,Tissue Development	Proliferation of neural cells	0.00302	0.0201	1.6968		0.039	CAMK2A,DBI,EGR1,EGR3,MYLIP,NEU3,Prl2c2 (includes others),PTN	8
Lipid Metabolism,Molecular Transport,Small Molecule Biochemistry	Uptake of fatty acid	7.79e-05	0.00256	2.59176		0.068	ANGPTL4,LIPE,PLIN2,SLC43A3	4
Cellular Development,Cellular Growth and Proliferation	Colony formation of tumor cell lines	2.43e-05	0.00111	2.95468		0.072	BRCA1,EGR1,GRAMD1B,HELLS,ISG15,LGR6,NDRG1,PDK4,PTN,RRM2,Snhg20	11
Cellular Function and Maintenance	Cellular homeostasis	0.000342	0.00633	2.1986		0.078	ABCA1,ABCG1,ANGPTL4,BACE2,BRCA1,CPT1A,EGR1,EGR3,HMOX1,IRF7,KLF15,NDRG1,NEU3,PDK4,SCARA5,TFRC,UCP2	17
Cellular Development,Cellular Growth and Proliferation,Hematological System Development and Function,Lymphoid Tissue Structure and Development	Cell proliferation of T lymphocytes	0.00522	0.0254	1.59517		0.082	ABCG1,BRCA1,DBI,EGR1,EGR3,HMOX1,TFRC	7
Neurological Disease,Organismal Injury and Abnormalities	Movement disorders	5.53e-06	0.000409	3.38828		0.106	ABCA1,CAMK2A,ECH1,EGR1,EGR3,GRIA4,HELLS,HMGCS2,HMOX1,IRF7,ISG15,LGR6,MDGA1,NDRG1,NEU3,PDK4,Scd2,TFRC,UCP2	19
Cellular Development,Cellular Growth and Proliferation	Colony formation of carcinoma cell lines	0.00668	0.028	1.55284		0.132	BRCA1,EGR1,HELLS,LGR6	4
Lipid Metabolism,Small Molecule Biochemistry	Conversion of lipid	0.00219	0.016	1.79588		0.152	ANGPTL4,HMOX1,KLF15,LIPE	4
Cardiovascular Disease,Organismal Injury and Abnormalities	Foam cells	1.22e-06	0.000158	3.80134		0.152	ABCA1,ABCG1,ANGPTL4,HMOX1,PLIN2	5
Cellular Development,Cellular Growth and Proliferation	Proliferation of blood cells	0.000295	0.00572	2.2426		0.201	ABCG1,BRCA1,CPT1A,DBI,EGR1,EGR3,HMOX1,ISG15,Prl2c2 (includes others),PTN,TFRC	11
Nutritional Disease,Organismal Injury and Abnormalities	Obesity	5.26e-05	0.00196	2.70774		0.218	ABCG1,ANGPTL4,CPXM1,GRIA4,HMOX1,KLF15,LIPE,NEU3,PDK4,PLIN2,UCP2	11
Neurological Disease,Organismal Injury and Abnormalities	Degeneration of nervous system	0.00641	0.0275	1.56067		0.232	ABCA1,ABCG1,NDRG1,NEU3,TFRC	5
Organismal Injury and Abnormalities,Organismal Survival	Organismal death	1.8e-06	0.000198	3.70333		0.239	ABCA1,ABCG1,ANGPTL4,BACE2,BRCA1,COL2A1,CPT1A,DBI,DHRS3,DHX58,EGR3,GRIA4,HELLS,HMGCS2,HMOX1,IRF7,ISG15,KCTD12,MYLIP,NDRG1,NEU3,PLEKHA4,PLIN2,PTN,RRM2,Scd2,TFRC,UCP2	28
Cancer,Organismal Injury and Abnormalities	Cancer	0.00185	0.0159	1.7986		0.271	ABCA1,ABCG1,ANGPTL4,BACE2,BAZ1A,BRCA1,CAMK2A,CLDN15,COL15A1,COL2A1,CPT1A,CPXM1,DBI,DHRS3,DHX58,ECH1,EGR1,EGR3,GARIN5A,GRAMD1B,GRIA4,HELLS,HMGCS2,HMOX1,IRF7,ISG15,IZUMO4,KCTD12,KLF11,KLF15,LGR6,LIPE,LRRC39,MDGA1,MYLIP,NDRG1,NEU3,OLFML2A,PDK4,PLEKHA4,PLIN2,PRRT4,PTN,RNFT2,RRM2,S100a7a,SCARA5,Scd2,SLC16A6,SLC43A3,STBD1,TFRC,TMIE,UCP2	54
Organ Morphology,Reproductive System Development and Function,Tissue Morphology	Quantity of male germ cells	0.000457	0.00761	2.11862		0.277	ABCA1,BRCA1,EGR1,LIPE	4
Cancer,Organismal Injury and Abnormalities	Growth of tumor	0.00228	0.0165	1.78252		0.306	ANGPTL4,BRCA1,CPT1A,EGR1,EGR3,HMOX1,KCTD12,KLF15,NDRG1,PDK4,PTN,RRM2,S100a7a,Snhg20	14
Cardiovascular Disease,Organismal Injury and Abnormalities	Arteriosclerosis	0.000229	0.00497	2.30364		0.346	ABCA1,ABCG1,ANGPTL4,COL2A1,CPT1A,DHX58,EGR1,HMOX1,LIPE,PLIN2,SCARA5	11
Cardiovascular Disease,Organismal Injury and Abnormalities	Atherosclerosis	0.000912	0.0119	1.92445		0.346	ABCA1,ABCG1,ANGPTL4,CPT1A,DHX58,EGR1,HMOX1,LIPE,PLIN2,SCARA5	10
Cardiovascular Disease,Organismal Injury and Abnormalities	Vaso-occlusion	0.00159	0.0159	1.7986		0.346	ABCA1,ABCG1,ANGPTL4,CPT1A,DHX58,EGR1,HMOX1,LIPE,PLIN2,RRM2,SCARA5	11
Organismal Injury and Abnormalities	Size of lesion	0.000382	0.00683	2.16558		0.358	CAMK2A,COL2A1,EGR1,HMOX1,LIPE,RRM2,TFRC,UCP2	8
Molecular Transport	Export of molecule	0.000305	0.00578	2.23807		0.375	ABCA1,ABCG1,CAMK2A,HMOX1,LIPE,Scd2	6
Cell-To-Cell Signaling and Interaction,Cellular Function and Maintenance,Hematological System Development and Function,Inflammatory Response	Phagocytosis by macrophages	8.69e-05	0.00281	2.55129		0.389	ABCA1,HMOX1,IRF7,ISG15,UCP2	5
Cellular Development,Cellular Growth and Proliferation,Hematological System Development and Function,Lymphoid Tissue Structure and Development	Proliferation of T lymphocytes in spleen	7.69e-05	0.00255	2.59346		0.391	ABCG1,BRCA1,DBI,EGR3,HMOX1,TFRC	6
Cellular Function and Maintenance	Endocytosis by eukaryotic cells	0.000446	0.00745	2.12784		0.4	ABCA1,EGR1,HMOX1,IRF7,ISG15,NDRG1,UCP2	7
Organismal Injury and Abnormalities,Skeletal and Muscular Disorders	Musculoskeletal lesion	0.000873	0.0115	1.9393		0.416	ABCA1,ABCG1,ANGPTL4,BRCA1,COL15A1,COL2A1,CPT1A,HELLS,HMOX1,IRF7,KLF11,LIPE,NDRG1,PDK4,PLIN2,PTN,RRM2,SCARA5,TFRC	19
Organismal Injury and Abnormalities	Non-malignant disorder	5.24e-07	8.87e-05	4.05208		0.447	ABCA1,ABCG1,ANGPTL4,BACE2,BAZ1A,BRCA1,COL15A1,COL2A1,CPXM1,DHRS3,EGR1,EGR3,GARIN5A,HMOX1,IRF7,KCTD12,KLF11,LGR6,LRRC39,MYLIP,NDRG1,PDK4,PLEKHA4,RRM2,S100a7a,SCARA5	26
Cellular Development,Cellular Growth and Proliferation	Proliferation of lung cancer cell lines	0.00315	0.0207	1.68403		0.458	ANGPTL4,HMOX1,KLF11,MYLIP,PDK4,PTN,UCP2	7
Tissue Development	Accumulation of cells	0.00584	0.0274	1.56225		0.463	ABCG1,BRCA1,EGR1,EGR3,HMOX1	5
Inflammatory Response,Organismal Injury and Abnormalities	Inflammation of absolute anatomical region	0.00173	0.0159	1.7986		0.467	ABCA1,ABCG1,ANGPTL4,CAMK2A,COL2A1,CPT1A,EGR1,GRAMD1B,HMGCS2,HMOX1,IRF7,ISG15,KLF11,LIPE,PLIN2,PTN,RRM2,SCARA5,TFRC	19
Hematological Disease,Metabolic Disease,Organismal Injury and Abnormalities	Dysglycemia	1.78e-05	0.000891	3.05012		0.478	ABCG1,CPT1A,HELLS,KLF15,LIPE,PTN,UCP2	7
Cancer,Organismal Injury and Abnormalities	Abdominal neoplasm	0.000151	0.00382	2.41794		0.478	ABCA1,ABCG1,ANGPTL4,BACE2,BAZ1A,BRCA1,CAMK2A,CLDN15,COL15A1,COL2A1,CPT1A,CPXM1,DBI,DHRS3,DHX58,ECH1,EGR1,EGR3,GARIN5A,GRAMD1B,GRIA4,HELLS,HMGCS2,HMOX1,IRF7,ISG15,IZUMO4,KCTD12,KLF11,KLF15,LGR6,LIPE,LRRC39,MDGA1,MYLIP,NDRG1,NEU3,OLFML2A,PDK4,PLEKHA4,PLIN2,PRRT4,PTN,RNFT2,RRM2,SCARA5,Scd2,SLC16A6,SLC43A3,STBD1,TFRC,TMIE,UCP2	53
Lipid Metabolism,Small Molecule Biochemistry	Storage of lipid	1.22e-07	4.2e-05	4.37675		0.487	ABCA1,ABCG1,BRCA1,EGR1,LIPE,PLIN2	6
Cardiovascular Disease,Organismal Injury and Abnormalities	Vascular lesion	1.31e-07	4.2e-05	4.37675		0.509	ABCA1,ABCG1,ANGPTL4,COL2A1,EGR1,HMOX1,LGR6,LIPE,MDGA1,OLFML2A,PLIN2,UCP2	12
Cardiovascular Disease,Organismal Injury and Abnormalities	Arterial lesion	5.18e-07	8.87e-05	4.05208		0.509	ABCA1,ABCG1,ANGPTL4,COL2A1,EGR1,HMOX1,LGR6,LIPE,PLIN2,UCP2	10
Lipid Metabolism,Small Molecule Biochemistry,Vitamin and Mineral Metabolism	Synthesis of steroid	0.00274	0.0188	1.72584		0.529	ABCA1,ABCG1,DBI,EGR1,LIPE	5
Organismal Injury and Abnormalities	Growth of lesion	0.000768	0.0108	1.96658		0.532	ANGPTL4,BRCA1,CPT1A,EGR1,EGR3,HMOX1,KCTD12,KLF15,LGR6,NDRG1,PDK4,PTN,RRM2,S100a7a,Snhg20	15
Cellular Function and Maintenance	Endocytosis	4.18e-05	0.00162	2.79048		0.548	ABCA1,EGR1,HMOX1,IRF7,ISG15,NDRG1,NEU3,SCARA5,TFRC,UCP2	10
Tissue Morphology	Quantity of cells	0.000349	0.00642	2.19246		0.552	ABCA1,ABCG1,BRCA1,CAMK2A,CLDN15,DBI,EGR1,EGR3,HELLS,HMOX1,ISG15,KCTD12,LIPE,NEU3,PDK4,PTN,TFRC,UCP2	18
Cancer,Organismal Injury and Abnormalities	Intraabdominal organ tumor	0.000293	0.00571	2.24336		0.555	ABCA1,ABCG1,ANGPTL4,BACE2,BAZ1A,BRCA1,CAMK2A,CLDN15,COL15A1,COL2A1,CPT1A,CPXM1,DBI,DHRS3,DHX58,ECH1,EGR1,EGR3,GARIN5A,GRAMD1B,GRIA4,HELLS,HMGCS2,HMOX1,IRF7,ISG15,IZUMO4,KCTD12,KLF11,KLF15,LGR6,LIPE,LRRC39,MDGA1,NDRG1,NEU3,OLFML2A,PDK4,PLEKHA4,PLIN2,PRRT4,PTN,RNFT2,RRM2,SCARA5,Scd2,SLC16A6,SLC43A3,STBD1,TFRC,TMIE,UCP2	52
Cellular Development,Cellular Growth and Proliferation	Proliferation of progenitor cells	0.00656	0.0277	1.55752		0.579	ABCG1,EGR1,EGR3,Prl2c2 (includes others),TFRC	5
Carbohydrate Metabolism	Uptake of monosaccharide	0.000816	0.0112	1.95078		0.581	CAMK2A,CPT1A,EGR1,KLF15,LIPE,PDK4	6
Carbohydrate Metabolism	Metabolism of carbohydrate	0.00271	0.0187	1.72816		0.581	COL2A1,CPT1A,DBI,LIPE,NEU3,PDK4,PLIN2,STBD1	8
Cell-To-Cell Signaling and Interaction	Binding of tumor cell lines	0.000104	0.00305	2.5157		0.6	ANGPTL4,EGR1,EGR3,GRIA4,KLF15,NEU3,TFRC,UCP2	8
Cell Death and Survival,Organismal Injury and Abnormalities	Cell death of immune cells	0.00194	0.0159	1.7986		0.63	ABCG1,BRCA1,DHX58,EGR1,EGR3,HMOX1,ISG15,PTN	8
Cellular Development,Cellular Growth and Proliferation	Proliferation of prostate cancer cell lines	9.81e-06	0.000629	3.20135		0.631	BRCA1,EGR1,HELLS,HMOX1,KCTD12,NDRG1,PDK4,PTN,RRM2	9
Molecular Transport	Transport of molecule	0.000219	0.00486	2.31336		0.646	ABCA1,ABCG1,BACE2,BRCA1,CAMK2A,CPT1A,EGR1,HMOX1,KLF15,LIPE,PLIN2,SCARA5,Scd2,SLC16A6,TFRC,UCP2	16
Organismal Development	Size of body	8.95e-08	4.13e-05	4.38405		0.657	ABCA1,ANGPTL4,BACE2,BRCA1,CAMK2A,COL2A1,DBI,DHRS3,GRIA4,HELLS,HMOX1,NDRG1,PLIN2,PTN,Scd2	15
Cancer,Organismal Injury and Abnormalities	Non-central nervous system malignant neoplasm	0.00383	0.0222	1.65365		0.663	ABCA1,ABCG1,ANGPTL4,BACE2,BAZ1A,BRCA1,CAMK2A,CLDN15,COL15A1,COL2A1,CPT1A,CPXM1,DBI,DHRS3,DHX58,ECH1,EGR1,EGR3,GARIN5A,GRAMD1B,GRIA4,HELLS,HMGCS2,HMOX1,IRF7,ISG15,IZUMO4,KCTD12,KLF11,KLF15,LGR6,LIPE,LRRC39,MDGA1,MYLIP,NDRG1,NEU3,OLFML2A,PDK4,PLEKHA4,PLIN2,PRRT4,PTN,RNFT2,RRM2,SCARA5,Scd2,SLC16A6,SLC43A3,STBD1,TFRC,TMIE,UCP2	53
Organismal Injury and Abnormalities	Fibrosis	0.00619	0.0275	1.56067		0.685	COL15A1,COL2A1,EGR1,HMGCS2,HMOX1,ISG15,KLF15,LIPE,PLIN2,TFRC	10
Cancer,Organismal Injury and Abnormalities	Extracranial solid tumor	0.00105	0.0129	1.88941		0.691	ABCA1,ABCG1,ANGPTL4,BACE2,BAZ1A,BRCA1,CAMK2A,CLDN15,COL15A1,COL2A1,CPT1A,CPXM1,DBI,DHRS3,DHX58,ECH1,EGR1,EGR3,GARIN5A,GRAMD1B,GRIA4,HELLS,HMGCS2,HMOX1,IRF7,ISG15,IZUMO4,KCTD12,KLF11,KLF15,LGR6,LIPE,LRRC39,MDGA1,MYLIP,NDRG1,NEU3,OLFML2A,PDK4,PLEKHA4,PLIN2,PRRT4,PTN,RNFT2,RRM2,S100a7a,SCARA5,Scd2,SLC16A6,SLC43A3,STBD1,TFRC,TMIE,UCP2	54
Hematological System Development and Function,Tissue Morphology	Quantity of antigen presenting cells	0.00799	0.0324	1.48945		0.692	ABCA1,DBI,HMOX1,LIPE,PTN	5
Cancer,Organismal Injury and Abnormalities	Invasive cancer	4.3e-08	3.3e-05	4.48149		0.711	ABCA1,ANGPTL4,BRCA1,COL15A1,CPT1A,ECH1,EGR1,EGR3,HELLS,HMGCS2,HMOX1,IRF7,ISG15,KCTD12,KLF15,LIPE,NDRG1,PDK4,PTN,RNFT2,RRM2,S100a7a,UCP2	23
Cellular Movement	Cell movement of tumor cell lines	0.00179	0.0159	1.7986		0.721	ABCA1,ANGPTL4,BRCA1,CPT1A,EGR1,HMOX1,ISG15,KLF15,MYLIP,NDRG1,NEU3,PDK4,PTN,RRM2,TFRC,UCP2	16
Cellular Movement	Migration of carcinoma cell lines	0.00367	0.0222	1.65365		0.743	ANGPTL4,CPT1A,HMOX1,ISG15,MYLIP,NDRG1,PTN,TFRC	8
Lipid Metabolism,Molecular Transport,Small Molecule Biochemistry	Accumulation of sterol	9.69e-05	0.00293	2.53313		0.762	ABCA1,ABCG1,GRAMD1B,HMOX1	4
Cell Death and Survival,Organismal Injury and Abnormalities	Apoptosis of leukocytes	0.0041	0.0222	1.65365		0.786	ABCG1,BRCA1,DHX58,EGR1,EGR3,ISG15	6
Cell Death and Survival,Organismal Injury and Abnormalities	Cell death of thymocytes	0.000776	0.0109	1.96257		0.805	BRCA1,EGR1,EGR3,PTN	4
Cellular Development,Cellular Growth and Proliferation	Cell proliferation of carcinoma cell lines	7.06e-05	0.00249	2.6038		0.806	ANGPTL4,DHX58,EGR1,HELLS,HMGCS2,HMOX1,KLF11,MYLIP,PDK4,PTN,RRM2,TFRC,UCP2	13
Cell Morphology,Cellular Function and Maintenance	Autophagy	0.00365	0.0222	1.65365		0.816	BRCA1,CPT1A,HMOX1,IRF7,NDRG1,NEU3,PDK4,UCP2	8
Behavior	Locomotion	2.75e-05	0.00118	2.92812		0.816	ABCA1,CAMK2A,EGR1,EGR3,HMOX1,KCTD12,NEU3,TFRC	8
Cellular Movement	Migration of tumor cell lines	0.00668	0.028	1.55284		0.857	ANGPTL4,BRCA1,CPT1A,EGR1,HMOX1,ISG15,KLF15,MYLIP,NDRG1,PDK4,PTN,RRM2,TFRC,UCP2	14
Organismal Injury and Abnormalities	Atrophy of organ	1.88e-05	0.000924	3.03433		0.861	ABCA1,BRCA1,EGR1,EGR3,GRIA4,NDRG1,PTN,RRM2,TFRC	9
Inflammatory Response,Organismal Injury and Abnormalities	Inflammation of organ	0.00373	0.0222	1.65365		0.884	ABCA1,ABCG1,CAMK2A,COL15A1,EGR1,GRAMD1B,HMGCS2,HMOX1,IRF7,ISG15,LIPE,PDK4,PLIN2,RRM2,SCARA5,TFRC	16
Cellular Development,Cellular Growth and Proliferation	Cell proliferation of tumor cell lines	0.000689	0.0102	1.9914		0.932	ANGPTL4,BACE2,BRCA1,DHX58,EGR1,GRAMD1B,HELLS,HMGCS2,HMOX1,KCTD12,KLF11,KLF15,MYLIP,NDRG1,PDK4,PTN,RRM2,S100a7a,Snhg20,TFRC,UCP2	21
Cancer,Organismal Injury and Abnormalities	Advanced malignant tumor	0.00112	0.0135	1.86967		0.958	ABCA1,ANGPTL4,BRCA1,COL15A1,CPT1A,HMOX1,IRF7,ISG15,LIPE,NDRG1,PTN,RRM2,S100a7a,UCP2	14
Cancer,Organismal Injury and Abnormalities	Metastasis	0.00209	0.0159	1.7986		0.958	ABCA1,ANGPTL4,BRCA1,CPT1A,HMOX1,IRF7,ISG15,LIPE,NDRG1,PTN,RRM2,S100a7a,UCP2	13
Hematological System Development and Function,Tissue Morphology	Quantity of leukocytes	9.37e-05	0.00293	2.53313		0.96	ABCA1,ABCG1,BRCA1,DBI,EGR1,EGR3,HELLS,HMOX1,ISG15,LIPE,NEU3,PTN,TFRC	13
Lipid Metabolism,Small Molecule Biochemistry	Hydrolysis of triacylglycerol	2.1e-06	0.000218	3.66154		0.975	ANGPTL4,CPT1A,LIPE,PLIN2	4
Cell Death and Survival	Cell viability	0.00148	0.0159	1.7986		0.984	ABCA1,BRCA1,CAMK2A,CPT1A,EGR1,EGR3,HELLS,HMOX1,NDRG1,PDK4,PLIN2,PTN,RRM2,Snhg20,TFRC	15
Cell Morphology,Cellular Function and Maintenance	Autophagy of cells	0.0023	0.0166	1.77989		1	BRCA1,HMOX1,IRF7,NDRG1,NEU3,PDK4,UCP2	7
Cancer,Organismal Injury and Abnormalities	Subcutaneous tumor	0.000402	0.00706	2.1512		1	ANGPTL4,COL15A1,COL2A1,CPT1A,KCTD12,KLF11,NDRG1,PDK4,RRM2,SCARA5	10
Organismal Injury and Abnormalities	Abnormal morphology of abdomen	0.00183	0.0159	1.7986		1	ABCA1,ANGPTL4,BRCA1,CLDN15,DHX58,EGR1,HELLS,HMOX1,PTN,RRM2	10
Neurological Disease,Organismal Injury and Abnormalities	Sensory disorders	0.00508	0.0251	1.60033		1	ABCA1,ABCG1,BRCA1,CAMK2A,COL2A1,PDK4,TMIE	7
Inflammatory Response,Organismal Injury and Abnormalities	Inflammation of body cavity	0.00279	0.019	1.72125		1.008	ABCA1,ABCG1,CAMK2A,EGR1,GRAMD1B,HMGCS2,HMOX1,IRF7,ISG15,LIPE,PLIN2,SCARA5,TFRC	13
Cellular Movement	Cell movement of carcinoma cell lines	0.00122	0.0146	1.83565		1.052	ANGPTL4,CPT1A,HMOX1,ISG15,MYLIP,NDRG1,NEU3,PTN,TFRC	9
Energy Production,Lipid Metabolism,Small Molecule Biochemistry	Oxidation of oleic acid	6e-07	8.87e-05	4.05208		1.067	ABCA1,CPT1A,PLIN2,UCP2	4
Organismal Injury and Abnormalities,Renal and Urological Disease	Glomerulosclerosis	0.000595	0.00908	2.04191		1.067	ABCA1,HMGCS2,HMOX1,KLF15,TFRC	5
Endocrine System Disorders,Hematological Disease,Metabolic Disease,Organismal Injury and Abnormalities	Hyperglycemia	0.00226	0.0163	1.78781		1.067	KLF15,LIPE,PTN,UCP2	4
Cellular Development,Cellular Growth and Proliferation	Cell proliferation of adenocarcinoma cell lines	0.0013	0.0151	1.82102		1.069	ANGPTL4,KLF11,PDK4,RRM2,UCP2	5
Carbohydrate Metabolism	Quantity of carbohydrate	0.00134	0.0151	1.82102		1.078	ABCA1,ABCG1,CPT1A,LIPE,PDK4,PLIN2,STBD1,UCP2	8
Cell Death and Survival,Organismal Injury and Abnormalities	Cell death of T lymphocytes	0.00319	0.0209	1.67985		1.109	BRCA1,DHX58,EGR1,EGR3,PTN	5
Cancer,Organismal Injury and Abnormalities	Metastasis of carcinoma cell lines	0.00519	0.0254	1.59517		1.131	ANGPTL4,ISG15,NDRG1,UCP2	4
Digestive System Development and Function,Gastrointestinal Disease,Hepatic System Development and Function,Hepatic System Disease,Inflammatory Disease,Inflammatory Response,Organ Development,Organismal Injury and Abnormalities	Inflammation of liver	0.000721	0.0104	1.98297		1.172	EGR1,HMOX1,IRF7,ISG15,PLIN2,SCARA5,TFRC	7
Cellular Compromise	Degeneration of cells	0.00777	0.0317	1.49894		1.172	ABCA1,ABCG1,COL15A1,NDRG1,TFRC	5
Cell-To-Cell Signaling and Interaction,Nervous System Development and Function	Long-term potentiation	0.00135	0.0151	1.82102		1.179	CAMK2A,DBI,EGR1,GRIA4,PTN	5
Energy Production,Lipid Metabolism,Small Molecule Biochemistry	Oxidation of palmitic acid	2.05e-05	0.000996	3.00174		1.181	CPT1A,HMGCS2,PDK4,UCP2	4
Cell Death and Survival	Cell survival	0.000745	0.0106	1.97469		1.197	ABCA1,BRCA1,CAMK2A,CPT1A,EGR1,EGR3,HELLS,HMOX1,NDRG1,PDK4,PLIN2,PTN,RRM2,Snhg20,TFRC,UCP2	16
Organismal Injury and Abnormalities	Abnormal morphology of body cavity	0.00114	0.0138	1.86012		1.206	ABCA1,ANGPTL4,BRCA1,CLDN15,COL2A1,CPT1A,DHRS3,DHX58,EGR1,HELLS,HMOX1,KLF15,PTN,RRM2	14
Organismal Development	Growth of organism	0.00299	0.0199	1.70115		1.219	ABCA1,BRCA1,DBI,HMOX1,ISG15,Prl2c2 (includes others),PTN,TFRC,UCP2	9
Lipid Metabolism,Small Molecule Biochemistry	Hydrolysis of lipid	9.94e-05	0.00299	2.52433		1.262	ANGPTL4,CPT1A,LIPE,NEU3,PLIN2	5
Energy Production,Lipid Metabolism,Small Molecule Biochemistry	Oxidation of fatty acid	2.19e-07	5.62e-05	4.25026		1.386	ABCA1,ANGPTL4,CPT1A,HMGCS2,LIPE,PDK4,PLIN2,UCP2	8
Lipid Metabolism,Small Molecule Biochemistry	Lipolysis	0.000103	0.00305	2.5157		1.392	ANGPTL4,CPT1A,LIPE,NEU3,PLIN2,Prl2c2 (includes others)	6
Energy Production,Lipid Metabolism,Small Molecule Biochemistry	Oxidation of long chain fatty acid	1.03e-07	4.13e-05	4.38405		1.461	ABCA1,CPT1A,HMGCS2,PDK4,PLIN2,UCP2	6
Organismal Injury and Abnormalities,Reproductive System Disease	Abnormal morphology of reproductive system	3.78e-06	0.000316	3.50031		1.474	ABCA1,ABCG1,BAZ1A,BRCA1,DHRS3,DHX58,EGR1,HMOX1,LIPE,PTN,SCARA5	11
Organismal Injury and Abnormalities,Respiratory Disease	Lung lesion	1.53e-05	0.000836	3.07779		1.514	ABCA1,ABCG1,ANGPTL4,BACE2,BAZ1A,BRCA1,COL15A1,COL2A1,CPT1A,DBI,EGR1,EGR3,GRAMD1B,GRIA4,HELLS,HMGCS2,HMOX1,IRF7,IZUMO4,KCTD12,KLF11,KLF15,LGR6,LIPE,MDGA1,MYLIP,NDRG1,PDK4,PLEKHA4,PLIN2,PRRT4,PTN,RNFT2,RRM2,SCARA5,SLC43A3,UCP2	37
Infectious Diseases,Organismal Injury and Abnormalities	Infection of mammalia	0.00359	0.0222	1.65365		1.519	DHX58,HMOX1,IRF7,ISG15,UCP2	5
Cancer,Organismal Injury and Abnormalities	Neoplasia of cells	0.000844	0.0114	1.9431		1.605	ABCA1,ABCG1,ANGPTL4,BACE2,BRCA1,COL15A1,COL2A1,CPT1A,CPXM1,DBI,DHX58,EGR1,EGR3,GRAMD1B,GRIA4,HELLS,HMGCS2,HMOX1,IRF7,ISG15,IZUMO4,KCTD12,KLF11,KLF15,LGR6,LIPE,MYLIP,NDRG1,NEU3,PDK4,PLEKHA4,PTN,RNFT2,RRM2,SCARA5,SLC16A6,TFRC,TMIE,UCP2	39
Dermatological Diseases and Conditions,Neurological Disease,Organismal Injury and Abnormalities	Hyperesthesia	0.00134	0.0151	1.82102		1.715	ABCA1,ABCG1,CAMK2A,PDK4	4
Connective Tissue Development and Function,Tissue Morphology	Quantity of adipose tissue	0.000287	0.00565	2.24795		1.754	ANGPTL4,BRCA1,HELLS,LIPE,PLIN2,UCP2	6
Cancer,Organismal Injury and Abnormalities	Neoplasia of tumor cell lines	2.72e-05	0.00118	2.92812		1.831	ABCA1,ANGPTL4,BRCA1,CPT1A,EGR1,HMOX1,IRF7,ISG15,LGR6,NDRG1,PDK4,UCP2	12
Cancer,Organismal Injury and Abnormalities	Cancer of cells	6.96e-05	0.00248	2.60555		1.917	ABCA1,ABCG1,ANGPTL4,BACE2,BRCA1,COL15A1,COL2A1,CPT1A,CPXM1,DBI,DHX58,EGR1,EGR3,GRAMD1B,GRIA4,HELLS,HMGCS2,HMOX1,IRF7,ISG15,IZUMO4,KCTD12,KLF11,KLF15,LGR6,LIPE,MYLIP,NDRG1,NEU3,PDK4,PLEKHA4,PTN,RNFT2,RRM2,SLC16A6,TFRC,TMIE,UCP2	38
Cancer,Organismal Injury and Abnormalities	Metastasis of tumor cell lines	0.000466	0.00773	2.11182		1.933	ABCA1,ANGPTL4,BRCA1,CPT1A,HMOX1,IRF7,ISG15,NDRG1,UCP2	9
Organismal Injury and Abnormalities,Reproductive System Disease	Abnormal morphology of internal genitalia	4.36e-07	8.83e-05	4.05404		1.949	ABCA1,ABCG1,BAZ1A,BRCA1,DHX58,EGR1,HMOX1,LIPE,PTN,SCARA5	10
Energy Production,Lipid Metabolism,Small Molecule Biochemistry	Beta-oxidation of fatty acid	0.000108	0.00309	2.51004		1.96	ABCA1,CPT1A,HMGCS2,LIPE	4
Energy Production	Consumption of oxygen	0.000506	0.00817	2.08778		1.982	ABCG1,ANGPTL4,BRCA1,HMOX1,UCP2	5
Lipid Metabolism,Small Molecule Biochemistry	Catabolism of lipid	0.00216	0.0159	1.7986		1.982	CPT1A,HMGCS2,LIPE,NEU3	4
Connective Tissue Development and Function,Tissue Morphology	Quantity of connective tissue	5.43e-07	8.87e-05	4.05208		1.998	ABCA1,ANGPTL4,BRCA1,COL2A1,EGR1,HELLS,HMOX1,LIPE,PDK4,PLIN2,TFRC,UCP2	12
Gastrointestinal Disease,Hepatic System Disease,Organismal Injury and Abnormalities	Liver lesion	3.25e-05	0.0013	2.88606	Increased	2.294	ABCA1,ABCG1,BAZ1A,BRCA1,CAMK2A,COL15A1,COL2A1,CPT1A,CPXM1,DBI,DHRS3,EGR1,GARIN5A,GRAMD1B,GRIA4,HELLS,HMGCS2,HMOX1,IRF7,ISG15,KCTD12,MDGA1,NDRG1,OLFML2A,PDK4,PLEKHA4,PLIN2,PRRT4,RNFT2,RRM2,SCARA5,Scd2,SLC16A6,STBD1,TFRC,TMIE,UCP2	37
Cancer,Organismal Injury and Abnormalities,Reproductive System Disease	Mammary tumor	7.68e-08	4.13e-05	4.38405			ABCA1,ANGPTL4,BACE2,BRCA1,CAMK2A,COL15A1,CPT1A,CPXM1,DHRS3,DHX58,ECH1,EGR1,EGR3,GRIA4,HELLS,HMGCS2,HMOX1,IRF7,KCTD12,KLF11,KLF15,LGR6,LIPE,MDGA1,OLFML2A,PDK4,PLIN2,PTN,RNFT2,RRM2,S100a7a,SLC43A3,TFRC,UCP2	34
Cancer,Organismal Injury and Abnormalities,Reproductive System Disease	Breast cancer	1.61e-07	4.76e-05	4.32239			ABCA1,ANGPTL4,BACE2,BRCA1,CAMK2A,COL15A1,CPT1A,CPXM1,DHRS3,DHX58,ECH1,EGR1,EGR3,GRIA4,HELLS,HMGCS2,HMOX1,IRF7,KCTD12,KLF11,KLF15,LGR6,LIPE,MDGA1,OLFML2A,PDK4,PLIN2,PTN,RNFT2,RRM2,SLC43A3,TFRC,UCP2	33
Cancer,Organismal Injury and Abnormalities	Multiple cancers	1.79e-07	4.93e-05	4.30715			ABCA1,ABCG1,ANGPTL4,BACE2,BRCA1,CAMK2A,COL15A1,COL2A1,CPT1A,CPXM1,DBI,DHRS3,DHX58,ECH1,EGR1,EGR3,GRAMD1B,GRIA4,HELLS,HMGCS2,HMOX1,IRF7,KCTD12,KLF11,KLF15,LGR6,LIPE,MDGA1,OLFML2A,PDK4,PLEKHA4,PLIN2,PTN,RNFT2,RRM2,SLC43A3,TFRC,UCP2	38
Lipid Metabolism,Small Molecule Biochemistry,Vitamin and Mineral Metabolism	Homeostasis of cholesterol	5.98e-07	8.87e-05	4.05208			ABCA1,ABCG1,DBI,GRAMD1B,LIPE,MYLIP	6
Cancer,Organismal Injury and Abnormalities,Reproductive System Disease	Invasive breast cancer	6.59e-07	9.38e-05	4.0278			ABCA1,BRCA1,COL15A1,ECH1,EGR3,HELLS,HMGCS2,KCTD12,KLF15,PDK4,RNFT2,RRM2	12
Cancer,Organismal Injury and Abnormalities,Reproductive System Disease	Invasive breast carcinoma	1.01e-06	0.000139	3.85699			BRCA1,COL15A1,ECH1,EGR3,HELLS,HMGCS2,KCTD12,KLF15,PDK4,RNFT2,RRM2	11
Cancer,Organismal Injury and Abnormalities	Genitourinary tumor	1.23e-06	0.000158	3.80134			ABCA1,ABCG1,ANGPTL4,BACE2,BRCA1,CAMK2A,CLDN15,COL15A1,COL2A1,CPT1A,CPXM1,DBI,DHRS3,DHX58,ECH1,EGR1,EGR3,GRAMD1B,GRIA4,HELLS,HMGCS2,HMOX1,IRF7,ISG15,IZUMO4,KCTD12,KLF11,KLF15,LGR6,LIPE,LRRC39,MDGA1,MYLIP,NDRG1,NEU3,OLFML2A,PDK4,PLEKHA4,PLIN2,PRRT4,PTN,RNFT2,RRM2,S100a7a,SCARA5,SLC16A6,SLC43A3,STBD1,TFRC,TMIE,UCP2	51
Cancer,Neurological Disease,Organismal Injury and Abnormalities	Grade 4 high grade glioma	1.28e-06	0.000159	3.7986			ABCA1,BACE2,BAZ1A,BRCA1,CAMK2A,COL15A1,COL2A1,CPT1A,CPXM1,DHX58,ECH1,EGR3,GARIN5A,GRAMD1B,GRIA4,HELLS,HMGCS2,HMOX1,IRF7,KLF11,KLF15,LGR6,LIPE,LRRC39,MDGA1,NDRG1,OLFML2A,PDK4,PLEKHA4,PLIN2,PRRT4,RNFT2,RRM2,SCARA5,SLC16A6,STBD1,TFRC,TMIE	38
Cancer,Neurological Disease,Organismal Injury and Abnormalities	Grade 4 astrocytoma	1.33e-06	0.000159	3.7986			ABCA1,BACE2,BAZ1A,BRCA1,CAMK2A,COL15A1,COL2A1,CPT1A,CPXM1,DHX58,ECH1,EGR3,GARIN5A,GRAMD1B,GRIA4,HELLS,HMGCS2,HMOX1,IRF7,KLF11,KLF15,LGR6,LIPE,LRRC39,MDGA1,NDRG1,OLFML2A,PDK4,PLEKHA4,PLIN2,PRRT4,RNFT2,RRM2,SCARA5,SLC16A6,STBD1,TFRC,TMIE	38
Cancer,Neurological Disease,Organismal Injury and Abnormalities	Brain astrocytoma	1.44e-06	0.000168	3.77469			ABCA1,BACE2,BAZ1A,BRCA1,CAMK2A,COL15A1,COL2A1,CPT1A,CPXM1,DHX58,ECH1,EGR3,GARIN5A,GRAMD1B,GRIA4,HELLS,HMGCS2,HMOX1,IRF7,KLF11,KLF15,LGR6,LIPE,LRRC39,MDGA1,NDRG1,OLFML2A,PDK4,PLEKHA4,PLIN2,PRRT4,RNFT2,RRM2,SCARA5,SLC16A6,STBD1,TFRC,TMIE	38
Cancer,Organismal Injury and Abnormalities	Breast or ovarian neoplasm	1.53e-06	0.000173	3.76195			ABCA1,ABCG1,ANGPTL4,BACE2,BRCA1,CAMK2A,COL15A1,COL2A1,CPT1A,CPXM1,DHRS3,DHX58,ECH1,EGR1,EGR3,GRIA4,HELLS,HMGCS2,HMOX1,IRF7,KCTD12,KLF11,KLF15,LGR6,LIPE,MDGA1,OLFML2A,PDK4,PLIN2,PTN,RNFT2,RRM2,S100a7a,SLC43A3,TFRC,UCP2	36
Cancer,Organismal Injury and Abnormalities,Reproductive System Disease	Breast carcinoma	1.95e-06	0.000208	3.68194			ABCA1,ANGPTL4,BRCA1,CAMK2A,COL15A1,CPT1A,CPXM1,DHRS3,DHX58,ECH1,EGR1,EGR3,HELLS,HMGCS2,IRF7,KCTD12,KLF15,LGR6,LIPE,MDGA1,OLFML2A,PDK4,PLIN2,RNFT2,RRM2,SLC43A3,UCP2	27
Endocrine System Disorders,Gastrointestinal Disease,Metabolic Disease,Organismal Injury and Abnormalities	Diabetes mellitus	2.74e-06	0.00027	3.56864			ABCA1,ABCG1,Acot1,ANGPTL4,COL15A1,COL2A1,CPT1A,DBI,DHRS3,EGR1,EGR3,HMGCS2,IRF7,ISG15,KLF11,KLF15,Oasl2,PDK4,RRM2,SCARA5,Scd2,SLC16A6,TFRC,UCP2	24
Endocrine System Disorders,Organismal Injury and Abnormalities,Reproductive System Disease	Abnormal morphology of gonad	3.19e-06	0.000293	3.53313			ABCA1,ABCG1,BAZ1A,BRCA1,EGR1,HMOX1,LIPE,PTN,SCARA5	9
Cancer,Organismal Injury and Abnormalities,Reproductive System Disease	Breast or ovarian cancer	3.2e-06	0.000293	3.53313			ABCA1,ABCG1,ANGPTL4,BACE2,BRCA1,CAMK2A,COL15A1,COL2A1,CPT1A,CPXM1,DHRS3,DHX58,ECH1,EGR1,EGR3,GRIA4,HELLS,HMGCS2,HMOX1,IRF7,KCTD12,KLF11,KLF15,LGR6,LIPE,MDGA1,OLFML2A,PDK4,PLIN2,PTN,RNFT2,RRM2,SLC43A3,TFRC,UCP2	35
Cancer,Organismal Injury and Abnormalities	Malignant genitourinary solid tumor	3.48e-06	0.000298	3.52578			ABCA1,ABCG1,ANGPTL4,BACE2,BRCA1,CAMK2A,CLDN15,COL15A1,COL2A1,CPT1A,CPXM1,DBI,DHRS3,DHX58,ECH1,EGR1,EGR3,GRAMD1B,GRIA4,HELLS,HMGCS2,HMOX1,IRF7,ISG15,IZUMO4,KCTD12,KLF11,KLF15,LGR6,LIPE,LRRC39,MDGA1,MYLIP,NDRG1,NEU3,OLFML2A,PDK4,PLEKHA4,PLIN2,PRRT4,PTN,RNFT2,RRM2,SCARA5,SLC16A6,SLC43A3,STBD1,TFRC,TMIE,UCP2	50
Cancer,Organismal Injury and Abnormalities,Reproductive System Disease	Female genital tract serous carcinoma	3.49e-06	0.000298	3.52578			ABCG1,BRCA1,COL15A1,HELLS,ISG15,KCTD12,PDK4,PTN,RRM2,TFRC	10
Cancer,Organismal Injury and Abnormalities	Pelvic serous carcinoma	3.49e-06	0.000298	3.52578			ABCG1,BRCA1,COL15A1,HELLS,ISG15,KCTD12,PDK4,PTN,RRM2,TFRC	10
Lipid Metabolism,Small Molecule Biochemistry	Homeostasis of lipid	3.92e-06	0.000321	3.49349			ABCA1,ABCG1,ANGPTL4,DBI,GRAMD1B,LIPE,MYLIP	7
Cell-mediated Immune Response,Cellular Development,Cellular Function and Maintenance,Cellular Growth and Proliferation,Embryonic Development,Hematological System Development and Function,Hematopoiesis,Lymphoid Tissue Structure and Development,Organ Development,Organismal Development,Tissue Development	Metabolism by thymocytes	4.62e-06	0.000363	3.44009			EGR1,EGR3	2
Connective Tissue Disorders,Organismal Injury and Abnormalities	Loss of retroperitoneal fat pad	4.62e-06	0.000363	3.44009			ABCA1,ABCG1	2
Cancer,Organismal Injury and Abnormalities	Genitourinary carcinoma	5.33e-06	0.000402	3.39577			ABCA1,ABCG1,ANGPTL4,BRCA1,CAMK2A,CLDN15,COL15A1,COL2A1,CPT1A,CPXM1,DBI,DHRS3,DHX58,ECH1,EGR1,EGR3,GRAMD1B,GRIA4,HELLS,HMGCS2,HMOX1,IRF7,ISG15,IZUMO4,KCTD12,KLF11,KLF15,LGR6,LIPE,LRRC39,MDGA1,MYLIP,NDRG1,NEU3,OLFML2A,PDK4,PLEKHA4,PLIN2,PRRT4,PTN,RNFT2,RRM2,SCARA5,SLC43A3,STBD1,TFRC,TMIE,UCP2	48
Cancer,Organismal Injury and Abnormalities	Invasive carcinoma	6.15e-06	0.000437	3.35952			BRCA1,COL15A1,ECH1,EGR1,EGR3,HELLS,HMGCS2,KCTD12,KLF15,PDK4,RNFT2,RRM2	12
Connective Tissue Development and Function,Tissue Development	Function of adipose tissue	6.25e-06	0.000437	3.35952			ANGPTL4,DBI,LIPE,PLIN2	4
Connective Tissue Disorders,Organismal Injury and Abnormalities	Abnormal morphology of white adipose tissue	6.72e-06	0.000454	3.34294			ABCA1,ABCG1,LIPE,PLIN2	4
Lipid Metabolism,Small Molecule Biochemistry	Removal of lipid	6.72e-06	0.000454	3.34294			ABCA1,ABCG1,ANGPTL4,PLIN2	4
Cancer,Gastrointestinal Disease,Organismal Injury and Abnormalities	Hepato-pancreato-biliary cancer	7.85e-06	0.000511	3.29158			ABCA1,ABCG1,BACE2,BAZ1A,BRCA1,CAMK2A,COL15A1,COL2A1,CPT1A,CPXM1,DBI,DHRS3,DHX58,EGR1,GRAMD1B,GRIA4,HELLS,HMGCS2,HMOX1,ISG15,KCTD12,KLF11,LIPE,LRRC39,MDGA1,NDRG1,OLFML2A,PDK4,PLEKHA4,PLIN2,PRRT4,RNFT2,RRM2,Scd2,SLC16A6,SLC43A3,STBD1,TFRC,TMIE,UCP2	40
Cancer,Endocrine System Disorders,Organismal Injury and Abnormalities,Reproductive System Disease	Serous ovarian adenocarcinoma	1.01e-05	0.000639	3.1945			ABCG1,BRCA1,COL15A1,HELLS,KCTD12,PDK4,RRM2,TFRC	8
Cancer,Organismal Injury and Abnormalities	Upper abdominal cancer	1.18e-05	0.000719	3.14327			ABCA1,ABCG1,ANGPTL4,BACE2,BAZ1A,BRCA1,CAMK2A,COL15A1,COL2A1,CPT1A,CPXM1,DBI,DHRS3,DHX58,EGR1,EGR3,GRAMD1B,GRIA4,HELLS,HMGCS2,HMOX1,ISG15,KCTD12,KLF11,LGR6,LIPE,LRRC39,MDGA1,NDRG1,OLFML2A,PDK4,PLEKHA4,PLIN2,PRRT4,PTN,RNFT2,RRM2,SCARA5,Scd2,SLC16A6,SLC43A3,STBD1,TFRC,TMIE,UCP2	45
Endocrine System Disorders,Gastrointestinal Disease,Metabolic Disease,Organismal Injury and Abnormalities	Diabetic complication	1.26e-05	0.000757	3.1209			ABCA1,ABCG1,Acot1,ANGPTL4,COL15A1,COL2A1,DBI,DHRS3,EGR1,EGR3,HMGCS2,PDK4,RRM2,SCARA5	14
Nucleic Acid Metabolism	Metabolism of nucleic acid component or derivative	1.37e-05	0.000792	3.10127			ABCA1,Acot1,CPT1A,DBI,HMGCS2,HMOX1,LIPE,Oasl2,RRM2,UCP2	10
Lipid Metabolism,Molecular Transport,Small Molecule Biochemistry,Vitamin and Mineral Metabolism	Accumulation of all-trans-retinyl esters	1.38e-05	0.000792	3.10127			DHRS3,PLIN2	2
Cancer,Organismal Injury and Abnormalities	Breast or pancreatic cancer	1.4e-05	0.000792	3.10127			ABCA1,ABCG1,ANGPTL4,BACE2,BRCA1,CAMK2A,COL15A1,COL2A1,CPT1A,CPXM1,DHRS3,DHX58,ECH1,EGR1,EGR3,GRAMD1B,GRIA4,HELLS,HMGCS2,HMOX1,IRF7,KCTD12,KLF11,KLF15,LGR6,LIPE,LRRC39,MDGA1,OLFML2A,PDK4,PLEKHA4,PLIN2,PTN,RNFT2,RRM2,SLC43A3,TFRC,UCP2	38
Cancer,Organismal Injury and Abnormalities,Reproductive System Disease	Breast or ovarian carcinoma	1.49e-05	0.000829	3.08145			ABCA1,ABCG1,ANGPTL4,BRCA1,CAMK2A,COL15A1,CPT1A,CPXM1,DHRS3,DHX58,ECH1,EGR1,EGR3,GRIA4,HELLS,HMGCS2,IRF7,KCTD12,KLF15,LGR6,LIPE,MDGA1,OLFML2A,PDK4,PLIN2,RNFT2,RRM2,SLC43A3,TFRC,UCP2	30
Lipid Metabolism,Small Molecule Biochemistry	Metabolism of triacylglycerol	1.59e-05	0.000837	3.07727			ANGPTL4,CPT1A,DBI,LIPE,PLIN2	5
Nutritional Disease,Organismal Injury and Abnormalities	Cachexia	1.75e-05	0.000891	3.05012			BACE2,HELLS,HMOX1,LIPE,TFRC	5
Cancer,Organismal Injury and Abnormalities,Reproductive System Disease	Breast or gynecological cancer	2.42e-05	0.00111	2.95468			ABCA1,ABCG1,ANGPTL4,BACE2,BRCA1,CAMK2A,COL15A1,COL2A1,CPT1A,CPXM1,DHRS3,DHX58,ECH1,EGR1,EGR3,GRAMD1B,GRIA4,HELLS,HMGCS2,HMOX1,IRF7,ISG15,KCTD12,KLF11,KLF15,LGR6,LIPE,LRRC39,MDGA1,NDRG1,OLFML2A,PDK4,PLIN2,PTN,RNFT2,RRM2,SCARA5,SLC16A6,SLC43A3,TFRC,TMIE,UCP2	42
Cellular Assembly and Organization	Association of chromatin	2.43e-05	0.00111	2.95468			BRCA1,HELLS,PTN	3
Cancer,Gastrointestinal Disease,Organismal Injury and Abnormalities	Digestive system cancer	2.59e-05	0.00117	2.93181			ABCA1,ABCG1,ANGPTL4,BACE2,BAZ1A,BRCA1,CAMK2A,CLDN15,COL15A1,COL2A1,CPT1A,CPXM1,DBI,DHRS3,DHX58,ECH1,EGR1,EGR3,GARIN5A,GRAMD1B,GRIA4,HELLS,HMGCS2,HMOX1,IRF7,ISG15,IZUMO4,KCTD12,KLF11,KLF15,LGR6,LIPE,LRRC39,MDGA1,NDRG1,NEU3,OLFML2A,PDK4,PLEKHA4,PLIN2,PRRT4,PTN,RNFT2,RRM2,SCARA5,Scd2,SLC16A6,SLC43A3,STBD1,TFRC,TMIE,UCP2	52
Carbohydrate Metabolism	Flux of carbohydrate	2.73e-05	0.00118	2.92812			ABCA1,ABCG1,CPT1A	3
Lipid Metabolism,Molecular Transport,Small Molecule Biochemistry	Secretion of sphingomyelin	2.77e-05	0.00118	2.92812			ABCA1,ABCG1	2
Connective Tissue Disorders,Organismal Injury and Abnormalities	Loss of subcutaneous fat	2.77e-05	0.00118	2.92812			ABCA1,ABCG1	2
Endocrine System Disorders,Organismal Injury and Abnormalities,Reproductive System Disease	Abnormal morphology of testis	2.85e-05	0.00118	2.92812			ABCA1,ABCG1,BAZ1A,BRCA1,HMOX1,LIPE,SCARA5	7
Cancer,Gastrointestinal Disease,Hepatic System Disease,Organismal Injury and Abnormalities	Hepatobiliary system cancer	2.88e-05	0.00118	2.92812			ABCA1,ABCG1,BAZ1A,BRCA1,CAMK2A,COL15A1,COL2A1,CPT1A,CPXM1,DBI,DHRS3,EGR1,GRAMD1B,GRIA4,HELLS,HMGCS2,HMOX1,ISG15,KCTD12,KLF11,MDGA1,NDRG1,OLFML2A,PDK4,PLEKHA4,PLIN2,PRRT4,RNFT2,RRM2,Scd2,SLC16A6,STBD1,TFRC,TMIE,UCP2	35
Cancer,Gastrointestinal Disease,Organismal Injury and Abnormalities	Malignant hepatobiliary neoplasm	2.88e-05	0.00118	2.92812			ABCA1,ABCG1,BAZ1A,BRCA1,CAMK2A,COL15A1,COL2A1,CPT1A,CPXM1,DBI,DHRS3,EGR1,GRAMD1B,GRIA4,HELLS,HMGCS2,HMOX1,ISG15,KCTD12,KLF11,MDGA1,NDRG1,OLFML2A,PDK4,PLEKHA4,PLIN2,PRRT4,RNFT2,RRM2,Scd2,SLC16A6,STBD1,TFRC,TMIE,UCP2	35
Cancer,Organismal Injury and Abnormalities,Respiratory Disease	Lung cancer	3.21e-05	0.0013	2.88606			ABCA1,ANGPTL4,BACE2,BAZ1A,BRCA1,COL15A1,CPT1A,DBI,EGR1,EGR3,GRAMD1B,GRIA4,HELLS,HMGCS2,HMOX1,IRF7,IZUMO4,KCTD12,KLF11,KLF15,LGR6,LIPE,MDGA1,MYLIP,NDRG1,PDK4,PLEKHA4,PLIN2,PRRT4,PTN,RNFT2,RRM2,SCARA5,SLC43A3,UCP2	35
Immunological Disease,Organismal Injury and Abnormalities	Systemic autoimmune syndrome	3.83e-05	0.00152	2.81816			ABCA1,ABCG1,BACE2,COL2A1,CPT1A,DHX58,EGR1,EGR3,HMOX1,IRF7,ISG15,LGR6,Oasl2,PLIN2,RRM2,TFRC,UCP2	17
Cancer,Endocrine System Disorders,Organismal Injury and Abnormalities,Reproductive System Disease	High-grade serous ovarian carcinoma	4.05e-05	0.00159	2.7986			ABCG1,BRCA1,RRM2,TFRC	4
Cancer,Gastrointestinal Disease,Hepatic System Disease,Organismal Injury and Abnormalities	Liver cancer	4.41e-05	0.00169	2.77211			ABCA1,ABCG1,BAZ1A,BRCA1,CAMK2A,COL15A1,COL2A1,CPT1A,CPXM1,DBI,DHRS3,EGR1,GRAMD1B,GRIA4,HELLS,HMGCS2,HMOX1,ISG15,KCTD12,MDGA1,NDRG1,OLFML2A,PDK4,PLEKHA4,PLIN2,PRRT4,RNFT2,RRM2,Scd2,SLC16A6,STBD1,TMIE,UCP2	33
DNA Replication, Recombination, and Repair	Meiotic nondisjunction	4.73e-05	0.0018	2.74473			ABCG1,BACE2,BRCA1,EGR1,IRF7	5
Energy Production,Lipid Metabolism,Small Molecule Biochemistry	Beta-oxidation of long chain fatty acid	5.04e-05	0.0019	2.72125			ABCA1,CPT1A,HMGCS2	3
Behavior,Nervous System Development and Function	Recognition memory	5.47e-05	0.00202	2.69465			CAMK2A,EGR1,GRIA4,MDGA1	4
Connective Tissue Disorders,Organismal Injury and Abnormalities,Skeletal and Muscular Disorders	Abnormal morphology of trabecular bone	6.43e-05	0.00233	2.63264			BRCA1,COL2A1,EGR1,PDK4	4
Endocrine System Disorders,Gastrointestinal Disease,Metabolic Disease,Organismal Injury and Abnormalities,Renal and Urological Disease	Alloxan-induced diabetic nephropathy	7.14e-05	0.00249	2.6038			Acot1,ANGPTL4,HMGCS2	3
Cancer,Organismal Injury and Abnormalities,Skeletal and Muscular Disorders	Muscle tumor	7.22e-05	0.0025	2.60206			ABCA1,BRCA1,COL15A1,COL2A1,HMOX1,IRF7,KLF11,LIPE,NDRG1,PDK4,RRM2,SCARA5	12
Cancer,Organismal Injury and Abnormalities	Abdominal carcinoma	7.39e-05	0.00254	2.59517			ABCA1,ABCG1,ANGPTL4,BACE2,BAZ1A,BRCA1,CAMK2A,CLDN15,COL15A1,COL2A1,CPT1A,CPXM1,DBI,DHRS3,DHX58,ECH1,EGR1,EGR3,GRAMD1B,GRIA4,HELLS,HMGCS2,HMOX1,IRF7,ISG15,IZUMO4,KCTD12,KLF11,KLF15,LGR6,LIPE,LRRC39,MDGA1,MYLIP,NDRG1,NEU3,OLFML2A,PDK4,PLEKHA4,PLIN2,PRRT4,PTN,RNFT2,RRM2,SCARA5,Scd2,SLC16A6,SLC43A3,STBD1,TFRC,TMIE,UCP2	52
Cancer,Organismal Injury and Abnormalities	Benign solid tumor	7.48e-05	0.00254	2.59517			ABCA1,ANGPTL4,BACE2,BRCA1,COL15A1,COL2A1,CPXM1,EGR1,HMOX1,KLF11,LGR6,LRRC39,NDRG1,PDK4,RRM2,SCARA5	16
Organismal Injury and Abnormalities	Abnormal morphology of epithelial tissue	7.58e-05	0.00254	2.59517			ABCA1,BACE2,BRCA1,CLDN15,COL15A1,LIPE,PTN,Scd2	8
Cancer,Organismal Injury and Abnormalities,Reproductive System Disease	Cervical cancer	7.61e-05	0.00254	2.59517			BRCA1,CPT1A,EGR1,HELLS,HMOX1,ISG15,KCTD12,LIPE,RRM2,SLC16A6,TFRC	11
Organismal Injury and Abnormalities,Reproductive System Disease	Benign pelvic disease	8.5e-05	0.00277	2.55752			ABCG1,BRCA1,COL15A1,COL2A1,EGR1,GARIN5A,KCTD12,KLF11,MYLIP,NDRG1,PDK4,PLEKHA4,SCARA5	13
Cancer,Organismal Injury and Abnormalities	Malignant neoplasm of retroperitoneum	8.78e-05	0.00281	2.55129			ABCA1,ABCG1,ANGPTL4,BACE2,BRCA1,COL15A1,COL2A1,CPXM1,DHX58,EGR1,EGR3,GRAMD1B,HELLS,HMGCS2,HMOX1,KCTD12,KLF11,LIPE,LRRC39,MDGA1,PDK4,PLEKHA4,PLIN2,RNFT2,RRM2,SLC43A3,TFRC	27
Cancer,Gastrointestinal Disease,Hepatic System Disease,Organismal Injury and Abnormalities	Hepatobiliary carcinoma	9.46e-05	0.00293	2.53313			ABCA1,ABCG1,BAZ1A,BRCA1,CAMK2A,COL15A1,COL2A1,CPT1A,CPXM1,DBI,DHRS3,EGR1,GRAMD1B,GRIA4,HELLS,HMGCS2,HMOX1,KCTD12,KLF11,MDGA1,OLFML2A,PDK4,PLEKHA4,PLIN2,PRRT4,RNFT2,RRM2,Scd2,SLC16A6,STBD1,TFRC,TMIE,UCP2	33
Organismal Injury and Abnormalities	Soft tissue lesion	9.59e-05	0.00293	2.53313			ABCA1,ABCG1,ANGPTL4,BACE2,BAZ1A,BRCA1,CAMK2A,COL15A1,COL2A1,CPT1A,CPXM1,DBI,DHX58,ECH1,EGR1,EGR3,GARIN5A,GRAMD1B,GRIA4,HELLS,HMGCS2,HMOX1,IRF7,KCTD12,KLF11,KLF15,LGR6,LIPE,LRRC39,MDGA1,MYLIP,NDRG1,OLFML2A,PDK4,PLEKHA4,PLIN2,PRRT4,RNFT2,RRM2,SCARA5,SLC16A6,STBD1,TFRC,TMIE	44
Cardiovascular Disease,Organismal Injury and Abnormalities	Early-onset premature coronary artery disease	9.64e-05	0.00293	2.53313			ABCA1,ABCG1	2
Connective Tissue Disorders,Endocrine System Disorders,Organismal Injury and Abnormalities,Reproductive System Disease	Loss of epididymal fat	9.64e-05	0.00293	2.53313			ABCA1,ABCG1	2
Cellular Function and Maintenance	Respiration of pancreatic cancer cell lines	9.64e-05	0.00293	2.53313			LIPE,UCP2	2
Lipid Metabolism,Small Molecule Biochemistry	Distribution of lipid	0.000105	0.00305	2.5157			ABCA1,ABCG1,Scd2	3
Gastrointestinal Disease,Hepatic System Disease,Organismal Injury and Abnormalities	Severe liver disease	0.000105	0.00305	2.5157			IRF7,ISG15,UCP2	3
Cancer,Gastrointestinal Disease,Hepatic System Disease,Organismal Injury and Abnormalities	Hepatocellular carcinoma	0.000108	0.00309	2.51004			ABCA1,BRCA1,CAMK2A,COL15A1,COL2A1,CPT1A,DHRS3,EGR1,HELLS,HMGCS2,KCTD12,OLFML2A,PDK4,PLIN2,PRRT4,RNFT2,RRM2,Scd2,STBD1	19
Cancer,Organismal Injury and Abnormalities	Head and neck tumor	0.00011	0.0031	2.50864			ABCA1,ABCG1,ANGPTL4,BACE2,BAZ1A,BRCA1,CAMK2A,CLDN15,COL15A1,COL2A1,CPT1A,CPXM1,DBI,DHRS3,DHX58,ECH1,EGR1,EGR3,GARIN5A,GRAMD1B,GRIA4,HELLS,HMGCS2,HMOX1,IRF7,ISG15,IZUMO4,KCTD12,KLF11,KLF15,LGR6,LIPE,LRRC39,MDGA1,MYLIP,NDRG1,OLFML2A,PDK4,PLEKHA4,PLIN2,PRRT4,PTN,RNFT2,RRM2,SCARA5,SLC16A6,SLC43A3,STBD1,TFRC,TMIE	50
Immunological Disease,Organismal Injury and Abnormalities	Abnormality of thymus gland	0.000113	0.00316	2.50031			ABCA1,BRCA1,EGR1,EGR3,HELLS	5
Neurological Disease,Organismal Injury and Abnormalities	Neurogenic lesion	0.000113	0.00316	2.50031			ABCA1,ABCG1,BACE2,BAZ1A,BRCA1,CAMK2A,COL15A1,COL2A1,CPT1A,CPXM1,DHX58,ECH1,EGR1,EGR3,GARIN5A,GRAMD1B,GRIA4,HELLS,HMGCS2,HMOX1,IRF7,KLF11,KLF15,LGR6,LIPE,LRRC39,MDGA1,NDRG1,OLFML2A,PDK4,PLEKHA4,PLIN2,PRRT4,RNFT2,RRM2,SCARA5,SLC16A6,STBD1,TFRC,TMIE	40
Cancer,Gastrointestinal Disease,Organismal Injury and Abnormalities	Hepatobiliary neoplasm	0.000122	0.00332	2.47886			ABCA1,ABCG1,BAZ1A,BRCA1,CAMK2A,COL15A1,COL2A1,CPT1A,CPXM1,DBI,DHRS3,EGR1,GARIN5A,GRAMD1B,GRIA4,HELLS,HMGCS2,HMOX1,ISG15,KCTD12,KLF11,MDGA1,NDRG1,OLFML2A,PDK4,PLEKHA4,PLIN2,PRRT4,RNFT2,RRM2,Scd2,SLC16A6,STBD1,TFRC,TMIE,UCP2	36
Neurological Disease,Organismal Injury and Abnormalities	Progressive neurological disorder	0.000122	0.00332	2.47886			ABCA1,ABCG1,BACE2,BRCA1,CAMK2A,CPT1A,DBI,ECH1,EGR1,GRIA4,HMOX1,IRF7,ISG15,KLF15,Oasl2,PDK4,RRM2,SCARA5,TFRC	19
Cancer,Neurological Disease,Organismal Injury and Abnormalities	Brain glioma	0.000125	0.00338	2.47108			ABCA1,BACE2,BAZ1A,BRCA1,CAMK2A,COL15A1,COL2A1,CPT1A,CPXM1,DHX58,ECH1,EGR1,EGR3,GARIN5A,GRAMD1B,GRIA4,HELLS,HMGCS2,HMOX1,IRF7,KLF11,KLF15,LGR6,LIPE,LRRC39,MDGA1,NDRG1,OLFML2A,PDK4,PLEKHA4,PLIN2,PRRT4,RNFT2,RRM2,SCARA5,SLC16A6,STBD1,TFRC,TMIE	39
Lipid Metabolism,Molecular Transport,Small Molecule Biochemistry	Deposition of cholesterol	0.000128	0.00341	2.46725			ABCA1,ABCG1	2
Carbohydrate Metabolism,Lipid Metabolism,Molecular Transport,Small Molecule Biochemistry	Secretion of phosphatidylcholine	0.000128	0.00341	2.46725			ABCA1,ABCG1	2
Lipid Metabolism,Nucleic Acid Metabolism,Small Molecule Biochemistry	Metabolism of acyl-coenzyme A	0.000129	0.00341	2.46725			Acot1,DBI,HMGCS2	3
Cancer,Organismal Injury and Abnormalities	Extraadrenal retroperitoneal tumor	0.00013	0.00342	2.46597			ABCA1,ABCG1,ANGPTL4,BACE2,BRCA1,CAMK2A,COL15A1,COL2A1,CPXM1,DHX58,EGR1,EGR3,GRAMD1B,HELLS,HMGCS2,HMOX1,KCTD12,KLF11,LIPE,LRRC39,MDGA1,PDK4,PLEKHA4,PLIN2,RNFT2,RRM2,SLC43A3,TFRC	28
Cancer,Organismal Injury and Abnormalities	Cancer of secretory structure	0.000136	0.00355	2.44977			ABCA1,ABCG1,ANGPTL4,BACE2,BAZ1A,BRCA1,CAMK2A,CLDN15,COL15A1,COL2A1,CPT1A,CPXM1,DHRS3,DHX58,ECH1,EGR1,EGR3,GARIN5A,GRAMD1B,GRIA4,HELLS,HMGCS2,HMOX1,IRF7,ISG15,IZUMO4,KCTD12,KLF11,KLF15,LGR6,LIPE,LRRC39,MDGA1,MYLIP,NDRG1,OLFML2A,PDK4,PLEKHA4,PLIN2,PRRT4,PTN,RNFT2,RRM2,SCARA5,SLC43A3,STBD1,TFRC,TMIE	48
Lipid Metabolism,Molecular Transport,Small Molecule Biochemistry	Clearance of lipid	0.000138	0.00357	2.44733			ABCA1,ANGPTL4,PLIN2	3
Connective Tissue Disorders,Inflammatory Disease,Inflammatory Response,Organismal Injury and Abnormalities,Skeletal and Muscular Disorders	Experimentally-induced arthritis	0.000148	0.0038	2.42022			COL2A1,CPT1A,HMOX1,KLF11,LIPE	5
Cancer,Organismal Injury and Abnormalities,Reproductive System Disease	Luminal breast carcinoma	0.000149	0.0038	2.42022			BRCA1,CPT1A,LGR6,PLIN2	4
Cancer,Gastrointestinal Disease,Hepatic System Disease,Organismal Injury and Abnormalities	Liver carcinoma	0.000156	0.0039	2.40894			ABCA1,ABCG1,BAZ1A,BRCA1,CAMK2A,COL15A1,COL2A1,CPT1A,CPXM1,DBI,DHRS3,EGR1,GRAMD1B,GRIA4,HELLS,HMGCS2,HMOX1,KCTD12,MDGA1,OLFML2A,PDK4,PLEKHA4,PLIN2,PRRT4,RNFT2,RRM2,Scd2,SLC16A6,STBD1,TMIE,UCP2	31
Cellular Compromise,Neurological Disease,Organismal Injury and Abnormalities	Dysfunction of photoreceptors	0.000165	0.00401	2.39686			ABCA1,ABCG1	2
Energy Production,Lipid Metabolism,Small Molecule Biochemistry	Beta-oxidation of oleic acid	0.000165	0.00401	2.39686			ABCA1,CPT1A	2
Lipid Metabolism,Small Molecule Biochemistry	Lipolysis of fatty acid	0.000165	0.00401	2.39686			LIPE,PLIN2	2
Cancer,Organismal Injury and Abnormalities,Reproductive System Disease	Estrogen receptor-negative breast cancer	0.000177	0.00428	2.36856			BRCA1,EGR1,KLF15,LGR6,PDK4,PLIN2,PTN,RRM2	8
Cancer,Organismal Injury and Abnormalities	Pelvic cancer	0.000182	0.00437	2.35952			ABCA1,ABCG1,ANGPTL4,BRCA1,CLDN15,COL15A1,COL2A1,CPT1A,CPXM1,DBI,DHX58,EGR1,EGR3,GRAMD1B,GRIA4,HELLS,HMGCS2,HMOX1,IRF7,ISG15,IZUMO4,KCTD12,KLF11,LGR6,LIPE,LRRC39,MDGA1,MYLIP,NDRG1,NEU3,OLFML2A,PDK4,PLEKHA4,PRRT4,PTN,RNFT2,RRM2,SCARA5,SLC16A6,SLC43A3,STBD1,TFRC,TMIE,UCP2	44
Cancer,Organismal Injury and Abnormalities	Development of benign tumor	0.000183	0.00438	2.35853			ABCA1,ANGPTL4,BACE2,BRCA1,COL15A1,CPXM1,EGR1,HMOX1,LGR6,LRRC39,PDK4,RRM2,SCARA5	13
Behavior,Nervous System Development and Function	Object recognition memory	0.000187	0.00444	2.35262			CAMK2A,GRIA4,MDGA1	3
Cancer,Organismal Injury and Abnormalities	Adenocarcinoma	0.000188	0.00444	2.35262			ABCA1,ABCG1,ANGPTL4,BACE2,BAZ1A,BRCA1,CLDN15,COL15A1,COL2A1,CPT1A,CPXM1,DBI,DHRS3,DHX58,ECH1,EGR1,EGR3,GARIN5A,GRAMD1B,GRIA4,HELLS,HMGCS2,HMOX1,IRF7,ISG15,IZUMO4,KCTD12,KLF11,KLF15,LGR6,LIPE,LRRC39,MDGA1,MYLIP,NDRG1,NEU3,OLFML2A,PDK4,PLEKHA4,PLIN2,PRRT4,PTN,RNFT2,RRM2,SCARA5,SLC16A6,SLC43A3,TFRC,TMIE,UCP2	50
Cancer,Gastrointestinal Disease,Organismal Injury and Abnormalities	Gastrointestinal adenocarcinoma	0.000197	0.00459	2.33819			ABCA1,ABCG1,ANGPTL4,BACE2,BAZ1A,BRCA1,CLDN15,COL15A1,COL2A1,CPT1A,CPXM1,DBI,ECH1,EGR1,EGR3,GARIN5A,GRAMD1B,GRIA4,HELLS,HMGCS2,HMOX1,IRF7,ISG15,IZUMO4,KCTD12,KLF11,KLF15,LGR6,LIPE,LRRC39,MDGA1,NEU3,OLFML2A,PDK4,PLEKHA4,PLIN2,PTN,RNFT2,RRM2,SCARA5,SLC16A6,SLC43A3,TFRC,TMIE,UCP2	45
Cardiovascular Disease,Organismal Injury and Abnormalities	Vascular calcification	0.000198	0.00459	2.33819			COL2A1,ISG15,Scd2	3
Cellular Assembly and Organization,Nervous System Development and Function,Tissue Morphology	Quantity of synaptic vesicles	0.000198	0.00459	2.33819			ABCA1,CAMK2A,EGR1	3
DNA Replication, Recombination, and Repair	Chromosomal aberration	0.0002	0.00461	2.3363			ABCG1,BACE2,BRCA1,EGR1,IRF7,RRM2	6
Endocrine System Disorders,Gastrointestinal Disease,Metabolic Disease,Organismal Injury and Abnormalities,Renal and Urological Disease	Diabetic nephropathy	0.000204	0.00465	2.33255			ABCA1,ABCG1,Acot1,ANGPTL4,DHRS3,EGR1,EGR3,HMGCS2,PDK4,RRM2,SCARA5	11
Organ Morphology	Quantity of skinfold	0.000206	0.00465	2.33255			LIPE,UCP2	2
Digestive System Development and Function,Gastrointestinal Disease,Hepatic System Development and Function,Hepatic System Disease,Inflammatory Disease,Inflammatory Response,Metabolic Disease,Organ Development,Organismal Injury and Abnormalities,Psychological Disorders	Alcoholic steatohepatitis	0.000206	0.00465	2.33255			IRF7,ISG15	2
Cancer,Organismal Injury and Abnormalities,Reproductive System Disease	HER2-negative breast cancer	0.00021	0.00473	2.32514			BRCA1,EGR1,KLF15,LGR6,PDK4,PLIN2,PTN,RRM2	8
Cancer,Dermatological Diseases and Conditions,Organismal Injury and Abnormalities	Skin tumor	0.00022	0.00486	2.31336			ABCA1,ABCG1,ANGPTL4,BAZ1A,BRCA1,CLDN15,COL15A1,COL2A1,CPT1A,CPXM1,DBI,DHRS3,DHX58,EGR1,GARIN5A,GRAMD1B,GRIA4,HELLS,HMGCS2,IRF7,ISG15,KLF11,KLF15,LGR6,LIPE,LRRC39,MDGA1,MYLIP,NDRG1,NEU3,OLFML2A,PDK4,PLEKHA4,PRRT4,PTN,RNFT2,RRM2,SCARA5,SLC16A6,SLC43A3,STBD1,TFRC,UCP2	43
Connective Tissue Development and Function,Embryonic Development,Organismal Development,Skeletal and Muscular System Development and Function,Tissue Development	Thickness of bone	0.000226	0.00493	2.30715			BRCA1,ISG15,PDK4,PTN	4
Cancer,Neurological Disease,Organismal Injury and Abnormalities	Glioma cancer	0.000237	0.0051	2.29243			ABCA1,BACE2,BAZ1A,BRCA1,CAMK2A,COL15A1,COL2A1,CPT1A,CPXM1,DHX58,ECH1,EGR1,EGR3,GARIN5A,GRAMD1B,GRIA4,HELLS,HMGCS2,HMOX1,IRF7,KLF11,KLF15,LGR6,LIPE,LRRC39,MDGA1,NDRG1,OLFML2A,PDK4,PLEKHA4,PLIN2,PRRT4,RNFT2,RRM2,SCARA5,SLC16A6,STBD1,TFRC,TMIE	39
Cancer,Endocrine System Disorders,Organismal Injury and Abnormalities	Nonpituitary endocrine tumor	0.00024	0.0051	2.29243			ABCA1,ABCG1,ANGPTL4,BACE2,BAZ1A,BRCA1,CAMK2A,CLDN15,COL15A1,COL2A1,CPT1A,CPXM1,DHRS3,DHX58,ECH1,EGR1,EGR3,GARIN5A,GRAMD1B,GRIA4,HELLS,HMGCS2,HMOX1,IRF7,IZUMO4,KCTD12,KLF15,LGR6,LIPE,LRRC39,MDGA1,MYLIP,NDRG1,OLFML2A,PDK4,PLEKHA4,PLIN2,PRRT4,PTN,RRM2,SCARA5,SLC43A3,STBD1,TFRC,TMIE	45
Immunological Disease,Organismal Injury and Abnormalities	Immunodeficiency	0.000241	0.0051	2.29243			ABCA1,ABCG1,EGR1,HELLS,IRF7,ISG15,TFRC	7
Cancer,Organismal Injury and Abnormalities	Serous adenocarcinoma	0.000243	0.0051	2.29243			ABCG1,BRCA1,COL15A1,HELLS,ISG15,KCTD12,LIPE,PDK4,PTN,RRM2,SLC43A3,TFRC	12
Cancer,Organismal Injury and Abnormalities	Head and neck carcinoma	0.000244	0.0051	2.29243			ABCA1,ABCG1,ANGPTL4,BACE2,BAZ1A,BRCA1,CAMK2A,CLDN15,COL15A1,COL2A1,CPT1A,CPXM1,DBI,DHRS3,DHX58,ECH1,EGR1,EGR3,GARIN5A,GRAMD1B,GRIA4,HELLS,HMGCS2,HMOX1,IRF7,ISG15,IZUMO4,KCTD12,KLF15,LGR6,LIPE,MDGA1,MYLIP,NDRG1,OLFML2A,PDK4,PLEKHA4,PLIN2,PRRT4,PTN,RRM2,SCARA5,SLC43A3,STBD1,TFRC,TMIE	46
Cancer,Gastrointestinal Disease,Hepatic System Disease,Organismal Injury and Abnormalities	Liver tumor	0.000244	0.0051	2.29243			ABCA1,ABCG1,BAZ1A,BRCA1,CAMK2A,COL15A1,COL2A1,CPT1A,CPXM1,DBI,DHRS3,EGR1,GARIN5A,GRAMD1B,GRIA4,HELLS,HMGCS2,HMOX1,ISG15,KCTD12,MDGA1,NDRG1,OLFML2A,PDK4,PLEKHA4,PLIN2,PRRT4,RNFT2,RRM2,Scd2,SLC16A6,STBD1,TMIE,UCP2	34
Carbohydrate Metabolism,Energy Production,Small Molecule Biochemistry	Oxidation of D-glucose	0.000247	0.00511	2.29158			PDK4,PLIN2,UCP2	3
Lipid Metabolism,Molecular Transport,Small Molecule Biochemistry	Quantity of ganglioside GM1	0.000251	0.00511	2.29158			ABCA1,NEU3	2
Lipid Metabolism,Molecular Transport,Small Molecule Biochemistry	Translocation of cholesterol	0.000251	0.00511	2.29158			ABCA1,ABCG1	2
Lipid Metabolism,Small Molecule Biochemistry	Movement of lipid	0.000251	0.00511	2.29158			ABCA1,ABCG1	2
Carbohydrate Metabolism,Lipid Metabolism,Molecular Transport,Small Molecule Biochemistry	Efflux of choline-phospholipid	0.000251	0.00511	2.29158			ABCA1,ABCG1	2
Cancer,Organismal Injury and Abnormalities	Malignant solid organ tumor	0.000266	0.00539	2.26841			ABCA1,ABCG1,ANGPTL4,BAZ1A,BRCA1,CLDN15,COL15A1,COL2A1,CPT1A,CPXM1,DBI,DHRS3,DHX58,GARIN5A,GRAMD1B,GRIA4,HELLS,HMGCS2,HMOX1,IRF7,ISG15,KLF11,KLF15,LGR6,LIPE,LRRC39,MDGA1,MYLIP,NDRG1,NEU3,OLFML2A,PDK4,PLEKHA4,PRRT4,PTN,RNFT2,RRM2,SCARA5,SLC16A6,SLC43A3,STBD1,TFRC,UCP2	43
Cancer,Endocrine System Disorders,Organismal Injury and Abnormalities	Thyroid carcinoma	0.000268	0.0054	2.26761			ABCA1,ABCG1,ANGPTL4,BACE2,BAZ1A,BRCA1,CAMK2A,CLDN15,COL15A1,COL2A1,CPT1A,CPXM1,DHRS3,DHX58,ECH1,EGR1,EGR3,GARIN5A,GRAMD1B,GRIA4,HELLS,HMGCS2,HMOX1,IRF7,IZUMO4,KCTD12,KLF15,LGR6,LIPE,MDGA1,MYLIP,NDRG1,OLFML2A,PDK4,PLEKHA4,PLIN2,PRRT4,PTN,RRM2,SCARA5,SLC43A3,STBD1,TFRC,TMIE	44
Cancer,Organismal Injury and Abnormalities	Breast or gastric cancer	0.000272	0.00544	2.2644			ABCA1,ABCG1,ANGPTL4,BACE2,BAZ1A,BRCA1,CAMK2A,COL15A1,COL2A1,CPT1A,CPXM1,DHRS3,DHX58,ECH1,EGR1,EGR3,GRIA4,HELLS,HMGCS2,HMOX1,IRF7,KCTD12,KLF11,KLF15,LGR6,LIPE,LRRC39,MDGA1,OLFML2A,PDK4,PLIN2,PTN,RNFT2,RRM2,SCARA5,SLC43A3,TFRC,UCP2	38
Organismal Injury and Abnormalities,Skeletal and Muscular Disorders	Radial ray deficiency	0.000274	0.00546	2.26281			BAZ1A,BRCA1,RRM2	3
Nucleic Acid Metabolism,Small Molecule Biochemistry	Synthesis of nucleotide	0.000276	0.00546	2.26281			ABCA1,CPT1A,HMOX1,LIPE,Oasl2,RRM2,UCP2	7
Cancer,Organismal Injury and Abnormalities,Reproductive System Disease,Skeletal and Muscular Disorders	Uterine smooth muscle tumor	0.000296	0.00572	2.2426			COL15A1,COL2A1,KLF11,NDRG1,PDK4,RRM2,SCARA5	7
Cancer,Endocrine System Disorders,Organismal Injury and Abnormalities,Reproductive System Disease	Ovarian serous surface papillary carcinoma	0.000301	0.00576	2.23958			BRCA1,PDK4	2
Cell Death and Survival	Killing of breast cancer cell lines	0.000301	0.00576	2.23958			BRCA1,CPT1A	2
Cellular Function and Maintenance,Molecular Transport,Small Molecule Biochemistry	Homeostasis of iron ion	0.000303	0.00577	2.23882			HMOX1,SCARA5,TFRC	3
Organismal Injury and Abnormalities,Reproductive System Disease	Benign uterine disease	0.000315	0.00594	2.22621			COL15A1,COL2A1,GARIN5A,KLF11,MYLIP,NDRG1,PDK4,PLEKHA4,SCARA5	9
Cancer,Organismal Injury and Abnormalities	Pelvic carcinoma	0.000325	0.00606	2.21753			ABCA1,ABCG1,ANGPTL4,BRCA1,CLDN15,COL15A1,COL2A1,CPT1A,CPXM1,DBI,DHX58,EGR1,EGR3,GRAMD1B,GRIA4,HELLS,HMGCS2,HMOX1,IRF7,ISG15,IZUMO4,KCTD12,KLF11,LGR6,LIPE,LRRC39,MDGA1,MYLIP,NDRG1,NEU3,OLFML2A,PDK4,PLEKHA4,PRRT4,PTN,RNFT2,RRM2,SCARA5,SLC43A3,STBD1,TFRC,TMIE	42
Endocrine System Disorders,Gastrointestinal Disease,Metabolic Disease,Organismal Injury and Abnormalities,Renal and Urological Disease	Streptozotocin-induced diabetic nephropathy	0.000334	0.00621	2.20691			ANGPTL4,HMGCS2,SCARA5	3
Organ Morphology	Permeability of skin	0.000355	0.00647	2.1891			Scd2,UCP2	2
Cancer,Organismal Injury and Abnormalities,Reproductive System Disease	Primary malignant fallopian tube neoplasm	0.000355	0.00647	2.1891			BRCA1,RRM2	2
Gastrointestinal Disease,Hepatic System Disease,Metabolic Disease,Organismal Injury and Abnormalities	Hepatic steatosis	0.000358	0.00649	2.18776			ABCA1,CPT1A,HMOX1,IRF7,ISG15,LIPE,PLIN2,UCP2	8
Cancer,Organismal Injury and Abnormalities	Squamous-cell carcinoma	0.000362	0.00654	2.18442			ABCA1,ABCG1,BRCA1,COL15A1,CPT1A,CPXM1,DBI,DHX58,EGR1,EGR3,GRAMD1B,GRIA4,HELLS,HMGCS2,ISG15,IZUMO4,KCTD12,KLF11,KLF15,LIPE,MYLIP,NEU3,PDK4,PTN,RNFT2,RRM2,SLC16A6,TFRC,TMIE	29
Cancer,Gastrointestinal Disease,Organismal Injury and Abnormalities	Gastrointestinal carcinoma	0.000365	0.00655	2.18376			ABCA1,ABCG1,ANGPTL4,BACE2,BAZ1A,BRCA1,CLDN15,COL15A1,COL2A1,CPT1A,CPXM1,DBI,ECH1,EGR1,EGR3,GARIN5A,GRAMD1B,GRIA4,HELLS,HMGCS2,HMOX1,IRF7,ISG15,IZUMO4,KCTD12,KLF11,KLF15,LGR6,LIPE,LRRC39,MDGA1,NDRG1,NEU3,OLFML2A,PDK4,PLEKHA4,PLIN2,PTN,RNFT2,RRM2,SCARA5,SLC16A6,SLC43A3,TFRC,TMIE,UCP2	46
Cancer,Gastrointestinal Disease,Organismal Injury and Abnormalities	Development of digestive organ tumor	0.000395	0.007	2.1549			ABCA1,ABCG1,ANGPTL4,BACE2,BAZ1A,BRCA1,CLDN15,COL15A1,COL2A1,CPT1A,CPXM1,DBI,EGR1,EGR3,GRIA4,HELLS,HMGCS2,IRF7,KCTD12,KLF15,LGR6,LIPE,LRRC39,MDGA1,NEU3,OLFML2A,PDK4,PLEKHA4,PLIN2,PTN,RNFT2,RRM2,SCARA5,SLC43A3,TFRC,TMIE,UCP2	37
Cancer,Neurological Disease,Organismal Injury and Abnormalities	Nervous system neoplasm	0.000408	0.00712	2.14752			ABCA1,ABCG1,BACE2,BAZ1A,BRCA1,CAMK2A,COL15A1,COL2A1,CPT1A,CPXM1,DHX58,ECH1,EGR1,EGR3,GARIN5A,GRAMD1B,GRIA4,HELLS,HMGCS2,HMOX1,IRF7,KLF11,KLF15,LGR6,LIPE,LRRC39,MDGA1,NDRG1,OLFML2A,PDK4,PLEKHA4,PLIN2,PRRT4,RNFT2,RRM2,SCARA5,SLC16A6,STBD1,TFRC,TMIE	40
Organismal Injury and Abnormalities,Renal and Urological Disease	Renal lesion	0.000409	0.00712	2.14752			ABCG1,ANGPTL4,BRCA1,COL2A1,CPXM1,EGR3,GRAMD1B,HELLS,HMGCS2,HMOX1,KCTD12,PDK4,PLIN2,RNFT2,RRM2,TFRC,UCP2	17
Connective Tissue Development and Function,Connective Tissue Disorders,Organismal Injury and Abnormalities,Skeletal and Muscular Disorders,Tissue Development,Tissue Morphology	Catabolism of cartilage tissue	0.000414	0.00716	2.14509			COL2A1,EGR1	2
Connective Tissue Disorders,Developmental Disorder,Gastrointestinal Disease,Organismal Injury and Abnormalities,Skeletal and Muscular Disorders	Nonsyndromic cleft lip with or without cleft palate	0.00042	0.00724	2.14026			BRCA1,COL2A1,HELLS	3
Molecular Transport	Transport of carboxylic acid	0.000427	0.00729	2.13727			CPT1A,PLIN2,SLC16A6,UCP2	4
Cancer,Organismal Injury and Abnormalities	Papillary neoplasm	0.00043	0.00731	2.13608			BRCA1,COL15A1,EGR1,HELLS,HMGCS2,LGR6,PDK4,PTN,RNFT2	9
Endocrine System Disorders,Gastrointestinal Disease,Organismal Injury and Abnormalities	Pancreatic mass	0.000437	0.00736	2.13312			ABCA1,ABCG1,BACE2,BRCA1,CAMK2A,COL15A1,COL2A1,DHX58,EGR1,GRAMD1B,HELLS,KCTD12,KLF11,LIPE,LRRC39,MDGA1,PDK4,PLEKHA4,RRM2,SLC43A3,TFRC,UCP2	22
Cellular Assembly and Organization	Quantity of vesicles	0.000437	0.00736	2.13312			ABCA1,ABCG1,CAMK2A,EGR1	4
Lipid Metabolism,Molecular Transport,Small Molecule Biochemistry,Vitamin and Mineral Metabolism	Quantity of retinyl ester	0.000477	0.0078	2.10791			DHRS3,LIPE	2
Carbohydrate Metabolism,Small Molecule Biochemistry	Incorporation of D-glucose	0.000477	0.0078	2.10791			CPT1A,LIPE	2
Infectious Diseases,Organismal Injury and Abnormalities	Replication of vaccinia virus	0.000477	0.0078	2.10791			ISG15,Oasl2	2
Cancer,Endocrine System Disorders,Gastrointestinal Disease,Organismal Injury and Abnormalities	Pancreatic cancer	0.000508	0.00817	2.08778			ABCA1,ABCG1,BACE2,BRCA1,COL15A1,COL2A1,DHX58,EGR1,GRAMD1B,HELLS,KCTD12,KLF11,LIPE,LRRC39,MDGA1,PDK4,PLEKHA4,RRM2,SLC43A3,TFRC	20
Endocrine System Development and Function,Molecular Transport,Small Molecule Biochemistry	Insulin secretion	0.000519	0.00824	2.08407			ABCA1,ABCG1,BACE2	3
Connective Tissue Development and Function,Tissue Morphology	Quantity of subcutaneous fat	0.000519	0.00824	2.08407			BRCA1,HELLS,PLIN2	3
Carbohydrate Metabolism,Cellular Function and Maintenance,Small Molecule Biochemistry	Homeostasis of D-glucose	0.000522	0.00824	2.08407			ABCA1,ANGPTL4,BACE2,KLF15,PDK4	5
Developmental Disorder,DNA Replication, Recombination, and Repair,Hereditary Disorder,Organismal Injury and Abnormalities	Down syndrome	0.000523	0.00824	2.08407			ABCG1,BACE2,EGR1,IRF7	4
Cancer,Dermatological Diseases and Conditions,Organismal Injury and Abnormalities	Skin cancer	0.000547	0.00854	2.06854			ABCA1,ABCG1,ANGPTL4,BAZ1A,BRCA1,CLDN15,COL15A1,COL2A1,CPT1A,CPXM1,DBI,DHRS3,DHX58,GARIN5A,GRAMD1B,GRIA4,HELLS,HMGCS2,IRF7,ISG15,KLF11,KLF15,LGR6,LIPE,LRRC39,MDGA1,MYLIP,NDRG1,NEU3,OLFML2A,PDK4,PLEKHA4,PRRT4,PTN,RNFT2,RRM2,SCARA5,SLC16A6,SLC43A3,STBD1,TFRC,UCP2	42
Hereditary Disorder,Neurological Disease,Organismal Injury and Abnormalities,Psychological Disorders,Skeletal and Muscular Disorders	Huntington Disease	0.000558	0.00865	2.06298			CAMK2A,EGR1,HMGCS2,HMOX1,IRF7,ISG15,NDRG1,Scd2,UCP2	9
Lipid Metabolism,Molecular Transport,Small Molecule Biochemistry	Deposition of lipid	0.000562	0.00869	2.06098			ABCA1,ABCG1,PLIN2	3
Cancer,Organismal Injury and Abnormalities	Abdominal adenocarcinoma	0.000581	0.00893	2.04915			ABCA1,ABCG1,ANGPTL4,BACE2,BAZ1A,BRCA1,CLDN15,COL15A1,COL2A1,CPT1A,CPXM1,DBI,DHX58,ECH1,EGR1,EGR3,GRAMD1B,GRIA4,HELLS,HMGCS2,HMOX1,IRF7,ISG15,IZUMO4,KCTD12,KLF11,KLF15,LGR6,LIPE,LRRC39,MDGA1,MYLIP,NDRG1,NEU3,OLFML2A,PDK4,PLEKHA4,PLIN2,PRRT4,PTN,RNFT2,RRM2,SCARA5,SLC16A6,SLC43A3,TFRC,TMIE,UCP2	48
Cell Death and Survival,Organismal Injury and Abnormalities	Apoptosis of kidney cancer cell lines	0.000585	0.00896	2.04769			HMGCS2,HMOX1,NEU3	3
Cell-To-Cell Signaling and Interaction,Nervous System Development and Function	Excitatory postsynaptic potential of neurons	0.000632	0.00956	2.01954			CAMK2A,EGR3,GRIA4	3
Cancer,Organismal Injury and Abnormalities,Reproductive System Disease	Hormone receptor positive breast cancer	0.000657	0.00991	2.00393			BRCA1,CPT1A,LGR6,PLIN2,RRM2	5
Cancer,Endocrine System Disorders,Gastrointestinal Disease,Organismal Injury and Abnormalities	Pancreatic carcinoma	0.000666	0.01	2			ABCA1,ABCG1,BACE2,BRCA1,COL15A1,COL2A1,DHX58,GRAMD1B,HELLS,KCTD12,KLF11,LIPE,LRRC39,MDGA1,PDK4,PLEKHA4,RRM2,SLC43A3,TFRC	19
Antimicrobial Response,Inflammatory Response	Antiviral response	0.000676	0.0101	1.99568			DHX58,GARIN5A,IRF7,ISG15,Oasl2	5
Dermatological Diseases and Conditions,Organismal Injury and Abnormalities	Loss of hair	0.000677	0.0101	1.99568			ABCA1,ABCG1,BRCA1,COL15A1,CPT1A,DBI,EGR1,HELLS,KLF15,PTN,UCP2	11
Cell Death and Survival,Cellular Compromise,Neurological Disease,Organismal Injury and Abnormalities,Tissue Morphology	Degeneration of photoreceptor outer segments	0.000692	0.0102	1.9914			ABCA1,ABCG1	2
Lipid Metabolism,Small Molecule Biochemistry	Homeostasis of phospholipid	0.000692	0.0102	1.9914			ABCA1,ABCG1	2
Cancer,Organismal Injury and Abnormalities,Reproductive System Disease	HER2 negative hormone receptor negative breast cancer	0.000702	0.0103	1.98716			BRCA1,EGR1,KLF15,PDK4,PLIN2,PTN,RRM2	7
Cancer,Organismal Injury and Abnormalities,Respiratory Disease	Lung squamous cell carcinoma	0.000704	0.0103	1.98716			BRCA1,DBI,EGR3,GRAMD1B,HELLS,HMGCS2,KCTD12,KLF15,MYLIP,PDK4,RNFT2,RRM2	12
Lipid Metabolism,Small Molecule Biochemistry,Vitamin and Mineral Metabolism	Metabolism of terpenoid	0.000714	0.0104	1.98297			ABCA1,ABCG1,DBI,DHRS3,EGR1,LIPE	6
Cancer,Gastrointestinal Disease,Organismal Injury and Abnormalities	Pancreatobiliary adenocarcinoma	0.000717	0.0104	1.98297			ABCA1,ABCG1,BACE2,BRCA1,COL15A1,COL2A1,DHX58,GRAMD1B,HELLS,HMGCS2,KCTD12,KLF11,LIPE,LRRC39,MDGA1,PDK4,PLEKHA4,RRM2,SLC43A3,TFRC	20
Immunological Disease,Inflammatory Disease,Organismal Injury and Abnormalities	Immune mediated inflammatory disease	0.000722	0.0104	1.98297			ABCA1,BACE2,BRCA1,COL2A1,CPT1A,DHX58,EGR3,HMGCS2,HMOX1,IRF7,ISG15,MYLIP,PDK4,PLIN2,RRM2,TFRC	16
Immunological Disease,Organismal Injury and Abnormalities	Active stage immunological disorder	0.000731	0.0104	1.98297			BACE2,IRF7,ISG15,RRM2	4
Organ Morphology,Organismal Development,Reproductive System Development and Function,Tissue Morphology	Quantity of sperm	0.000732	0.0104	1.98297			ABCA1,BRCA1,LIPE	3
Organ Morphology	Morphology of skin	0.000761	0.0108	1.96658			BACE2,BRCA1,LIPE,UCP2	4
Cancer,Endocrine System Disorders,Gastrointestinal Disease,Organismal Injury and Abnormalities	Pancreatic adenocarcinoma	0.000781	0.0109	1.96257			ABCA1,ABCG1,BACE2,BRCA1,COL15A1,COL2A1,DHX58,GRAMD1B,HELLS,KCTD12,KLF11,LIPE,LRRC39,MDGA1,PDK4,PLEKHA4,RRM2,SLC43A3	18
Cellular Development,Cellular Growth and Proliferation	Colony formation of prostate cancer cell lines	0.000786	0.0109	1.96257			EGR1,NDRG1,RRM2	3
Cell-To-Cell Signaling and Interaction,Nervous System Development and Function	Action potential of neurons	0.000791	0.0109	1.96257			CAMK2A,EGR3,GRIA4,KCTD12	4
Cancer,Hereditary Disorder,Organismal Injury and Abnormalities	Hereditary cancer-predisposing syndrome	0.000791	0.0109	1.96257			BRCA1,COL2A1,EGR1,HELLS,HMOX1,PDK4,PLEKHA4,RRM2,TFRC	9
Cancer,Organismal Injury and Abnormalities	Generation of tumor	0.000807	0.0111	1.95468			ABCA1,ABCG1,ANGPTL4,BACE2,BAZ1A,BRCA1,CAMK2A,CLDN15,COL15A1,COL2A1,CPT1A,CPXM1,DBI,DHX58,ECH1,EGR1,EGR3,GARIN5A,GRAMD1B,GRIA4,HELLS,HMGCS2,HMOX1,IRF7,KCTD12,KLF11,KLF15,LGR6,LIPE,LRRC39,MDGA1,MYLIP,NDRG1,OLFML2A,PDK4,PLEKHA4,PLIN2,PRRT4,PTN,RNFT2,RRM2,SCARA5,SLC16A6,SLC43A3,STBD1,TFRC,TMIE,UCP2	48
Cancer,Organismal Injury and Abnormalities	Benign connective or soft tissue neoplasm	0.000812	0.0111	1.95468			COL15A1,COL2A1,CPXM1,EGR1,KLF11,NDRG1,PDK4,SCARA5	8
Organismal Injury and Abnormalities,Reproductive System Disease	Infertility	0.000833	0.0113	1.94692			ABCA1,BAZ1A,BRCA1,EGR1,LIPE,PTN	6
Nucleic Acid Metabolism,Small Molecule Biochemistry	Synthesis of purine nucleotide	0.000851	0.0114	1.9431			CPT1A,HMOX1,LIPE,Oasl2,UCP2	5
Connective Tissue Development and Function,Tissue Development	Function of white adipose tissue	0.000856	0.0114	1.9431			DBI,LIPE	2
Lipid Metabolism,Molecular Transport,Small Molecule Biochemistry	Clearance of triacylglycerol	0.000856	0.0114	1.9431			ABCA1,ANGPTL4	2
Connective Tissue Disorders,Organismal Injury and Abnormalities,Skeletal and Muscular Disorders	Abnormal morphology of epiphysis	0.000856	0.0114	1.9431			COL2A1,HELLS	2
Cell-To-Cell Signaling and Interaction,Cellular Function and Maintenance,Hematological System Development and Function,Hematopoiesis,Inflammatory Response	Phagocytosis of thymocytes	0.000856	0.0114	1.9431			HMOX1,UCP2	2
Neurological Disease,Organismal Injury and Abnormalities,Psychological Disorders	Disorder of basal ganglia	0.000857	0.0114	1.9431			CAMK2A,ECH1,EGR1,HMGCS2,HMOX1,IRF7,ISG15,NDRG1,PDK4,Scd2,TFRC,UCP2	12
Cancer,Endocrine System Disorders,Organismal Injury and Abnormalities,Reproductive System Disease	Ovarian serous tumor	0.000888	0.0117	1.93181			ABCG1,BRCA1,COL15A1,HELLS,KCTD12,LIPE,PDK4,RRM2,SLC43A3,TFRC	10
Cancer,Organismal Injury and Abnormalities,Renal and Urological Disease	Urothelial bladder carcinoma	0.0009	0.0118	1.92812			BRCA1,COL15A1,COL2A1,CPT1A,CPXM1,DBI,EGR3,GRAMD1B,HELLS,HMOX1,IRF7,IZUMO4,KCTD12,LGR6,MDGA1,NEU3,OLFML2A,PDK4,PLEKHA4,RNFT2,RRM2,SCARA5	22
Lipid Metabolism,Metabolic Disease,Organismal Injury and Abnormalities,Small Molecule Biochemistry	Disorder of lipid metabolism	0.000903	0.0118	1.92812			ABCA1,ANGPTL4,CPT1A,LIPE,MYLIP,PDK4	6
Connective Tissue Development and Function,Embryonic Development,Organismal Development,Skeletal and Muscular System Development and Function,Tissue Development	Ossification of bone	0.000905	0.0118	1.92812			COL2A1,DHRS3,HELLS,ISG15	4
Cancer,Organismal Injury and Abnormalities	Breast or colorectal cancer	0.000922	0.0119	1.92445			ABCA1,ANGPTL4,BACE2,BRCA1,CAMK2A,CLDN15,COL15A1,COL2A1,CPT1A,CPXM1,DBI,DHRS3,DHX58,ECH1,EGR1,EGR3,GRIA4,HELLS,HMGCS2,HMOX1,IRF7,KCTD12,KLF11,KLF15,LGR6,LIPE,MDGA1,NDRG1,OLFML2A,PDK4,PLEKHA4,PLIN2,PTN,RNFT2,RRM2,SCARA5,SLC43A3,TFRC,UCP2	39
Organismal Injury and Abnormalities,Renal and Urological Disease	Damage of kidney	0.000944	0.012	1.92082			CAMK2A,EGR1,HMOX1,IRF7,UCP2	5
Cell Morphology	Size of cells	0.000945	0.012	1.92082			CAMK2A,EGR1,KLF15,LIPE,PLIN2,Snhg20,TFRC,UCP2	8
Cellular Compromise,Organismal Injury and Abnormalities,Renal and Urological Disease	Injury of podocytes	0.000945	0.012	1.92082			CAMK2A,UCP2	2
Inflammatory Disease,Inflammatory Response,Organismal Injury and Abnormalities,Skeletal and Muscular Disorders	Swelling of paw	0.000945	0.012	1.92082			COL2A1,CPT1A	2
Cardiovascular Disease,Organismal Injury and Abnormalities	Stenosis of coronary artery	0.000945	0.012	1.92082			ABCA1,ABCG1	2
Organismal Development	Morphology of body cavity	0.00102	0.0127	1.8962			ABCG1,ANGPTL4,BRCA1,EGR1,HMOX1,IRF7,KLF15,NEU3,PTN	9
Molecular Transport	Transport of iron ion	0.00104	0.0129	1.88941			SCARA5,TFRC	2
Cancer,Organismal Injury and Abnormalities	Connective tissue tumor	0.00106	0.013	1.88606			ABCA1,ANGPTL4,BRCA1,COL15A1,COL2A1,EGR1,HELLS,HMOX1,IRF7,LIPE,PDK4,RRM2,TFRC	13
Cancer,Organismal Injury and Abnormalities,Reproductive System Disease,Skeletal and Muscular Disorders	Uterine leiomyoma	0.00107	0.013	1.88606			COL15A1,COL2A1,KLF11,NDRG1,PDK4,SCARA5	6
Dermatological Diseases and Conditions,Organismal Injury and Abnormalities	Androgenic alopecia	0.00107	0.013	1.88606			ABCA1,ABCG1,BRCA1,COL15A1,CPT1A,EGR1,KLF15,PTN,UCP2	9
Cancer,Endocrine System Disorders,Gastrointestinal Disease,Organismal Injury and Abnormalities	Pancreatic tumor	0.00107	0.013	1.88606			ABCA1,ABCG1,BACE2,BRCA1,CAMK2A,COL15A1,COL2A1,DHX58,EGR1,GRAMD1B,HELLS,KCTD12,KLF11,LIPE,LRRC39,MDGA1,PDK4,PLEKHA4,RRM2,SLC43A3,TFRC	21
Cell Morphology	Abnormal morphology of subcellular	0.00109	0.0132	1.87943			BACE2,BAZ1A,BRCA1,CAMK2A,HELLS,HMOX1,LIPE,Scd2,TFRC	9
Free Radical Scavenging	Formation of reactive oxygen species	0.00109	0.0133	1.87615			ABCA1,HMOX1,TFRC	3
Lipid Metabolism,Molecular Transport,Small Molecule Biochemistry	Accumulation of cholesterol	0.00116	0.014	1.85387			ABCA1,GRAMD1B,HMOX1	3
Lipid Metabolism,Molecular Transport,Small Molecule Biochemistry	Transport of fatty acid	0.00124	0.0146	1.83565			CPT1A,PLIN2,UCP2	3
Hereditary Disorder,Metabolic Disease,Organismal Injury and Abnormalities	ATAD3A-related type I interferonopathy	0.00124	0.0146	1.83565			IRF7,ISG15	2
Metabolic Disease,Organismal Injury and Abnormalities,Respiratory Disease	Pulmonary alveolar proteinosis	0.00124	0.0146	1.83565			ABCA1,ABCG1	2
Organ Morphology	Morphology of endocrine gland	0.00127	0.0148	1.82974			ANGPTL4,EGR1,NEU3,PLIN2	4
Lipid Metabolism,Small Molecule Biochemistry	Synthesis of triacylglycerol	0.00127	0.0148	1.82974			ANGPTL4,LIPE,PLIN2	3
Connective Tissue Disorders,Developmental Disorder,Hereditary Disorder,Organismal Injury and Abnormalities,Skeletal and Muscular Disorders	Marfan syndrome	0.00127	0.0148	1.82974			ABCA1,COL2A1,SLC16A6	3
Free Radical Scavenging	Production of hydroperoxide	0.00131	0.0151	1.82102			ABCA1,BRCA1,UCP2	3
Cancer,Organismal Injury and Abnormalities,Reproductive System Disease	Fallopian tube cancer	0.00131	0.0151	1.82102			BRCA1,RRM2,TFRC	3
Cancer,Hereditary Disorder,Organismal Injury and Abnormalities,Reproductive System Disease	Hereditary breast and/or ovarian cancer	0.00131	0.0151	1.82102			BRCA1,COL2A1,RRM2,TFRC	4
Inflammatory Disease,Inflammatory Response,Organismal Injury and Abnormalities,Skeletal and Muscular Disorders	Inflammation of muscle	0.00131	0.0151	1.82102			EGR1,HMOX1,IRF7,ISG15,KLF15	5
Cancer,Gastrointestinal Disease,Organismal Injury and Abnormalities	Intestinal adenocarcinoma	0.00132	0.0151	1.82102			ABCA1,ABCG1,ANGPTL4,BACE2,BAZ1A,BRCA1,CLDN15,COL15A1,COL2A1,CPT1A,CPXM1,DBI,ECH1,EGR1,EGR3,GRAMD1B,GRIA4,HELLS,HMGCS2,HMOX1,IRF7,ISG15,IZUMO4,KCTD12,KLF11,KLF15,LGR6,MDGA1,NEU3,OLFML2A,PDK4,PLEKHA4,PLIN2,PTN,RNFT2,RRM2,SCARA5,SLC16A6,SLC43A3,TFRC,TMIE,UCP2	42
Cancer,Organismal Injury and Abnormalities,Renal and Urological Disease	Urinary tract carcinoma	0.00133	0.0151	1.82102			ABCG1,ANGPTL4,BRCA1,CLDN15,COL15A1,COL2A1,CPT1A,CPXM1,DBI,EGR3,GRAMD1B,GRIA4,HELLS,HMGCS2,HMOX1,IRF7,IZUMO4,KCTD12,LGR6,MDGA1,NEU3,OLFML2A,PDK4,PLEKHA4,PLIN2,RNFT2,RRM2,SCARA5,STBD1	29
Lipid Metabolism,Small Molecule Biochemistry	Storage of cholesterol	0.00134	0.0151	1.82102			ABCA1,ABCG1	2
Lipid Metabolism,Molecular Transport,Small Molecule Biochemistry	Reverse cholesterol transport	0.00134	0.0151	1.82102			ABCA1,ABCG1	2
Hereditary Disorder,Immunological Disease,Organismal Injury and Abnormalities	Autosomal recessive immunodeficiency	0.00145	0.0159	1.7986			HELLS,IRF7,ISG15,TFRC	4
Cell Death and Survival	Apoptosis of spermatocytes	0.00145	0.0159	1.7986			BRCA1,PTN	2
Lipid Metabolism,Small Molecule Biochemistry	Redistribution of lipid	0.00145	0.0159	1.7986			ABCG1,Scd2	2
Digestive System Development and Function,Gastrointestinal Disease,Hepatic System Development and Function,Hepatic System Disease,Inflammatory Disease,Inflammatory Response,Organ Development,Organismal Injury and Abnormalities,Psychological Disorders	Severe alcoholic hepatitis	0.00145	0.0159	1.7986			IRF7,ISG15	2
Digestive System Development and Function	Function of digestive system	0.0015	0.0159	1.7986			CLDN15,DBI,EGR1,Scd2	4
Cardiovascular Disease,Organismal Injury and Abnormalities	Hypertension	0.00156	0.0159	1.7986			ABCG1,ANGPTL4,BAZ1A,HELLS,HMGCS2,HMOX1,ISG15,KLF15,OLFML2A,PLEKHA4,SLC16A6	11
Lipid Metabolism,Molecular Transport,Small Molecule Biochemistry,Vitamin and Mineral Metabolism	Concentration of retinol	0.00157	0.0159	1.7986			DHRS3,LIPE	2
Organismal Injury and Abnormalities,Skeletal and Muscular Disorders	Calcification of muscle	0.00157	0.0159	1.7986			ANGPTL4,PDK4	2
Cancer,Gastrointestinal Disease,Organismal Injury and Abnormalities	Large intestine carcinoma	0.00162	0.0159	1.7986			ABCA1,ABCG1,ANGPTL4,BACE2,BAZ1A,BRCA1,CLDN15,COL15A1,COL2A1,CPT1A,CPXM1,DBI,ECH1,EGR1,EGR3,GRAMD1B,GRIA4,HELLS,HMGCS2,HMOX1,IRF7,ISG15,IZUMO4,KCTD12,KLF11,KLF15,LGR6,MDGA1,NEU3,OLFML2A,PDK4,PLEKHA4,PLIN2,PTN,RNFT2,RRM2,SCARA5,SLC16A6,SLC43A3,TFRC,TMIE,UCP2	42
Endocrine System Disorders,Metabolic Disease,Organismal Injury and Abnormalities	Insulin resistance	0.00163	0.0159	1.7986			ABCA1,ABCG1,ANGPTL4,EGR1,KLF11,KLF15,TFRC	7
Cell-mediated Immune Response,Cellular Development,Cellular Function and Maintenance,Cellular Growth and Proliferation,Embryonic Development,Hematological System Development and Function,Hematopoiesis,Lymphoid Tissue Structure and Development,Organ Development,Organismal Development,Tissue Development	Proliferation of thymocytes	0.00168	0.0159	1.7986			ABCG1,EGR1,EGR3	3
Connective Tissue Development and Function,Lipid Metabolism,Small Molecule Biochemistry,Tissue Morphology	Lipolysis of white adipose tissue	0.00169	0.0159	1.7986			ANGPTL4,LIPE	2
Organ Morphology,Respiratory System Development and Function,Tissue Morphology	Quantity of alveolar epithelium	0.00169	0.0159	1.7986			ABCA1,ABCG1	2
Endocrine System Disorders,Metabolic Disease,Organismal Injury and Abnormalities	Insulin resistance of cells	0.00169	0.0159	1.7986			EGR1,TFRC	2
Inflammatory Response	Innate immune response	0.00169	0.0159	1.7986			CPT1A,DHX58,GARIN5A,IRF7,ISG15	5
Cancer,Organismal Injury and Abnormalities,Renal and Urological Disease	Renal cancer	0.00172	0.0159	1.7986			ABCG1,ANGPTL4,BRCA1,COL2A1,CPXM1,EGR3,GRAMD1B,HELLS,HMGCS2,HMOX1,KCTD12,PDK4,PLIN2,RNFT2,RRM2	15
Cell Death and Survival,Organismal Injury and Abnormalities	Anoikis of carcinoma cell lines	0.00181	0.0159	1.7986			ANGPTL4,NDRG1	2
Cellular Movement,Hematological System Development and Function,Immune Cell Trafficking	Cellular infiltration by natural killer cells	0.00181	0.0159	1.7986			BRCA1,ISG15	2
Cell Death and Survival,Organismal Injury and Abnormalities	Apoptosis of peritoneal macrophages	0.00181	0.0159	1.7986			ABCG1,ISG15	2
Organ Morphology,Respiratory System Development and Function,Tissue Morphology	Quantity of pneumocytes	0.00181	0.0159	1.7986			ABCA1,ABCG1	2
Cancer,Organismal Injury and Abnormalities	Genitourinary adenocarcinoma	0.00185	0.0159	1.7986			ABCA1,ABCG1,ANGPTL4,BRCA1,COL15A1,COL2A1,CPT1A,DHRS3,DHX58,ECH1,EGR1,EGR3,GRAMD1B,GRIA4,HELLS,HMGCS2,IRF7,ISG15,IZUMO4,KCTD12,KLF11,LIPE,LRRC39,MDGA1,MYLIP,NDRG1,OLFML2A,PDK4,PLIN2,PRRT4,PTN,RNFT2,RRM2,SLC43A3,TFRC,TMIE,UCP2	37
Nutritional Disease,Organismal Injury and Abnormalities	Weight loss	0.00186	0.0159	1.7986			CPT1A,HMOX1,IRF7,NEU3,UCP2	5
Neurological Disease,Organismal Injury and Abnormalities	Progressive encephalopathy	0.00192	0.0159	1.7986			ABCA1,ABCG1,BACE2,BRCA1,CAMK2A,CPT1A,DBI,ECH1,GRIA4,HMOX1,KLF15,Oasl2,PDK4,SCARA5,TFRC	15
Cancer,Gastrointestinal Disease,Organismal Injury and Abnormalities	Pancreaticobiliary cancer	0.00192	0.0159	1.7986			ABCA1,ABCG1,BACE2,BRCA1,CAMK2A,COL15A1,COL2A1,DHX58,EGR1,GRAMD1B,HELLS,HMGCS2,KCTD12,KLF11,LIPE,LRRC39,MDGA1,PDK4,PLEKHA4,RRM2,SLC43A3,TFRC	22
Lipid Metabolism,Small Molecule Biochemistry	Mobilization of lipid	0.00193	0.0159	1.7986			ABCG1,LIPE	2
Cell Death and Survival,Skeletal and Muscular System Development and Function	Cell viability of muscle cell lines	0.00193	0.0159	1.7986			HMOX1,Snhg20	2
Lipid Metabolism,Molecular Transport,Small Molecule Biochemistry	Transport of long chain fatty acid	0.00193	0.0159	1.7986			PLIN2,UCP2	2
Lipid Metabolism,Small Molecule Biochemistry,Vitamin and Mineral Metabolism	Steroid metabolism	0.00194	0.0159	1.7986			ABCA1,ABCG1,DBI,EGR1,LIPE	5
Cancer,Organismal Injury and Abnormalities	Extrapulmonary squamous cell carcinoma	0.00195	0.0159	1.7986			ABCA1,ABCG1,BRCA1,COL15A1,CPT1A,CPXM1,DBI,DHX58,EGR1,GRAMD1B,GRIA4,HELLS,HMGCS2,ISG15,IZUMO4,KCTD12,KLF11,LIPE,NEU3,PDK4,PTN,RRM2,SLC16A6,TFRC,TMIE	25
Organismal Development,Reproductive System Development and Function	Morphology of reproductive system	0.00195	0.0159	1.7986			ABCA1,ANGPTL4,BRCA1,EGR1,LIPE,PLIN2	6
Immunological Disease,Inflammatory Disease,Organismal Injury and Abnormalities	Active stage systemic lupus erythematosus	0.00196	0.0159	1.7986			BACE2,IRF7,ISG15	3
Cellular Function and Maintenance	Respiration of tumor cell lines	0.00196	0.0159	1.7986			LIPE,PDK4,UCP2	3
Cancer,Organismal Injury and Abnormalities,Respiratory Disease	Lung carcinoma	0.00198	0.0159	1.7986			ABCA1,BACE2,BAZ1A,BRCA1,COL15A1,CPT1A,DBI,EGR1,EGR3,GRAMD1B,GRIA4,HELLS,HMGCS2,IZUMO4,KCTD12,KLF11,KLF15,LGR6,LIPE,MDGA1,MYLIP,PDK4,PLEKHA4,PLIN2,PRRT4,RNFT2,RRM2,SCARA5,SLC43A3,UCP2	30
Neurological Disease,Organismal Injury and Abnormalities	Neurological signs	0.00199	0.0159	1.7986			CAMK2A,EGR1,GRIA4,HMGCS2,HMOX1,IRF7,ISG15,NDRG1,Scd2,UCP2	10
Immunological Disease,Organismal Injury and Abnormalities	Abnormal morphology of lymphoid organ	0.00202	0.0159	1.7986			ABCA1,ANGPTL4,BRCA1,HELLS,HMOX1,RRM2	6
Cardiovascular Disease,Neurological Disease,Organismal Injury and Abnormalities,Skeletal and Muscular Disorders	Hypertrophy of left ventricle	0.00206	0.0159	1.7986			ABCA1,CPT1A,KLF15	3
Lipid Metabolism,Small Molecule Biochemistry	Mass of lipid	0.00206	0.0159	1.7986			PLIN2,UCP2	2
Lipid Metabolism,Small Molecule Biochemistry	Esterification of cholesterol	0.00206	0.0159	1.7986			ABCA1,ABCG1	2
Cancer,Organismal Injury and Abnormalities,Reproductive System Disease,Tissue Morphology	Quantity of breast carcinoma	0.00206	0.0159	1.7986			ABCA1,BRCA1	2
Cancer,Organismal Injury and Abnormalities	Melanoma	0.00215	0.0159	1.7986			ABCA1,ABCG1,BAZ1A,BRCA1,CLDN15,COL15A1,COL2A1,CPT1A,CPXM1,DBI,DHRS3,EGR1,EGR3,GARIN5A,GRAMD1B,GRIA4,HELLS,HMGCS2,HMOX1,IRF7,KLF11,KLF15,LGR6,LIPE,LRRC39,MDGA1,MYLIP,NDRG1,OLFML2A,PDK4,PLEKHA4,PRRT4,PTN,RNFT2,RRM2,SCARA5,SLC16A6,SLC43A3,STBD1,TFRC,UCP2	41
Organismal Injury and Abnormalities	Calcinosis	0.00216	0.0159	1.7986			ANGPTL4,COL2A1,HMOX1,ISG15,Scd2	5
Gene Expression	Derepression of RNA	0.00217	0.0159	1.7986			BRCA1	1
Cellular Assembly and Organization,Cellular Compromise,Cellular Function and Maintenance	Disappearance of astral microtubules	0.00217	0.0159	1.7986			NDRG1	1
Cell-mediated Immune Response,Cellular Development,Cellular Function and Maintenance,Cellular Growth and Proliferation,Embryonic Development,Hematological System Development and Function,Hematopoiesis,Lymphoid Tissue Structure and Development,Organ Development,Organismal Development,Tissue Development	Proliferation of DN2 cells	0.00217	0.0159	1.7986			ABCG1	1
Cell Morphology,Cellular Assembly and Organization,Nervous System Development and Function,Tissue Morphology	Area of postsynaptic density	0.00217	0.0159	1.7986			EGR1	1
Lipid Metabolism,Small Molecule Biochemistry	Entrance of long chain fatty acid	0.00217	0.0159	1.7986			CPT1A	1
Cell Cycle	Arrest in S phase of schwannoma cell lines	0.00217	0.0159	1.7986			RRM2	1
Cell Death and Survival,Skeletal and Muscular System Development and Function	Survival of smooth muscle cell lines	0.00217	0.0159	1.7986			HMOX1	1
Hereditary Disorder,Metabolic Disease,Organismal Injury and Abnormalities	Mitochondrial HMG-CoA synthase deficiency	0.00217	0.0159	1.7986			HMGCS2	1
Lipid Metabolism,Nucleic Acid Metabolism,Small Molecule Biochemistry	Binding of malonyl-coenzyme A	0.00217	0.0159	1.7986			CPT1A	1
Developmental Disorder,Hereditary Disorder,Lipid Metabolism,Metabolic Disease,Organismal Injury and Abnormalities,Small Molecule Biochemistry	Autosomal recessive carnitine palmitoyltransferase type I deficiency	0.00217	0.0159	1.7986			CPT1A	1
Lipid Metabolism,Small Molecule Biochemistry	Delay in initiation of esterification of cholesterol	0.00217	0.0159	1.7986			ABCA1	1
Connective Tissue Disorders,Developmental Disorder,Hereditary Disorder,Organismal Injury and Abnormalities,Skeletal and Muscular Disorders	Czech dysplasia	0.00217	0.0159	1.7986			COL2A1	1
Cellular Assembly and Organization	Formation of syncytial-lipoid structures	0.00217	0.0159	1.7986			LIPE	1
Carbohydrate Metabolism,Cellular Function and Maintenance,Lipid Metabolism,Small Molecule Biochemistry	Endocytosis of phosphatidylserine	0.00217	0.0159	1.7986			ABCA1	1
Hematological Disease,Organismal Injury and Abnormalities	Polychromasia	0.00217	0.0159	1.7986			BRCA1	1
Cardiovascular Disease,Hereditary Disorder,Immunological Disease,Neurological Disease,Organismal Injury and Abnormalities,Psychological Disorders	Immunodeficiency 38 with basal ganglia calcification	0.00217	0.0159	1.7986			ISG15	1
Cancer,Cell Cycle,Organismal Injury and Abnormalities	Arrest in G2/M phase of glioma cells	0.00217	0.0159	1.7986			NDRG1	1
Cancer,Cell Cycle,Renal and Urological Disease	Polyploidy of bladder cancer cell lines	0.00217	0.0159	1.7986			NDRG1	1
Hereditary Disorder,Immunological Disease,Organismal Injury and Abnormalities	Immunodeficiency 39	0.00217	0.0159	1.7986			IRF7	1
Hereditary Disorder,Nutritional Disease,Organismal Injury and Abnormalities	Susceptibility to severe obesity type BMIQ4	0.00217	0.0159	1.7986			UCP2	1
Cell Death and Survival,Nervous System Development and Function,Organismal Injury and Abnormalities	Survival of dentate granule cells	0.00217	0.0159	1.7986			EGR1	1
Lipid Metabolism,Small Molecule Biochemistry	Utilization of triacylglycerol	0.00217	0.0159	1.7986			ANGPTL4	1
Connective Tissue Development and Function,Tissue Morphology	Density of cartilage matrix	0.00217	0.0159	1.7986			COL2A1	1
Organismal Injury and Abnormalities	Proboscis	0.00217	0.0159	1.7986			COL2A1	1
Behavior	Self-administration of amphetamine	0.00217	0.0159	1.7986			CAMK2A	1
Cardiovascular Disease,Cell Death and Survival,Connective Tissue Disorders,Developmental Disorder,Hematological Disease,Hereditary Disorder,Metabolic Disease,Organismal Injury and Abnormalities	Heme oxygenase-1 deficiency	0.00217	0.0159	1.7986			HMOX1	1
Hematological Disease,Organismal Injury and Abnormalities	Moderate microcytosis	0.00217	0.0159	1.7986			TFRC	1
Connective Tissue Disorders,Developmental Disorder,Hereditary Disorder,Inflammatory Disease,Ophthalmic Disease,Organismal Injury and Abnormalities,Skeletal and Muscular Disorders	Autosomal dominant Stickler syndrome type 1	0.00217	0.0159	1.7986			COL2A1	1
Cell Cycle,Reproductive System Development and Function	Polyploidy of mammary epithelial cells	0.00217	0.0159	1.7986			NDRG1	1
Cardiovascular Disease,Organismal Injury and Abnormalities,Respiratory Disease	Hypertension of lung	0.00217	0.0159	1.7986			HMOX1	1
Small Molecule Biochemistry	Breakdown of heme	0.00217	0.0159	1.7986			HMOX1	1
Cardiovascular System Development and Function	Neurovascular coupling	0.00217	0.0159	1.7986			HMOX1	1
Carbohydrate Metabolism,Lipid Metabolism,Small Molecule Biochemistry	Movement of phosphatidylethanolamine	0.00217	0.0159	1.7986			ABCA1	1
Lipid Metabolism,Molecular Transport,Small Molecule Biochemistry,Vitamin and Mineral Metabolism	Efflux of retinol	0.00217	0.0159	1.7986			ABCA1	1
Cell Death and Survival,Connective Tissue Disorders,Developmental Disorder,Hereditary Disorder,Organismal Injury and Abnormalities,Skeletal and Muscular Disorders	Primary avascular necrosis of femoral head type 1	0.00217	0.0159	1.7986			COL2A1	1
Auditory Disease,Hereditary Disorder,Neurological Disease,Organismal Injury and Abnormalities	Autosomal recessive deafness type 6	0.00217	0.0159	1.7986			TMIE	1
Cellular Compromise	Depletion of lipid droplets	0.00217	0.0159	1.7986			ABCA1	1
Lipid Metabolism,Small Molecule Biochemistry	Lipolysis of oleic acid	0.00217	0.0159	1.7986			PLIN2	1
Infectious Diseases,Organismal Injury and Abnormalities	Viral entry by Machupo virus	0.00217	0.0159	1.7986			TFRC	1
Hereditary Disorder,Metabolic Disease,Organismal Injury and Abnormalities	Autosomal recessive deficiency of hydroxymethylglutaryl-coa synthase	0.00217	0.0159	1.7986			HMGCS2	1
Cellular Function and Maintenance	Non-clathrin endocytosis by embryonic cell lines	0.00217	0.0159	1.7986			ABCA1	1
Cancer,Hereditary Disorder,Organismal Injury and Abnormalities,Reproductive System Disease	Autosomal dominant susceptibility to familial breast-ovarian cancer type 1	0.00217	0.0159	1.7986			BRCA1	1
Lipid Metabolism,Small Molecule Biochemistry	Attachment of cholesterol	0.00217	0.0159	1.7986			ABCA1	1
Connective Tissue Disorders,Developmental Disorder,Hereditary Disorder,Organismal Injury and Abnormalities,Skeletal and Muscular Disorders	Autosomal dominant spondylometaphyseal dysplasia	0.00217	0.0159	1.7986			COL2A1	1
Cell Cycle	Mitogenesis of mesothelial cells	0.00217	0.0159	1.7986			PTN	1
Developmental Disorder,Organismal Injury and Abnormalities,Skeletal and Muscular Disorders	Persistence of notochord	0.00217	0.0159	1.7986			COL2A1	1
Developmental Disorder,Hereditary Disorder,Neurological Disease,Organismal Injury and Abnormalities,Psychological Disorders	Autosomal recessive intellectual developmental disorder 63	0.00217	0.0159	1.7986			CAMK2A	1
Connective Tissue Development and Function,Tissue Morphology	Quantity of collagen bundle	0.00217	0.0159	1.7986			COL2A1	1
Developmental Disorder,Hereditary Disorder,Neurological Disease,Organismal Injury and Abnormalities	Neurodevelopmental disorder with seizures and gait abnormalities	0.00217	0.0159	1.7986			GRIA4	1
Small Molecule Biochemistry	Generation of bilirubin	0.00217	0.0159	1.7986			HMOX1	1
Cancer,Cardiovascular Disease,Developmental Disorder,Hematological Disease,Hereditary Disorder,Metabolic Disease,Organismal Injury and Abnormalities,Skeletal and Muscular Disorders	Fanconi anemia group S	0.00217	0.0159	1.7986			BRCA1	1
Lipid Metabolism,Small Molecule Biochemistry	Retention of triacylglycerol	0.00217	0.0159	1.7986			PLIN2	1
Cancer,Gastrointestinal Disease,Organismal Injury and Abnormalities,Reproductive System Disease	Breast and colorectal cancer	0.00217	0.0159	1.7986			BRCA1	1
Cellular Development,Cellular Growth and Proliferation	Colony formation by schwannoma cell lines	0.00217	0.0159	1.7986			RRM2	1
Cardiovascular Disease,Neurological Disease,Organismal Injury and Abnormalities	Vasospasm of basilar artery	0.00217	0.0159	1.7986			HMOX1	1
Connective Tissue Disorders,Developmental Disorder,Hereditary Disorder,Organismal Injury and Abnormalities,Skeletal and Muscular Disorders	Spondyloepimetaphyseal dysplasia, short ulna type	0.00217	0.0159	1.7986			COL2A1	1
Hereditary Disorder,Ophthalmic Disease,Organismal Injury and Abnormalities	Autosomal dominant rhegmatogenous retinal detachment	0.00217	0.0159	1.7986			COL2A1	1
Drug Metabolism,Endocrine System Development and Function,Lipid Metabolism,Molecular Transport,Small Molecule Biochemistry	Abnormal quantity of progesterone	0.00217	0.0159	1.7986			EGR1	1
Cell Morphology,Hematological System Development and Function	Delay in initiation of conversion of inflammatory macrophages	0.00217	0.0159	1.7986			HMOX1	1
Cell Morphology,Hematological System Development and Function	Delay in initiation of conversion of M2 macrophages	0.00217	0.0159	1.7986			HMOX1	1
Endocrine System Disorders,Gastrointestinal Disease,Hereditary Disorder,Metabolic Disease,Organismal Injury and Abnormalities	Maturity-onset diabetes of the young type 7	0.00217	0.0159	1.7986			KLF11	1
Infectious Diseases,Organismal Development,Organismal Injury and Abnormalities	Growth of Ebola virus	0.00217	0.0159	1.7986			HMOX1	1
Cell Cycle,Embryonic Development	Arrest in cell cycle progression of embryonic stem cell lines	0.00217	0.0159	1.7986			BRCA1	1
Connective Tissue Disorders,Developmental Disorder,Hereditary Disorder,Organismal Injury and Abnormalities,Skeletal and Muscular Disorders	Spondyloepimetaphyseal dysplasia, strudwick type	0.00217	0.0159	1.7986			COL2A1	1
Lipid Metabolism,Molecular Transport,Small Molecule Biochemistry	Exchange of malic acid	0.00217	0.0159	1.7986			UCP2	1
Developmental Disorder,Hereditary Disorder,Neurological Disease,Organismal Injury and Abnormalities	Autosomal dominant mental retardation type 53	0.00217	0.0159	1.7986			CAMK2A	1
Cellular Function and Maintenance	Non-clathrin endocytosis by fibroblast cell lines	0.00217	0.0159	1.7986			ABCA1	1
Hereditary Disorder,Neurological Disease,Organismal Injury and Abnormalities,Skeletal and Muscular Disorders	Charcot-Marie-Tooth disease type 4D	0.00217	0.0159	1.7986			NDRG1	1
Cell Cycle,Hepatic System Development and Function	Metaphase/anaphase transition of liver cells	0.00217	0.0159	1.7986			EGR1	1
Gastrointestinal Disease,Organismal Injury and Abnormalities	Abnormal morphology of enlarged ileum	0.00217	0.0159	1.7986			CLDN15	1
Connective Tissue Disorders,Developmental Disorder,Hereditary Disorder,Organismal Injury and Abnormalities,Skeletal and Muscular Disorders	Kniest dysplasia	0.00217	0.0159	1.7986			COL2A1	1
Immunological Disease,Organismal Injury and Abnormalities	Functional hyposplenism	0.00217	0.0159	1.7986			HMOX1	1
Tissue Morphology	Deposition of vascular smooth muscle cells	0.00217	0.0159	1.7986			HMOX1	1
Connective Tissue Disorders,Developmental Disorder,Hereditary Disorder,Organismal Injury and Abnormalities,Skeletal and Muscular Disorders	Hypochondrogenesis	0.00217	0.0159	1.7986			COL2A1	1
Cellular Development,Tissue Development	Maturation of satellite cells	0.00217	0.0159	1.7986			HMOX1	1
Hematological System Development and Function,Immune Cell Trafficking,Inflammatory Response,Tissue Development	Accumulation of alveolar macrophages	0.00217	0.0159	1.7986			ABCG1	1
Connective Tissue Disorders,Developmental Disorder,Hereditary Disorder,Inflammatory Disease,Ophthalmic Disease,Organismal Injury and Abnormalities,Skeletal and Muscular Disorders	Nonsyndromic ocular type Stickler syndrome 1	0.00217	0.0159	1.7986			COL2A1	1
Connective Tissue Disorders,Inflammatory Disease,Inflammatory Response,Organismal Injury and Abnormalities,Skeletal and Muscular Disorders	Progressive osteoarthritis	0.00217	0.0159	1.7986			COL2A1	1
Lipid Metabolism,Small Molecule Biochemistry	Hydrolysis of monooleoyl-2-O-monooleylglycerol	0.00217	0.0159	1.7986			LIPE	1
Lipid Metabolism,Small Molecule Biochemistry	Degradation of asialo GM1 ganglioside	0.00217	0.0159	1.7986			NEU3	1
Lipid Metabolism,Small Molecule Biochemistry	Hydrolysis of ganglioside GD1a	0.00217	0.0159	1.7986			NEU3	1
Cell Cycle	Delay in mitosis of breast cancer cell lines	0.00217	0.0159	1.7986			BRCA1	1
Connective Tissue Disorders,Developmental Disorder,Hereditary Disorder,Organismal Injury and Abnormalities,Skeletal and Muscular Disorders	Achondrogenesis type II	0.00217	0.0159	1.7986			COL2A1	1
Endocrine System Disorders,Hematological Disease,Metabolic Disease,Organismal Injury and Abnormalities	Hypoketotic hypoglycemia	0.00217	0.0159	1.7986			CPT1A	1
Hereditary Disorder,Immunological Disease,Organismal Injury and Abnormalities	Immunodeficiency 46	0.00217	0.0159	1.7986			TFRC	1
Auditory Disease,Connective Tissue Disorders,Developmental Disorder,Hereditary Disorder,Neurological Disease,Ophthalmic Disease,Organismal Injury and Abnormalities,Skeletal and Muscular Disorders	Multiple epiphyseal dysplasia with myopia and conductive deafness	0.00217	0.0159	1.7986			COL2A1	1
Lipid Metabolism,Small Molecule Biochemistry	Lipogenesis by breast cell lines	0.00217	0.0159	1.7986			PDK4	1
Developmental Disorder,Hereditary Disorder,Neurological Disease,Organismal Injury and Abnormalities	Neurodevelopmental disorder without seizures or gait abnormalities	0.00217	0.0159	1.7986			GRIA4	1
Dermatological Diseases and Conditions,Organismal Functions,Organismal Injury and Abnormalities,Tissue Morphology	Healing of full-thickness skin wound	0.00217	0.0159	1.7986			PDK4	1
Immunological Disease,Organismal Injury and Abnormalities	Fibrosis of red pulp	0.00217	0.0159	1.7986			HMOX1	1
Connective Tissue Disorders,Developmental Disorder,Hereditary Disorder,Organismal Injury and Abnormalities,Skeletal and Muscular Disorders	Osteoarthritis with mild chondrodysplasia	0.00217	0.0159	1.7986			COL2A1	1
Carbohydrate Metabolism	Utilization of glycogen	0.00217	0.0159	1.7986			LIPE	1
Cellular Assembly and Organization	Generation of collagen fibrils	0.00217	0.0159	1.7986			COL2A1	1
Cellular Function and Maintenance,Molecular Transport	Calcium-evoked dendritic exocytosis by hippocampal neurons	0.00217	0.0159	1.7986			CAMK2A	1
Infectious Diseases,Organismal Injury and Abnormalities	Viral entry by mouse mammary tumor virus	0.00217	0.0159	1.7986			TFRC	1
Reproductive System Development and Function	Vacuolation of seminiferous epithelium	0.00217	0.0159	1.7986			LIPE	1
Post-Translational Modification	Activation of PPARA in liver cells	0.00217	0.0159	1.7986			PLIN2	1
Cellular Function and Maintenance	Uptake of fibroblasts	0.00217	0.0159	1.7986			ABCA1	1
Cellular Development,Cellular Growth and Proliferation,Tissue Development,Tissue Morphology	Expansion of basal stem cells	0.00217	0.0159	1.7986			BRCA1	1
Cellular Development,Embryonic Development,Organ Development,Organismal Development,Tissue Development	Maturation of myoblasts	0.00217	0.0159	1.7986			HMOX1	1
Organismal Functions	Healing of gonadal cell lines	0.00217	0.0159	1.7986			BRCA1	1
Gastrointestinal Disease,Organismal Injury and Abnormalities	Injury of gastric mucosa	0.00217	0.0159	1.7986			HMOX1	1
Connective Tissue Disorders,Hereditary Disorder,Lipid Metabolism,Metabolic Disease,Organismal Injury and Abnormalities,Small Molecule Biochemistry	Familial partial lipodystrophy type 6	0.00217	0.0159	1.7986			LIPE	1
Hereditary Disorder,Immunological Disease,Organismal Injury and Abnormalities	Immunodeficiency-centromeric instability-facial anomalies syndrome type 4	0.00217	0.0159	1.7986			HELLS	1
Cell Morphology,Cellular Compromise	Micronucleation of breast cancer cell lines	0.00217	0.0159	1.7986			BRCA1	1
Connective Tissue Disorders,Developmental Disorder,Hereditary Disorder,Ophthalmic Disease,Organismal Injury and Abnormalities,Skeletal and Muscular Disorders	Vitreoretinopathy with phalangeal epiphyseal dysplasia	0.00217	0.0159	1.7986			COL2A1	1
Connective Tissue Disorders,Developmental Disorder,Hereditary Disorder,Organismal Injury and Abnormalities,Skeletal and Muscular Disorders	Torrance type platyspondylic skeletal dysplasia	0.00217	0.0159	1.7986			COL2A1	1
Connective Tissue Disorders,Developmental Disorder,Organismal Injury and Abnormalities,Skeletal and Muscular Disorders	Dysplasia of cartilage tissue	0.00217	0.0159	1.7986			COL2A1	1
Cell Cycle	Mitogenesis of testicular cancer cell lines	0.00217	0.0159	1.7986			DBI	1
Cellular Development,Cellular Growth and Proliferation,Organ Development,Tissue Development	Proliferation of progenitor intestinal epithelial cells	0.00217	0.0159	1.7986			TFRC	1
Cellular Function and Maintenance,Molecular Transport	Exocytosis of lipid	0.00217	0.0159	1.7986			ABCA1	1
Cellular Development,Hematological System Development and Function,Lymphoid Tissue Structure and Development	Maturation of bone marrow-derived immature dendritic cells	0.00217	0.0159	1.7986			HMOX1	1
Cellular Function and Maintenance,Lipid Metabolism,Small Molecule Biochemistry	Endocytosis of sphingomyelin	0.00217	0.0159	1.7986			ABCA1	1
Cell-To-Cell Signaling and Interaction,Cellular Compromise	Oxidative stress response of melanoma cell lines	0.00217	0.0159	1.7986			HMOX1	1
Cell Morphology,Cellular Function and Maintenance	Autophagy of cortical astrocytes	0.00217	0.0159	1.7986			UCP2	1
Cell Morphology,Cellular Movement,Reproductive System Development and Function	Delay in initiation of cell spreading of gonadal cell lines	0.00217	0.0159	1.7986			BRCA1	1
Infectious Diseases,Organismal Development,Organismal Injury and Abnormalities	Growth of vaccinia virus	0.00217	0.0159	1.7986			ISG15	1
Cellular Assembly and Organization,DNA Replication, Recombination, and Repair	Formation of spindle fibers	0.00217	0.0159	1.7986			NDRG1	1
Developmental Disorder,Hematological Disease,Hereditary Disorder,Metabolic Disease,Organismal Injury and Abnormalities	Non-classical Tangier disease	0.00217	0.0159	1.7986			ABCA1	1
Organ Morphology,Respiratory System Development and Function,Tissue Morphology	Quantity of lung tissue	0.00217	0.0159	1.7986			HMOX1	1
Lipid Metabolism,Small Molecule Biochemistry	Binding of eicosapentaenoic acid	0.00217	0.0159	1.7986			CPT1A	1
Cellular Development,Cellular Growth and Proliferation,Embryonic Development,Organismal Development	Proliferation of epiblast cells	0.00217	0.0159	1.7986			BRCA1	1
Neurological Disease,Organismal Injury and Abnormalities	Interictal epileptiform discharge of hippocampal neurons	0.00217	0.0159	1.7986			CAMK2A	1
Infectious Diseases,Organismal Injury and Abnormalities	Viral entry of B lymphocytes	0.00217	0.0159	1.7986			TFRC	1
Cancer,Organismal Injury and Abnormalities,Renal and Urological Disease	Bladder carcinoma	0.00218	0.0159	1.7986			BRCA1,CLDN15,COL15A1,COL2A1,CPT1A,CPXM1,DBI,EGR3,GRAMD1B,GRIA4,HELLS,HMOX1,IRF7,IZUMO4,KCTD12,LGR6,MDGA1,NEU3,OLFML2A,PDK4,PLEKHA4,RNFT2,RRM2,SCARA5,STBD1	25
Cancer,Hematological Disease,Immunological Disease,Organismal Injury and Abnormalities	Type M6 acute myeloid leukemia	0.0022	0.016	1.79588			BRCA1,RRM2	2
Drug Metabolism,Endocrine System Development and Function,Lipid Metabolism,Small Molecule Biochemistry,Vitamin and Mineral Metabolism	Synthesis of progesterone	0.00222	0.0161	1.79317			DBI,EGR1,LIPE	3
Organismal Injury and Abnormalities,Reproductive System Disease	Abnormal morphology of female genitalia	0.00226	0.0163	1.78781			ABCA1,DHX58,EGR1,PTN	4
Cancer,Gastrointestinal Disease,Organismal Injury and Abnormalities	Colon tumor	0.00231	0.0167	1.77728			ANGPTL4,BACE2,BRCA1,CLDN15,COL2A1,CPT1A,CPXM1,DBI,EGR1,GRIA4,HELLS,HMGCS2,IRF7,KCTD12,KLF15,LGR6,MDGA1,NDRG1,NEU3,OLFML2A,PDK4,PLEKHA4,PTN,RNFT2,RRM2,SCARA5,SLC43A3,TFRC,UCP2	29
Cardiovascular Disease,Organismal Injury and Abnormalities,Renal and Urological Disease	Ischemic acute kidney injury	0.00234	0.0167	1.77728			EGR1,HMOX1	2
Endocrine System Disorders,Organismal Injury and Abnormalities,Reproductive System Disease	Abnormal morphology of seminiferous epithelium	0.00234	0.0167	1.77728			ABCA1,LIPE	2
Cellular Movement,Hematological System Development and Function,Immune Cell Trafficking,Inflammatory Response	Migration of peritoneal macrophages	0.00234	0.0167	1.77728			HMOX1,PTN	2
Dermatological Diseases and Conditions,Inflammatory Disease,Inflammatory Response,Organismal Injury and Abnormalities,Skeletal and Muscular Disorders	Dermatomyositis	0.00235	0.0168	1.77469			EGR1,IRF7,ISG15,KLF15	4
Cancer,Organismal Injury and Abnormalities,Skeletal and Muscular Disorders	Alveolar rhabdomyosarcoma in striated muscle	0.00235	0.0168	1.77469			ABCA1,BRCA1,COL2A1,IRF7	4
Cancer,Gastrointestinal Disease,Organismal Injury and Abnormalities	Pancreaticobiliary carcinoma	0.00236	0.0168	1.77469			ABCA1,ABCG1,BACE2,BRCA1,CAMK2A,COL15A1,COL2A1,DHX58,GRAMD1B,HELLS,HMGCS2,KCTD12,KLF11,LIPE,LRRC39,MDGA1,PDK4,PLEKHA4,RRM2,SLC43A3,TFRC	21
Cardiovascular Disease,Organismal Injury and Abnormalities	Abnormal morphology of heart ventricle	0.00237	0.0168	1.77469			ABCA1,CPT1A,DHRS3,HMOX1,KLF15	5
Cardiovascular Disease,Neurological Disease,Organismal Injury and Abnormalities,Skeletal and Muscular Disorders	Ventricular dysfunction	0.00243	0.0172	1.76447			ABCA1,ANGPTL4,COL2A1,CPT1A,HMOX1,KLF15	6
Hereditary Disorder,Organismal Injury and Abnormalities,Skeletal and Muscular Disorders	Hereditary skeletal myopathy	0.00246	0.0174	1.75945			EGR1,HMGCS2,HMOX1,KLF15,NDRG1,PDK4,RRM2	7
Cardiovascular Disease,Cellular Development,Hematological System Development and Function,Lymphoid Tissue Structure and Development,Organismal Injury and Abnormalities	Differentiation of foam cells	0.00248	0.0175	1.75696			ABCA1,ABCG1	2
Vitamin and Mineral Metabolism	Quantity of fat-soluble vitamin	0.00248	0.0175	1.75696			ABCA1,LIPE	2
Cellular Compromise	Calcification of cells	0.00248	0.0175	1.75696			HMOX1,PDK4	2
Cancer,Organismal Injury and Abnormalities	Ductal adenocarcinoma	0.00249	0.0175	1.75696			ABCA1,ANGPTL4,BACE2,BRCA1,COL15A1,COL2A1,DHRS3,DHX58,GRAMD1B,HELLS,HMGCS2,KLF11,LIPE,LRRC39,MDGA1,PDK4,PLEKHA4,RRM2,SLC43A3,TFRC,UCP2	21
Digestive System Development and Function,Hepatic System Development and Function,Organ Development	Function of liver	0.00249	0.0175	1.75696			DBI,EGR1,Scd2	3
Neurological Disease,Organismal Injury and Abnormalities	Progressive motor neuropathy	0.00251	0.0176	1.75449			ABCG1,CPT1A,DBI,ECH1,EGR1,IRF7,ISG15,KLF15,PDK4,RRM2,TFRC	11
Cancer,Organismal Injury and Abnormalities	Hormone receptor-positive tumor	0.00254	0.0178	1.74958			BRCA1,CPT1A,EGR3,LGR6,PLIN2,RRM2	6
Cancer,Endocrine System Disorders,Organismal Injury and Abnormalities	Neuroendocrine tumor	0.00257	0.0179	1.74715			ABCA1,BRCA1,CAMK2A,COL15A1,COL2A1,EGR1,GRAMD1B,GRIA4,HELLS,HMGCS2,HMOX1,LGR6,LIPE,MYLIP,PDK4,PLEKHA4,PRRT4,RRM2,SCARA5,SLC43A3,TMIE	21
Behavior	Hyperactivity	0.00261	0.0182	1.73993			ABCG1,CAMK2A,GRIA4	3
Cardiovascular Disease,Inflammatory Disease,Organismal Injury and Abnormalities	Vasculitis	0.00263	0.0183	1.73755			ABCA1,HMOX1,ISG15,PRRT4	4
Cancer,Organismal Injury and Abnormalities	Fibrous tissue tumor	0.00266	0.0185	1.73283			COL15A1,COL2A1,EGR1,RRM2	4
Vitamin and Mineral Metabolism	Quantity of vitamin	0.00267	0.0185	1.73283			ABCA1,DHRS3,LIPE	3
Cancer,Organismal Injury and Abnormalities	Peritoneal tumor	0.00273	0.0187	1.72816			BRCA1,RRM2,TFRC	3
Cellular Compromise,Lipid Metabolism,Small Molecule Biochemistry	Peroxidation of lipid	0.00273	0.0187	1.72816			ANGPTL4,HMOX1,KLF15	3
Developmental Disorder,Immunological Disease,Inflammatory Disease,Neurological Disease,Organismal Injury and Abnormalities,Skeletal and Muscular Disorders	Relapsing-remitting multiple sclerosis	0.00273	0.0187	1.72816			IRF7,ISG15,RRM2	3
Cell-mediated Immune Response,Cellular Development,Cellular Function and Maintenance,Cellular Growth and Proliferation,Embryonic Development,Hematological System Development and Function,Hematopoiesis,Lymphoid Tissue Structure and Development,Organ Development,Organismal Development,Tissue Development	Formation of thymocytes	0.00273	0.0187	1.72816			BRCA1,EGR1,EGR3	3
Cardiovascular Disease,Organismal Injury and Abnormalities	Enlargement of heart ventricle	0.00277	0.019	1.72125			ABCA1,CPT1A,HMOX1,KLF15	4
Cell Morphology,Organ Morphology	Morphology of neuroendocrine cells	0.00279	0.019	1.72125			ANGPTL4,EGR1,NEU3	3
Inflammatory Disease,Organismal Injury and Abnormalities	Severe inflammatory disorder	0.00282	0.0192	1.7167			EGR1,IRF7,ISG15,NDRG1,RRM2	5
Cancer,Gastrointestinal Disease,Organismal Injury and Abnormalities	Malignant neoplasm of large intestine	0.00283	0.0192	1.7167			ABCA1,ABCG1,ANGPTL4,BACE2,BAZ1A,BRCA1,CLDN15,COL15A1,COL2A1,CPT1A,CPXM1,DBI,ECH1,EGR1,EGR3,GRAMD1B,GRIA4,HELLS,HMGCS2,HMOX1,IRF7,ISG15,IZUMO4,KCTD12,KLF11,KLF15,LGR6,MDGA1,NDRG1,NEU3,OLFML2A,PDK4,PLEKHA4,PLIN2,PTN,RNFT2,RRM2,SCARA5,SLC16A6,SLC43A3,TFRC,TMIE,UCP2	43
Cancer,Endocrine System Disorders,Organismal Injury and Abnormalities	Benign neoplasm of endocrine gland	0.0029	0.0196	1.70774			ABCA1,ANGPTL4,EGR1,HMOX1,LRRC39,RRM2	6
Cell-To-Cell Signaling and Interaction	Adhesion of leukemia cell lines	0.00291	0.0196	1.70774			EGR1,KLF15,UCP2	3
Endocrine System Disorders,Gastrointestinal Disease,Metabolic Disease,Organismal Injury and Abnormalities,Renal and Urological Disease	Early stage diabetic nephropathy	0.00291	0.0196	1.70774			DHRS3,EGR1,PDK4	3
Gastrointestinal Disease,Organismal Injury and Abnormalities	Abnormal morphology of intestinal mucosa	0.00293	0.0197	1.70553			ANGPTL4,PTN	2
Organismal Injury and Abnormalities,Reproductive System Disease	Abnormal morphology of vagina	0.00293	0.0197	1.70553			DHX58,PTN	2
Cancer,Organismal Injury and Abnormalities	Anogenital cancer	0.00294	0.0197	1.70553			ABCA1,ABCG1,ANGPTL4,BRCA1,COL15A1,COL2A1,CPT1A,CPXM1,DHX58,EGR1,EGR3,GRAMD1B,GRIA4,HELLS,HMOX1,IRF7,ISG15,IZUMO4,KCTD12,KLF11,LIPE,LRRC39,MYLIP,NDRG1,OLFML2A,PDK4,PLEKHA4,PRRT4,PTN,RNFT2,RRM2,SCARA5,SLC16A6,SLC43A3,TFRC,TMIE,UCP2	37
Connective Tissue Disorders,Inflammatory Disease,Inflammatory Response,Organismal Injury and Abnormalities,Skeletal and Muscular Disorders	Inflammation of joint	0.00297	0.0199	1.70115			ABCA1,ABCG1,ANGPTL4,COL2A1,CPT1A,HMOX1,KLF11,LIPE,PLIN2,PTN,RRM2,TFRC	12
Cancer,Organismal Injury and Abnormalities	Fibromatosis	0.00297	0.0199	1.70115			COL15A1,COL2A1,EGR1	3
Connective Tissue Disorders,Organismal Injury and Abnormalities	Collagen disease	0.00304	0.0202	1.69465			COL2A1,EGR1,HMGCS2	3
Cancer,Gastrointestinal Disease,Organismal Injury and Abnormalities	Large intestine adenocarcinoma	0.00307	0.0204	1.69037			ABCA1,ABCG1,ANGPTL4,BACE2,BAZ1A,BRCA1,CLDN15,COL15A1,COL2A1,CPT1A,CPXM1,DBI,ECH1,EGR1,EGR3,GRAMD1B,GRIA4,HELLS,HMGCS2,HMOX1,IRF7,ISG15,IZUMO4,KCTD12,KLF11,KLF15,LGR6,MDGA1,NEU3,OLFML2A,PDK4,PLEKHA4,PLIN2,PTN,RNFT2,SCARA5,SLC16A6,SLC43A3,TFRC,TMIE,UCP2	41
Cell Death and Survival,Hematological System Development and Function,Organismal Injury and Abnormalities	Cell viability of thymocytes	0.00309	0.0204	1.69037			BRCA1,EGR3	2
Cancer,Organismal Injury and Abnormalities	Ductal carcinoma	0.00311	0.0205	1.68825			ABCA1,ANGPTL4,BACE2,BRCA1,CAMK2A,COL15A1,COL2A1,DHRS3,DHX58,GRAMD1B,HELLS,HMGCS2,KLF11,LIPE,LRRC39,MDGA1,PDK4,PLEKHA4,RRM2,SLC43A3,TFRC,UCP2	22
Organismal Injury and Abnormalities,Renal and Urological Disease	Injury of kidney	0.00316	0.0207	1.68403			CAMK2A,EGR1,HMOX1,UCP2	4
Cancer,Organismal Injury and Abnormalities	Adenoma	0.00316	0.0207	1.68403			ABCA1,ANGPTL4,BACE2,EGR1,HMOX1,LRRC39,PDK4,RRM2,SCARA5	9
DNA Replication, Recombination, and Repair	Homologous recombination repair of DNA	0.00325	0.0211	1.67572			BRCA1,HMOX1	2
Connective Tissue Disorders,Organismal Injury and Abnormalities,Skeletal and Muscular Disorders	Advanced Dupuytren contracture	0.00325	0.0211	1.67572			COL15A1,COL2A1	2
Lipid Metabolism,Small Molecule Biochemistry	Metabolism of long chain fatty acid	0.00325	0.0211	1.67572			Acot1,CPT1A	2
Dermatological Diseases and Conditions,Organismal Injury and Abnormalities	Cellulite of the buttocks	0.00325	0.0211	1.67572			COL15A1,COL2A1	2
Neurological Disease,Organismal Injury and Abnormalities,Skeletal and Muscular Disorders	Neuromuscular disease	0.00329	0.0213	1.67162			CAMK2A,ECH1,EGR1,HMGCS2,HMOX1,IRF7,ISG15,NDRG1,PDK4,RRM2,Scd2,TFRC,UCP2	13
Lipid Metabolism,Molecular Transport,Small Molecule Biochemistry	Secretion of steroid	0.0033	0.0213	1.67162			ABCA1,EGR1,HMOX1	3
Cell Death and Survival	Killing of tumor cell lines	0.0033	0.0213	1.67162			BRCA1,CPT1A,PDK4	3
Behavior,Nervous System Development and Function	Memory	0.0034	0.0218	1.66154			CAMK2A,EGR1,GRIA4,MDGA1,PTN	5
Hereditary Disorder,Immunological Disease,Inflammatory Disease,Organismal Injury and Abnormalities	Chronic granulomatous disease	0.00342	0.0218	1.66154			ABCA1,ABCG1	2
Cell-To-Cell Signaling and Interaction,Connective Tissue Development and Function	Response of fibroblast cell lines	0.00342	0.0218	1.66154			BRCA1,IRF7	2
Cardiovascular Disease,Organismal Injury and Abnormalities	Calcification of blood vessel	0.00342	0.0218	1.66154			PDK4,Scd2	2
Endocrine System Disorders,Gastrointestinal Disease,Hereditary Disorder,Organismal Injury and Abnormalities	Hereditary pancreatic syndrome	0.00342	0.0218	1.66154			BRCA1,RRM2	2
Cardiovascular Disease,Organismal Injury and Abnormalities	Aneurysm	0.0035	0.0222	1.65365			COL2A1,LGR6,MDGA1,OLFML2A,UCP2	5
Cancer,Hematological Disease,Immunological Disease,Organismal Injury and Abnormalities	T-cell non-Hodgkin lymphoma	0.00351	0.0222	1.65365			ABCA1,BRCA1,COL15A1,EGR1,IRF7,ISG15,MYLIP,RRM2	8
Cell Morphology,Cellular Assembly and Organization,Cellular Function and Maintenance	Formation of autophagosomes	0.00351	0.0222	1.65365			BRCA1,NDRG1,UCP2	3
Free Radical Scavenging,Small Molecule Biochemistry	Biosynthesis of hydrogen peroxide	0.00351	0.0222	1.65365			BRCA1,TFRC,UCP2	3
Cancer,Dermatological Diseases and Conditions,Organismal Injury and Abnormalities	Cutaneous melanoma	0.00357	0.0222	1.65365			ABCA1,ABCG1,BAZ1A,BRCA1,CLDN15,COL15A1,COL2A1,CPT1A,CPXM1,DBI,DHRS3,GARIN5A,GRAMD1B,GRIA4,HELLS,HMGCS2,IRF7,KLF11,KLF15,LGR6,LIPE,LRRC39,MDGA1,MYLIP,NDRG1,OLFML2A,PDK4,PLEKHA4,PRRT4,PTN,RNFT2,RRM2,SCARA5,SLC16A6,SLC43A3,STBD1,TFRC,UCP2	38
Connective Tissue Disorders,Organismal Injury and Abnormalities,Tissue Morphology	Degeneration of connective tissue	0.00358	0.0222	1.65365			ANGPTL4,COL2A1,EGR1	3
Lipid Metabolism,Molecular Transport,Small Molecule Biochemistry	Secretion of triacylglycerol	0.00359	0.0222	1.65365			ABCA1,PLIN2	2
Cellular Assembly and Organization,DNA Replication, Recombination, and Repair	Quantity of chromosomes	0.00359	0.0222	1.65365			BRCA1,HELLS	2
Cancer,Organismal Injury and Abnormalities	Papillary adenocarcinoma	0.0036	0.0222	1.65365			BRCA1,COL15A1,HELLS,HMGCS2,PDK4,PTN,RNFT2	7
Endocrine System Disorders,Gastrointestinal Disease,Immunological Disease,Metabolic Disease,Organismal Injury and Abnormalities	Insulin-dependent diabetes mellitus	0.00366	0.0222	1.65365			ABCA1,ABCG1,CPT1A,IRF7,Oasl2,UCP2	6
Cancer,Endocrine System Disorders,Organismal Injury and Abnormalities,Respiratory Disease	Lung neuroendocrine carcinoma	0.00367	0.0222	1.65365			ABCA1,BRCA1,COL15A1,EGR1,GRAMD1B,GRIA4,HELLS,HMGCS2,LGR6,LIPE,MYLIP,PDK4,PLEKHA4,PRRT4,RRM2,SCARA5,SLC43A3	17
Cancer,Cell Death and Survival,Organismal Injury and Abnormalities,Tumor Morphology	Apoptosis of cancer cells	0.00376	0.0222	1.65365			BRCA1,HMOX1,NDRG1,PTN	4
Cancer,Hematological Disease,Immunological Disease,Metabolic Disease,Organismal Injury and Abnormalities	Light chain associated amyloidosis	0.00376	0.0222	1.65365			GRAMD1B,HMOX1	2
Cellular Development	Differentiation of stem cell lines	0.0038	0.0222	1.65365			BRCA1,KLF15,UCP2	3
Organ Morphology,Organismal Development,Reproductive System Development and Function	Morphology of genital organ	0.00383	0.0222	1.65365			ANGPTL4,BRCA1,EGR1,LIPE,PLIN2	5
Infectious Diseases,Organismal Injury and Abnormalities,Respiratory Disease	Viral respiratory infection	0.0039	0.0222	1.65365			EGR1,IRF7,NDRG1,RRM2	4
Connective Tissue Development and Function,Lipid Metabolism,Small Molecule Biochemistry,Tissue Morphology	Lipolysis of adipocytes	0.00394	0.0222	1.65365			ANGPTL4,LIPE	2
Visual System Development and Function	Vision	0.00395	0.0222	1.65365			COL2A1,DHRS3,EGR1	3
Tissue Morphology	Morphology of abdominopelvic fat	0.00395	0.0222	1.65365			ANGPTL4,LIPE,PLIN2	3
Cardiovascular Disease,Organismal Injury and Abnormalities	Abnormality of left ventricle	0.00396	0.0222	1.65365			ABCA1,ANGPTL4,COL2A1,CPT1A,HMOX1,KLF15	6
Cancer,Endocrine System Disorders,Organismal Injury and Abnormalities	Extrapancreatic neuroendocrine tumor	0.00396	0.0222	1.65365			ABCA1,BRCA1,CAMK2A,COL15A1,EGR1,GRAMD1B,GRIA4,HELLS,HMGCS2,HMOX1,LGR6,LIPE,MYLIP,PDK4,PLEKHA4,PRRT4,RRM2,SCARA5,SLC43A3,TMIE	20
Dermatological Diseases and Conditions,Developmental Disorder,Hereditary Disorder,Metabolic Disease,Organismal Injury and Abnormalities	Premature aging	0.004	0.0222	1.65365			BRCA1,HELLS,HMOX1,UCP2	4
Dermatological Diseases and Conditions,Organismal Injury and Abnormalities	Abnormality of skin morphology	0.004	0.0222	1.65365			BRCA1,HELLS,IRF7,ISG15,MYLIP,RRM2,Scd2	7
Cardiovascular Disease,Organismal Injury and Abnormalities	Left ventricular heart disease	0.00404	0.0222	1.65365			ABCA1,ANGPTL4,COL2A1,CPT1A,HMOX1,KLF15	6
Cellular Assembly and Organization	Formation of micronuclei	0.00412	0.0222	1.65365			BRCA1,HELLS	2
Cancer,Gastrointestinal Disease,Organismal Injury and Abnormalities	Colon cancer	0.00413	0.0222	1.65365			ANGPTL4,BACE2,BRCA1,CLDN15,COL2A1,CPT1A,CPXM1,DBI,EGR1,GRIA4,HELLS,HMGCS2,IRF7,KCTD12,KLF15,LGR6,MDGA1,NDRG1,OLFML2A,PDK4,PLEKHA4,PTN,RNFT2,RRM2,SCARA5,SLC43A3,TFRC,UCP2	28
Connective Tissue Development and Function,Tissue Morphology	Mass of adipose tissue	0.00424	0.0222	1.65365			ANGPTL4,LIPE,PLIN2,UCP2	4
Infectious Diseases,Organismal Injury and Abnormalities	COVID-19	0.00425	0.0222	1.65365			CPT1A,EGR1,EGR3,HELLS,IRF7,ISG15,KCTD12,PLEKHA4,RNFT2,TFRC	10
Cancer,Organismal Injury and Abnormalities,Reproductive System Disease	Uterine corpus cancer	0.00426	0.0222	1.65365			BRCA1,EGR3,RRM2	3
Cellular Development,Hematological System Development and Function,Lymphoid Tissue Structure and Development	Maturation of dendritic cells	0.00426	0.0222	1.65365			EGR1,HMOX1,ISG15	3
Connective Tissue Disorders,Organismal Injury and Abnormalities	Abnormal morphology of brown adipose tissue	0.00431	0.0222	1.65365			ABCG1,LIPE	2
Endocrine System Development and Function,Molecular Transport,Small Molecule Biochemistry	Quantity of LH	0.00431	0.0222	1.65365			EGR1,HMOX1	2
Connective Tissue Disorders,Inflammatory Disease,Inflammatory Response,Organismal Injury and Abnormalities,Skeletal and Muscular Disorders	Adjuvant arthritis	0.00431	0.0222	1.65365			COL2A1,LIPE	2
Cell Cycle	S phase of mammary epithelial cells	0.00433	0.0222	1.65365			BRCA1	1
Organismal Functions	Healing of AT2 cells	0.00433	0.0222	1.65365			PTN	1
Energy Production,Small Molecule Biochemistry	Oxidation of heme	0.00433	0.0222	1.65365			HMOX1	1
Behavior	Attack behavior	0.00433	0.0222	1.65365			EGR3	1
Cancer,Hematological Disease,Immunological Disease,Organismal Injury and Abnormalities	Relapsed enteropathy-associated T-cell lymphoma	0.00433	0.0222	1.65365			RRM2	1
Cancer,Hematological Disease,Immunological Disease,Organismal Injury and Abnormalities	Hyperplasia of CD4+ T-lymphocytes	0.00433	0.0222	1.65365			ABCG1	1
Cancer,Organismal Injury and Abnormalities,Skeletal and Muscular Disorders	Growth of rhabdomyosarcoma	0.00433	0.0222	1.65365			HMOX1	1
Small Molecule Biochemistry	Homeostasis of bilirubin	0.00433	0.0222	1.65365			HMOX1	1
Cancer,Cell Cycle	Polyploidy of colorectal cancer cell lines	0.00433	0.0222	1.65365			NDRG1	1
Small Molecule Biochemistry	Conversion of heme	0.00433	0.0222	1.65365			HMOX1	1
Organismal Development	Formation of tail	0.00433	0.0222	1.65365			BRCA1	1
Cell Morphology	Morphology of germ cell tumor cell lines	0.00433	0.0222	1.65365			EGR1	1
Cellular Assembly and Organization	Acidification of phagolysosome	0.00433	0.0222	1.65365			HMOX1	1
Cancer,Neurological Disease,Organismal Injury and Abnormalities	Infant-type hemispheric glioma	0.00433	0.0222	1.65365			BRCA1	1
Cell Cycle,DNA Replication, Recombination, and Repair	Progression of chromosomes	0.00433	0.0222	1.65365			BRCA1	1
Cancer,Cell Cycle	Polyploidy of carcinoma cell lines	0.00433	0.0222	1.65365			NDRG1	1
Cell Death and Survival,Cellular Function and Maintenance	Clearance of Leishmania donovani strain AG83	0.00433	0.0222	1.65365			UCP2	1
Connective Tissue Disorders,Developmental Disorder,Hereditary Disorder,Organismal Injury and Abnormalities,Skeletal and Muscular Disorders	Spondylometaphyseal dysplasia - Sutcliffe type	0.00433	0.0222	1.65365			COL2A1	1
Organismal Injury and Abnormalities,Respiratory Disease	Lack of nasal cavity	0.00433	0.0222	1.65365			COL2A1	1
Cell Morphology,Infectious Diseases,Organismal Development,Organismal Injury and Abnormalities	Budding of Cote d'Ivoire ebolavirus	0.00433	0.0222	1.65365			ISG15	1
Cancer,Hematological Disease,Immunological Disease,Organismal Injury and Abnormalities	Refractory enteropathy-associated T-cell lymphoma	0.00433	0.0222	1.65365			RRM2	1
Hematological System Development and Function,Humoral Immune Response,Immune Cell Trafficking,Inflammatory Response,Tissue Development	Accumulation of B-1b lymphocytes	0.00433	0.0222	1.65365			EGR3	1
Developmental Disorder,Hematological Disease,Hereditary Disorder,Metabolic Disease,Organismal Injury and Abnormalities	High density lipoprotein deficiency type 2	0.00433	0.0222	1.65365			ABCA1	1
Cell Death and Survival,Embryonic Development	Apoptosis of trophoblast	0.00433	0.0222	1.65365			PLIN2	1
Cell Morphology,Infectious Diseases,Organismal Development,Organismal Injury and Abnormalities	Budding of Reston ebolavirus	0.00433	0.0222	1.65365			ISG15	1
Connective Tissue Disorders,Developmental Disorder,Gastrointestinal Disease,Organismal Injury and Abnormalities,Skeletal and Muscular Disorders	Prominent forehead	0.00433	0.0222	1.65365			COL2A1	1
Lipid Metabolism,Molecular Transport,Small Molecule Biochemistry	Delay in clearance of triacylglycerol	0.00433	0.0222	1.65365			ABCA1	1
Cellular Compromise,Endocrine System Disorders,Organ Morphology,Organismal Injury and Abnormalities,Reproductive System Disease	Atrophy of Leydig cells	0.00433	0.0222	1.65365			EGR1	1
Cancer,Gastrointestinal Disease,Hepatic System Disease,Organismal Injury and Abnormalities	Resectable extrahepatic cholangiocarcinoma	0.00433	0.0222	1.65365			RRM2	1
Nervous System Development and Function	Delay in initiation of permeation of nervous tissue cell lines	0.00433	0.0222	1.65365			TFRC	1
Neurological Disease,Organismal Injury and Abnormalities,Psychological Disorders	Damage of brain tissue	0.00433	0.0222	1.65365			HMOX1	1
Cellular Development,Cellular Growth and Proliferation,Hematological System Development and Function,Hematopoiesis,Tissue Development	Differentiation of reticulocytes	0.00433	0.0222	1.65365			TFRC	1
Cardiovascular System Development and Function,Cell-To-Cell Signaling and Interaction	Delay in initiation of permeation of endothelial cell lines	0.00433	0.0222	1.65365			TFRC	1
Cancer,Endocrine System Disorders,Gastrointestinal Disease,Organismal Injury and Abnormalities	Poorly differentiated pancreatic carcinoma	0.00433	0.0222	1.65365			RRM2	1
Cancer,Gastrointestinal Disease,Hepatic System Disease,Organismal Injury and Abnormalities	Resectable gallbladder cancer	0.00433	0.0222	1.65365			RRM2	1
Connective Tissue Development and Function,Skeletal and Muscular System Development and Function,Tissue Morphology	Quantity of bone matrix	0.00433	0.0222	1.65365			COL2A1	1
Tissue Development	Formation of neuroepithelium	0.00433	0.0222	1.65365			BRCA1	1
Cancer,Organismal Injury and Abnormalities,Reproductive System Disease	Development of luminal B ductal breast carcinoma	0.00433	0.0222	1.65365			BRCA1	1
Developmental Disorder,Hereditary Disorder,Neurological Disease,Organismal Injury and Abnormalities	Neurodevelopmental disorder with dysmorphic facies and variable seizures	0.00433	0.0222	1.65365			GARIN5A	1
Cardiovascular Disease,Organismal Injury and Abnormalities	Growth of abdominal aortic aneurysm	0.00433	0.0222	1.65365			LGR6	1
Lipid Metabolism,Molecular Transport,Small Molecule Biochemistry,Vitamin and Mineral Metabolism	Clearance of vitamin A	0.00433	0.0222	1.65365			PLIN2	1
Cancer,Endocrine System Disorders,Gastrointestinal Disease,Organismal Injury and Abnormalities	Stage II advanced pancreatic adenocarcinoma	0.00433	0.0222	1.65365			RRM2	1
Connective Tissue Disorders,Hereditary Disorder,Organismal Injury and Abnormalities	Mass syndrome	0.00433	0.0222	1.65365			COL2A1	1
Cell Death and Survival,Organismal Injury and Abnormalities	Apoptosis of gastric mucous cells	0.00433	0.0222	1.65365			HMOX1	1
Cell-mediated Immune Response,Cellular Development,Cellular Function and Maintenance,Cellular Growth and Proliferation,Embryonic Development,Hematological System Development and Function,Hematopoiesis,Lymphoid Tissue Structure and Development,Organ Development,Organismal Development,Tissue Development	Proliferation of double-positive thymocyte	0.00433	0.0222	1.65365			ABCG1	1
Hematological Disease,Metabolic Disease,Organismal Injury and Abnormalities	Ketosis	0.00433	0.0222	1.65365			PDK4	1
Cancer,Endocrine System Disorders,Gastrointestinal Disease,Organismal Injury and Abnormalities	Stage III advanced pancreatic adenocarcinoma	0.00433	0.0222	1.65365			RRM2	1
Cell Morphology,Cellular Function and Maintenance,Embryonic Development	Homologous recombination repair of embryonic stem cells	0.00433	0.0222	1.65365			BRCA1	1
Cancer,Organismal Injury and Abnormalities,Reproductive System Disease	Development of basal-like breast adenocarcinoma	0.00433	0.0222	1.65365			BRCA1	1
Cell Morphology,Cellular Assembly and Organization,Cellular Function and Maintenance	Formation of peripheral lamellae	0.00433	0.0222	1.65365			ABCG1	1
Organismal Functions,Tissue Morphology	Healing of gastric mucosa	0.00433	0.0222	1.65365			HMOX1	1
Cell Death and Survival,Cellular Assembly and Organization,Cellular Development,Nervous System Development and Function,Tissue Development,Tissue Morphology	Regeneration of dendrites	0.00433	0.0222	1.65365			PTN	1
Embryonic Development,Organ Development,Organ Morphology,Organismal Development,Reproductive System Development and Function,Tissue Development	Morphogenesis of placenta	0.00433	0.0222	1.65365			ABCA1	1
Lipid Metabolism,Molecular Transport,Small Molecule Biochemistry	Accumulation of asialo GM1 ganglioside	0.00433	0.0222	1.65365			NEU3	1
Cell Cycle,Cell-To-Cell Signaling and Interaction,Cellular Growth and Proliferation	Contact growth inhibition of pheochromocytoma cell lines	0.00433	0.0222	1.65365			CAMK2A	1
Lipid Metabolism,Small Molecule Biochemistry	Lipolysis of fat	0.00433	0.0222	1.65365			LIPE	1
Cell-To-Cell Signaling and Interaction,Cellular Compromise	Oxidative stress response of macrophage cancer cell lines	0.00433	0.0222	1.65365			HMOX1	1
Lipid Metabolism,Molecular Transport,Small Molecule Biochemistry,Vitamin and Mineral Metabolism	Efflux of vitamin E	0.00433	0.0222	1.65365			ABCA1	1
Carbohydrate Metabolism,Molecular Transport,Small Molecule Biochemistry	Abnormal quantity of glycerol	0.00433	0.0222	1.65365			PDK4	1
Cell Morphology,Hematological System Development and Function,Inflammatory Response	Polarization of M1-like macrophages	0.00433	0.0222	1.65365			ISG15	1
Cancer,Gastrointestinal Disease,Organismal Injury and Abnormalities	Rectosigmoid adenocarcinoma	0.00433	0.0222	1.65365			PDK4	1
Cellular Development,Cellular Growth and Proliferation,Connective Tissue Development and Function,Embryonic Development,Hematological System Development and Function,Hematopoiesis,Lymphoid Tissue Structure and Development,Organ Development,Organismal Development,Tissue Development	Erythropoiesis of splenocytes	0.00433	0.0222	1.65365			EGR1	1
DNA Replication, Recombination, and Repair	Protection of replication fork	0.00433	0.0222	1.65365			BRCA1	1
Cancer,Endocrine System Disorders,Gastrointestinal Disease,Organismal Injury and Abnormalities	Stage 3 locally advanced pancreatic adenocarcinoma	0.00433	0.0222	1.65365			RRM2	1
Carbohydrate Metabolism,Drug Metabolism,Small Molecule Biochemistry	Activation of heparin	0.00433	0.0222	1.65365			PTN	1
Cancer,Organismal Injury and Abnormalities	Stage IV primary peritoneal carcinoma	0.00433	0.0222	1.65365			RRM2	1
Cellular Assembly and Organization	Sliding of nucleosomes	0.00433	0.0222	1.65365			BAZ1A	1
Drug Metabolism,Small Molecule Biochemistry	Release of quinacrine	0.00433	0.0222	1.65365			ABCA1	1
Cancer,Gastrointestinal Disease,Hematological Disease,Hepatic System Disease,Immunological Disease,Organismal Injury and Abnormalities	Relapsed hepatosplenic T-cell lymphoma	0.00433	0.0222	1.65365			RRM2	1
Cancer,Cell Death and Survival,Organismal Injury and Abnormalities,Tumor Morphology	Cell viability of chronic myelogenous leukemia cells	0.00433	0.0222	1.65365			HMOX1	1
Connective Tissue Disorders,Developmental Disorder,Hereditary Disorder,Organismal Injury and Abnormalities,Skeletal and Muscular Disorders	Weissenbacher-Zweymuller syndrome	0.00433	0.0222	1.65365			COL2A1	1
Connective Tissue Disorders,Developmental Disorder,Hereditary Disorder,Organismal Injury and Abnormalities,Skeletal and Muscular Disorders	Legg-perthes disease	0.00433	0.0222	1.65365			COL2A1	1
Small Molecule Biochemistry	Cleavage of heme	0.00433	0.0222	1.65365			HMOX1	1
Lipid Metabolism,Small Molecule Biochemistry	Redistribution of linoleic acid	0.00433	0.0222	1.65365			Scd2	1
Lipid Metabolism,Molecular Transport,Small Molecule Biochemistry	Shuttling of fatty acid	0.00433	0.0222	1.65365			CPT1A	1
Cell Death and Survival,Cellular Assembly and Organization	Engulfment of apoptotic bodies	0.00433	0.0222	1.65365			ABCA1	1
DNA Replication, Recombination, and Repair	Repair of double-stranded DNA	0.00433	0.0222	1.65365			BRCA1	1
Cellular Development,Tissue Development	Differentiation of thymic medullary epithelial cells	0.00433	0.0222	1.65365			IRF7	1
Cellular Function and Maintenance,Cellular Movement,Reproductive System Development and Function	Localization of germ cells	0.00433	0.0222	1.65365			LIPE	1
Cell Morphology,Infectious Diseases,Organismal Development,Organismal Injury and Abnormalities	Budding of Sudan ebolavirus	0.00433	0.0222	1.65365			ISG15	1
Connective Tissue Development and Function,Tissue Morphology	Density of cartilage tissue	0.00433	0.0222	1.65365			COL2A1	1
Lipid Metabolism,Small Molecule Biochemistry	Loss of sterol	0.00433	0.0222	1.65365			ABCA1	1
Cellular Development,Cellular Growth and Proliferation	Colony formation of rhabdoid cell lines	0.00433	0.0222	1.65365			RRM2	1
Cellular Development,Cellular Growth and Proliferation,Embryonic Development,Organ Development,Organismal Development,Skeletal and Muscular System Development and Function,Tissue Development	Formation of intrafusal muscle fibers	0.00433	0.0222	1.65365			EGR3	1
Cell Death and Survival	Cytotoxicity of topotecan	0.00433	0.0222	1.65365			BRCA1	1
Amino Acid Metabolism,Drug Metabolism,Molecular Transport,Small Molecule Biochemistry	Efflux of methotrexate	0.00433	0.0222	1.65365			ABCG1	1
Carbohydrate Metabolism,Lipid Metabolism,Molecular Transport,Small Molecule Biochemistry	Clearance of choline-phospholipid	0.00433	0.0222	1.65365			ABCA1	1
Connective Tissue Disorders,Developmental Disorder,Hereditary Disorder,Organismal Injury and Abnormalities,Skeletal and Muscular Disorders	Stanescu type spondyloepiphyseal dysplasia	0.00433	0.0222	1.65365			COL2A1	1
Cancer,Organismal Injury and Abnormalities,Reproductive System Disease	Locally recurrent HER2 negative hormone receptor negative breast cancer	0.00433	0.0222	1.65365			RRM2	1
Organismal Injury and Abnormalities,Skeletal and Muscular Disorders	Atrophy of quadriceps muscle	0.00433	0.0222	1.65365			TFRC	1
Cellular Assembly and Organization,Cellular Function and Maintenance	Secretion of alveolar epithelial lamellar bodies	0.00433	0.0222	1.65365			ABCG1	1
Connective Tissue Disorders,Developmental Disorder,Hereditary Disorder,Organismal Injury and Abnormalities,Skeletal and Muscular Disorders	Autosomal recessive otospondylomegaepiphyseal dysplasia	0.00433	0.0222	1.65365			COL2A1	1
Cancer,Gastrointestinal Disease,Hematological Disease,Hepatic System Disease,Immunological Disease,Organismal Injury and Abnormalities	Refractory hepatosplenic T-cell lymphoma	0.00433	0.0222	1.65365			RRM2	1
Cancer,Organismal Injury and Abnormalities	Stage III primary peritoneal carcinoma	0.00433	0.0222	1.65365			RRM2	1
Hematological System Development and Function,Humoral Immune Response,Immune Cell Trafficking,Inflammatory Response,Tissue Development	Accumulation of autoimmune-associated B cells	0.00433	0.0222	1.65365			EGR3	1
Cell Cycle	Entry into S/G2 phase transition	0.00433	0.0222	1.65365			EGR1	1
Cellular Assembly and Organization,DNA Replication, Recombination, and Repair	Formation of sex bodies	0.00433	0.0222	1.65365			BRCA1	1
Organismal Development,Respiratory System Development and Function	Length of snout	0.00433	0.0222	1.65365			COL2A1	1
Cell Death and Survival,Neurological Disease,Organismal Injury and Abnormalities	Cell death of neocortical neurons	0.00433	0.0222	1.65365			UCP2	1
Tissue Morphology	Thickness of fibrous cap	0.00433	0.0222	1.65365			HMOX1	1
Developmental Disorder,Organismal Injury and Abnormalities	Abnormal morphology of enlarged tail bud	0.00433	0.0222	1.65365			BRCA1	1
Gastrointestinal Disease,Hepatic System Development and Function,Hepatic System Disease,Organismal Injury and Abnormalities	Abnormal morphology of abnormally sized liver	0.00433	0.0222	1.65365			EGR1	1
Cancer,Organismal Injury and Abnormalities	Stage II primary peritoneal carcinoma	0.00433	0.0222	1.65365			RRM2	1
Cellular Assembly and Organization,DNA Replication, Recombination, and Repair	Formation of chromatin	0.00434	0.0222	1.65365			BAZ1A,BRCA1,HELLS	3
Cell Death and Survival	Apoptosis of male germ cells	0.00434	0.0222	1.65365			BRCA1,EGR1,PTN	3
Cellular Development,Nervous System Development and Function,Tissue Development	Differentiation of neuroglia	0.00434	0.0222	1.65365			KLF15,NDRG1,PTN,UCP2	4
Cancer,Organismal Injury and Abnormalities,Reproductive System Disease	Breast adenocarcinoma	0.00436	0.0223	1.6517			ABCA1,ANGPTL4,BRCA1,COL15A1,DHRS3,ECH1,EGR3,LIPE,MDGA1,PDK4,RRM2,UCP2	12
Cancer,Organismal Injury and Abnormalities,Reproductive System Disease	Invasive breast adenocarcinoma	0.00439	0.0224	1.64975			BRCA1,COL15A1,ECH1,PDK4,RRM2	5
Cell Cycle	Arrest in cell cycle progression of breast cancer cell lines	0.0045	0.0227	1.64397			BRCA1,KLF15	2
Carbohydrate Metabolism	Clearance of carbohydrate	0.0045	0.0227	1.64397			ABCA1,LIPE	2
Inflammatory Response,Organismal Injury and Abnormalities,Reproductive System Disease	Inflammation of genital organ	0.0045	0.0227	1.64397			ABCA1,LIPE	2
Cell Death and Survival,Organismal Injury and Abnormalities	Apoptosis of endothelial cell lines	0.0045	0.0227	1.64397			COL2A1,TFRC	2
Cellular Development,Cellular Growth and Proliferation	Colony formation of ovarian cancer cell lines	0.0045	0.0227	1.64397			BRCA1,Snhg20	2
Gastrointestinal Disease,Immunological Disease,Organismal Injury and Abnormalities	Celiac disease	0.0045	0.0227	1.64397			EGR1,KLF15,TFRC	3
Cardiovascular Disease,Hereditary Disorder,Organismal Injury and Abnormalities	Familial cardiovascular disease	0.00451	0.0228	1.64207			ABCA1,ANGPTL4,COL2A1,DHRS3,HMOX1,ISG15,RRM2	7
Cancer,Organismal Injury and Abnormalities,Skeletal and Muscular Disorders	Myosarcoma	0.00467	0.0235	1.62893			ABCA1,BRCA1,COL2A1,HMOX1,IRF7,LIPE,RRM2	7
Carbohydrate Metabolism	Utilization of carbohydrate	0.00469	0.0235	1.62893			LIPE,PDK4	2
Connective Tissue Disorders,Developmental Disorder,Gastrointestinal Disease,Organismal Injury and Abnormalities,Skeletal and Muscular Disorders	Nonsyndromic cleft lip and palate	0.00469	0.0235	1.62893			BRCA1,HELLS	2
Cancer,Cardiovascular Disease,Developmental Disorder,Hematological Disease,Hereditary Disorder,Metabolic Disease,Organismal Injury and Abnormalities,Skeletal and Muscular Disorders	Fanconi anemia	0.00469	0.0235	1.62893			BRCA1,RRM2	2
Lipid Metabolism,Small Molecule Biochemistry	Metabolism of membrane lipid derivative	0.00472	0.0237	1.62525			ABCA1,ABCG1,DBI,HMOX1,LIPE,NEU3	6
Cancer,Endocrine System Disorders,Organismal Injury and Abnormalities,Reproductive System Disease	Ovarian adenocarcinoma	0.00482	0.0241	1.61798			ABCA1,ABCG1,BRCA1,COL15A1,GRIA4,HELLS,IRF7,KCTD12,LIPE,PDK4,RRM2,SLC43A3,TFRC	13
DNA Replication, Recombination, and Repair	Progression of replication fork	0.00489	0.0243	1.61439			ISG15,RRM2	2
Cellular Development,Cellular Growth and Proliferation,Connective Tissue Development and Function	Arrest in proliferation of fibroblast cell lines	0.00489	0.0243	1.61439			BRCA1,EGR1	2
Carbohydrate Metabolism,Molecular Transport,Small Molecule Biochemistry	Concentration of glycerol	0.00489	0.0243	1.61439			LIPE,PDK4	2
Cancer,Organismal Injury and Abnormalities,Reproductive System Disease	Peyronie disease	0.00489	0.0243	1.61439			COL15A1,COL2A1	2
Cancer,Organismal Injury and Abnormalities,Reproductive System Disease	Metastatic HER2 negative invasive breast cancer	0.00489	0.0243	1.61439			BRCA1,RRM2	2
Cancer,Organismal Injury and Abnormalities,Reproductive System Disease	Luminal B breast carcinoma	0.00489	0.0243	1.61439			BRCA1,PLIN2	2
Cancer,Endocrine System Disorders,Organismal Injury and Abnormalities	Adrenal cortex tumor	0.00508	0.0251	1.60033			ABCA1,EGR1,HELLS,LRRC39	4
Cell Death and Survival	Killing of cells	0.00508	0.0251	1.60033			BRCA1,CPT1A,IRF7,PDK4	4
Lipid Metabolism,Molecular Transport,Small Molecule Biochemistry	Quantity of succinic acid	0.00509	0.0251	1.60033			PDK4,UCP2	2
Cardiovascular Disease,Immunological Disease,Inflammatory Disease,Organismal Injury and Abnormalities	Antineutrophil cytoplasmic antibody-associated vasculitis	0.00509	0.0251	1.60033			ABCA1,ISG15	2
Carbohydrate Metabolism,Molecular Transport,Small Molecule Biochemistry	Uptake of 2-deoxyglucose	0.0051	0.0251	1.60033			CAMK2A,CPT1A,LIPE	3
Metabolic Disease,Organismal Injury and Abnormalities	Specific enzyme deficiency	0.0051	0.0251	1.60033			CPT1A,HMGCS2,HMOX1	3
Neurological Disease,Organismal Injury and Abnormalities,Psychological Disorders	Frontotemporal lobar degeneration or amyotrophic lateral sclerosis	0.00515	0.0252	1.5986			ABCG1,CPT1A,DBI,GRIA4,KLF15,TFRC	6
Cardiovascular Disease,Organismal Injury and Abnormalities	Peripheral vascular disease	0.00518	0.0254	1.59517			ABCA1,HMOX1,KCTD12,MYLIP,OLFML2A,RRM2,SCARA5,SLC16A6,UCP2	9
Organismal Injury and Abnormalities,Reproductive System Disease	Benign breast disease	0.00519	0.0254	1.59517			BRCA1,DHRS3,S100a7a	3
Cancer,Gastrointestinal Disease,Organismal Injury and Abnormalities	Non-colon gastrointestinal cancer	0.0052	0.0254	1.59517			ABCA1,ABCG1,BACE2,BAZ1A,BRCA1,COL15A1,COL2A1,CPXM1,EGR1,EGR3,GARIN5A,GRAMD1B,GRIA4,HELLS,HMGCS2,ISG15,KCTD12,LGR6,LRRC39,MDGA1,NDRG1,PDK4,PLIN2,PTN,RNFT2,RRM2,SCARA5,SLC16A6,SLC43A3,TFRC	30
Cell Morphology,Organismal Injury and Abnormalities	Abnormal morphology of epithelial cells	0.00525	0.0256	1.59176			ABCA1,BACE2,CLDN15,Scd2	4
Cancer,Organismal Injury and Abnormalities,Reproductive System Disease	Tumorigenesis of reproductive tract	0.00527	0.0256	1.59176			ABCA1,ABCG1,ANGPTL4,BRCA1,COL15A1,COL2A1,CPT1A,EGR1,EGR3,GRAMD1B,GRIA4,HELLS,HMOX1,IRF7,ISG15,KCTD12,KLF11,LIPE,LRRC39,NDRG1,OLFML2A,PDK4,PTN,RNFT2,RRM2,SCARA5,SLC16A6,SLC43A3,TFRC,TMIE,UCP2	31
Dermatological Diseases and Conditions,Organismal Injury and Abnormalities	Hyperkeratosis	0.00527	0.0256	1.59176			BRCA1,HELLS,Scd2	3
Cancer,Organismal Injury and Abnormalities,Reproductive System Disease	Fallopian tube serous adenocarcinoma	0.0053	0.0256	1.59176			RRM2,TFRC	2
Cell Morphology	Abnormal morphology of stem cells	0.0053	0.0256	1.59176			BRCA1,EGR1	2
Connective Tissue Development and Function,Embryonic Development,Organismal Development,Skeletal and Muscular System Development and Function,Tissue Development	Thickness of compact bone	0.0053	0.0256	1.59176			BRCA1,ISG15	2
Cardiovascular Disease,Organismal Injury and Abnormalities	Abnormality of heart ventricle	0.00548	0.0264	1.5784			ABCA1,ANGPTL4,COL2A1,CPT1A,DHRS3,HMOX1,KLF15	7
Cardiovascular Disease,Hematological Disease,Organismal Injury and Abnormalities	Microcytic anemia	0.0055	0.0265	1.57675			HMOX1,TFRC	2
Connective Tissue Development and Function,Embryonic Development,Organismal Development,Skeletal and Muscular System Development and Function,Tissue Development	Ossification of endochondral bone	0.0055	0.0265	1.57675			COL2A1,HELLS	2
Cancer,Endocrine System Disorders,Organismal Injury and Abnormalities,Reproductive System Disease	Metastatic ovarian cancer	0.0055	0.0265	1.57675			BRCA1,RRM2	2
Cardiovascular Disease,Organismal Injury and Abnormalities	Advanced stage peripheral arterial disease	0.00555	0.0266	1.57512			KCTD12,MYLIP,UCP2	3
Cardiovascular Disease,Organismal Injury and Abnormalities	Reperfusion injury	0.00555	0.0266	1.57512			CPT1A,EGR1,HMOX1	3
Embryonic Development,Organ Morphology,Organismal Development	Mass of genitourinary system	0.00562	0.0268	1.57187			ABCA1,ANGPTL4,EGR1,LIPE,PLIN2	5
Cell Death and Survival,Organismal Injury and Abnormalities	Apoptosis of thymocytes	0.00564	0.0268	1.57187			BRCA1,EGR1,EGR3	3
Endocrine System Disorders,Organismal Injury and Abnormalities,Reproductive System Disease	Abnormal morphology of ovary	0.00564	0.0268	1.57187			ABCA1,EGR1,PTN	3
Cell Death and Survival	Cell viability of leukemia cell lines	0.00564	0.0268	1.57187			ABCA1,BRCA1,TFRC	3
Lipid Metabolism,Small Molecule Biochemistry,Vitamin and Mineral Metabolism	Metabolism of cholesterol	0.00564	0.0268	1.57187			ABCA1,ABCG1,DBI	3
Cancer,Endocrine System Disorders,Organismal Injury and Abnormalities	Aldosterone producing adrenocortical adenoma	0.00564	0.0268	1.57187			ABCA1,EGR1,LRRC39	3
Cardiovascular System Development and Function,Organismal Development	Growth of blood vessel	0.00566	0.0268	1.57187			CAMK2A,EGR1,EGR3,HMOX1	4
Cell-To-Cell Signaling and Interaction,Cellular Function and Maintenance,Hematological System Development and Function,Inflammatory Response	Phagocytosis by bone marrow-derived macrophages	0.00572	0.027	1.56864			IRF7,UCP2	2
Cancer,Organismal Injury and Abnormalities,Reproductive System Disease	Female genital neoplasm	0.00572	0.027	1.56864			ABCA1,ABCG1,ANGPTL4,BRCA1,COL15A1,COL2A1,CPT1A,EGR1,EGR3,GRAMD1B,GRIA4,HELLS,HMOX1,IRF7,ISG15,KCTD12,KLF11,LIPE,LRRC39,NDRG1,OLFML2A,PDK4,PTN,RNFT2,RRM2,SCARA5,SLC16A6,SLC43A3,TFRC,TMIE,UCP2	31
Immunological Disease,Organismal Injury and Abnormalities	Abnormal morphology of thymus gland	0.00574	0.0271	1.56703			ABCA1,BRCA1,HELLS	3
Cancer,Gastrointestinal Disease,Hepatic System Disease,Organismal Injury and Abnormalities	Cholangiocarcinoma	0.00575	0.0271	1.56703			BRCA1,HELLS,HMGCS2,RRM2,TFRC	5
Cellular Movement,Hematological System Development and Function,Immune Cell Trafficking,Inflammatory Response	Infiltration by neutrophils	0.00578	0.0272	1.56543			BRCA1,HMOX1,IRF7,PDK4	4
Organismal Injury and Abnormalities,Respiratory Disease	Dyspnea	0.00583	0.0274	1.56225			ABCA1,BRCA1,COL2A1	3
Endocrine System Disorders,Hematological Disease,Metabolic Disease,Organismal Injury and Abnormalities	Hypoglycemia	0.00593	0.0275	1.56067			ABCG1,CPT1A,HELLS	3
Neurological Disease,Organismal Injury and Abnormalities,Psychological Disorders	Degenerative brain disorder	0.00603	0.0275	1.56067			ABCA1,ABCG1,CPT1A,DBI,GRIA4,KLF15,TFRC	7
Cell Death and Survival	Anoikis	0.00613	0.0275	1.56067			ANGPTL4,NDRG1,PDK4	3
Cancer,Organismal Injury and Abnormalities,Reproductive System Disease	Genital tract cancer	0.00614	0.0275	1.56067			ABCA1,ABCG1,ANGPTL4,BRCA1,COL15A1,COL2A1,CPT1A,DHX58,EGR1,EGR3,GRAMD1B,GRIA4,HELLS,HMOX1,IRF7,ISG15,IZUMO4,KCTD12,KLF11,LIPE,LRRC39,MYLIP,NDRG1,OLFML2A,PDK4,PLEKHA4,PRRT4,PTN,RNFT2,RRM2,SCARA5,SLC16A6,SLC43A3,TFRC,TMIE,UCP2	36
Cancer,Neurological Disease,Organismal Injury and Abnormalities	Glioblastoma	0.00619	0.0275	1.56067			BRCA1,EGR3,HELLS,HMOX1,PLEKHA4,PLIN2,RRM2	7
Lipid Metabolism,Molecular Transport,Small Molecule Biochemistry	Quantity of sphingolipid	0.00632	0.0275	1.56067			ABCA1,LIPE,NEU3	3
Lipid Metabolism,Molecular Transport,Small Molecule Biochemistry	Abnormal quantity of lipid	0.00632	0.0275	1.56067			ABCA1,EGR1,LIPE	3
Infectious Diseases,Organismal Injury and Abnormalities	Infection by Picornaviridae	0.00638	0.0275	1.56067			DHX58,IRF7	2
Cancer,Organismal Injury and Abnormalities,Reproductive System Disease	Hyperplasia of breast	0.00638	0.0275	1.56067			BRCA1,S100a7a	2
Cell-To-Cell Signaling and Interaction,Cellular Function and Maintenance,Nervous System Development and Function	Paired-pulse facilitation of synapse	0.00638	0.0275	1.56067			CAMK2A,PTN	2
Cancer,Endocrine System Disorders,Organismal Injury and Abnormalities,Reproductive System Disease	Advanced ovarian cancer	0.00643	0.0275	1.56067			BRCA1,COL15A1,RRM2	3
Cellular Response to Therapeutics	Cetuximab sensitivity of tumor cell lines	0.00649	0.0275	1.56067			NDRG1	1
Carbohydrate Metabolism,Molecular Transport,Small Molecule Biochemistry	Delay in clearance of D-glucose	0.00649	0.0275	1.56067			LIPE	1
Cell Death and Survival,Organismal Survival	Survival of Leishmania donovani strain AG83	0.00649	0.0275	1.56067			UCP2	1
Carbohydrate Metabolism,Lipid Metabolism,Small Molecule Biochemistry	Movement of phosphatidylserine	0.00649	0.0275	1.56067			ABCA1	1
Neurological Disease,Organismal Injury and Abnormalities	Neurodegeneration of brainstem	0.00649	0.0275	1.56067			NEU3	1
Cell Morphology,Infectious Diseases,Organismal Development,Organismal Injury and Abnormalities	Budding of Marburg virus	0.00649	0.0275	1.56067			ISG15	1
Lipid Metabolism,Molecular Transport,Small Molecule Biochemistry,Vitamin and Mineral Metabolism	Clearance of retinaldehyde	0.00649	0.0275	1.56067			PLIN2	1
Cell-To-Cell Signaling and Interaction,Embryonic Development	Adhesion of mesenchymal stem cells	0.00649	0.0275	1.56067			COL2A1	1
Amino Acid Metabolism,Molecular Transport,Small Molecule Biochemistry	Exchange of L-aspartic acid	0.00649	0.0275	1.56067			UCP2	1
Cancer,Gastrointestinal Disease,Hepatic System Disease,Organismal Injury and Abnormalities	Resected gallbladder cancer	0.00649	0.0275	1.56067			RRM2	1
Connective Tissue Development and Function,Embryonic Development,Organ Morphology,Organismal Development,Reproductive System Development and Function,Tissue Morphology	Mass of periovarial white adipose tissue	0.00649	0.0275	1.56067			LIPE	1
Infectious Diseases,Organismal Injury and Abnormalities	Bacterial sepsis	0.00649	0.0275	1.56067			TFRC	1
Cardiovascular System Development and Function,Tissue Morphology	Contraction of arteriole	0.00649	0.0275	1.56067			HMOX1	1
Cellular Development,Respiratory System Development and Function,Tissue Development	Transdifferentiation of AT2 cells	0.00649	0.0275	1.56067			PTN	1
Cancer,Organismal Injury and Abnormalities,Renal and Urological Disease	TNM stage T1 nonmuscle invasive bladder cancer	0.00649	0.0275	1.56067			RRM2	1
Cancer,Gastrointestinal Disease,Hepatic System Disease,Organismal Injury and Abnormalities	Resected extrahepatic cholangiocarcinoma	0.00649	0.0275	1.56067			RRM2	1
Lipid Metabolism,Small Molecule Biochemistry	Hydrolysis of ganglioside GM1	0.00649	0.0275	1.56067			NEU3	1
Cellular Compromise,Organismal Injury and Abnormalities,Skeletal and Muscular Disorders,Tissue Morphology	Disarray of myofibrils	0.00649	0.0275	1.56067			HMOX1	1
Cell Morphology,Organ Morphology,Organismal Development,Reproductive System Development and Function	Morphology of spermatids	0.00649	0.0275	1.56067			LIPE	1
Organismal Injury and Abnormalities	Recurrent pain crisis	0.00649	0.0275	1.56067			RRM2	1
Hematological System Development and Function,Lymphoid Tissue Structure and Development,Organ Morphology,Organismal Development,Tissue Morphology	Architecture of thymus gland	0.00649	0.0275	1.56067			IRF7	1
Cell Morphology,Organismal Injury and Abnormalities	Hypertrophy of acinar gland cells	0.00649	0.0275	1.56067			DBI	1
Cellular Development,Nervous System Development and Function,Tissue Development	Differentiation of axons	0.00649	0.0275	1.56067			MDGA1	1
Cellular Movement	Migration of rhabdoid cell lines	0.00649	0.0275	1.56067			RRM2	1
Carbohydrate Metabolism,Lipid Metabolism,Molecular Transport,Small Molecule Biochemistry	Quantity of 1-palmitoyl-2-(5-oxovaleroyl)-sn-glycero-3-phosphorylcholine	0.00649	0.0275	1.56067			ABCG1	1
Lipid Metabolism,Molecular Transport,Small Molecule Biochemistry	Secretion of taurocholic acid	0.00649	0.0275	1.56067			HMOX1	1
Cell-To-Cell Signaling and Interaction,Cellular Assembly and Organization	Cell-cell contact of heart cells	0.00649	0.0275	1.56067			KLF15	1
Cell-To-Cell Signaling and Interaction,Cellular Function and Maintenance,Connective Tissue Development and Function,Inflammatory Response	Phagocytosis of fibroblasts	0.00649	0.0275	1.56067			ABCA1	1
Cancer,Endocrine System Disorders,Gastrointestinal Disease,Organismal Injury and Abnormalities	Locally advanced KRAS mutation negative pancreatic adenocarcinoma	0.00649	0.0275	1.56067			RRM2	1
Infectious Diseases,Organismal Injury and Abnormalities,Renal and Urological Disease	HIV associated nephropathy	0.00649	0.0275	1.56067			KLF15	1
Cancer,Gastrointestinal Disease,Hereditary Disorder,Organismal Injury and Abnormalities	Hereditary mixed polyposis syndrome type 1	0.00649	0.0275	1.56067			BRCA1	1
Cardiovascular Disease,Cell-To-Cell Signaling and Interaction,Inflammatory Disease,Inflammatory Response,Organismal Injury and Abnormalities,Skeletal and Muscular Disorders,Tissue Development	Inflammation of vascular smooth muscle cells	0.00649	0.0275	1.56067			HMOX1	1
Cellular Compromise,Organismal Injury and Abnormalities,Tissue Morphology	Degeneration of endothelial cells	0.00649	0.0275	1.56067			COL15A1	1
Cancer,Endocrine System Disorders,Gastrointestinal Disease,Organismal Injury and Abnormalities	Metastatic anaplastic carcinoma of the pancreas	0.00649	0.0275	1.56067			RRM2	1
Vitamin and Mineral Metabolism	Abnormal quantity of fat-soluble vitamin	0.00649	0.0275	1.56067			ABCA1	1
Cell-To-Cell Signaling and Interaction,Connective Tissue Development and Function	Adhesion of cardiac fibroblasts	0.00649	0.0275	1.56067			KLF15	1
Cancer,Connective Tissue Disorders,Organismal Injury and Abnormalities,Skeletal and Muscular Disorders	Chondroma in bone	0.00649	0.0275	1.56067			COL2A1	1
Embryonic Development,Organ Development,Organismal Development,Reproductive System Development and Function,Tissue Development	Maturation of mammary gland	0.00649	0.0275	1.56067			PTN	1
Lipid Metabolism,Molecular Transport,Small Molecule Biochemistry	Depletion of acetyl-coenzyme A	0.00649	0.0275	1.56067			PDK4	1
Cell Morphology,Endocrine System Development and Function,Organ Morphology,Organismal Development	Morphology of somatotrophs	0.00649	0.0275	1.56067			EGR1	1
Lipid Metabolism,Small Molecule Biochemistry	Esterification of cholesterol ester	0.00649	0.0275	1.56067			ABCA1	1
Cancer,Gastrointestinal Disease,Hereditary Disorder,Organismal Injury and Abnormalities	Susceptibility to colorectal cancer type 1	0.00649	0.0275	1.56067			BRCA1	1
Infectious Diseases,Organismal Injury and Abnormalities	Replication of Murine cytomegalovirus strain K181	0.00649	0.0275	1.56067			Oasl2	1
Cardiovascular System Development and Function,Organ Development	Recovery of heart ventricle	0.00649	0.0275	1.56067			HMOX1	1
Lipid Metabolism,Small Molecule Biochemistry	Mass of triacylglycerol	0.00649	0.0275	1.56067			PLIN2	1
Cardiovascular Disease,Organismal Injury and Abnormalities	Sepsis-induced cardiac injury	0.00649	0.0275	1.56067			HMOX1	1
Organismal Functions	Energy intake	0.00649	0.0275	1.56067			PLIN2	1
RNA Post-Transcriptional Modification	Cleavage of dsRNA	0.00649	0.0275	1.56067			DHX58	1
Connective Tissue Development and Function,Embryonic Development,Organismal Development,Skeletal and Muscular System Development and Function,Tissue Development	Development of epiphyseal growth plate	0.00649	0.0275	1.56067			COL2A1	1
Cell Morphology,Cellular Compromise,DNA Replication, Recombination, and Repair	Mutagenesis of splenocytes	0.00649	0.0275	1.56067			RRM2	1
Cellular Development,Cellular Growth and Proliferation,Nervous System Development and Function,Tissue Development	Outgrowth of motor axons	0.00649	0.0275	1.56067			PTN	1
Cell Cycle	Arrest in G1/S phase transition of myeloma cell lines	0.00649	0.0275	1.56067			EGR1	1
Drug Metabolism,Small Molecule Biochemistry	Toxicity of paclitaxel	0.00649	0.0275	1.56067			BRCA1	1
Cellular Compromise	Disruption of microvascular endothelial cells	0.00649	0.0275	1.56067			ANGPTL4	1
Cancer,Gastrointestinal Disease,Hepatic System Disease,Organismal Injury and Abnormalities	Distal bile duct cancer	0.00649	0.0275	1.56067			RRM2	1
Cancer,Organismal Injury and Abnormalities,Renal and Urological Disease	High grade nonmuscle invasive bladder cancer	0.00649	0.0275	1.56067			RRM2	1
Dermatological Diseases and Conditions,Organ Morphology,Organismal Injury and Abnormalities	Punctate palmoplantar keratoderma	0.00649	0.0275	1.56067			BRCA1	1
Hematological System Development and Function,Humoral Immune Response,Immune Cell Trafficking,Inflammatory Response,Tissue Development	Accumulation of B-1a lymphocytes	0.00649	0.0275	1.56067			EGR3	1
Ophthalmic Disease,Organismal Injury and Abnormalities	Abnormal morphology of ciliary process	0.00649	0.0275	1.56067			COL2A1	1
Cell Morphology,Organismal Injury and Abnormalities	Abnormal morphology of melanosomes	0.00649	0.0275	1.56067			BACE2	1
Cell-To-Cell Signaling and Interaction,Cellular Function and Maintenance,Inflammatory Response	Phagocytosis of Candida albicans	0.00649	0.0275	1.56067			IRF7	1
Cell Morphology,Infectious Diseases,Organismal Development,Organismal Injury and Abnormalities	Budding of Zaire ebolavirus	0.00649	0.0275	1.56067			ISG15	1
Cancer,Cellular Development,Cellular Growth and Proliferation,Organismal Injury and Abnormalities,Tumor Morphology	Arrest in growth of melanoma cells	0.00649	0.0275	1.56067			EGR1	1
Organismal Injury and Abnormalities,Reproductive System Disease	Vaginal septum	0.00649	0.0275	1.56067			PTN	1
Cell-To-Cell Signaling and Interaction,Nervous System Development and Function	Long-term potentiation of barrel cortex	0.00649	0.0275	1.56067			CAMK2A	1
Cancer,Organismal Injury and Abnormalities,Renal and Urological Disease	TNM stage Ta nonmuscle invasive bladder cancer	0.00649	0.0275	1.56067			RRM2	1
Behavior	Endurance training	0.00649	0.0275	1.56067			KLF15	1
Cell Morphology,Cellular Function and Maintenance,DNA Replication, Recombination, and Repair	Double-stranded DNA break repair of epithelial cells	0.00649	0.0275	1.56067			BRCA1	1
Cell Morphology,Cellular Compromise,DNA Replication, Recombination, and Repair	Mutagenesis of lung cells	0.00649	0.0275	1.56067			RRM2	1
Connective Tissue Disorders,Organismal Injury and Abnormalities,Skeletal and Muscular Disorders	Abnormal morphology of enlarged vertebral body	0.00649	0.0275	1.56067			COL2A1	1
Cancer,Gastrointestinal Disease,Hepatic System Disease,Organismal Injury and Abnormalities	Child-Pugh class A gallbladder cancer	0.00649	0.0275	1.56067			RRM2	1
Cancer,Organismal Injury and Abnormalities,Reproductive System Disease	Development of genital tumor	0.00649	0.0275	1.56067			ABCA1,ABCG1,ANGPTL4,BRCA1,COL15A1,COL2A1,CPT1A,EGR1,EGR3,GRAMD1B,GRIA4,HELLS,HMOX1,IRF7,ISG15,KCTD12,KLF11,LIPE,LRRC39,NDRG1,OLFML2A,PDK4,PTN,RNFT2,RRM2,SCARA5,SLC16A6,SLC43A3,TFRC,TMIE	30
Tissue Development	Maturation of nervous tissue	0.00653	0.0276	1.55909			CAMK2A,HMOX1,MDGA1	3
Cellular Function and Maintenance	Respiration of mitochondria	0.0066	0.0278	1.55596			PDK4,UCP2	2
Infectious Diseases,Organismal Development,Organismal Injury and Abnormalities	Growth of virus	0.0066	0.0278	1.55596			HMOX1,ISG15	2
Organismal Injury and Abnormalities,Renal and Urological Disease	Abnormal morphology of renal cortex	0.0066	0.0278	1.55596			ABCA1,HELLS	2
Cancer,Cellular Development,Cellular Growth and Proliferation,Organismal Injury and Abnormalities,Respiratory Disease,Tumor Morphology	Proliferation of lung cancer cells	0.0066	0.0278	1.55596			NDRG1,PTN	2
Connective Tissue Development and Function,Embryonic Development,Organismal Development,Skeletal and Muscular System Development and Function,Tissue Development	Morphology of bone	0.00661	0.0278	1.55596			BRCA1,COL2A1,ISG15,PDK4,PTN	5
Cardiovascular Disease,Organismal Injury and Abnormalities	Early-onset cardiovascular disorder	0.00668	0.028	1.55284			ABCA1,ABCG1,HMGCS2,ISG15	4
Organismal Functions	Locomotor activity	0.00683	0.0286	1.54363			CAMK2A,KCTD12	2
Connective Tissue Disorders,Organismal Injury and Abnormalities,Skeletal and Muscular Disorders	Degenerative disc disease	0.00683	0.0286	1.54363			COL2A1,EGR1	2
Cancer,Dermatological Diseases and Conditions,Hematological Disease,Immunological Disease,Organismal Injury and Abnormalities	Cutaneous T-cell lymphoma	0.00695	0.029	1.5376			IRF7,ISG15,RRM2	3
Cell Cycle,Cellular Assembly and Organization,DNA Replication, Recombination, and Repair	Remodeling of chromatin	0.00695	0.029	1.5376			BAZ1A,BRCA1,HELLS	3
Cardiovascular Disease,Hereditary Disorder,Organismal Injury and Abnormalities	Familial vascular disease	0.00695	0.029	1.5376			COL2A1,HMOX1,ISG15,RRM2	4
Organismal Injury and Abnormalities,Reproductive System Disease	Oligozoospermia	0.00705	0.0293	1.53313			ABCA1,BAZ1A,LIPE	3
Cellular Development	Epithelial-mesenchymal transition of colorectal cancer cell lines	0.00707	0.0293	1.53313			ABCA1,NDRG1	2
Cell-To-Cell Signaling and Interaction	Attachment of tumor cell lines	0.00707	0.0293	1.53313			EGR1,PTN	2
Organismal Injury and Abnormalities,Renal and Urological Disease	Abnormal morphology of nephron	0.00716	0.0297	1.52724			ANGPTL4,HELLS,HMOX1	3
Cancer,Organismal Injury and Abnormalities	Blue round small cell tumor	0.00723	0.0299	1.52433			ABCA1,ABCG1,BRCA1,COL15A1,COL2A1,EGR1,GRAMD1B,GRIA4,HELLS,HMGCS2,HMOX1,IRF7,LGR6,LIPE,MYLIP,PDK4,PLEKHA4,PRRT4,RRM2,SLC43A3	20
Cancer,Gastrointestinal Disease,Organismal Injury and Abnormalities	Upper gastrointestinal tract tumor	0.00725	0.03	1.52288			ABCA1,ABCG1,BACE2,BAZ1A,BRCA1,COL15A1,COL2A1,CPXM1,EGR1,EGR3,GARIN5A,GRAMD1B,GRIA4,HELLS,HMGCS2,ISG15,LGR6,LRRC39,MDGA1,NDRG1,PDK4,PLIN2,PTN,RNFT2,RRM2,SCARA5,SLC16A6,TFRC,TMIE	29
Cancer,Endocrine System Disorders,Organismal Injury and Abnormalities,Reproductive System Disease	Pituitary gland adenoma	0.00727	0.0301	1.52143			EGR1,HMOX1,RRM2	3
Cancer,Endocrine System Disorders,Organismal Injury and Abnormalities,Reproductive System Disease	Mixed Müllerian ovarian cancer	0.00731	0.0301	1.52143			BRCA1,RRM2	2
Cellular Movement	Transendothelial migration of tumor cell lines	0.00731	0.0301	1.52143			ISG15,UCP2	2
Cancer,Organismal Injury and Abnormalities,Reproductive System Disease	Female genital tract cancer	0.00737	0.0303	1.51856			ABCA1,ABCG1,ANGPTL4,BRCA1,COL15A1,COL2A1,CPT1A,EGR1,EGR3,GRAMD1B,GRIA4,HELLS,HMOX1,IRF7,ISG15,KCTD12,LIPE,LRRC39,NDRG1,OLFML2A,PDK4,PTN,RNFT2,RRM2,SCARA5,SLC16A6,SLC43A3,TFRC,TMIE,UCP2	30
Cancer,Hematological Disease,Immunological Disease,Organismal Injury and Abnormalities	Systemic mastocytosis	0.00755	0.0309	1.51004			ABCA1,RRM2	2
Cancer,Hematological Disease,Immunological Disease,Organismal Injury and Abnormalities	Treatment-related acute myeloid leukemia	0.00755	0.0309	1.51004			BRCA1,RRM2	2
Cancer,Organismal Injury and Abnormalities	Metastasis of squamous cell carcinoma cell lines	0.00755	0.0309	1.51004			ANGPTL4,ISG15	2
Carbohydrate Metabolism	Metabolism of polysaccharide	0.00759	0.0311	1.50724			COL2A1,PDK4,PLIN2,STBD1	4
Cancer,Organismal Injury and Abnormalities,Respiratory Disease	Non-small cell lung carcinoma	0.00767	0.0313	1.50446			BACE2,BAZ1A,BRCA1,CPT1A,DBI,EGR1,EGR3,GRAMD1B,HELLS,HMGCS2,KCTD12,KLF11,KLF15,LGR6,MYLIP,PDK4,PLIN2,RNFT2,RRM2,SCARA5,UCP2	21
Gene Expression	Initiation of transcription of RNA	0.00779	0.0317	1.49894			BRCA1,LIPE	2
Organismal Injury and Abnormalities,Skeletal and Muscular Disorders	Atrophy of muscle	0.00781	0.0318	1.49757			BRCA1,NDRG1,RRM2,TFRC	4
Cancer,Endocrine System Disorders,Organismal Injury and Abnormalities	Neuroendocrine carcinoma	0.00792	0.0322	1.49214			ABCA1,BRCA1,COL15A1,COL2A1,EGR1,GRAMD1B,GRIA4,HELLS,HMGCS2,LGR6,LIPE,MYLIP,PDK4,PLEKHA4,PRRT4,RRM2,SCARA5,SLC43A3	18
Cancer,Gastrointestinal Disease,Organismal Injury and Abnormalities	Cecum adenocarcinoma	0.00794	0.0322	1.49214			CPT1A,EGR1,GRIA4,HELLS,PDK4,RNFT2,TMIE	7
Cancer,Endocrine System Disorders,Organismal Injury and Abnormalities	Parathyroid carcinoma	0.00794	0.0322	1.49214			COL2A1,LGR6,OLFML2A	3
Hematological System Development and Function	Mean corpuscular volume	0.00804	0.0325	1.48812			HMOX1,TFRC	2
Carbohydrate Metabolism	Metabolism of glycogen	0.00804	0.0325	1.48812			PDK4,STBD1	2
Cancer,Organismal Injury and Abnormalities	Benign head and neck neoplasm	0.0081	0.0326	1.48678			ANGPTL4,COL15A1,CPXM1,EGR1,HMOX1,RRM2	6
Cancer,Hematological Disease,Immunological Disease,Organismal Injury and Abnormalities	Peripheral T-cell lymphoma	0.00811	0.0326	1.48678			COL15A1,ISG15,MYLIP,RRM2	4
Hereditary Disorder,Neurological Disease,Organismal Injury and Abnormalities	Familial neurological disorder	0.00812	0.0326	1.48678			BRCA1,CAMK2A,COL15A1,COL2A1,EGR1,GARIN5A,GRIA4,HMGCS2,HMOX1,IRF7,ISG15,NDRG1,RRM2,Scd2,TMIE,UCP2	16
Cancer,Endocrine System Disorders,Gastrointestinal Disease,Organismal Injury and Abnormalities	Pancreatic ductal adenocarcinoma	0.00818	0.0326	1.48678			BACE2,BRCA1,COL15A1,COL2A1,DHX58,GRAMD1B,HELLS,KLF11,LIPE,LRRC39,MDGA1,PDK4,PLEKHA4,RRM2,SLC43A3	15
Cancer,Hematological Disease,Immunological Disease,Organismal Injury and Abnormalities	Plasma cell neoplasm	0.00824	0.0326	1.48678			BRCA1,DBI,EGR1,GRAMD1B,HMOX1,PLEKHA4,RRM2,TFRC	8
Cancer,Organismal Injury and Abnormalities	Soft tissue sarcoma	0.00828	0.0326	1.48678			ABCA1,BRCA1,COL2A1,HMOX1,IRF7,LIPE,PDK4,RRM2	8
Cancer,Hematological Disease,Immunological Disease,Organismal Injury and Abnormalities	Lymphoma	0.00828	0.0326	1.48678			ABCA1,ABCG1,BACE2,BRCA1,COL15A1,COL2A1,EGR1,GRAMD1B,HELLS,HMOX1,IRF7,ISG15,MYLIP,RRM2,TFRC	15
Cellular Growth and Proliferation	Proliferation of eye cell lines	0.00829	0.0326	1.48678			BRCA1,PTN	2
Connective Tissue Disorders,Organismal Injury and Abnormalities,Skeletal and Muscular Disorders	Abnormal morphology of long bones	0.00829	0.0326	1.48678			COL2A1,HELLS	2
Connective Tissue Disorders,Developmental Disorder,Organismal Injury and Abnormalities,Skeletal and Muscular Disorders	Congenital anomaly of spine	0.00829	0.0326	1.48678			BRCA1,COL2A1	2
Cancer,Endocrine System Disorders,Organismal Injury and Abnormalities,Respiratory Disease	Small cell lung carcinoma	0.00829	0.0326	1.48678			ABCA1,BRCA1,COL15A1,EGR1,GRAMD1B,GRIA4,HELLS,HMGCS2,LGR6,LIPE,MYLIP,PDK4,PLEKHA4,PRRT4,RRM2,SLC43A3	16
Cellular Growth and Proliferation	Cytostasis of tumor cell lines	0.00841	0.0326	1.48678			BRCA1,CAMK2A,EGR1	3
Cancer,Gastrointestinal Disease,Organismal Injury and Abnormalities	Gastroesophageal adenocarcinoma	0.00848	0.0326	1.48678			ABCA1,BACE2,BAZ1A,BRCA1,COL2A1,EGR1,EGR3,GARIN5A,HELLS,LGR6,LRRC39,MDGA1,PDK4,PTN,RNFT2,SCARA5,TFRC	17
Nervous System Development and Function	Electrophysiology of nervous system	0.00855	0.0326	1.48678			GRIA4,KCTD12	2
Cell Death and Survival,Cell Morphology,Nervous System Development and Function,Neurological Disease,Organismal Injury and Abnormalities	Loss of sensory neurons	0.00855	0.0326	1.48678			BRCA1,UCP2	2
Cellular Assembly and Organization,DNA Replication, Recombination, and Repair	Amplification of centrosome	0.00855	0.0326	1.48678			BRCA1,NDRG1	2
Hematological Disease,Infectious Diseases,Organismal Injury and Abnormalities	Chikungunya fever	0.00865	0.0326	1.48678			ISG15	1
Developmental Disorder,Organismal Injury and Abnormalities	Lack of amniotic fold	0.00865	0.0326	1.48678			BRCA1	1
Cancer,Endocrine System Disorders,Organismal Injury and Abnormalities,Reproductive System Disease	Malignant mixed Mullerian tumor in ovary	0.00865	0.0326	1.48678			BRCA1	1
Cancer,Hematological Disease,Immunological Disease,Organismal Injury and Abnormalities	Cytogenetic abnormality positive loss of Y chromosome negative Philadelphia chromosome negative t(5;12)(q33;p13) negative CMML	0.00865	0.0326	1.48678			RRM2	1
Skeletal and Muscular System Development and Function,Tissue Development	Accumulation of vascular smooth muscle cells	0.00865	0.0326	1.48678			HMOX1	1
Developmental Disorder,Organismal Injury and Abnormalities	Lack of palatal shelf	0.00865	0.0326	1.48678			COL2A1	1
Lipid Metabolism,Small Molecule Biochemistry	Conversion of triacylglycerol	0.00865	0.0326	1.48678			LIPE	1
Nucleic Acid Metabolism,Small Molecule Biochemistry	Molar ratio of ADP	0.00865	0.0326	1.48678			UCP2	1
Cell Morphology,Organ Morphology,Organismal Development,Reproductive System Development and Function	Morphology of sperm head	0.00865	0.0326	1.48678			LIPE	1
Cancer,Organismal Injury and Abnormalities,Reproductive System Disease	Medullary breast carcinoma	0.00865	0.0326	1.48678			BRCA1	1
Infectious Diseases,Organismal Injury and Abnormalities	Infection by Candida albicans	0.00865	0.0326	1.48678			IRF7	1
Cancer,Hematological Disease,Immunological Disease,Organismal Injury and Abnormalities	CD20 positive transformed indolent non-Hodgkin lymphoma	0.00865	0.0326	1.48678			RRM2	1
Neurological Disease,Organismal Injury and Abnormalities	Abnormal morphology of sensory nervous system	0.00865	0.0326	1.48678			EGR3	1
Lipid Metabolism,Molecular Transport,Small Molecule Biochemistry	Mobilization of cholesterol	0.00865	0.0326	1.48678			ABCG1	1
Cellular Development,Connective Tissue Development and Function,Tissue Development	Maturation of adipocytes	0.00865	0.0326	1.48678			HMOX1	1
Lipid Metabolism,Small Molecule Biochemistry	Degradation of ganglioside GM1	0.00865	0.0326	1.48678			NEU3	1
Developmental Disorder,Organismal Injury and Abnormalities	Abnormal morphology of axial mesoderm	0.00865	0.0326	1.48678			BRCA1	1
Developmental Disorder,DNA Replication, Recombination, and Repair,Hereditary Disorder,Neurological Disease,Organismal Injury and Abnormalities	Down syndrome regression disorder	0.00865	0.0326	1.48678			IRF7	1
Cell Death and Survival	Killing of pancreatic cancer cell lines	0.00865	0.0326	1.48678			PDK4	1
Cancer,Endocrine System Disorders,Gastrointestinal Disease,Organismal Injury and Abnormalities	Head of pancreas carcinoma	0.00865	0.0326	1.48678			BRCA1	1
Cardiovascular Disease,Organismal Injury and Abnormalities	Aortic arch calcification	0.00865	0.0326	1.48678			Scd2	1
Ophthalmic Disease,Organismal Injury and Abnormalities	Abnormal morphology of abnormally sized eye	0.00865	0.0326	1.48678			EGR1	1
Cardiovascular System Development and Function,Cellular Movement	Cellular infiltration by endothelial cells	0.00865	0.0326	1.48678			PTN	1
Neurological Disease,Organismal Injury and Abnormalities,Psychological Disorders	Behavioral variant frontotemporal dementia	0.00865	0.0326	1.48678			GRIA4	1
Gastrointestinal Disease,Organismal Injury and Abnormalities	Abnormal absorption of mineral in intestine	0.00865	0.0326	1.48678			TFRC	1
Organismal Injury and Abnormalities,Skeletal and Muscular Disorders	Lack of muscle spindle	0.00865	0.0326	1.48678			EGR3	1
Connective Tissue Development and Function,Embryonic Development,Organismal Development,Skeletal and Muscular System Development and Function,Tissue Development	Development of intervertebral disc	0.00865	0.0326	1.48678			COL2A1	1
Organismal Injury and Abnormalities,Skeletal and Muscular Disorders	Calcification of tendon	0.00865	0.0326	1.48678			ANGPTL4	1
Cell-To-Cell Signaling and Interaction,Inflammatory Response	Cytotoxic reaction of macrophages	0.00865	0.0326	1.48678			HMOX1	1
Embryonic Development,Hair and Skin Development and Function,Organ Development,Organismal Development,Tissue Development	Development of fur	0.00865	0.0326	1.48678			DBI	1
Cancer,Organismal Injury and Abnormalities	Mesenteric tumor	0.00865	0.0326	1.48678			TFRC	1
Cellular Compromise,Gastrointestinal Disease,Hepatic System Disease,Organismal Injury and Abnormalities	Injury of hepatocytes	0.00865	0.0326	1.48678			EGR1	1
