# Supplementary material for: Early-phase impact of obesity-associated stress on murine vascular smooth muscle cells depends on EGFR and sex
Source: Commun Biol. 2025 Dec 22;8:1834. doi: 10.1038/s42003-025-09416-7 (PMC12749158; doi:10.1038/s42003-025-09416-7)
Supplement: Supplementary file 12 — Supplementary Data 10 [file 42003_2025_9416_MOESM12_ESM.xlsx]

## Sheet: Sheet0
© 2000-2025 QIAGEN. All rights reserved.							2.5
z-scores for Upstream Regulators (B-H p-value < 0.05)	WT VSMC, ALL	WT VSMC, HG+FFA	KO VSMC, ALL	KO VSMC, HG+FFA	EC, ALL	EC, HG+FFA	|z-score| > H1
PPARD	1.798	2.19	1.575	2.183	1.855	1.855	0
pirinixic acid	2.388	1.805	2.632	2.221	3.17	3.009	1
PPARA	1.246	2.178	2.904	2.361	3.043	2.876	1
rosiglitazone	1.578	2.012	2.672	1.961	2.589	2.236	1
STAT6	2.03	-1.067	-1.969	-1.969	-0.465	-1.423	0
TGFB1	1.332	1.947	1.692		-1.21	-2.292	0
CSF2	1.941	2.449			-0.663	-1.529	0
ESR1	2.048	2.433	1	1.342			0
ERBB2	2.582	1.278	0.878	-1.18	0.164	0.302	1
VEGF	3.474	0.816	1		-0.437	-1.009	1
hydrogen peroxide	2.922	1.067	1.033		-0.042	-0.256	1
beta-estradiol	3.346	1.345	-0.404	0.051	0.53	-0.725	1
TBX3	3.59	2.219					1
aflatoxin B1	2.711	2					1
Eldr	3	2					1
KMT2D	1.32				2.63	0.246	1
NFAT5	2.54				1.109		1
F3	3.088				1.264		1
ACKR2	2.828				2		1
LMO2	2.333				2		0
LDB1	2.333				2		0
oleic acid	1.991		0.714		2.023	2.397	0
linoleic acid	1.844				2.186	2.186	0
mono-(2-ethylhexyl)phthalate	2.408				1.982	1.982	0
TAFAZZIN	2.031				1.98	1.98	0
YAP1	2.151				2.063	2.008	0
ESR2	1.029	-1.387			1.664	1	0
mifepristone	1.152				1.914	2.135	0
FOXA2	0.784				1.961	1.461	0
clofibrate	1.154				1.77	1.535	0
gentamicin					0.816	1.673	0
arachidonic acid	0.414				1.446	1.091	0
epicatechin	0				1.342	1.342	0
GW501516					1.646	1.646	0
cinnamaldehyde	0.283		1.966		1.503	1.131	0
resveratrol			1.996		1.098	0.603	0
fenofibrate	0.604		1.754		2.447	2.432	0
fluticasone propionate	1.265		1		1.342	2	0
PPARGC1A	0.795		1.361		1.776	1.594	0
NFE2L2	0.217		1.068		1.965	1.387	0
bezafibrate	1.65	1.067	1		2.449	2.236	0
CEBPB	2.525	1.103	1.696		1.914	2.186	1
troglitazone	1.132	1.067	1.984		1.547	1.647	0
PPARG	2.149	1.039	2.318		1.196	1.166	0
L-triiodothyronine	2.118	1.478	1.751	0.528	1.043	1.038	0
palmitic acid	2.192		1.435		2.218	1.762	0
pioglitazone	1.889		1.966		1.364	1.079	0
PNPLA2	1.99		1.991		1.138	1.138	0
PPARA:RXRA Coactivator	1.96		1.941		1.48	1.48	0
eicosapentaenoic acid	1.981		2.213		1.777	1.477	0
l-asparaginase	-3.499						1
losartan potassium	-0.977				1.98	1.98	0
curcumin	-1.362				2.54	2.4	1
U0126	-2.072		-1.731		0.328	0.924	0
INSIG1	-2.356		-1.131		0.447	0.447	0
dihydrotestosterone	-1.404	-1.103			1.231	1.498	0
POR	-2.764				1	1	1
LY294002	-1.332				0.564	1.308	0
GLI1	-1.941				1	1.297	0
SP600125	-2.218				0.796	1.951	0
IFNG	-1.695		0.217	1.26	-1.201	-0.824	0
TP53	-0.579	0.123	0.931	2.197	-1.503	-1.892	0
SNCA	-1.679				-1.633	-2	0
poly rI:rC-RNA	-1.21				-2.674	-2.332	1
PML	-1.724				-2.813	-2.236	1
cantharidin	-1.134					-2	0
TCF7	-2.524					-2	1
HTT	-1.941					-1.982	0
ELK1	-1.967					-1.942	0
PD98059	-1.076	-1.131	-1.433		-1.006	0.293	0
calcitriol	-1.207		-1.715		-1.364	-1.32	0
APOE	-1.188		-1.4		-1.561	-1.03	0
1-methyl-4-phenyl-1,2,3,6-tetrahydropyridine	-1				-1.131		0
interferon alpha	-1.189				-1.613		0
palbociclib	-0.816				-2.177		0
PRL	-0.814				-2.219		0
TSC2	-0.32				-1.929	-0.2	0
adavosertib					-1.949		0
STAT5B	0.102		0		-2		0
doxorubicin	-3.694	-0.663			-2.5		1
IRF3	-3.522				-1.99		1
IRF7	-3.544				-1.962		1
vorinostat	-1.929				-1.412		0
IFN beta	-2.474				-1.175		0
IFNB1	-1.714				-2.167		0
IRF5	-1.912				-2		0
RIPK2	-2.121				-2		0
STING1	-2.928				-2.132		1
MAVS	-2.63				-1.953		1
IFNAR1	-2.498				-1.935		0
tetradecanoylphorbol acetate	1.105		1.652		-1.847	-1.508	0
D-glucose	2.322	0.492	-0.19	1.106	-2.061	-1.456	0
SRF	2.682				-1.925	-1.939	1
ethanol	0.721		-1.231		-1.517	-1.911	0
TO-901317	0.737	-0.094	0.268	-0.42	-1.83	-1.83	0
INS	0.378		-0.625		-1.948	-2.189	0
PEX5					-2	-2	0
IL5	0.552				-2.219	-2.213	0
NR1H3	0.391				-1.98	-1.98	0
NRG1	1.88				-1.207	-1.108	0
metformin	1.061				-0.822	-0.816	0
TGF beta	1.07				-1.246	-1.467	0
IL3	1.164				-1.067	-1.387	0
NR1I2	1.334		-0.372		-1.91	-1.91	0
IGF2BP1	1.155				-2	-2	0
atorvastatin	1.346				-1.342	-2	0
VDR	1.343				-1.756	-1.516	0
CG	1.845				-1.459	-1.663	0
NR1H2	1.718				-1.686	-1.686	0
tributyltin	2.339		1.951		0.277	0.277	0
tretinoin	-0.105	0.002	1.075	1.921	-0.12	-0.094	0
decitabine	0.424	0.956	1.342	1.109	-0.306	0.946	0
FGF21	0.82		1.972	1.972	1.146	1.146	0
SIRT1	1.81	0.328	1.113	1.692	0.472	-0.02	0
AGN194204	1.457		1.664	1	0.707	0.707	0
cisplatin	-0.634	-1.133	1.334	0.262	0.567	-0.01	0
mir-21 (includes others)	-0.969	-2					0
bee venom	-1.996	-2					0
HIBCH			-2				0
trichostatin A	0.406	0.972	0.963	0.293	-0.956	-0.956	0
dexamethasone	1.512	0.409	1.506	0.341	-0.053	-0.643	0
PDGF-BB	0.718		1.131		-0.422	-1.16	0
ADIPOQ	0.788		1.378		0.343	0.343	0
corticosterone	0.524		2.216				0
LDL	0.32		1.989		-0.307	-0.505	0
AGT	0.338	0.128	1.692		-0.548	-0.13	0
STAT3	1.344			1.067	1.066	0	0
sirolimus	0.44	0.816	-0.293	1	1.078	0.896	0
GATA2	-0.308		1.069		2		0
valproic acid	-0.187		-0.339		1.698		0
isoproterenol					1.961		0
WWTR1					1.671		0
SREBF1	2.543		-1.37		0.312	-0.361	1
MYC	0.898	1.948	0.343		0.831	-0.373	0
diethylstilbestrol	1.45	1.732			-0.647	-0.647	0
bisphenol A	1	1.732					0
EZH2	0.836	1.48					0
growth hormone	1.116	0.832	-0.152		-0.086	-0.086	0
HMOX2	1.46	1.477					0
CSF1	1.701	1.067					0
MRTFB	1.071					-2	0
insulin	1.905		0.014		-0.285	-2.087	0
MRTFA	1.942					-2	0
EGF	1.673		0.618	0.277	-0.051	-1.268	0
AKT	1.851		0.607		-0.353	-1.432	0
SP1	1.992				-0.302	-1.206	0
MAP3K8	1.667				-0.218	-1.091	0
thapsigargin	1.732		0.152		-0.44	-0.882	0
AR	2.351				0.38	1.013	0
ERK1/2	1.812				0.663	1.011	0
indomethacin	2.008				0.756	1.091	0
RARA	1				1	1.342	0
PKM	1.387				0.831	0.831	0
thyroid hormone	1.432				1.091	1.091	0
KLF15	1.376				1.213	1.213	0
IL4	1.947		0.721		1.244	0.388	0
FOXO1	1.526	0.397	0.896		0.816	0	0
HGF	2.447				0.756	0.423	0
8-bromo-cAMP	2.154				0.627	0.145	0
Irgm1	1.844				1.455		0
DUSP1	1.97				1		0
cocaine	1.622				1.084	0.249	0
bucladesine	1.603				0.872	0.094	0
ESRRA	2.343		0.075		-0.708	-0.2	0
IL2	2.346				-1		0
Ca2+	2.554				-1.109		1
IL13	1.451		-0.817		-0.78		0
PGR	1.47	-0.447			-0.928		0
TP73	1.426				-1.067		0
5-azacytidine	1.342				-1.537		0
CTNNB1	1.569	0			-1.408		0
CREB1	3.095		0.487		0.555		1
QKI	3.273						1
MYOD1	2.981						1
HMG20A	2.887						1
TREX1	3.072						1
SREBF2	3.101						1
PNPT1	3.13						1
ERK	1.66				0.574	0.053	0
metribolone	2.028				0.243		0
NFKBIA	1.803				0.321		0
deferoxamine	1.941				0.431		0
RXRA	2.704				-0.391		1
PTGER4	2.724						1
SCAP	2.752						1
F2	2.764						1
RNASEH2B	2.55						1
TBK1	2.538						1
SN-011	2.53						1
TTC39A-AS1	2.576						1
spermine	2.596						1
KLF5	2.588						1
TRIM24	2.688						1
TCR (complex)	2.619						1
AREG	2.63						1
SMARCAL1	2.646						1
ETNPPL	2.646						1
RABL6	2.646						1
ATP7B	2.646						1
IgE	2.333						0
CASR	2.331						0
NRAS	2.376						0
MAP2K5	2.395						0
AMBRA1	2.4						0
cytokine	2.4						0
lithium chloride	2.425						0
DUSP11	2.433						0
TFEB	2.433						0
SPRING1	2.433						0
NOTCH	2.447						0
Scd2	2.449						0
(-)-norephedrine	2.449						0
RPTOR	2.449						0
ETV3	2.449						0
TOR1AIP1	2.449						0
isoquercitrin	2.449						0
PHACTR1	2.449						0
LLGL2	2.449						0
EP300	2.262				-0.177	-0.246	0
TOX	2.169						0
SERPINA1	2.164						0
pitavastatin	2.19						0
IRF8	2.2						0
TARDBP	2.13						0
PTGER2	2.132						0
GUCY1B1	2.138						0
RXRB	2.138						0
lysophosphatidylcholine	2.138						0
ADAR	2.213						0
E2F3	2.219						0
taurocholic acid	2.219						0
FOXM1	2.23						0
STAG2	2.232						0
EOMES	2.236						0
THEM6	2.236						0
PIWIL4	2.236						0
SH3TC2	2.236						0
H2AZ1	2.236						0
ACOD1	2.236						0
NSUN6	2.236						0
ERBB3	2.043						0
ANGPT2	2.06						0
FABP5	1.89						0
TMPRSS2-ERG	1.897						0
SOCS1	1.9						0
ICOS	1.929						0
MAPK7	1.943						0
F2R	1.937						0
NGLY1	1.94						0
NCOA3	1.994						0
EWSR1	2						0
PLCG2	2						0
FEV	2						0
CKAP2L	2						0
gingerenone A	2						0
UCHL1	2						0
advanced glycation end-products	2						0
RAB2A	1.972						0
TREM2	1.969						0
SYK	1.964						0
IRGM	1.964						0
dalfampridine	1.964						0
bicuculline	1.964						0
MYOCD	1.976						0
ezetimibe	1.977						0
rosuvastatin	1.982						0
TK1	1.982						0
MET	1.982						0
GSDMD	1.982						0
HIF1A	2.058		0.9		0.428		0
AKT1	1.455		0.421				0
streptozocin	1.8		0.481				0
KLF6	1.596		0.849				0
NOTCH1	1.684		1.067				0
PTGS2	1.572		1.067				0
IL1	1.161		-0.692				0
EGR1	1.981				-0.552	-0.364	0
TLR9	1.702				-0.471		0
NFkB (complex)	1.598				-0.686	-0.2	0
cycloheximide	1.432				-0.408	-0.2	0
SMAD3	1.337				-0.57		0
chenodeoxycholic acid	1.176				0.277	0.277	0
MYD88	0.881				-0.372		0
RAF1	1.211				-0.218		0
AHR	1.154	0.218					0
INSR	1.032		-0.152				0
PDGF (complex)	1.22						0
STAT4	1.197						0
PCLAF	1.188						0
PIAS1	1.091						0
PSEN1	1.081						0
DPP4	1.05						0
CREM	1.065						0
SENP1	1.067						0
4-phenylbutyric acid	1.067						0
MKNK1	1.067						0
IGF2	1.067						0
LMNA	1.067						0
IRS1	1.119						0
JNK	1.103						0
ZNF768	1.109						0
TGFB3	1.111						0
LPL	1.154						0
HNRNPU	1.134						0
Salmonella enterica serotype abortus equi lipopolysaccharide	1.134						0
sulforafan	1.134						0
NR4A3	1.134						0
N6AMT1	1.134						0
lysophosphatidic acid	0.873						0
miR-34a-5p (and other miRNAs w/seed GGCAGUG)	0.896						0
1,4-bis[2-(3,5-dichloropyridyloxy)]benzene	0.894						0
PI3K (complex)	0.916						0
ARNT	0.911						0
hydrocortisone	0.907						0
EPO	0.941						0
ID1	0.928						0
MIF	0.929						0
ALOX5	0.971						0
cholecalciferol	0.958						0
ETV6-RUNX1	0.95						0
MEF2C	0.954						0
EPAS1	1.029						0
PRDM16	1.009						0
FGF2	1.013						0
KCNIP3	1						0
RRAS2	1						0
tofacitinib	1						0
UBAP1	1						0
TPH1	1						0
TIA1	1						0
CpG oligonucleotide	1						0
TET2	1						0
RAD51	1						0
PPP3R1	1						0
SQSTM1	1						0
SS18	1						0
ADAMTSL2	1						0
birabresib	1						0
NDP	1						0
MAPK1	1.807				-0.186		0
MAP2K1	1.805						0
USP8	1.782						0
SORL1	1.732						0
tunicamycin	1.746				0	0	0
BRD4	1.695						0
testosterone	1.718						0
mevalonic acid	1.709						0
WNT1	1.706						0
aldosterone	1.606						0
IL10	1.577						0
PPP2CA	1.65						0
PPARGC1B	1.633						0
MYO6	1.633						0
TCF12	1.633						0
ETV6	1.633						0
STX18	1.633						0
EIF6	1.633						0
bleomycin	1.678						0
PIK3CG	1.673						0
PTPN3	1.671						0
TBX5	1.671						0
elaidic acid	1.667						0
PKA	1.664						0
kainic acid	1.664						0
L-glutamic acid	1.664						0
LH	1.664						0
mibolerone	1.508				0.2		0
10E,12Z-octadecadienoic acid	1.348				0.05	0.134	0
VEGFA	1.286						0
BMP7	1.31						0
TGFBR1	1.299						0
GATA6	1.333						0
FKBP10	1.342						0
KCNJ2	1.342						0
eflornithine	1.342						0
L-cystine	1.342						0
IFNGR1	1.342						0
manganese	1.342						0
THRB	1.342						0
NR1D2	1.342						0
TBX2	1.342						0
FKBP5	1.342						0
Z-LLL-CHO	1.486						0
CCN2	1.48						0
EDN1	1.516						0
SMAD2	1.524						0
NR3C2	1.495						0
COPS5	1.508				0		0
NKX2-3	1.503						0
MAP3K7	1.437						0
CCM2	1.432						0
carbon tetrachloride	1.463						0
IGFBP5	1.446						0
HSF1	1.446						0
KDM3A	1.452						0
MED1	1.455						0
RETN	1.455						0
HAND2	1.387						0
NFYA	1.387						0
FBN1	1.387						0
FGF10	1.4						0
GATA4	1.405						0
CITED2	1.41						0
ammonium	1.414						0
GDF2	1.414						0
amlexanox	1.414						0
TFAM	1.414						0
NUPR1	-0.688	-1			-1		0
GW3965	-0.591	-1.49			-0.93	-0.93	0
progesterone	0.233	-1.23	0.118		-0.408	-1.134	0
NR3C1	0.128	-1.131	0.13		-0.311	-0.933	0
lipopolysaccharide	0.233	-0.167	0.85	0.938	-1.193	-0.709	0
TNF	0.07	-0.576	0.177	0.914	-0.922	-1.559	0
IKBKB	-0.085				-1.715	-1.091	0
leukotriene D4					-1.172	-1.264	0
CYP7B1					-1.134	-0.816	0
GW9662					-0.865	-0.865	0
HSD11B1					-1	-1	0
GCN2iB	-0.6				-0.762	-2	0
IL33	-0.27				-0.849	-1.565	0
CSF3	-0.218				-0.686	-1.715	0
Scd1	-1.072		-0.6		-1.177	-1.177	0
IgG	-1.198				-0.577	-1	0
EGR2	-0.63				-0.577	-0.796	0
olaparib	-0.624				-0.64	-1.022	0
p38 MAPK	-0.575				-0.878	-1.289	0
tacrolimus	-0.647				-1.067	-1.067	0
SFTPA1	-0.816				-1	-1	0
methotrexate	-2.138	-1	0.447		0.447		0
PTEN	-2.445	-0.849			0.692	0.44	0
SB203580	-2.282				-0.767	-1.039	0
STAT1	-2.204				-0.903	-0.53	0
cholesterol	-1.847				-0.831	-0.426	0
ifosfamide	-3						1
IFNAR	-2.55						1
KDM5B	-2.668						1
APP	-2.634						1
ZBTB10	-2.759						1
N-acetyl-L-cysteine	-2.755						1
molybdenum disulfide	-2.887						1
2-amino-5-phosphonovaleric acid	-2.828						1
vidutolimod	-2.333						0
25-hydroxycholesterol	-2.343						0
OGA	-2.385					0	0
IL17A	-2.389						0
JQ1	-2.449				-0.038		0
pyridostatin	-2.449						0
GLIS3	-2.449						0
ELOVL3	-2.449						0
CAT	-2.425						0
TERT	-2.433						0
N-ethyl-N-nitrosourea	-2.433						0
IRF9	-2.137						0
SIX1	-2.111						0
CHROMR	-2.121						0
SENP3	-2.121						0
IRF1	-2.178						0
CGAS	-2.18						0
IFNL1	-2.2						0
N-[(2Z)-3-(4,5-dihydro-1,3-thiazol-2-yl)-1,3-thiazolidin-2-yl idene]-5H dibenzo[a,d][7]annulen-5-amine	-2.219				0	0	0
GRIN2A	-2.213						0
JAK1/2	-2.236						0
4933425B07Rik	-2.236						0
1,1-diarylethylene-diammonium derivative	-2.236						0
CASC2	-2.236						0
GRIN3A	-1.89						0
IFN alpha/beta	-1.89						0
laduviglusib	-1.89						0
cuprizone	-2.043						0
IFNA1/IFNA13	-1.944						0
IFNA2	-1.938						0
MEF2A	-1.937						0
miR-143-3p (and other miRNAs w/seed GAGAUGA)	-1.954						0
VHL	-1.969						0
NONO	-1.964						0
C1QA	-1.964						0
miR-155-5p (miRNAs w/seed UAAUGCU)	-1.98						0
3p-hpRNA	-1.98						0
dasatinib	-1.982						0
CUL3	-1.982						0
CISH	-1.982						0
IL21	-1.994						0
LMNB1	-2						0
FZD9	-2						0
MNT	-2						0
beta-carotene	-2						0
acetovanillone	-2						0
BMS-690514	-2						0
CTLA4	-2						0
PROM1	-2						0
MXD1	-2						0
SIX2	-2						0
herbimycin	-2						0
TNK1	-2						0
epigallocatechin-gallate	-0.707		-0.594		0.821	-0.063	0
trans-hydroxytamoxifen	-1				0.555	0	0
BRCA1	-1.052				0.901		0
triamcinolone acetonide	-0.898				0	0.577	0
NR0B2	-1.4				0.388	0.059	0
tamoxifen	-1.367		-0.152		0.343		0
HOXA10	-1.709						0
NR1H4	-1.723						0
ILF3	-1.633						0
G protein alpha i	-1.664						0
dimethyl sulfoxide	-1.664						0
H89	-1.432				0.035	0.199	0
TWIST1	-1.414					0.277	0
TYK2	-1.567						0
IFN	-1.529						0
rebemadlin	-1.539						0
IFT88	-1.446						0
Cdkn2a	-1.452						0
SND1	-1.48						0
RBL2	-1.491						0
torkinib	-1.492						0
RBPJ	-1.247						0
ascorbic acid	-1.278						0
E. coli B4 lipopolysaccharide	-1.265						0
LEF1	-1.265						0
topotecan	-1.265						0
nitric oxide	-1.33				0.08		0
miR-291a-3p (and other miRNAs w/seed AAGUGCU)	-1.395						0
simvastatin	-1.395						0
FOXA1	-1.414						0
CYP1B1	-1.414						0
CDKN1A	-1.408						0
FCGR2A	-1.408						0
FADD	-1.406						0
nelfinavir	-1.406						0
valsartan	-1.406						0
TCF4	-1.32						0
T-5224	-1.36						0
mycophenolic acid	-1.346						0
TGFB2-AS1	-1.342						0
memantine	-1.342						0
RB	-1.342						0
CX3CL1	-1.342						0
HDAC3	-1.342						0
hydroxypropyl-beta-cyclodextrin	-1.342						0
phosphate	-1.342						0
IGF1R	-1.163				-0.13		0
wortmannin	-1.195				0.104		0
SIM1	-1.195						0
FBXW7	-1.192						0
mir-19 (includes others)	-1.168						0
AICAR	-1.172						0
verteporfin	-1.172						0
HDL	-1.103						0
NFATC2	-1.117						0
CEBPD	-1.154						0
ERBB4	-1.151						0
KLF4	-1.15						0
HMGA1	-1.15						0
Ro31-8220	-1.131						0
THPO	-1.131						0
fluocinolone acetonide	-1.134						0
TRPS1	-1.134						0
NOS2	-1.134						0
MSB0011359C	-1.134						0
MACROH2A1	-1.134						0
MECOM	-1.091						0
cerivastatin	-1.082						0
NPPB	-1.067						0
Agtr1a	-1.067						0
LATS	-1.067						0
MEF2D	-1.067						0
HAND1	-1.067						0
HAVCR1	-1.026						0
ZFP36	-1.026						0
EWSR1-FLI1	-0.973						0
WNT5A	-0.987						0
mir-802	-1						0
MGP	-1						0
IKBKE	-1						0
NC410	-1						0
tetrabromobisphenol A	-1						0
CDCA8	-1						0
ITPR2	-1						0
HLCS	-1						0
IFIH1	-1						0
NB73	-1						0
Bvht	-1						0
Immunoglobulin	-0.785	0.865	0.686		0.825	-0.056	0
BNIP3L	-1	-1.067					0
TCF3	-0.796	-1.109					0
THZ1	-0.196	-0.651				-0.152	0
IL15	-0.338	-1			0.598	-0.084	0
E2F1	1.06				0.123	-0.843	0
BDNF	0.128				-0.254	-1.016	0
OSM	0.602		0.277		-0.632	-0.822	0
IGF1	0.599				-0.161	-0.611	0
PKC	0.664				-0.261	-1.06	0
SMARCA4	0.912				-0.73	-0.218	0
dopamine	0.478				-0.882		0
ELAVL1	0.48				-0.75		0
TLR3	0.602				-1.114		0
NCOA2	0.816				-0.9		0
prexasertib	0.816				-1		0
5-hydroxytryptamine					-0.651		0
nitrofurantoin					-1.342		0
PI3K (family)	0.218				-1.091		0
SPARC					-1.165		0
daidzein					-1.067		0
imiquimod					-1.004		0
EHMT1	0				-1		0
concanavalin a					-1		0
GHRL					1	1	0
S100A9	0				0.555	1.067	0
actinomycin D					0.229	0.958	0
RORA					0.447	0.447	0
FOXO3	-0.417				0.659	0.659	0
fulvestrant	-0.301				0.747	0.747	0
DDIT3			-0.958				0
GCG			-1				0
UBE2I			-1				0
IL1B	-0.456		-0.487		-0.001	-0.866	0
pentylenetetrazol					0.283	-0.762	0
IL6	-0.005				0.688	-0.738	0
DICER1	0.718					0.842	0
CD28	1					1	0
FMR1						0.617	0
RARG	0.594					0.577	0
ADCYAP1	0.333					0.632	0
raloxifene	0.389	0			1.342		0
CD3 (complex)	0.605				1.103	0.447	0
YY1	0.707				1.007	0.187	0
forskolin	0.775	0.064	-0.223		0.805	-0.115	0
methylprednisolone	0.729				0.555		0
norepinephrine	0.732				0.391		0
isobutylmethylxanthine	0.588				0.447	0	0
THRA			0.577		0.686		0
prostaglandin E2	0.233		0.775		1.013	-0.115	0
TGFB2	-0.273				0.64	-0.243	0
EHMT2					0.64	-0.152	0
CNTF					0.555	0.152	0
S100A8	0				0.555		0
dextran sulfate					0.555		0
SLC40A1					1		0
NLRP3					1.067		0
fatty acid					1.114		0
docosahexaenoic acid					0.812		0
capsaicin					0.849		0
gemcitabine					0.861		0
cobalt chloride					0.869		0
TP63	0.185	0.762					0
LEP	0.072		-0.41		-0.451	-0.451	0
RELA	0		0.626		-0.192		0
TGFBR2	-0.722		0.152			-0.277	0
RB1	-0.737				0.391		0
cigarette smoke	-0.648				0.226		0
NOTCH3	-0.606						0
FOXO4	-0.602						0
CpG ODN 1826	-0.6						0
SMARCB1	-0.6						0
KRAS	-0.571						0
Sb202190	-0.577						0
FABP4	-0.549						0
GATA3	-0.545						0
mir-122 (includes others)	-0.655						0
TRIM38	-0.647						0
miR-145-5p (and other miRNAs w/seed UCCAGUU)	-0.641						0
PLA2G10	-0.64						0
SIRT6	-0.689				0		0
Pam3-Cys-Ser-Lys4	-0.692						0
BMPR1A	-0.721						0
spironolactone	-0.728						0
zeaxanthin dipalmitate	-0.707						0
EGR3	-0.711						0
ADRB	-0.711						0
NKX2-1	-0.905						0
TEAD4	-0.896						0
STAT5A/B	-0.926						0
NR4A1	-0.931						0
VCAN	-0.788						0
TICAM1	-0.769						0
SPRYD7	-0.762						0
FGFR1	-0.842						0
COL18A1	-0.808						0
mir-133 (includes others)	-0.821						0
CCR2	-0.816						0
dexmedetomidine	-0.816						0
SASH1	-0.816						0
MAFB	-0.816						0
MFSD2A	-0.816						0
DOCK8	-0.816						0
ARNT2	-0.816						0
HDAC1	-0.816						0
DNMT3B	-0.816						0
KLF11	-0.816						0
miR-17-5p (and other miRNAs w/seed AAAGUGC)	-0.51	-0.112					0
NLRX1	-0.333						0
KITLG	-0.359						0
COLQ	-0.343						0
MEK	-0.349						0
IL1A	-0.348						0
NGFR	-0.391						0
cyclosporin A	-0.371						0
STEAP3	-0.378						0
PEAR1	-0.378						0
mir-223	-0.378						0
Samsn1	-0.378						0
SALL4	-0.378				0		0
TLR4	-0.525						0
FOS	-0.501						0
CYP51A1	-0.508						0
Y 27632	-0.485						0
TCF7L2	-0.489						0
NR1H	-0.477						0
E. coli serotype 0127B8 lipopolysaccharide	-0.478						0
CCND1	-0.426						0
let-7 (includes others)	-0.437						0
RUNX1	-0.437						0
SMAD7	-0.451						0
OGT	-0.447						0
PDLIM2	-0.447						0
pidnarulex	-0.447						0
FOXC1	-0.447						0
FOXP1	-0.447						0
5-N-ethylcarboxamido adenosine	-0.447						0
HBEGF	-0.447						0
AIP	-0.447						0
ZC3H12A	-0.447						0
ADGRE2	-0.447						0
CLOCK	-0.447						0
HCAR1	-0.447						0
RAB7A	-0.447						0
NGEF	-0.447						0
NEUROG1	-0.447						0
PRKAA2	-0.447						0
butyric acid	0.644				0.152	0.152	0
NPR1	0.798						0
phenylephrine	0.788						0
estrogen	0.778						0
HDAC5	0.776						0
miR-199a-5p (and other miRNAs w/seed CCAGUGU)	0.762						0
BMP6	0.747						0
ALDH1A2	0.747						0
mir-24 (includes others)	0.747						0
mocetinostat	0.747						0
PLG	0.832						0
activin (family)	0.852						0
alitretinoin	0.842						0
TREM1	0.819						0
ziritaxestat	0.816						0
DRD2	0.816						0
4-hydroxytamoxifen	0.816						0
estradiol-17beta-benzoate	0.816						0
HYAL1	0.816						0
CDK6	0.816						0
RGFP966	0.707						0
CALCA	0.707						0
BMP4	0.657						0
fingolimod	0.651						0
BMP10	0.632						0
SMAD4	0.643						0
cephaloridine	0.64						0
MECP2	0.64						0
SRC (family)	0.6						0
SLC15A4	0.6						0
N-[N-(3,5-difluorophenacetyl-L-Ala)]-S-phenylglycine t-butyl ester	0.573						0
MAP3K1	0.571						0
JAG1	0.579						0
RBX1	0.577						0
MAPK14	0.537						0
dimethyl n-oxalyl-glycine	0.552						0
mir-146 (includes others)	0.557						0
HDAC6	0.555						0
LIPE	0.555						0
KDM1A	0.555						0
NCOR1	0.308				0.128		0
medroxyprogesterone acetate	0.392						0
MAPK9	0.391						0
CR1L	0.391						0
ZBTB16	0.369						0
mirdametinib	0.378						0
HFE	0.378						0
salmonella minnesota R595 lipopolysaccharides	0.378						0
estrogen receptor	0.378						0
WBP2	0.308						0
GPER1	0.351						0
candesartan	0.345						0
INHA	0.342						0
Prl	0.342						0
SB-431542	0.323						0
N-nitro-L-arginine methyl ester	0.323						0
SATB1	0.329						0
budesonide	0.333						0
CST5	0.333						0
RARB	0.478						0
levodopa	0.471						0
CREBBP	0.485						0
miR-92a-3p (and other miRNAs w/seed AUUGCAC)	0.492						0
RUNX2	0.493						0
NGF	0.418						0
WNT3A	0.435						0
E. coli B5 lipopolysaccharide	0.457						0
DIO2	0.459						0
PLX5622	0.451					0	0
FAS	0.45						0
NPM1	0.447						0
SYVN1	0.447						0
RAG2	0.447						0
trovafloxacin	0.447						0
GPR174	0.447						0
HOXD3	0.447						0
5-O-mycolyl-beta-araf-(1->2)-5-O-mycolyl-alpha-araf-(1->1')-glycerol	0.447						0
PLK2	0.447						0
HDAC	0.447						0
CHD4	0.447						0
CD44	0.447						0
S1PR4	0.447						0
UCP1	0.447						0
quercetin	0.196	0.283			-0.068	-0.177	0
Clec4a2					-0.283	-0.283	0
HNF4A					0.016	-0.308	0
IL27	0.053					-0.359	0
acetaminophen			0.313				0
CDKN2A	-0.2						0
bromodeoxyuridine	-0.218						0
HRAS	-0.246						0
RAR/RXR/retinoic acid	-0.283						0
ZIC2	-0.277						0
CTBP1	-0.277						0
MEN1	-0.277						0
DNMT1	-0.277						0
KLF2	-0.174						0
lovastatin	-0.149						0
GNB1	-0.152						0
ISG15	-0.152						0
mir-155	-0.124						0
IMMT	-0.128						0
parthenolide	-0.106						0
sphingosine-1-phosphate	-0.113						0
sodium arsenite	0.277				0.048		0
PLAG1	0.277						0
cordycepin	0.277						0
FASN	0.277						0
ZEB1	0.253						0
miR-29b-3p (and other miRNAs w/seed AGCACCA)	0.242						0
NTRK1	0.243						0
CEBPA	0.228						0
ITGB1	0.213						0
anisomycin	0.221						0
ID2	0.218						0
ritonavir	0.218						0
PSMB11	0.096						0
SERPINE1	0.076						0
SOX2	0.081						0
filgrastim	0.083						0
GATA1	0.186						0
propylthiouracil	0.174						0
alpha catenin	0.168						0
RARRES2	0.152						0
FUS-DDIT3	0.152						0
ERG	0.124						0
BMP2	0.132						0
JUN	0.133						0
HES1	0.13						0
enalapril	0.128						0
MFAP5	0.128						0
dinoprost	0.128						0
NRP1	0.128						0
erlotinib	0.128						0
15-deoxy-delta-12,14 -PGJ 2						-0.106	0
genistein			0.105				0
ADAM12	-0.055						0
FOXF1	-0.057						0
tetrachlorodibenzodioxin	0.033						0
NPPA	0.013						0
NEK7							0
STARD3							0
STIM2							0
V-PYRRO/NO							0
erastin							0
ACSL6							0
POLDIP3							0
Gabpb1l							0
phosphatidylcholine							0
TSC22D3							0
PLAGL1							0
RETSAT							0
FST							0
Slc22a1							0
PML-RARA							0
Zfp55							0
zofenopril							0
ulixertinib							0
ascaridole							0
ATF4							0
BLVRA							0
NOX1							0
RFC1							0
FGF19							0
HHEX							0
black raspberry extract							0
ZNF219							0
NUP205							0
PAX2							0
clopidogrel							0
DMD							0
MELK							0
nafenopin							0
epinephrine							0
echinacoside							0
APTO-253							0
oridonin							0
fibric acid derivative							0
CDK5R1							0
ethylene glycol tetraacetic acid							0
2,5-dihydroxymethylcinnamate							0
vincristine							0
vitamin MK 7							0
MAFA							0
CCNC							0
mir-25 (includes others)							0
LIPA							0
vistusertib							0
TAB1							0
DEETGE-CAL-Tat							0
CDK5							0
H1-3							0
1-palmitoyl-2-arachidonyl-sn-glycero-3-phosphorylcholine							0
16:0 lysophosphatidylcholine							0
gamma tocopherol							0
MEDAG							0
24-methylenecycloartanyl ferulate							0
CIDEB							0
gypenoside							0
SMAD1/5/SMAD4							0
TRAF2							0
HOXC-AS2							0
N6-p-coumaroylserotonin							0
miR-19b-3p (and other miRNAs w/seed GUGCAAA)							0
AIF1							0
norisoboldine							0
SLC9A3							0
IL31							0
kahweol							0
BMS-309403							0
HSPA5							0
TMEM43							0
miR-29c-3p inhibitor							0
CMTM3							0
tung tree oil							0
TIAL1							0
LIPG							0
linsidomine							0
SH2B3							0
SFTA1P							0
Aldh3a2							0
1-butanol							0
KIF1B							0
CD3 (family)							0
RNF180							0
abemaciclib							0
ZSCAN18							0
ATAD3A							0
IRS4							0
DASA-58							0
miR-293-5p (and other miRNAs w/seed CUCAAAC)							0
superoxide							0
BTNL2	0						0
ASP5878							0
miR-182-5p (and other miRNAs w/seed UUGGCAA)							0
RBP1							0
PTGR2							0
MAP2K1/2							0
imatinib							0
NYX-PCSK9i							0
diphtheria toxin							0
HPGD							0
PPIF	0						0
chlorophyll a							0
trastuzumab							0
LAMC2							0
DYSF							0
SLC35E1							0
MAT2A							0
miR-424-3p (miRNAs w/seed AAAACGU)							0
miR-136-5p (miRNAs w/seed CUCCAUU)							0
PPP2C							0
pyrrolidine dithiocarbamate							0
mir-218 (includes others)							0
tiron							0
honokiol							0
MAP3K5							0
SDHA							0
CREB							0
dicarbethoxydihydrocollidine							0
ADRA1A							0
ARID3B							0
aluminum hydroxide							0
SCH79797							0
hydrazine							0
quisqualic acid							0
SPRY4							0
DNM1L							0
NUF2							0
IFNLR1							0
SOCS7							0
CL 316243							0
FABP3							0
FOXH1							0
CIDEC							0
LRP1							0
15(S)-HETE							0
ETV6-NTRK3							0
pyrazole							0
copper sulfate							0
AMOTL1							0
prostaglandin A2							0
acute phase							0
MBTPS1							0
spermine nitric oxide complex							0
HLX	0						0
MED13L							0
AVL9							0
ETS2							0
SSH1							0
mitomycin C							0
fluoromethyl 2,2-difluoro-1-(trifluoromethyl)vinyl ether							0
ABCA1 inducer compound G							0
PXDN							0
GPRC6A							0
YOD1							0
ALMS1-IT1							0
ASCC3							0
BMAL2:CLOCK							0
CGS 21680							0
GUSB							0
CXXC5							0
STX12							0
HAPLN1							0
CREB5							0
salvianolic acid A							0
10-nitrooleate							0
abscisic acid							0
SOX3	0						0
E2F6:(TFDP1,TFDP2):RRM2 gene							0
SAMD4A							0
MARCHF2							0
schisandrin A							0
camostat							0
RP 73401							0
dehydroepiandrosterone sulfate							0
PRCC							0
2-bromopalmitic acid							0
direct black 38							0
prostaglandin							0
SOHLH2							0
2,2-dichloroacetyl chloride							0
APOBEC3B							0
ENPP2							0
UHMK1							0
MED12							0
alpha-spinasterol							0
ethyl pyruvate							0
capivasertib							0
OR10J5							0
naringenin							0
YTHDF2							0
11,12-epoxyeicosatrienoic acid							0
ARHGAP21							0
ANO1							0
CX3CR1							0
Adaptor protein 2							0
hemoglobin							0
MAPK8							0
MLX							0
AEBP1							0
allicin							0
trifluoperazine							0
OXTR							0
CKS1B							0
sitagliptin							0
resolvin E1							0
NNMT							0
PQQ cofactor							0
mitoxantrone							0
ATF6							0
HOXB13							0
ABCA1 mRNA:miR-26 RISC							0
cholic acid							0
LY379196							0
Ces2a							0
IRAK4							0
NPC1							0
ITGA1							0
SPIN1							0
ADP							0
MAC							0
VWF							0
ARSA							0
coal tar							0
PNPLA8							0
ATP5IF1							0
dimethyl itaconate							0
OXGR1							0
miR-184 (and other miRNAs w/seed GGACGGA)							0
CDK12							0
4-octyl itaconate							0
acetic acid							0
MARCHF6							0
DUB							0
NUBP1							0
benzo(a)pyrene							0
CAPN3							0
zinc mesoporphyrin							0
TOX3							0
TAS1R3							0
wood smoke particle							0
tibolone							0
PGF							0
UPP1							0
calyculin A							0
SHR2554							0
cholesterol sulfate							0
LGALS7							0
CTSD							0
ADRA2B							0
cerulenin							0
LINC00173							0
DRD5							0
PGD							0
HOXA4							0
phenylhydrazine							0
rhodamine 6G							0
peoniflorin							0
ITIH1							0
nanoliposome C6-ceramide							0
miR-320b (and other miRNAs w/seed AAAGCUG)							0
lomefloxacin							0
SHBG							0
FGFR							0
COH29							0
CAY10585							0
PRKN							0
octanoic acid							0
CHRM1							0
myristoylated protein kinase C peptide inhibitor							0
LTBP2							0
linolenic acid							0
sterol							0
HNRNPF							0
PDE4							0
LRAT							0
N-lauroyl-L-phenylalanine							0
TRH							0
H-[1,2,4]oxadiazolo[4,3-alpha]quinoxalin-1-one							0
scriptaid							0
SREBP1A,2:NF-Y:SP1:CYP51A1 gene							0
carnosol							0
PLIN5							0
PAPPA							0
glyceraldehyde-BSA							0
SW016789							0
SMAD2/3:SMAD4:TGIF:HDAC1							0
LINC00930							0
aurintricarboxylic acid							0
MM-589							0
miR-494-3p (miRNAs w/seed GAAACAU)							0
ALB							0
TUG1							0
PPBP							0
p85 PIK3R							0
METTL4							0
Adh1							0
ERN1							0
ASCL2							0
CEMIP2							0
CANX							0
LAMA4	0						0
kynurenic acid							0
VGLL3							0
bis(4-hydroxyphenyl)sulfone							0
PPP1R15B							0
DNMT3A	0						0
darusentan							0
prostaglandin D2							0
neratinib							0
EHHADH							0
E2F1:TFDP1,TFDP2:RRM2 gene							0
CHADL							0
SLC6A3							0
SAMD8							0
RXRG	0						0
NSD2							0
AACS							0
pituitary adenylate cyclase-activating polypeptide							0
LGALS3							0
n-nitrosomethylbenzylamine							0
SPTBN1							0
RNASEL							0
FAM3C							0
TRMT61A							0
PCA3							0
PRCP							0
hgd40							0
STK40							0
LINC00958							0
ISGF3							0
GSK3368715							0
USP7							0
HERC2							0
ACSS2	0						0
SKP1							0
sea cucumber body wall meal							0
AKTIP							0
GADD45GIP1							0
ampelopsin							0
TAB2							0
cysteamine							0
AGTRAP							0
20-hydroxyprostaglandin E2							0
NGF	0						0
mir-183							0
MSGN1							0
dimethylnitrosamine							0
ABCG1 gene:NR1H2,3:RXR:oxysterol:GPS2:KDMs							0
FZR1							0
STK25							0
S63845							0
S100A16							0
CpG ODN 1668							0
NFIX							0
PLA2G1B							0
carbon monoxide							0
nandrolone							0
CDC73							0
CDKN3							0
SELENOI							0
LPCAT3							0
AZD0156							0
MDM4							0
CCNB1							0
GLP-1-(7-34)-amide							0
ingenol-dibenzoate							0
C1QTNF2							0
adenosine receptor							0
Cxcl3							0
TRIM31							0
EIF3A							0
SHC1							0
trientine							0
FABP1							0
CGP 12177							0
3-aminoisobutanoate							0
acetate	0						0
BMAL1:CLOCK,NPAS2:KLF15 gene							0
SOD1							0
CADM1							0
rotenone							0
AMOTL2							0
ARFRP1							0
tetramethylpyrazine							0
miR-615-3p (miRNAs w/seed CCGAGCC)							0
CEBPZ							0
NLN							0
URI1							0
GCS-100							0
diphenyleneiodonium							0
CD163							0
CTSK							0
AQP1	0						0
miR-486-3p (and other miRNAs w/seed GGGGCAG)							0
captopril							0
3-[4-(2-chloro-5-fluorophenoxy)-1-piperidinyl]-6-(5-methyl-1,3,4-oxadiazol-2-yl)-pyridazine							0
ZBTB7B							0
okadaic acid							0
FLT3							0
inulin							0
E2F6:(TFDP1,TFDP2):BRCA1 gene							0
PDCD1							0
lynestrenol							0
FH							0
ciglitazone							0
emactuzumab							0
LCK							0
PLCL1							0
Ifna1/Ifna1l1							0
Trolox C							0
Go 6976							0
IL36G							0
18-alpha-glycyrrhetinic acid							0
IRF3 dimer							0
darglitazone							0
SMAD2/3							0
ADAM15							0
PRDX5							0
S100A6							0
NAALADL2							0
NQO1-DT							0
Tetanospasmin							0
GW 5074							0
Ala-Tyr-Pro-Gly-Lys-Phe-NH2							0
sulfurbutylether-beta-cyclodextrin							0
perfluorodecanoic acid							0
SERCA							0
RSL3							0
activin receptor							0
ARID4B	0						0
dehydroisoandrosterone							0
LRRC8A							0
erucin							0
CNOT3							0
CK1							0
tauromuricholic acid							0
pramipexole							0
MLS000389544							0
LINC00624							0
MAPT							0
BRIP1							0
HOXC-AS3							0
ruthenium red							0
RORC							0
2-hydroxy-1-naphthylaldehyde isonicotinoyl hydrazone							0
miR-9-5p (and other miRNAs w/seed CUUUGGU)							0
KDM5A							0
TERC							0
PDM2							0
BARD1							0
HMGCS1							0
22(R)-hydroxycholesterol							0
tolbutamide							0
REST:NPAS4 gene							0
ebselen							0
PPP5C							0
SQ 29548							0
arginine							0
EPH-116							0
HSPB8							0
miR-1976 (and other miRNAs w/seed CUCCUGC)							0
DSP							0
SNAI2							0
Ro41-5253							0
HDAC4							0
gefitinib							0
SKA3							0
picroside II							0
RBP							0
macitentan							0
NPAS4:ARNT2,(NPAS4:ARNT,NPAS4:ARNTL):NPAS4 gene							0
SNIP1							0
heat-not-burn cigarette smoke extract							0
polyamines							0
Z16078526							0
BMS200261							0
VPS35							0
8-hydroxyeicosapentaenoic acid							0
nitroglycerin							0
nickel chloride							0
miR-586 (miRNAs w/seed AUGCAUU)							0
retinoid							0
PRMT1							0
2-[[4-[(e)-styryl]phenoxy]methyl]oxirane							0
IRS2							0
TAOK3							0
ciprofibrate							0
PIKFYVE							0
DUSP5							0
SNTB1							0
eltanexor							0
columbamine							0
oleoylethanolamide							0
RU.521							0
ADRA1D							0
oleylamide							0
ERBIN							0
methylselenic acid							0
manassantin B							0
L-methionine							0
diosmin							0
CHCHD5							0
HTR2C							0
BTK							0
muscarine							0
DKK3							0
NELFA							0
SNHG15							0
ADIRF							0
PRKG1							0
ketamine							0
(5Z,13E)-11alpha-hydroxy-9,15-dioxoprost-13-enoic acid							0
ACACA							0
LATS2							0
digoxin							0
CHCHD3							0
voltage-gated calcium channel							0
MECP2:PPARG gene							0
garcinoic acid							0
AMOT							0
AZD7762							0
romidepsin							0
STAT1/STAT2							0
RLIM							0
tempol							0
ZNF638							0
BMAL1:CLOCK,NPAS2:SERPINE1 gene							0
FAP							0
formaldehyde							0
4-hydroxyhexenal							0
juglone							0
zinc sulfide							0
echinomycin							0
colcemid							0
volinanserin							0
RCE1							0
amiodarone							0
rottlerin							0
HDAC9							0
MTCL2							0
C2CD5							0
YIPF6							0
MSTN							0
PTGES3							0
NDN							0
tert-butyl-hydroquinone							0
11-keto-beta-boswellic acid							0
Hg2+							0
PRNP							0
aurothiomalate							0
dexamethasone/INS/isobutylmethylxanthine							0
laquinimod							0
IGHM							0
chlorogenic acid							0
GFRAL							0
SIRT4							0
SGMS1-AS1							0
CRHR1							0
growth factor							0
LXN							0
quinine							0
C7orf50							0
mir-136							0
ST-4 SEC2 mutant superantigen							0
Mexis							0
Pick1							0
HOXD12							0
TRIM13							0
EP300:NCOA1:NR1H2,3:RXR:NR1H2,3 ligand:ABCA1 gene							0
PRDM2							0
SLC18A2							0
HAS1							0
PTPN11							0
tagitinin C							0
SERTAD2							0
NMNAT1							0
mir-17 (includes others)							0
midostaurin							0
PSMC3IP							0
GPR55							0
11beta-HSD1 inhibitor 10J							0
SLC27A1							0
MRGPRX1							0
GW-788388							0
mir-373							0
TEX11							0
olmesartan							0
VENTX							0
ARID2							0
cholesterol ester							0
Sn50 peptide							0
thyroid hormone receptor							0
pravastatin							0
MUC3A							0
chloropromazine							0
D-galactosamine							0
EBF1							0
mir-8 (includes others)							0
SREBP1A,1C,2:NF-Y:FDPS gene							0
GEBR-7b							0
4-(benzylamino)-2-((2-(3-chloro-4-hydroxyphenyl)ethyl)amino)pyrimidine-5-carboxamide							0
CYP1A1							0
SR11256							0
di(2-ethylhexyl) phthalate							0
hydroxycitric acid							0
GPS2							0
AMFR							0
PPARG:Fatty Acid:RXRA:Mediator:Coactivator							0
tyrosine kinase							0
ASXL2							0
GPR119							0
6-aminopyrazolopyrimidine derivative compound II							0
proTAME							0
GLP1R							0
ditiocarb							0
CPT1B							0
torin-2							0
IFN lambda							0
FCER1A							0
isovitexin							0
GPR39							0
CYB561A3							0
alpha-tocopherol							0
neuropeptide Y							0
coenzyme Q10							0
AHCY							0
IRF4							0
L-phenylalanine							0
sodium arsenate							0
ITCH							0
alisertib							0
4alpha-phorbol 12,13-didecanoate							0
ANGPTL2							0
EXO1							0
ELF3							0
DDX39B							0
ADAM19							0
Pzp							0
IL19							0
FOXC2							0
TLE1							0
O6-benzylguanine							0
D-thioctic acid							0
SU1498							0
AMPK							0
stevioside							0
zerumbone							0
DBH							0
XDH							0
CERS6							0
ZFTA-RELA							0
EED226							0
ADCYAP1R1							0
glucosylceramide (d18:1/16:0)							0
NELFCD							0
LGALS1							0
MUC16							0
CLTA							0
INHBB							0
IgG2a							0
pomegranate extract pill							0
exemestane							0
CIZ1							0
BRD8							0
MK-1642							0
COMP							0
metoprolol							0
DSG3							0
C-SRC							0
tin protoporphyrin IX							0
short chain fatty acid							0
XCT790							0
MYBL2							0
choline							0
histone H4							0
CSF							0
SAR1B							0
CHRM4							0
evodiamine							0
CYP26A1							0
STEAP2							0
impromidine							0
RBM5							0
TMP269							0
SPSB3							0
CBL0137							0
naftifine							0
ZBED5-AS1							0
drospirenone							0
TIP60							0
ARPC1B							0
MIB2							0
ZFP57							0
concanamycin A							0
NFYB							0
ferric carboxymaltose							0
RAS homolog							0
SLC6A2							0
styrene							0
N-propyl bromide							0
methysticin							0
MSRA							0
SOX5							0
PIK3CA							0
allyl sulfide							0
LACTB							0
mir-431							0
SREBP							0
urea							0
TNFAIP8L2							0
ACOT13							0
ABLIM2							0
black cohosh extract							0
perfluorooctane sulfonic acid							0
MGA							0
PTN							0
NCOA1							0
DHCR24							0
MED16							0
LGALS12							0
MPT0B214							0
CENPN							0
CDC23							0
WT1							0
glycerol							0
ARL6IP5							0
carbonyl cyanide m-chlorophenyl hydrazone							0
NMU							0
HIPK2							0
CDK2							0
1,2-dimethylhydrazine							0
GAB2							0
MTLN							0
TRA2B							0
SPDEF	0						0
agmatine							0
tetrathiomolybdate							0
4-coumaric acid							0
ZBTB17							0
sodium azide							0
VIM							0
isotretinoin							0
ZNF106							0
FOXP3							0
FANCA							0
CCDC80							0
stallimycin							0
vitamin K3							0
CYP11A1							0
allosamidin							0
BCO1							0
leukotriene A4							0
PES1							0
acetaldehyde							0
20alpha-hydroxycholesterol							0
lunasin							0
heme arginate							0
ACOX1							0
TRMT6							0
fascaplysin							0
CMKLR1							0
FECH							0
FDXR							0
CFTR	0						0
ML323							0
VSIR							0
THAP11							0
BCR-ABL1							0
1-(2-hydroxy-5-methylphenyl)-3-phenyl-1,3-propanedione							0
phosphoramidon							0
triclosan							0
PDE8A							0
H3-3A/3B							0
USP36							0
BMAL1							0
onapristone							0
POSTN							0
methylene blue							0
vismodegib							0
ACOT11							0
antroquinonol							0
nicotinic acid							0
MIR5095							0
PDGFB							0
NOTCH3 coactivator complex:DLGAP5 gene							0
HNRNPD							0
NSD1							0
ProAgio							0
KN 93							0
AI-1							0
EIF2AK4							0
USP19							0
protoporphyrin IX							0
MI-2-2							0
LRRC8C							0
ZBED2							0
mir-217 (includes others)							0
boric acid							0
TMEM165							0
LINC							0
L-cysteine							0
clofibric acid							0
poly dA-dT							0
TCTN1							0
Rhox4b (includes others)							0
8-(4-chlorophenylthio)-guanosine-3', 5'-cyclic monophosphate							0
STARD5							0
PHF8							0
STIM1							0
CSE1L							0
PREB							0
N-(1-carbamoyl-2-phenyl-ethyl) butyramide							0
DYNLRB1							0
Bmncr							0
acetyl-11-keto-beta-boswellic acid							0
quizartinib							0
MTTP							0
epothilone B							0
DGAT1							0
PF-3758309							0
ADRB3							0
STAMBPL1							0
GPAT3							0
ATG16L1							0
genipin							0
chlorophyllin							0
MFSD8							0
GNL3L							0
TCR (family)							0
danusertib							0
SMARCA2	0						0
1,5-dihydroxyisoquinoline							0
AP-1 decoy							0
KRT16							0
RASAL2							0
DDX21							0
allyl isothiocyanate							0
CYM-5520							0
CAMKK							0
VCL							0
retroinverso ERG inhibitory peptide 1							0
mir-483							0
CYSLTR2							0
IHH	0						0
3,3'-diindolylmethane							0
CBLC							0
SOX8							0
LCN2							0
ABCB7							0
PRKDC							0
ANKH							0
FLI1							0
NSC23766							0
AM-095							0
USP15							0
Hbb-b1							0
LFM-A13							0
EXT1							0
ABCA1 mRNA:miR-144 RISC							0
MRPS5							0
PELP1							0
stearic acid							0
RX-821002							0
NCOR2							0
paxilline							0
PITX3							0
COMT							0
Mir503hg							0
NCGC00184710							0
ADRA2							0
dobutamine							0
benzo(a)pyrene-3,6-quinone							0
STAT2							0
BMS-754807							0
KAT5							0
protocatechuic acid							0
DNASE2							0
telmisartan							0
APBB1							0
JUNB							0
tannic acid							0
GNE-317							0
BET							0
CPXM1							0
GNA15							0
PLK4	0						0
SERPIND1							0
PHLPP2							0
aurapten							0
titanium dioxide							0
UGT2B15							0
UBR5							0
24-hydroxycholesterol							0
cyclosporin H							0
NBR1							0
KIDINS220							0
CH6953755							0
SFLLRN (PAR1-activator)							0
GRIN1	0						0
MLXIP							0
TMBIM6							0
INTS11							0
ASXL1							0
miR-450a-5p (and other miRNAs w/seed UUUGCGA)							0
AKR1B1							0
SLC2A10							0
KLF14							0
MAFK							0
MYOF							0
POLG2							0
ATM/ATR							0
mir-149							0
SLN							0
PCYT2							0
CYP							0
gamma-linolenic acid							0
ARMC5							0
ZNF451							0
TRIB1							0
LRP8							0
5-deoxy-rutaecarpine							0
ACS84							0
ruboxistaurin							0
LRP2							0
GCR/glucocorticoid dimer							0
Collagen type IV							0
ADRA1							0
RAR/RXR							0
pervanadate							0
AGI-1095							0
PIK3R2							0
proteasome inhibitor							0
CRP							0
nickel subsulfide							0
ADH5							0
ETV5							0
FFAR2							0
CYLD-AS1							0
farglitazar							0
AMBN							0
hydroquinone							0
methylmercury							0
GRB10							0
E2F6							0
PI16							0
AVP							0
BHLHE41							0
E. coli 0111:B4 peptidoglycan							0
kynurenine							0
PIM1							0
linseed oil							0
TCP11							0
FBXL17							0
VLDL							0
HAMP							0
EPOR							0
ZNF467							0
pristane							0
IDH1							0
LNCRNA-IUR							0
MESP2:EPHA4 gene							0
abexinostat							0
CLEC14A							0
CAVIN2							0
GRM group I							0
SOAT1							0
miR-33-5p (and other miRNAs w/seed UGCAUUG)							0
PRPF8							0
SNHG3							0
MOAP1							0
MMP2							0
L-type calcium channel							0
bexarotene	0						0
Yi-Gan San							0
RBM10							0
antioxidant							0
NRXN1							0
valine							0
SNRPB							0
TEK							0
C4BP							0
miR-483-5p (miRNAs w/seed AGACGGG)							0
neohesperidin							0
RNF126							0
ropinirole							0
ADIPOR2							0
HCRT							0
SMAD							0
oxymatrine							0
WWTR1-CAMTA1							0
RUNX1:CBFB:LGALS3 gene							0
SLC9A9							0
L-buthionine (SR)-sulfoximine							0
levistilide A							0
triacsin C							0
DCAF1							0
hyodeoxycholic acid							0
falcarinol							0
hispidulin							0
denosumab							0
ABCA1							0
MEOX2							0
tridecanoic acid							0
indinavir							0
AGI-1067							0
3-hydroxybutyric acid							0
voxtalisib							0
UBE2C							0
miR-204-5p (and other miRNAs w/seed UCCCUUU)							0
TET3							0
KL							0
SF3B1							0
GABPB2							0
ANKIB1							0
NCF1							0
MTOR							0
trigonelline							0
Wy 40905							0
MYLIP							0
S-nitroso-N-acetyl-DL-penicillamine							0
nitroprusside							0
GAB1							0
V-9302							0
PHLDA2							0
STS							0
BRL 37344							0
MXI1							0
AAMDC							0
pregnenolone sulfate							0
FBXO25							0
KCNIP3:Mg2+:NPAS4 gene							0
Ifnl2/Ifnl3							0
CLPP							0
USF1							0
zalcitabine							0
belinostat							0
BTG2							0
ACTN4							0
EIF4EBP1							0
gemfibrozil							0
9-benzyl-8-hydroxy-2-(2-methoxyethoxy)adenine							0
6-cyano-7-nitroquinoxaline-2,3-dione							0
TFIIH							0
RPS6KA2							0
WDR4							0
VBIT-4							0
CASP7							0
S100a7a							0
zinc sulfate							0
GSK0660							0
PAK4							0
ZFP91							0
WAC							0
soloxolone methyl							0
carvedilol							0
apitolisib							0
GPX4							0
capmatinib							0
PMP22							0
CDK19							0
racemic flurbiprofen							0
Go6983							0
PCBP3							0
CPT1C							0
UBD							0
vanillin							0
Cyp1a2							0
SMAD2,3:SMAD4:SP1:CDKN2B gene							0
hesperidin							0
GSK343							0
MIR4500							0
SERPINA6							0
ABCA1 inducer compound A							0
ferricyanide							0
IAPP							0
TFRC							0
DES							0
pentazocine							0
MFAP2							0
MOGAT1							0
hydroxyethylnorfenfluramine							0
SHC							0
BAX							0
flavonoid							0
USP18							0
pCPT-cAMP							0
SNX27							0
NFATC3							0
endrin							0
MGLL							0
SCY-635							0
calmidazolium							0
naringin							0
FTL							0
carrageenan							0
triiodothyronine, reverse							0
2-chlorohexadecanoic acid							0
HUWE1							0
TMEM120A							0
HBP1							0
ADH1B							0
ST13							0
HPX							0
monocrotaline	0						0
CYP24A1							0
PON1							0
BVR							0
UTS2R							0
hexarelin							0
tesaglitazar							0
pemafibrate							0
N-chlorotaurine							0
miR-545-3p (miRNAs w/seed CAGCAAA)							0
melanotan-II							0
2-aminopurine							0
metronidazole							0
pentosan polysulfate							0
poloxamer							0
fluvastatin							0
CYP7A1							0
telapristone acetate							0
cadmium sulfate							0
PARP14							0
NF2							0
CD1							0
RXR							0
1,10-phenanthroline							0
[truncated: 1,016 more rows]
