# Supplementary material for: Early-phase impact of obesity-associated stress on murine vascular smooth muscle cells depends on EGFR and sex
Source: Commun Biol. 2025 Dec 22;8:1834. doi: 10.1038/s42003-025-09416-7 (PMC12749158; doi:10.1038/s42003-025-09416-7)
Supplement: Supplementary file 13 — Supplementary Data 11 [file 42003_2025_9416_MOESM13_ESM.xlsx]

## Sheet: Sheet0
© 2000-2024 QIAGEN. All rights reserved.
Upstream Regulator	Expr Log Ratio	Molecule Type	Bias-corrected z-score	Activation z-score	B-H corrected p-value	Target Molecules in Dataset	Mechanistic Network
TBX3		transcription regulator	2,972	3.59	2.03e-10	AGTR1,AURKB,CCNB1,CCNB2,CD36,CDK15,EDN1,F2R,ITGB3,KCNJ8,KIF11,LBH,MCM5,MKI67,MYLK,NCAPH,PBK,PRC1,TNC,TOP2A
VEGF (family)		group	2,884	3.474	9.03e-06	ADORA2A,ANGPTL4,ANGPTL7,AURKB,CRYAB,DIO2,EDN1,EPHA4,FABP4,FLT1,HMGCS2,HMMR,KIF11,KIF22,LDLR,MCM5,MKI67,PCDH10,PDK4,PRC1,RGCC,TNC	169 (24)
beta-estradiol		chemical - endogenous mammalian	2,745	3.346	1.18e-16	ADCY1,Adh1,ADORA2A,ADRA1B,AGTR1,AGTR2,ALDH1A2,APOD,AQP1,ARNT2,CALML4,CAMK2A,CCNB1,CCNB2,CD55,CDKN1C,CDKN2B,CISH,COL3A1,COL6A6,CYP26B1,CYP51A1,DHCR24,DLGAP5,DUSP1,ECH1,EDN1,EPHA7,F2R,FABP4,FABP5,FGFR2,FSCN1,GABRE,GADD45B,GDF6,H19,HMMR,HSPA4,IQGAP3,IRF7,ITGA8,ITGB3,KLF2,KPNA2,LDLR,LIPE,LMCD1,LOX,MATN2,MCM5,Mirg,MKI67,MSMO1,Mx2,MYH10,MYL12B,MYLK,MYO10,NEGR1,NET1,NKD1,NPAS4,NPR3,NPTX1,NUPR1,PBK,PCDH1…	180 (21)
QKI		other	3,072	3.273	3.08e-06	ANKRD1,CD36,CYP51A1,DHCR24,FDPS,FSCN1,HIP1,MSMO1,MVD,TAGLN,TNC
PNPT1		enzyme	3,594	3.13	4.56e-08	CMPK2,Ifi204 (includes others),Ifi44,Ifit3/Ifit3b,IRF7,Oas1b,Tgtp1/Tgtp2,UBE2L6,USP18,XAF1
SREBF2		transcription regulator	2,797	3.101	2.45e-05	CYP51A1,DHCR24,FABP5,FDPS,IRF7,LDLR,MSMO1,MVD,SQLE,STARD4	124 (13)
CREB1		transcription regulator	2,755	3.095	4.84e-13	ADORA2A,CCNB1,CCNB2,CYP51A1,DIO2,DUSP1,EDN1,EHD4,FGFR2,FGL2,FLT1,GADD45B,GAP43,HSPA4,IGSF10,IRF7,KPNA2,LDLR,MCM5,MKI67,MSMO1,MVD,MYH10,NFIL3,NPAS4,PCDH11X,RELT,RERG,SERINC2,SFRP4,SH3KBP1,TP53INP2,TPM4,TRPS1,XKR4	105 (6)
F3		transmembrane receptor	3,309	3.088	9.63e-06	C1QB,CMPK2,DHX58,Ifi44,Ifit3/Ifit3b,IRF7,LCP1,Oas2,SERPINE1,TGM2,UBE2L6,USP18,XAF1	64 (7)
TREX1		enzyme	3,705	3.072	2.69e-09	CMPK2,DHX58,DTX3L,Ifi204 (includes others),IFI27L2,Ifi44,Ifit3/Ifit3b,IRF7,Mx2,MYD88,NLRC3,Oas2,PSMB9,Sp110 (includes others),UBE2L6,USP18,XAF1	92 (12)
Eldr		other	2,447	3	8.35e-07	AURKB,CCNB1,DLGAP5,HMMR,IQGAP3,KIF11,MKI67,SPAG5,TOP2A
MYOD1		transcription regulator	2,550	2.981	8.68e-08	ANKRD1,CCNB2,CDKN1C,CRYAB,DLGAP5,DUSP1,DYSF,Ifi204 (includes others),KIFC3,LIPE,MKI67,NCAPH,NPTX1,PBK,PCLAF,PLEKHO1,RAPSN,TOP2A	116 (13)
hydrogen peroxide		chemical - endogenous mammalian	2,518	2.922	3.96e-05	ANKRD1,CCNB1,CD36,CD55,COL3A1,CRYAB,CYP51A1,DUSP1,EDN1,FDPS,FLT1,GADD45B,HMGCS2,ITGB3,KLF2,LDLR,MSMO1,NFIL3,SERPINE1,SQLE,TAGLN,TGM2,XAF1	159 (24)
HMG20A		transcription regulator	2,305	2.887	4.15e-07	CYP51A1,EDN1,FDPS,IRF7,LDLR,MVD,MYLK,SERPINE1,SQLE,STARD4,TAGLN,TGM2
ACKR2		G-protein coupled receptor	3,261	2.828	3.21e-06	DHX58,Ifi204 (includes others),IFI27L2,Ifi44,Ifit3/Ifit3b,IRF7,Oas2,USP18	87 (7)
F2		peptidase	2,193	2.764	0.00033	ANGPTL4,CD36,CD55,DUSP1,EDN1,EDNRB,EHD4,F2R,FLT1,HDAC9,LBH,LMCD1,SERPINE1	140 (18)
SCAP		other	2,324	2.752	9.13e-06	CYP51A1,DLK1,FABP5,FDPS,HMGCS2,LDLR,MSMO1,MVD,SQLE,STARD4	105 (8)
PTGER4		G-protein coupled receptor	2,853	2.724	4.7e-05	CMPK2,EDN1,Ifi204 (includes others),Igtp,IRF7,Mx2,Oas1b,Slfn8/Slfn9,Tgtp1/Tgtp2,USP18,XAF1	113 (10)
aflatoxin B1		chemical - endogenous non-mammalian	2,061	2.711	1.55e-10	ALDH1A2,ALDH3A1,AURKB,CDKN1C,CRYAB,DLGAP5,EDNRB,FABP4,HMMR,IQGAP3,KIF11,KIFC3,LAMA5,LDLR,MCM5,NCAPH,PBK,PCLAF,PRC1,SPAG5,SQLE,TOP2A,VLDLR
RXRA		ligand-dependent nuclear receptor	2,743	2.704	0.000161	Adh1,Aldh1a1,ALDH1A2,CCNB1,CD36,CRYAB,DHRS3,DLK1,FABP4,FABP5,HMGCS2,IRF7,ITGB3,MCM5,NUPR1,RAMP2,VLDLR	151 (21)
TRIM24		transcription regulator	3,144	2.688	6.56e-10	CMPK2,DHX58,IFI27L2,Ifi44,Ifit3/Ifit3b,Igtp,IRF7,MYH10,PCLAF,PLAC8,PSMB9,SERPINE1,TGFBI,Tgtp1/Tgtp2,USP18	104 (12)
SRF		transcription regulator	2,306	2.682	4.35e-06	ANKRD1,ARHGAP20,CDKN2B,DHCR24,FABP5,FLT1,LBH,LDLR,LMCD1,MYLK,MYOM1,NET1,NPAS4,PLEKHO1,RAMP1,TAGLN,TMEM44,TNC,TPM4	73 (10)
RABL6		other	2,409	2.646	0.000167	AURKB,CCNB1,HMMR,MCM5,PBK,PRC1,TOP2A	116 (11)
SMARCAL1		enzyme	2,158	2.646	0.00769	CYP51A1,DHCR24,LDLR,MSMO1,MVD,PDK4,STARD4
ETNPPL		enzyme	2,158	2.646	3.43e-05	CYP51A1,DHCR24,FDPS,LDLR,MSMO1,MVD,SQLE
ATP7B		transporter	2,594	2.646	1.05e-05	CYP51A1,FABP5,FDPS,H19,LDLR,MSMO1,SQLE
AREG		growth factor	2,477	2.63	0.00198	AURKB,CCNB1,CCNB2,IQGAP3,MKI67,PRC1,TOP2A	142 (15)
TCR (complex)		complex	2,308	2.619	0.00395	ADORA2A,APOD,CISH,DHX58,ECH1,GADD45B,IL16,IL1RL1,IRF7,KLF2,MYD88,RGCC,RRS1	175 (16)
spermine		chemical - endogenous mammalian	2,965	2.596	0.000232	CMPK2,Ifi204 (includes others),Ifit3/Ifit3b,Igtp,Mx2,Tgtp1/Tgtp2,USP18	117 (14)
KLF5		transcription regulator	2,482	2.588	0.00335	CCNB1,CCNB2,CD34,DHCR24,DUSP1,NEGR1,TAGLN
ERBB2		kinase	2,194	2.582	1.68e-09	AGTR2,Aldh1a7,ANGPTL4,CCNB1,CCNB2,CD34,CD36,CDKN2B,COL3A1,COL6A3,CYP51A1,EDN1,EDNRB,F2R,FLT1,FSCN1,GGT5,H19,ITGB3,KIFC3,MCM5,MKI67,MYO10,NET1,NPR3,PDGFD,PDK4,PFKFB3,PLAC8,PRC1,PSMB9,PTPRB,SERPINE1,SLC1A6,SPAG5,SQLE,TAGLN,TGFBI,TMEM132A,TMSB4X,TNC,TOP2A	158 (21)
TTC39A-AS1		other	3,244	2.576	2.72e-14	ATP10A,DHX58,DTX3L,HEG1,Ifi204 (includes others),Ifi44,Ifit3/Ifit3b,Igtp,IRF7,Mx2,Oas1b,Oas2,SERPINE1,UBE2L6,USP18,XAF1	63 (6)
Ca2+		chemical - endogenous mammalian	2,278	2.554	7.08e-05	ADORA2A,ALDH1A3,DUSP1,EDN1,ENPP1,FABP4,FABP5,FGFR2,HMGCS2,ICOSLG,IL1RL1,NPAS4,PLS3,SERPINE1,TAGLN	178 (22)
RNASEH2B		other	3,128	2.55	2.79e-05	CMPK2,DHX58,Ifi44,Ifit3/Ifit3b,Igtp,IRF7,NLRC3,PSMB9,USP18,XAF1	25 (4)
SREBF1		transcription regulator	2,058	2.543	1.18e-05	CD36,CYP51A1,DLK1,FABP4,FABP5,FDPS,LDLR,MSMO1,MVD,NFIL3,NUPR1,PLEKHA4,PLS3,SERPINE1,SQLE,STARD4	142 (16)
NFAT5		transcription regulator	2,211	2.54	5.47e-06	AQP1,EDN1,FLT1,Ifi204 (includes others),Ifit3/Ifit3b,ITGB3,Mx2,MYLK,Oas1b,SLC6A6,Slfn8/Slfn9,TNC,VLDLR	114 (12)
TBK1		kinase	2,200	2.538	9.52e-09	CMPK2,EDN1,FGL2,Ifi204 (includes others),IFI27L2,Ifi44,Ifit3/Ifit3b,IRF7,Mx2,Oas1b,Oas2,RGCC,Slfn8/Slfn9,USP18	74 (11)
SN-011		chemical reagent	3,112	2.53	4.15e-07	DTX3L,Ifi44,Ifit3/Ifit3b,IRF7,MYD88,Oas2,Sp110 (includes others),UBE2L6,USP18,XAF1
CEBPB		transcription regulator	1,884	2.525	4.15e-07	Aldh1a1,ALDH1A2,AURKB,CCNB2,CDKN2B,COL3A1,DLGAP5,ENTPD2,EPHA7,FABP4,FGFR2,HMMR,Ifit3/Ifit3b,IRF7,KIF22,KPNA2,LDLR,MCM5,MKI67,NUPR1,PDK4,PTGFR,SERPINE1,SPAG5,TNC,TOP2A,VLDLR	145 (18)
TOR1AIP1		other	1,998	2.449	0.000135	CCNB2,DLGAP5,PBK,PCLAF,RAPSN,TOP2A
LLGL2		other	1,998	2.449	2.68e-05	ANKRD1,DUSP1,FSCN1,HMMR,SERPINE1,TOP2A
PHACTR1		other	2,299	2.449	0.000151	ANGPTL4,CD36,EDN1,FABP4,KLF2,PI16
Scd2		enzyme	2,829	2.449	8.41e-05	CMPK2,Ifit3/Ifit3b,IRF7,Oas2,Slfn8/Slfn9,XAF1	49 (6)
ETV3		transcription regulator	2,901	2.449	0.000743	DHX58,DTX3L,IRF7,PSMB9,USP18,XAF1
RPTOR		other	2,246	2.449	0.0138	CYP51A1,DHCR24,FDPS,Ifi44,MSMO1,MVD,SQLE	117 (10)
(-)-norephedrine		chemical drug	1,998	2.449	5.39e-07	CYP51A1,FDPS,LDLR,MSMO1,MVD,SQLE	83 (5)
isoquercitrin		chemical drug	1,998	2.449	3.82e-07	CYP51A1,FDPS,HMGCS2,LDLR,MSMO1,SQLE	83 (4)
HGF		growth factor	1,914	2.447	0.000448	ADORA2A,ANGPTL4,AURKB,CDKN2B,COL3A1,CRYAB,DUSP1,EDN1,EPHA4,FLT1,HMMR,KIF11,KIF22,LDLR,MCM5,MKI67,PRC1,SERPINE1	156 (21)
NOTCH (family)		group	2,376	2.447	0.00016	ANKRD1,CDKN2B,DUSP1,FABP4,GADD45B,MYLK,NET1,NHSL2,RGCC,TAGLN	183 (22)
DUSP11		phosphatase	2,838	2.433	3.99e-06	CMPK2,Ifi44,Ifit3/Ifit3b,IRF7,Slfn8/Slfn9,USP18	48 (4)
SPRING1		other	1,985	2.433	2.25e-05	DHCR24,FABP5,FDPS,HMGCS2,LDLR,SQLE
TFEB		transcription regulator	2,073	2.433	0.0368	ADAMTS6,CCNB1,CCNB2,CD55,COL5A3,HMMR,MCM5,NRBF2,TAGLN,TNC,TOP2A	66 (6)
lithium chloride		chemical drug	2,170	2.425	0.0272	CYP51A1,DLK1,FDPS,FSCN1,MYLK,TAGLN	65 (7)
mono-(2-ethylhexyl)phthalate		chemical toxicant	2,044	2.408	0.0452	ANGPTL4,CD36,FABP4,LDLR,LIPE,PDK4
AMBRA1		other	2,692	2.4	3.04e-05	COL15A1,COL27A1,COL3A1,COL5A3,ITGA8,ITGB3,SERPINE1
CYTOKINE (family)		group	2,050	2.4	0.0361	ADORA2A,AGTR2,CISH,DUSP1,EDN1,SERPINE1	163 (18)
MAP2K5		kinase	1,913	2.395	4.15e-07	CYP51A1,DHCR24,FDPS,KLF2,LDLR,MSMO1,MVD,SQLE,STARD4	40 (4)
pirinixic acid		chemical toxicant	1,975	2.388	0.0026	Adh1,AHSG,ALDH3A1,ANGPTL4,CCNB1,CD36,ECH1,FABP4,FABP5,GADD45B,HMGCS2,LDLR,MBD1,PDK4,SERPINE1	125 (14)
NRAS		enzyme	2,601	2.376	8.15e-08	ANKRD1,Anxa8,CCNB1,CCNB2,CD34,CDKN2B,Ifi204 (includes others),KIF22,LSP1,MKI67,NPR3,PLEKHO1,PSMB9,PTP4A3,Tgtp1/Tgtp2,USP18,XPNPEP2	159 (16)
AR		ligand-dependent nuclear receptor	1,993	2.351	1.13e-07	Aldh1a1,ALDH1A2,ANKRD1,CAMK2A,CDKN1C,CDKN2B,COL3A1,DHCR24,DHRS3,DMPK,EDN1,EDNRB,FABP5,FGFR2,HMMR,HSPB7,IL1RL1,KIF22,KPNA2,LAMA5,LDLR,LOX,MSMO1,MYOM1,NPR3,NUPR1,NXNL2,PBK,PCDH11X,PLS3,SERPINE1,TOP2A,XAF1	162 (22)
IL2		cytokine	1,980	2.346	8.34e-05	ARHGAP20,ARNT2,CDKN1C,CISH,CMKLR1,CYP51A1,DHCR24,DUSP1,EDN1,EPHA4,FGFR2,FGL2,GADD45B,Ifi204 (includes others),IL1RL1,LAMA5,LDLR,MKI67,NET1,PLAC8,RGCC,SERPINE1,SQLE,STARD4,VLDLR	164 (20)
BHLHE40		transcription regulator	2,011	2.345	0.052	FGL2,HDAC9,Ifi204 (includes others),LDLR,LOX,PFKFB3,PLAC8,SLC6A6,TGM2
ESRRA		transcription regulator	1,946	2.343	0.0145	ANGPTL4,CD36,CYP51A1,DYSF,ECH1,FABP4,HSPB6,KCNJ8,LIPE,NEXN,PDK4,TOP2A
tributyltin		chemical reagent	2,345	2.339	2.46e-08	ANGPTL4,ANGPTL7,COL3A1,CYP26B1,FABP4,Ifit3/Ifit3b,IRF7,ITGB3,PDE1B,PDK4,PPL,Prl2c2 (includes others),RCAN2,TNC	118 (12)
IGE (complex)		complex	1,926	2.333	0.0524	CD34,CISH,CMPK2,EDN1,F2R,FLT1,GADD45B,LAMA5,TNC
LDB1		transcription regulator	2,320	2.333	0.045	CD34,DHX58,DLK1,F2R,ICOSLG,LMCD1,LSP1,MYH10,NOVA1
LMO2		transcription regulator	2,335	2.333	0.031	CD34,DHX58,DLK1,F2R,ICOSLG,LMCD1,LSP1,MYH10,NOVA1
CASR		G-protein coupled receptor	1,952	2.331	2.65e-06	CCNB1,CISH,EDN1,KIF11,KIF22,LBH,MYD88,NUPR1,PRC1,RGCC,RNF144A,SPAG5
D-glucose		chemical - endogenous mammalian	2,083	2.322	0.000936	AGTR1,AQP1,ATP8B1,CCNB1,CD36,CD55,COL3A1,DIO2,DUSP1,EDN1,FABP5,ITGA8,LCP1,LDLR,LIPE,NEXN,NPAS4,PBK,PFKFB3,SERPINE1,TAGLN,TGM2,TRPS1	179 (22)
EP300		transcription regulator	1,832	2.262	0.0041	ADORA2A,CD36,CDKN2B,COL3A1,DHRS3,DUSP1,EDN1,FABP4,HMGCS2,MKI67,PDK4,PFKFB3,SERPINE1,TNC,USP18	172 (24)
EOMES		transcription regulator	2,240	2.236	0.0406	CEMIP,COL3A1,COL6A3,H19,TGFBI
SH3TC2		other	1,881	2.236	0.000269	CYP51A1,DHCR24,FDPS,MVD,SQLE
PIWIL4		other	1,830	2.236	0.0674	ANGPTL4,DUSP1,F2R,FGFR2,MYH10
THEM6		other	1,824	2.236	0.000516	CYP51A1,FDPS,MSMO1,MVD,SQLE
NSUN6		enzyme	1,824	2.236	0.0009	FSCN1,HMMR,SERPINE1,TGM2,TOP2A
H2AZ1		other	1,888	2.236	0.000418	AURKB,CKAP2L,DLGAP5,FABP4,MKI67,TOP2A
ACOD1		enzyme	2,427	2.236	0.00109	ICOSLG,IFI27L2,Ifi44,IRF7,TGM2	137 (7)
STAG2		other	2,603	2.232	0.0012	CMPK2,DHX58,IRF7,UBE2L6,USP18
FOXM1		transcription regulator	1,812	2.23	0.00254	AURKB,CCNB1,CCNB2,FLT1,LAMA4,LOX,MKI67,PRC1,TOP2A	125 (13)
taurocholic acid		chemical - endogenous mammalian	2,139	2.219	0.0305	ANKRD1,APOD,DIO2,GADD45B,SERPINE1
E2F3		transcription regulator	2,004	2.219	0.00371	CCNB1,CCNB2,EDN1,FGFR2,LAMA4,MCM5,PCLAF,PRC1,SERPINE1	116 (11)
ADAR		enzyme	2,515	2.213	0.00205	Ifi44,Ifit3/Ifit3b,IRF7,USP18,XAF1	24 (4)
IRF8		transcription regulator	2,070	2.2	0.0121	DMPK,ENPP1,GABRA3,Ifit3/Ifit3b,IRF7,LSP1,Oas2,PTPN13	48 (4)
palmitic acid		chemical - endogenous mammalian	2,007	2.192	0.00172	AGTR1,AHSG,ARNT2,CD36,DUSP1,FABP4,FDPS,FLT1,HDAC9,LOX,MVD,NPAS4,NUPR1,OLFML2A,PDK4,SERPINE1,VIPR2	170 (24)
pitavastatin		chemical drug	2,035	2.19	0.00272	CD36,CYP51A1,FDPS,MVD,SQLE	74 (9)
TOX		transcription regulator	2,080	2.169	0.00673	CCNB1,CDKN1C,KLF2,MCM5,NFIL3
SERPINA1		other	2,251	2.164	0.00355	ANGPTL4,CD36,FABP4,LDLR,PSMB9	174 (22)
8-bromo-cAMP		chemical reagent	1,340	2.154	1.03e-12	ADCY1,ARNT2,CAMK2A,CCNB1,CCNB2,CDKN1C,CDKN2B,COL3A1,DIO2,DUSP1,EDN1,F2R,IL1RL1,IQGAP3,ITGA8,ITGB3,LDLR,LOX,MCM5,MYH10,MYL12B,MYLK,NFIL3,NKD1,PDGFD,PPL,Prl2c2 (includes others),PTGFR,SERPINE1,SFRP4,TMSB4X,TNC,VLDLR	173 (23)
YAP1		transcription regulator	1,823	2.151	0.000291	ALDH1A2,ANKRD1,AURKB,CCNB1,CD36,CDKN1C,CDKN2B,COL3A1,EDN1,FDPS,HMGCS2,HMMR,LOX,NEGR1,NUPR1,PDK4,PTGFR,SERPINE1,TAGLN,TOP2A	174 (23)
PPARG		ligand-dependent nuclear receptor	1,910	2.149	8.73e-07	AGTR1,ALDH1A2,ANGPTL4,CD36,CDKN1C,DHRS3,DLK1,EDN1,FABP4,FABP5,FDPS,HMGCS2,LDLR,LIPE,MKI67,MVD,MYD88,NPR3,PDK4,PFKFB3,Prl2c2 (includes others),SERPINE1,TAGLN,VLDLR	170 (24)
lysophosphatidylcholine		chemical - other	1,720	2.138	0.00223	CD36,CYP51A1,FABP5,LDLR,MSMO1,MVD,SERPINE1,SQLE	141 (19)
RXRB		ligand-dependent nuclear receptor	2,346	2.138	0.00238	CRYAB,DHRS3,FABP4,IRF7,ITGB3,MCM5,NUPR1,RAMP2,VLDLR
GUCY1B1		enzyme	2,125	2.138	8.19e-05	C1QB,COL3A1,COL5A3,EDNRB,FABP4,FLT1,KLF2,PTPRB
PTGER2		G-protein coupled receptor	1,745	2.132	9.85e-05	CCNB2,CKAP2L,KIF11,KIF22,MKI67,PBK,PRC1,SERPINE1,SPAG5	125 (12)
TARDBP		transcription regulator	1,886	2.13	1.86e-05	C1QB,CD36,CYP51A1,DHCR24,DLGAP5,FDPS,LDLR,MVD,NUPR1,PBK,SQLE,VLDLR	111 (7)
L-triiodothyronine		chemical - endogenous mammalian	1,800	2.118	1.12e-06	AGTR1,AHSG,Aldh1a1,BCAR3,CDKN2B,CMKLR1,CYP26B1,CYP51A1,DHCR24,DIO2,DLK1,DUSP1,EDN1,FABP4,FDPS,ITGB3,LDLR,LIPE,MSMO1,MVD,PDK4,RCAN2,SERPINE1,SQLE,TGM2	163 (24)
ANGPT2		growth factor	1,748	2.06	0.0222	COL3A1,CRYAB,CYP51A1,EDN1,HSPA4,KPNA2,SERPINE1,TNIK	161 (19)
HIF1A		transcription regulator	1,708	2.058	0.00118	AGTR1,ANGPTL4,CD36,CDKN1C,CEMIP,EDN1,EDNRB,FLT1,FSCN1,GADD45B,HSPA4,Ifi204 (includes others),ITGB3,LOX,MKI67,PCDH10,PFKFB3,PLAC8,SERPINE1	183 (21)
ESR1		ligand-dependent nuclear receptor	1,802	2.048	0.000584	ADCY1,Adh1,AQP1,CALML4,CCNB1,CD55,CDKN1C,CDKN2B,CISH,CYP26B1,DHCR24,EDN1,FGFR2,FLT1,GADD45B,GJB5,H19,HMGCS2,ICOSLG,KLHL13,LDLR,MARK1,MKI67,MYH10,NCAPH,NPR3,PBK,PDGFD,PDK4,PIMREG,PPP1R3C,PTPN13,RERG,SERPINE1,SLC6A6,TAGLN,TGM2	169 (18)
ERBB3		kinase	1,960	2.043	0.000688	DUSP1,HMMR,LAMA4,MATN2,SERPINE1,TGM2,TNC,TOP2A	173 (24)
TAFAZZIN		enzyme	1,806	2.031	2.88e-06	ALDH1A2,ANGPTL4,ANKRD1,ARNT2,CCNB1,DUSP1,EDN1,FDPS,FLT1,IL16,LCP1,LDLR,LOX,LSP1,NEXN,SERPINE1,TAGLN,VLDLR	167 (20)
STAT6		transcription regulator	1,806	2.03	1.72e-07	CISH,CMPK2,COL3A1,DHX58,FABP4,FLRT2,FSCN1,GADD45B,HMGCS2,ICOSLG,Ifi204 (includes others),Ifi44,Ifit3/Ifit3b,Igtp,IL1RL1,IRF7,KIF22,LIPE,NFIL3,PCLAF,PDK4,SERPINE1,Tgtp1/Tgtp2,TNIK,TOP2A	159 (20)
metribolone		chemical reagent	1,570	2.028	0.0887	ALDH1A3,CDKN2B,CRYAB,DHCR24,ECH1,FDPS,HMGCS2,LDLR,MYL12B,TP53INP2,TRPS1
indomethacin		chemical drug	1,885	2.008	0.0195	CCNB1,CD34,CD55,FABP4,FBLIM1,FLT1,IL1RL1,LDLR,PSMB9	172 (19)
NFAT (family)		group	1,672	2	0.0882	EHD4,FABP4,LBH,SERPINE1
CKAP2L	0,970	other	1,632	2	0.0166	AURKB,CCNB1,CCNB2,NCAPH
FEV		transcription regulator	1,649	2	0.0571	ADRA1B,EPHA7,GPR176,GRIA4
PLCG2		enzyme	1,903	2	0.0505	C1QB,CD36,Ifi204 (includes others),Ifit3/Ifit3b
UCHL1		peptidase	2,018	2	0.0474	HDAC9,LBH,LDLR,SERPINE1
EWSR1		other	1,748	2	0.00896	DLGAP5,PBK,PCLAF,TOP2A
advanced glycation end-products		chemical - endogenous mammalian	1,834	2	0.0388	F2R,KLF2,MKI67,SERPINE1	85 (7)
gingerenone A		chemical - endogenous non-mammalian	1,632	2	8.71e-06	ANKRD1,EDN1,SERPINE1,TAGLN
EML4-ALK		fusion gene/product	1,888	2	0.0789	COL3A1,DUSP1,GADD45B,SERPINE1
NCOA3		transcription regulator	1,705	1.994	0.0882	ANKRD1,CCNB1,FGFR2,TAGLN
SP1		transcription regulator	1,495	1.992	0.0075	ADRA1B,AGTR1,CD55,CDKN2B,CRYAB,CYP51A1,DHCR24,DNM1,F2R,FLT1,ITGB3,LDLR,LIPE,MYLK,SERPINE1,TAGLN,TNC	183 (29)
oleic acid		chemical - endogenous mammalian	1,944	1.991	0.000106	Airn,ANGPTL4,CD36,CYP51A1,DUSP1,EDN1,FABP4,FABP5,GADD45B,LDLR,LIPE,PDK4,SERPINE1	149 (21)
PNPLA2		enzyme	1,939	1.99	0.0571	CD36,FABP4,HMGCS2,PDK4
GSDMD		transporter	1,730	1.982	0.0287	DUSP1,F2R,MYD88,NLRC3
SMARCA5		transcription regulator	2,169	1.982	0.126	Gm4724 (includes others),IRF7,PLAC8,Tgtp1/Tgtp2
INHBA		growth factor	1,780	1.982	0.104	ANKRD1,CDKN2B,LOX,MKI67,SERPINE1,TAGLN
MET		kinase	1,779	1.982	0.000221	Aldh1a1,Aldh1a7,ASPN,AURKB,DNM1,ECM2,EDN1,FGL2,HIP1,MAP3K7CL,NPTX1,SH3KBP1
CTCF		transcription regulator	1,911	1.982	0.186	ALDH1A3,CDKN1C,H19,ITGA8
TK1		kinase	1,839	1.982	0.228	DIO2,PCDH10,SLC43A3,TGM2
rosuvastatin		chemical drug	1,900	1.982	0.0133	CYP51A1,FDPS,LDLR,MVD
EGR1		transcription regulator	1,714	1.981	0.0797	CDKN1C,FLT1,GADD45B,LDLR,SERPINE1,SQLE
eicosapentaenoic acid		chemical drug	1,981	1.981	0.0133	ANGPTL4,CD36,ECH1,LDLR,PDK4,SERPINE1	151 (24)
CD38		enzyme	1,685	1.98	0.206	CISH,FGL2,HMMR,NFIL3
ezetimibe		chemical drug	2,039	1.977	0.00965	CYP51A1,FDPS,LDLR,MVD	21 (4)
MYOCD		transcription regulator	1,741	1.976	0.00111	CCBE1,COL3A1,ECM2,HSPB7,MYLK,PTPRB,TAGLN
RAB2A		enzyme	1,609	1.972	0.000574	CD36,CYP51A1,FABP4,FABP5
DUSP1	0,920	phosphatase	2,112	1.97	0.000364	CMPK2,COL3A1,DUSP1,Ifi204 (includes others),Ifi44,Ifit3/Ifit3b,IRF7,Mx2,SERPINE1,USP18	124 (18)
TREM2		transmembrane receptor	1,782	1.969	0.0388	CD36,FABP4,FABP5,LOX	132 (7)
IRGM		enzyme	2,446	1.964	0.000931	CMPK2,DHX58,IRF7,MAP3K7CL,UBE2L6,USP18,XAF1
SYK		kinase	1,926	1.964	0.0409	EDN1,FGL2,ITGB3,KLF2,RGCC
dalfampridine		chemical drug	1,805	1.964	0.0409	DUSP1,GADD45B,NPAS4,PFKFB3
bicuculline		chemical - endogenous non-mammalian	1,818	1.964	0.0231	DUSP1,GADD45B,NPAS4,PFKFB3	122 (9)
PPARA:RXRA Coactivator		complex	1,599	1.96	0.00776	ANGPTL4,ANKRD1,CD36,HMGCS2
IL4		cytokine	1,333	1.947	2.43e-09	ADCY1,ADORA2A,ALDH1A2,CD36,CD55,CISH,CMPK2,COL3A1,COL6A3,DHX58,DTX3L,F2R,FABP4,FLRT2,FLT1,FSCN1,GADD45B,ICOSLG,Ifi204 (includes others),Ifi44,Ifit3/Ifit3b,Igtp,IL16,IL1RL1,IRF7,ITGB3,LSP1,MAP3K10,MCM5,METRNL,MKI67,MYD88,NFIL3,PDE1B,PSMB9,SERPINE1,TGFBI,TGM2,Tgtp1/Tgtp2,TINAGL1,TNC,TNIK,UBE2L6,USP18,VIPR2,XAF1	142 (15)
MAPK7		kinase	1,444	1.943	4.83e-07	CYP51A1,DHCR24,DUSP1,EDN1,FDPS,KLF2,LDLR,MSMO1,MVD,SQLE,STARD4	75 (10)
MRTFA		transcription regulator	1,664	1.942	5.06e-07	ANKRD1,COL3A1,COL6A3,DHCR24,EDN1,EPHA7,F2R,FLRT2,LOX,MYH10,MYLK,RAMP1,SERPINE1,TAGLN,TNC,TPM4	103 (12)
deferoxamine		chemical drug	1,699	1.941	0.0227	ANGPTL4,CCNB1,DUSP1,FLT1,GADD45B,NFIL3,PFKFB3,SERPINE1	152 (17)
CSF2		cytokine	1,283	1.941	2.73e-07	CCNB1,CDKN2B,CISH,EDN1,F2R,FLT1,ICOSLG,IL16,IL1RL1,ITGB3,KIF11,LCP1,MCM5,MKI67,NCAPH,NET1,PDE1B,PRC1,RGCC,SPAG5,STEAP3,TGFBI,TGM2,TOP2A,TPM4	169 (19)
NGLY1		enzyme	1,873	1.94	0.00566	IFI27L2,Ifi44,Ifit3/Ifit3b,USP18
F2R	0,780	G-protein coupled receptor	1,624	1.937	0.00179	CD55,DUSP1,F2R,FGFR2,FLT1,TAGLN,TGM2	178 (23)
ICOS		transmembrane receptor	1,675	1.929	0.0166	ICOSLG,IL1RL1,KLF2,MKI67	125 (12)
INSULIN (family)		group	1,701	1.905	2.67e-06	AGTR1,AGTR2,ANGPTL4,ARRDC4,CD34,CD36,CDKN2B,COL3A1,CRYAB,DLK1,DUSP1,EDN1,FABP4,HSPA4,Ifit3/Ifit3b,IL1RL1,IRF7,ITGB3,LDLR,LIPE,NFIL3,PDK4,PFKFB3,SERPINE1,SQLE,TGFBI,TNC,VLDLR	151 (19)
SOCS1		other	2,217	1.9	3.17e-06	CDKN2B,CISH,DUSP1,Ifi204 (includes others),Ifi44,Ifit3/Ifit3b,IRF7,Mx2,MYD88,Oas1b,Oas2,TGM2,TMSB4X,USP18	124 (17)
TMPRSS2-ERG		fusion gene/product	1,857	1.897	5.4e-05	ARRDC4,CCNB1,COL27A1,DHRS3,DPYD,DYSF,FSCN1,NUPR1,SCARA5,TGFBI
FABP5	1,150	transporter	1,788	1.89	0.000513	FABP4,FBLIM1,GADD45B,HSPB6,Ifit3/Ifit3b,LDLR,Oas1b
pioglitazone		chemical drug	1,877	1.889	0.000621	AGTR1,AHSG,ANGPTL4,AQP1,CD36,CMKLR1,FABP4,LDLR,LIPE,SERPINE1,VLDLR	161 (20)
NRG1		growth factor	1,555	1.88	0.00304	ANKRD1,COL6A3,DUSP1,EDN1,FABP5,FSCN1,HMMR,ITGB3,SERPINE1,TGM2,TOP2A	168 (21)
AKT (family)		group	1,634	1.851	0.00763	ANKRD1,CD36,CDKN1C,COL3A1,DHCR24,FABP4,GGT5,MKI67,NET1,NFIL3,PDK4,SERPINE1,TNC	143 (23)
CG (complex)		complex	1,255	1.845	3.14e-09	ABTB2,Aldh1a7,ANGPTL4,ARHGAP20,CD34,CRYAB,CYP51A1,DUSP1,EPHA7,FABP4,FABP5,FGL2,FLRT2,GADD45B,Ifit3/Ifit3b,IL1RL1,ITGA8,ITGB3,LDLR,LMCD1,MCM5,MVD,Nat8f3 (includes others),NPR3,PFKFB3,PTGFR,SFRP4,SPAG5,SQLE	136 (15)
Irgm1		enzyme	2,589	1.844	6.19e-13	AURKB,CCNB1,CCNB2,DHX58,Ifi204 (includes others),IFI27L2,Ifi44,Ifit3/Ifit3b,IRF7,MKI67,Mx2,NUPR1,Oas1b,Oas2,SPAG5,USP18,XAF1	114 (13)
linoleic acid		chemical - endogenous mammalian	1,687	1.844	0.00229	ANGPTL4,CD36,DUSP1,EDN1,FABP4,LDLR	172 (24)
ERK1/2 (family)		group	1,442	1.812	0.00379	COL3A1,DUSP1,EDN1,FABP4,FGFR2,FLT1,H19,ITGB3,LDLR,MAP3K10,PSMB9,SERPINE1	174 (18)
SIRT1		transcription regulator	2,096	1.81	8.84e-11	ARNT2,AURKB,CCNB2,CD36,CDKN2B,CMPK2,CPB1,DHX58,FABP4,HSPA4,Ifi44,Ifit3/Ifit3b,Igtp,IRF7,KALRN,KLF2,LAMA4,LDLR,NEGR1,Oas2,PDK4,PSMB9,SERPINE1,SFRP4,SLC43A3,Sp110 (includes others),TGM2,Tgtp1/Tgtp2,USP18	153 (20)
MAPK1		kinase	1,781	1.807	2.08e-05	Adh1,ANGPTL4,CCNB1,CISH,DUSP1,GFOD1,IL1RL1,IRF7,ITGB3,LAMA4,LOX,MKI67,NUPR1,OLFML2A,PSMB9,SERPINE1,UBE2L6,USP18	143 (21)
MAP2K1		kinase	1,447	1.805	6.56e-05	ANKRD1,CDKN2B,COL3A1,CRYAB,DUSP1,F2R,GADD45B,ITGB3,LDLR,NET1,PTPN13,TGM2,TNC	163 (23)
NFKBIA		transcription regulator	1,622	1.803	0.000992	ANKRD1,AURKB,CCNB1,CDKN1C,COL3A1,CRYAB,FSCN1,GADD45B,GPR176,Ifi204 (includes others),LAMA5,Prl2c2 (includes others),PTPN13,Tgtp1/Tgtp2,TMSB4X,TNC	164 (19)
streptozocin		chemical drug	1,716	1.8	0.121	ADORA2A,CD36,COL3A1,FABP4,NEXN,PDK4,SERPINE1,SLC1A6
PPARD		ligand-dependent nuclear receptor	1,563	1.798	1.54e-05	ADORA2A,ANGPTL4,C1QB,CD36,CDKN1C,ECH1,FABP4,FLT1,HMGCS2,LDLR,LIPE,MYLIP,PDK4,SERINC2,STBD1,VLDLR	114 (13)
glucocorticoid		chemical drug	1,793	1.788	0.145	ALDH3A1,DUSP1,EDN1,IL16,Prl2c2 (includes others),RAMP2,SERPINE1
USP8		peptidase	2,151	1.782	0.00037	Ifi204 (includes others),Ifit3/Ifit3b,IRF7,MYD88,Oas1b,Oas2,PSMB9	119 (7)
tunicamycin		chemical - endogenous non-mammalian	1,525	1.746	0.0824	CD36,DHCR24,GADD45B,HMGCS2,MKI67,MVD,NFIL3,RRS1
SORL1		transporter	1,309	1.732	2.46e-05	AQP1,CMKLR1,COL3A1,EPHA4,FGFR2,FLT1,IL16,ITGA8,LAMA4,TGM2,TNC,VIPR2	133 (7)
thapsigargin		chemical toxicant	1,472	1.732	0.023	ADCY1,AHSG,DIO2,GADD45B,HMGCS2,IL1RL1,LBH,NFIL3,NPAS4,TGM2	75 (7)
testosterone		chemical - endogenous mammalian	1,507	1.718	0.0662	ANKRD1,COL3A1,CYP26B1,CYP51A1,DHCR24,FABP4,FGFR2,HMGCS2,Mx2,TOP2A
NR1H2		ligand-dependent nuclear receptor	1,697	1.718	0.00824	AQP1,DIO2,FDPS,LDLR,LIPE,MYLIP	60 (7)
mevalonic acid		chemical - endogenous mammalian	1,626	1.709	0.000135	AGTR1,CD55,KLF2,LDLR,MSMO1,SERPINE1	133 (7)
WNT1		cytokine	1,408	1.706	0.0285	CCNB1,CDKN1C,COL3A1,EDN1,LBH,SERPINE1	158 (23)
TLR9		transmembrane receptor	1,170	1.702	3.43e-05	ARRDC4,CCNB1,CISH,DUSP1,EDN1,GADD45B,Ifi204 (includes others),Ifit3/Ifit3b,IRF7,MYD88,PFKFB3,SERPINE1,TNC,USP18	133 (17)
CSF1		cytokine	1,236	1.701	1.55e-10	CCNB1,CD36,CMPK2,COL23A1,CYP51A1,DHCR24,DHX58,DTX3L,DUSP1,F2R,FDPS,ICOSLG,IL1RL1,IRF7,ITGB3,KLF2,MSMO1,MVD,MYD88,PFKFB3,PSMB9,SQLE,UBE2L6,USP18,XAF1	150 (19)
BRD4		kinase	1,201	1.695	7.87e-05	AURKB,CDKN2B,COL3A1,COL6A3,EDNRB,GAP43,LOX,MYD88,RRS1,SERPINE1,TAGLN,TGM2,Tgtp1/Tgtp2,TMSB4X,TOP2A	162 (22)
NOTCH1		transcription regulator	1,566	1.684	0.00227	ANKRD1,CDKN1C,DLK1,EPHA4,FLT1,Ifi204 (includes others),LIPE,LOX,MYLK,PFKFB3,SERPINE1,TAGLN	168 (20)
bleomycin		biologic drug	1,330	1.678	0.0268	COL3A1,F2R,FABP4,IFI27L2,IRF7,LOX,RGCC,SERPINE1,TINAGL1,TP53INP2	166 (18)
EGFR		kinase	1,421	1.678	0.0977	ATP8B1,COL3A1,CRYAB,DUSP1,F2R,LAMA4,LDLR,MATN2,PBK,SERPINE1,TGM2,TNC
EGF		growth factor	1,133	1.673	5.22e-06	ADAMTS6,AGTR1,ANGPTL4,ARNT2,AURKB,CCNB1,CD34,CISH,COL3A1,DIO2,DUSP1,EDN1,FLT1,GADD45B,GGT5,HDAC9,IL1RL1,ITGB3,LOX,NEXN,OLFML2A,PBK,PDK4,SERPINE1,TAGLN,TGM2,TNC	181 (22)
PIK3CG		kinase	1,698	1.673	0.0105	ENPP1,Igtp,ITGB3,MKI67,Oas2,Tgtp1/Tgtp2
TBX5		transcription regulator	1,384	1.671	0.00301	ANKRD1,CCBE1,COL3A1,ECM2,HSPB7,PTPRB	18 (3)
PTPN3		phosphatase	1,388	1.671	5.14e-06	ANGPTL4,CDKN2B,SERPINE1,TAGLN,TGFBI,TGM2	146 (19)
MAP3K8		kinase	1,339	1.667	0.0119	FBLIM1,FSCN1,GADD45B,GNG4,GPR176,HIP1,HSPB6,HTRA4,Igtp,LOX
elaidic acid		chemical - endogenous mammalian	1,150	1.667	3.13e-05	CYP51A1,DHCR24,DHRS3,DLK1,FABP5,FDPS,LDLR,PPP1R3C,SQLE
L-glutamic acid		chemical - endogenous mammalian	1,392	1.664	0.0394	DHCR24,DLK1,GADD45B,MSMO1,NFIL3,SQLE	67 (6)
PKA (complex)		complex	1,448	1.664	0.0024	AGTR1,CCNB1,CYP51A1,DUSP1,EDN1,LDLR,LIPE,XAF1	127 (16)
LH (complex)		complex	1,435	1.664	0.0347	CD55,CDKN1C,COL15A1,DHRS3,DUSP1,FGFR2,GADD45B,LDLR,MSMO1,SFRP4	196 (20)
kainic acid		chemical toxicant	1,339	1.664	0.0674	DUSP1,FGFR2,GADD45B,GAP43,NFIL3,NPAS4
ERK (family)		group	1,264	1.66	0.000138	BCAR3,COL3A1,DIO2,DUSP1,EDN1,FABP4,ITGB3,LDLR,MYLK,PDK4,RRS1,SERPINE1,TGM2	158 (24)
bezafibrate		chemical drug	1,285	1.65	6.42e-05	ALDH1A2,ANGPTL4,CCNB1,CD36,DLK1,ECH1,FABP4,PDK4,SERPINE1	120 (14)
PPP2CA		phosphatase	1,618	1.65	0.0297	CD36,CMPK2,IRF7,NOVA1,Oas1b,USP18	74 (10)
PPARGC1B		transcription regulator	1,273	1.633	0.00184	DHCR24,DIO2,FDPS,MVD,PDK4,SQLE	64 (7)
MYO6		other	1,391	1.633	0.00314	DUSP1,ITGB3,LBH,NPAS4,TAGLN,TNC
ETV6		transcription regulator	2,017	1.633	0.00184	CMPK2,DHX58,DTX3L,MYD88,UBE2L6,XAF1
EIF6		translation regulator	1,539	1.633	0.0109	CD36,COL3A1,DHCR24,FDPS,LDLR,MVD
TCF12		transcription regulator	1,578	1.633	0.0111	CDKN2B,IL1RL1,KLF2,MCM5,MVD,PTPN13,VIPR2	26 (2)
STX18		transporter	1,182	1.633	0.0117	MCM5,SERPINE1,TAGLN,TGFBI,TNC,TOP2A
cocaine		chemical drug	1,298	1.622	0.0369	ADCY1,ADORA2A,CAMK2A,DUSP1,GADD45B,HSPA4,MBD1	47 (4)
aldosterone		chemical - endogenous mammalian	1,194	1.606	0.0013	AGTR1,AGTR2,COL3A1,DUSP1,EDN1,FABP4,FLT1,IL16,LOX,SERPINE1	180 (22)
bucladesine		chemical toxicant	1,263	1.603	0.000406	ALDH3A1,CRYAB,DIO2,DUSP1,ENPP1,EPHA4,GADD45B,GAP43,H19,LDLR,LIPE,NKD1,SERPINE1,TINAGL1,XAF1	180 (25)
NFKB (complex)		complex	0,968	1.598	0.000409	ALDH1A3,ANKRD1,AQP1,CCNB1,CCNB2,CD36,EDN1,EDNRB,ENPP1,FABP5,GADD45B,GAP43,HDAC9,HIP1,ICOSLG,IRF7,LSP1,MYLK,PSMB9,SERPINE1,TGM2	192 (24)
KLF6		transcription regulator	1,235	1.596	0.0487	ANGPTL4,CMKLR1,DLK1,GADD45B,ITGB3,MKI67,MYD88,PFKFB3
rosiglitazone		chemical drug	1,286	1.578	2.94e-08	AGTR1,AHSG,ANGPTL4,C1QB,CD36,CDKN1C,COL3A1,DHRS3,DIO2,ECH1,EDN1,FABP4,FABP5,HMGCS2,Ifit3/Ifit3b,IRF7,ITGB3,KLF2,LIPE,LOX,NPR3,PDK4,Prl2c2 (includes others),SERPINE1,TNC,VLDLR	144 (19)
IL10		cytokine	1,506	1.577	0.0196	ARNT2,CD36,CD55,DUSP1,FLRT2,HDAC9,Igtp,IL1RL1,MKI67,MYD88,PSMB9,TINAGL1,TOP2A	166 (22)
PTGS2		enzyme	1,440	1.572	0.0285	AQP1,DLK1,DUSP1,FABP4,FLT1,MKI67,NKD1,TGM2	150 (19)
CTNNB1		transcription regulator	1,101	1.569	2.13e-07	Aldh1a1,ALDH1A2,ALDH1A3,APOD,CD34,CD36,CDKN1C,CDKN2B,COL27A1,COL3A1,CYP51A1,DIO2,DLK1,EDN1,ENPP1,F2R,FABP4,GADD45B,GAP43,HMGCS2,Ifi204 (includes others),LBH,LIPE,LSP1,MKI67,MYLK,NEXN,NKD1,NPTX1,PLS3,RAPSN,SERPINE1,SFRP4,TGM2,TNC,TNIK,XAF1	181 (22)
FOXO1		transcription regulator	1,146	1.526	1.1e-08	ANGPTL4,CCNB1,CCNB2,CD36,CDKN1C,CDKN2B,DIO2,DLGAP5,EDN1,EDNRB,FABP4,FABP5,FDPS,GADD45B,KIF11,KLF2,MCM5,MVD,PBK,PDK4,PRC1,PTPRB,SERPINE1,SQLE,VIPR2	119 (22)
SMAD2		transcription regulator	1,352	1.524	0.00476	CDKN2B,COL3A1,CYP51A1,FLT1,GADD45B,NET1,SERPINE1	180 (23)
EDN1	1,670	cytokine	1,195	1.516	0.0176	ANKRD1,EDN1,EDNRB,ITGB3,SERPINE1,TGM2,TNC,TPM4	174 (21)
dexamethasone		chemical drug	1,358	1.512	2.82e-17	Aldh1a1,ANGPTL4,ANGPTL7,ANKRD1,APOD,AQP1,ASPN,ATG16L2,C1QB,CD34,CD36,CD55,CDKN1C,CDKN2B,CISH,CMKLR1,CMPK2,COL15A1,COL27A1,COL3A1,CRYAB,CYP51A1,DHCR24,DIO2,DLGAP5,DLK1,DPYD,DUSP1,EDN1,EDNRB,ENPP1,FABP4,FABP5,FGL2,FLRT2,FSCN1,GABRA3,GADD45B,GAP43,GFOD1,HIP1,HMMR,ICOSLG,IFI27L2,Ifi44,Ifit3/Ifit3b,IL16,IL1RL1,IRF7,ITGB3,KPNA2,LAMA4,LAMA5,LDLR,LIPE,LMCD1,LOX,LSP1,MCM5,MYO10,NCAPH,NET1,NFIL3,NPR3,PCGF5…	197 (24)
COPS5		transcription regulator	1,533	1.508	0.0013	AURKB,DLGAP5,F2R,HMMR,KIF11,KIF22,MCM5,MKI67,PBK,SQLE,TOP2A	108 (7)
mibolerone		chemical drug	1,295	1.508	2.1e-05	ALDH3A1,COL6A3,CYP51A1,DHRS3,FDPS,IRF7,LDLR,SQLE,TGFBI,TOP2A,USP18
NKX2-3		transcription regulator	1,492	1.503	1.6e-09	ANGPTL4,BCHE,CCNB2,CD34,CD36,CMPK2,CRYAB,DHX58,EDN1,FLRT2,HMMR,KLF2,MTURN,MYD88,PLEKHA4,PSMB9,UBE2L6,USP18,XAF1
ionomycin		chemical reagent	1,163	1.501	0.0854	DUSP1,ENPP1,HSPA4,LDLR,NFIL3,SLC6A6
NR3C2		ligand-dependent nuclear receptor	1,348	1.495	0.000204	ANGPTL7,CD36,CMYA5,COL3A1,DIO2,EDN1,SERPINE1,SFRP4,TGFBI,TGM2,VLDLR	177 (17)
Z-LLL-CHO		chemical - protease inhibitor	1,178	1.486	0.108	CAMK2A,CDKN1C,CISH,CRYAB,DUSP1,HSPA4,IRF7,PFKFB3,PTGFR
CCN2		growth factor	1,273	1.48	0.0353	LOX,PTGFR,RAMP2,SERPINE1,SFRP4
PGR		ligand-dependent nuclear receptor	1,546	1.47	6.14e-07	ALDH1A3,CCNB1,CCNB2,CD36,CDKN1C,COL5A3,COL6A3,EDN1,FLRT2,H19,IRF7,ITGA8,ITGB3,LAMA4,LCP1,LOX,MYO10,NET1,PFKFB3,SERPINE1,TGFBI,TNC,XAF1	190 (20)
carbon tetrachloride		chemical toxicant	1,167	1.463	0.00871	Airn,BMP3,COL3A1,DUSP1,FLT1,GADD45B,H19,ITGA8,MKI67,PDGFD	144 (15)
HMOX2		enzyme	1,354	1.46	6.44e-08	ANGPTL7,APOD,FBLN7,HSPB6,IFI27L2,KPNA2,LAMA5,LIPE,PDK4,PLXNB1,SERPINE1,SFRP4,VLDLR
AGN194204		chemical drug	1,060	1.457	2.43e-09	ANGPTL4,ANGPTL7,CCNB1,CYP26B1,CYP51A1,DUSP1,FABP4,FDPS,Igtp,MKI67,PDE1B,PDK4,PLAC8,PPL,PRC1,Prl2c2 (includes others),RCAN2,Tgtp1/Tgtp2,TOP2A
AKT1		kinase	1,267	1.455	0.0409	ANKRD1,AURKB,CISH,FABP5,MSMO1,MYH10,NEXN,RAMP1,SERPINE1
MED1		transcription regulator	1,060	1.455	0.0103	AURKB,CCNB1,DYSF,FABP4,GAP43,KLF2,PDK4,SERPINE1,TGM2	114 (12)
RETN		other	1,184	1.455	0.000876	EDN1,FABP4,FABP5,LDLR,MKI67,SERPINE1	163 (25)
KDM3A		transcription regulator	1,088	1.452	0.00205	EDN1,PPP1R3C,SERPINE1,TAGLN,TNC
IL13		cytokine	1,123	1.451	0.00204	ADORA2A,ALDH1A2,ASPN,CD36,CISH,COL3A1,DHCR24,FABP4,IL1RL1,MAP3K7CL,MSMO1,NCAPH,SERPINE1,SLC43A3,TGM2,TRPS1	173 (20)
diethylstilbestrol		chemical drug	1,152	1.45	1.17e-08	Adh1,AGTR2,ALDH1A3,AURKB,BCHE,CCNB2,CD55,FDPS,GAP43,IQGAP3,KIF11,KIF22,LSP1,MKI67,OLFML2A,SCARA5,SHISA4,STEAP3,TGFBI,Tgtp1/Tgtp2,TOP2A
HSF1		transcription regulator	1,339	1.446	0.093	CD36,CRYAB,HSPA4,LAMA4,LDLR,LIPE,XAF1
IGFBP5		other	1,253	1.446	0.0012	ITGB3,LOX,PFKFB3,SERPINE1,TAGLN	86 (12)
MAP3K7		kinase	1,158	1.437	0.00216	CMPK2,EDN1,FGL2,H19,IRF7,Mx2,SERPINE1,XAF1	166 (19)
CCM2		other	1,579	1.432	0.000141	Aldh1a1,ALDH1A2,ALDH1A3,CYP26B1,TAGLN
thyroid hormone		chemical - endogenous mammalian	1,436	1.432	0.0255	AGTR2,CDKN1C,CDKN2B,DIO2,ECH1,FDPS,TMSB4X
cycloheximide		chemical reagent	1,543	1.432	2.18e-06	ADCY1,ADRA1B,AGTR1,AQP1,CAMK2A,CD55,DIO2,DUSP1,EDN1,GADD45B,GAP43,IL1RL1,IRF7,ITGB3,PFKFB3,PTPN13,RERG,SERPINE1,Tgtp1/Tgtp2,TPM4	176 (22)
TP73		transcription regulator	1,094	1.426	5.43e-06	ANGPTL4,CCNB1,CD55,CDKN1C,CRYAB,DHRS3,EDN1,FGFR2,FLT1,GPR176,H2BC9,KIF22,KIFC3,LAMA5,LBH,LCP1,NEXN,NUPR1,PKP2,PPL,PTP4A3,SERPINE1	153 (18)
GDF2		growth factor	1,090	1.414	0.00309	CDKN1C,CRYAB,DLK1,EDN1,GADD45B,RAMP1,RASL11B,SLC6A6
TFAM		transcription regulator	1,553	1.414	0.00179	ECH1,FABP4,FABP5,METRNL,NUPR1,NXNL2,SERINC2,STBD1
amlexanox		chemical drug	1,762	1.414	2.34e-05	Aldh1a1,ALDH1A3,CD34,FLRT2,IGSF10,IL1RL1,PI16,VIPR2
ammonium		chemical - endogenous mammalian	1,427	1.414	0.0121	ANKRD34A,DYSF,LUZP1,MCM5,MYOM1,RRS1,STBD1,TENT5C
CITED2		transcription regulator	1,970	1.41	4.72e-07	ABTB2,ANGPTL4,CDKN2B,CMPK2,DTX3L,DUSP1,FLT1,GADD45B,Ifi204 (includes others),Ifi44,Ifit3/Ifit3b,Mx2,PFKFB3,PLAC8,TGM2,XAF1	128 (15)
GFI1		transcription regulator	1,743	1.406	0.0898	F2R,ITGB3,KLF2,RASL11B,Slfn8/Slfn9
GATA4		transcription regulator	1,263	1.405	6.44e-05	ANKRD1,CCBE1,CDKN2B,COL3A1,DIO2,ECM2,EDN1,HSPB7,PPL,PTPRB,SFRP4,TAGLN,TGFBI,TGM2	18 (3)
FGF10		growth factor	1,011	1.4	0.0033	CYP51A1,FGFR2,LDLR,LIPE,Tgtp1/Tgtp2
HAND2		transcription regulator	1,158	1.387	0.00713	CCBE1,COL3A1,ECM2,HSPB7,PTPRB
FBN1		other	1,406	1.387	0.00401	COL3A1,COL6A3,FABP4,FLT1,SERPINE1	171 (24)
PKM		kinase	1,202	1.387	0.0353	CD36,ENPP1,MKI67,PDK4,TGM2	109 (14)
NFYA		transcription regulator	1,076	1.387	0.00399	CCNB1,CCNB2,COL5A3,FGFR2,GADD45B,TOP2A	63 (7)
KLF15		transcription regulator	1,153	1.376	0.000478	APOD,CD36,CMKLR1,EDNRB,FABP5,NET1,PDK4,TAGLN	78 (7)
10E,12Z-octadecadienoic acid		chemical - endogenous mammalian	1,317	1.348	0.00118	CD36,DGKH,DLGAP5,FABP4,HMMR,LDLR,LIPE,NPTX1,PBK	127 (13)
atorvastatin		chemical drug	1,481	1.346	2.14e-07	CCBE1,CD36,CD55,CYP51A1,DHCR24,DUSP1,EDN1,F2R,FABP4,FDPS,FLT1,GADD45B,LDLR,MSMO1,MVD,SERPINE1,SQLE	183 (27)
STAT3		transcription regulator	0,856	1.344	1.93e-13	AHSG,ALDH1A3,ANGPTL4,ARRDC4,ATP10A,BCAR3,BOC,CCNB1,CDKN1C,CDKN2B,CMPK2,COL3A1,DUSP1,EDN1,FGL2,FLT1,FSCN1,GAP43,H19,HEG1,Ifi204 (includes others),Ifit3/Ifit3b,Igtp,IRF7,KLF2,LOX,Mx2,MYD88,NFIL3,Oas2,PFKFB3,PSMB9,PTPN13,SERPINE1,SIPA1L2,Slfn8/Slfn9,Sp110 (includes others),TAGLN,TGM2,Tgtp1/Tgtp2,USP18,XAF1,XPNPEP2	154 (18)
VDR		transcription regulator	1,225	1.343	3.56e-05	CCNB1,CD36,CISH,EDN1,KIF11,KIF22,LBH,LDLR,LIPE,MYD88,NUPR1,PRC1,RGCC,RNF144A,SPAG5	124 (16)
KCNJ2		ion channel	0,930	1.342	0.0475	COL5A3,HIP1,MYH10,SPECC1,TNIK
IFNGR1		transmembrane receptor	1,201	1.342	0.0523	COL3A1,ECH1,FSCN1,IRF7,MTUS2,MYD88
THRB		ligand-dependent nuclear receptor	1,250	1.342	0.0163	CCNB1,DHCR24,FABP4,FDPS,LDLR,NKD1,PDK4,SERPINE1,SFRP4,TGFBI	149 (21)
FKBP5		enzyme	1,465	1.342	0.000982	CD36,CDKN1C,FABP4,LIPE,PDK4	162 (20)
NR1D2		ligand-dependent nuclear receptor	1,147	1.342	0.0001	CD36,COL6A3,FABP4,NFIL3,TNC
FKBP10		enzyme	1,740	1.342	0.00477	COL15A1,COL3A1,COL6A3,IL1RL1,SERPINE1
TBX2		transcription regulator	1,237	1.342	0.0149	AURKB,CCNB1,MCM5,NFIL3,PRC1	117 (11)
5-azacytidine		chemical drug	1,071	1.342	0.0339	CDKN2B,DLK1,DUSP1,ECH1,IRF7,LOX,TGM2
3,5-dihydroxyphenylglycine		chemical reagent	1,166	1.342	0.0735	Aldh1a1,CEMIP,NPTX1,TMSB4X,TP53INP2
eflornithine		chemical drug	1,429	1.342	0.00828	C1QB,CDKN2B,ITGB3,SERPINE1,TGM2	104 (7)
L-cystine		chemical - endogenous mammalian	1,151	1.342	0.0139	CYP51A1,GADD45B,NUPR1,SLC6A6,XAF1	41 (4)
manganese		chemical - endogenous mammalian	1,488	1.342	0.024	ADORA2A,COL3A1,DHCR24,LDLR,MYLIP	55 (7)
SMAD3		transcription regulator	0,929	1.337	1.87e-05	ANKRD1,ASPN,CDKN2B,COL3A1,COL6A3,CYP51A1,EDN1,GADD45B,LAMA4,LDLR,LOX,NET1,PTP4A3,SERPINE1,TAGLN,TNC,VLDLR	152 (17)
NR1I2		ligand-dependent nuclear receptor	1,201	1.334	0.00716	Adh1,Aldh1a1,Aldh1a7,CD36,DHCR24,HMGCS2,MKI67,MYD88,TGM2	102 (7)
GATA6		transcription regulator	1,301	1.333	0.0207	ASPA,CALML4,DLK1,EDN1,KLF2,MYLK,PPL,TAGLN	19 (3)
TGFB1		growth factor	0,923	1.332	3.95e-15	ADAMTS6,AGTR2,ALDH1A3,ANGPTL4,ANKRD1,Anxa8,AQP1,ARNT2,ASPN,C1QB,CALML4,CCNB1,CCNB2,CD34,CD36,CD55,CDKN1C,CDKN2B,CEMIP,COL3A1,COL5A3,COL6A3,CYP51A1,DHCR24,DUSP1,EDN1,EDNRB,ENPP1,F2R,FABP5,FGFR2,FLT1,FSCN1,GADD45B,GDF6,H19,HDAC9,IL1RL1,ITGB3,KLF2,LDLR,LOX,MBD1,METRNL,MKI67,MSMO1,MVD,MYD88,MYL12B,MYLK,MYO10,NEGR1,NET1,NUPR1,PFKFB3,PLS3,PPP1R3C,PRC1,Prl2c2 (includes others),PTP4A3,RAMP2,RASL11B,RGCC,…	160 (20)
KMT2D		transcription regulator	1,086	1.32	0.00581	CD55,GALNT12,Ifit3/Ifit3b,IRF7,METRNL,Mx2,NPR3,SLC1A6,STBD1,TPM4
BMP7		growth factor	1,156	1.31	0.0101	ADORA2A,ALDH1A2,CD34,DLK1,DUSP1,EDN1,SERPINE1,TAGLN,TMEM132A	165 (22)
TGFBR1		kinase	1,248	1.299	0.00407	C1QB,EDN1,MYD88,PDK4,SERPINE1,TAGLN,TGFBI	170 (24)
VEGFA		growth factor	0,832	1.286	0.00304	CD34,CD36,CD55,EDN1,FABP4,FLT1,ITGB3,LIPE,MKI67,MYLK,SERPINE1,TNC	143 (20)
fluticasone propionate		chemical drug	1,251	1.265	0.000444	ANGPTL4,C1QB,CD36,FABP4,FSCN1,GADD45B,PDK4,PLAC8,SERPINE1,TGM2	145 (12)
PPARA		ligand-dependent nuclear receptor	1,089	1.246	1.32e-05	ANGPTL4,C1QB,CCNB1,CD36,CYP51A1,DHRS3,DIO2,ECH1,EDN1,FABP4,FABP5,FDPS,HDAC9,HMGCS2,MKI67,MSMO1,MVD,PDK4,PRC1,SERINC2,SQLE,STBD1,TOP2A	85 (14)
PDGF (complex)		complex	0,990	1.22	0.0262	CDKN2B,EDN1,ITGB3,LDLR,SERPINE1	193 (24)
RAF1		kinase	0,760	1.211	0.00648	ANKRD1,CDKN2B,CRYAB,DHRS3,DIO2,ITGB3,MKI67,SQLE,TGM2	171 (23)
STAT4		transcription regulator	0,650	1.197	0.00869	FSCN1,PCGF5,PKP2,PLAC8,RAMP1,RAMP2,RGCC,SERPINE1,VLDLR
NFKB2		transcription regulator	1,038	1.195	0.113	ALDH1A2,CD34,GDF6,ICOSLG,LMCD1
PCLAF	1,010	other	0,918	1.188	0.00371	CCNB1,CCNB2,CDKN2B,TOP2A	108 (10)
chenodeoxycholic acid		chemical - endogenous mammalian	1,110	1.176	0.0806	CD36,DIO2,LDLR,PDK4
IL3		cytokine	0,873	1.164	0.095	CISH,ECH1,F2R,GADD45B,IL1RL1,ITGB3,MCM5,NFIL3,PDE1B
IL1 (family)		group	0,774	1.161	0.00591	ALDH3A1,CD34,CD55,DUSP1,EDN1,H19,IL1RL1,LDLR,LOX,SERPINE1,TGM2,TNC	184 (23)
IGF2BP1		translation regulator	1,203	1.155	0.000989	COL6A3,DUSP1,EPHA7,GADD45B,HEG1,KLF2,LDLR,MAP3K10,NFIL3,SQLE,STARD4,TNC
LPL		enzyme	1,076	1.154	0.00477	CD36,FABP4,LDLR,LIPE,PDK4	154 (21)
clofibrate		chemical drug	0,978	1.154	0.028	CCNB1,CD36,ECH1,HMGCS2,LDLR	60 (7)
AHR		ligand-dependent nuclear receptor	0,925	1.154	6.69e-07	AHSG,ALDH1A3,ALDH3A1,ARNT2,ASPN,C1QB,CCNB1,CD36,CDKN2B,COL27A1,COL3A1,COL6A3,CPB1,CRYAB,EDN1,FABP4,FGFR2,HDAC9,KLF2,LAMA5,MATN2,NPTX1,PDGFD,PTPN13,SERPINE1,TGFBI	174 (24)
mifepristone		chemical drug	1,296	1.152	5.66e-05	AQP1,C1QB,CDKN1C,CISH,COL15A1,DIO2,DUSP1,EDNRB,HSPA4,ITGB3,LAMA5,LDLR,LOX,PFKFB3,SERPINE1,SFRP4	184 (21)
Salmonella enterica serotype abortus equi lipopolysaccharide		chemical toxicant	0,647	1.134	0.0175	ARRDC4,CDKN2B,EDN1,FLT1,GADD45B,PLAC8,STARD4
N6AMT1		enzyme	0,653	1.134	0.0133	AQP1,DMPK,LCP1,MKI67,RASL11B,SPAG5,TMEM132A
NR4A3		ligand-dependent nuclear receptor	1,075	1.134	0.0241	ASPN,CCNB1,FABP4,HTRA4,Ifi204 (includes others),ITGA8,PDK4,SERPINE1	102 (11)
HNRNPU		transporter	1,277	1.134	0.000895	C1QB,CYP26B1,FGFR2,IFI27L2,Ifit3/Ifit3b,IRF7,PDGFD	65 (6)
sulforafan		chemical drug	1,068	1.134	0.112	CCNB1,IRF7,LIPE,MKI67,Mx2,MYH10,USP18
troglitazone		chemical drug	1,074	1.132	3.28e-07	AGTR1,Aldh1a7,ANGPTL4,CCNB1,CD34,CD36,COL15A1,CRYAB,DHRS3,ECH1,FABP4,FABP5,HMMR,Ifi204 (includes others),LAMA4,LIPE,MKI67,NCAPH,PDK4,SERPINE1,USP18	158 (20)
IRS1		enzyme	0,989	1.119	0.000133	CDKN2B,COL3A1,COL6A3,DLK1,FABP4,HSPB7,LAMA4,LDLR,TAGLN,TGFBI	171 (22)
GROWTH HORMONE (family)		group	0,875	1.116	0.00162	ANGPTL4,CD36,CISH,COL3A1,DLK1,FABP4,FDPS,LDLR,LIPE,PDK4,PFKFB3	142 (19)
TGFB3		growth factor	0,791	1.111	0.000332	ASPN,CDKN2B,COL3A1,ITGB3,MYO10,SERPINE1,TAGLN,TGM2,TNC	175 (24)
ZNF768		other	1,060	1.109	0.000166	AURKB,CCNB1,CCNB2,SERPINE1,TOP2A	115 (10)
tetradecanoylphorbol acetate		chemical drug	0,600	1.105	0.000788	ADORA2A,AGTR1,ALDH1A3,ANGPTL4,AURKB,CD36,CD55,CDKN2B,CEMIP,DIO2,DUSP1,EPHA4,FLT1,GADD45B,GAP43,H19,HSPA4,ICOSLG,IRF7,ITGB3,KLF2,LBH,LDLR,LIPE,NFIL3,NPR3,PDK4,PTGFR,PTPRB,SERPINE1,VLDLR	178 (20)
JNK (family)		group	0,775	1.103	0.00261	ALDH1A2,CD55,COL3A1,DUSP1,EDN1,FABP4,GAP43,SERPINE1,TGM2,TINAGL1	165 (21)
PIAS1		transcription regulator	0,985	1.091	0.0442	DNM1,GABRA3,KLF2,TAGLN
PSEN1		peptidase	1,142	1.081	0.0646	Amy1,C1QB,CYP51A1,DUSP1,F2R,GADD45B,IRF7,LDLR,NUPR1,PRC1
MRTFB		transcription regulator	0,712	1.071	7.96e-07	ANKRD1,COL3A1,COL6A3,DHCR24,EDN1,EPHA7,F2R,FLRT2,LOX,MYH10,RAMP1,SAMD5,SERPINE1,TAGLN,TPM4	63 (7)
TGF BETA (family)		group	0,929	1.07	8.36e-05	Adh1,Aldh1a1,Aldh1a7,ANGPTL4,ARNT2,CD36,CDKN2B,COL3A1,EDN1,FSCN1,GADD45B,IL16,ITGB3,LMCD1,LOX,NPAS4,SERPINE1,TAGLN,TGFBI	171 (21)
IGF2		growth factor	0,949	1.067	0.0206	CD36,CDKN1C,DUSP1,H19,MCM5,SERPINE1,TGFBI	169 (21)
MKNK1		kinase	0,702	1.067	0.0229	ANGPTL4,CAMK2A,CD34,GAP43,Ifi204 (includes others),PDK4,TAGLN
LMNA		other	1,159	1.067	0.00477	ARRDC4,ASPN,CAMK2A,COL3A1,EDN1,FABP4,FLT1,Ifi44,LIPE,MYOM1,RAPSN,TAGLN	166 (21)
SENP1		peptidase	0,851	1.067	0.0194	CD34,LAMA5,LDLR,MYLIP
4-phenylbutyric acid		chemical - endogenous mammalian	1,083	1.067	0.0463	AHSG,ASPA,FABP4,HSPA4,NUPR1
CREM		transcription regulator	0,977	1.065	5.65e-05	CCNB1,COL3A1,CYP51A1,DIO2,DUSP1,GADD45B,HSPA4,LDLR,MSMO1,NEXN,NFIL3	134 (17)
metformin		chemical drug	1,230	1.061	0.000133	AHSG,ANGPTL4,BCHE,COL3A1,DTX3L,DUSP1,EDN1,GADD45B,Ifi204 (includes others),Ifi44,IRF7,LDLR,NUPR1,Oas2,PFKFB3,RRS1,SERPINE1,USP18	157 (20)
E2F1		transcription regulator	0,635	1.06	0.00288	AURKB,CCNB1,CCNB2,CDKN1C,CRYAB,DLGAP5,DUSP1,FGFR2,FLT1,GNG4,H19,MCM5,PCLAF,PDK4,PSMB9,SERPINE1,TOP2A	111 (12)
DPP4		peptidase	0,966	1.05	0.00313	CCNB1,DHCR24,DLK1,FABP4,TOP2A
INSR		kinase	0,702	1.032	5.65e-05	Aldh1a1,ANKRD1,AQP1,CD36,COL6A3,CYP51A1,DLK1,DUSP1,EDN1,FABP4,FDPS,H19,IL1RL1,LCP1,MBD1,MCM5,MSMO1,MVD,PDK4,Prl2c2 (includes others),SERPINE1,SQLE	148 (22)
EPAS1		transcription regulator	0,662	1.029	3.55e-06	ANGPTL4,CEMIP,CYP51A1,DPYD,EDN1,FABP4,FLT1,GADD45B,HSPA4,ITGB3,LDLR,LOX,MYD88,NFIL3,PCDH10,PFKFB3,SERPINE1	163 (20)
ESR2		ligand-dependent nuclear receptor	0,720	1.029	2e-08	ALDH1A3,ARNT2,ARRDC4,CD34,CDKN1C,CHST15,COL5A3,CYP26B1,DHCR24,EDN1,FDPS,FSCN1,GADD45B,HMMR,ICOSLG,Ifi44,Ifit3/Ifit3b,IRF7,KPNA2,LOX,MCM5,MKI67,MYLK,Nat8f3 (includes others),PDK4,PPP1R3C,PSMB9,PTGFR,RGCC,SERPINE1,SFRP4,SLC6A6,SPAG5,TGM2	202 (21)
FGF2		growth factor	0,676	1.013	0.000161	AGTR2,ANGPTL4,AQP1,CD34,COL3A1,CRYAB,EDNRB,ENPP1,EPHA4,FABP4,FGFR2,FLT1,GAP43,LOX,MKI67,NKD1,SERPINE1,TAGLN,TOP2A	157 (24)
PRDM16		transcription regulator	1,153	1.009	9.1e-06	COL3A1,DIO2,Ifi44,IRF7,LOX,Mx2,Oas2,SERPINE1	61 (6)
UBAP1		other	1,368	1	0.00198	IRF7,MYD88,USP18,XAF1	56 (8)
H1-6		other	0,777	1	0.0555	CD36,FDPS,HSPA4,ICOSLG
SQSTM1		transcription regulator	0,877	1	0.0409	EDN1,FGL2,IRF7,RGCC
TET2		enzyme	0,875	1	0.000633	ANKRD1,ASPA,CD34,CD55,CMPK2,FGL2,Ifi204 (includes others),Ifit3/Ifit3b,KLF2,PLS3,RNF144A,SQLE
ADAMTSL2		other	1,123	1	0.0231	COL15A1,ITGB3,TGFBI,TNC	9 (2)
tofacitinib		chemical drug	1,368	1	0.00615	CISH,COL3A1,Ifit3/Ifit3b,IRF7	168 (16)
SLC13A1		transporter	1,040	1	0.0663	Aldh1a1,Igtp,MVD,Tgtp1/Tgtp2
RAD51		enzyme	1,105	1	0.0361	CCNB2,GADD45B,PRC1,TOP2A
SS18		transcription regulator	0,632	1	0.00566	FGFR2,GADD45B,METRNL,TENT5C
TPH1		enzyme	0,632	1	0.0521	DLGAP5,Ifi204 (includes others),PCLAF,PRC1
TIA1		other	1,064	1	0.0474	CCNB1,SERPINE1,TAGLN,TGM2
KCNIP3		transcription regulator	1,066	1	0.0409	IL16,LDLR,METRNL,TGM2
RRAS2		enzyme	0,447	1	0.000416	ADRA1B,CD36,COL6A3,FSCN1,ITGA8,NEXN,PSMB9,SERPINE1,USP18
RARA		ligand-dependent nuclear receptor	1,002	1	0.018	ALDH1A2,ARNT2,CYP26B1,DHRS3,DUSP1,GAP43,IL16,MAP3K10,NCAPH,PBK,PIMREG	118 (7)
NDP		growth factor	1,154	1	0.0148	APOD,FLT1,GDF6,NUPR1
H1-1		other	0,777	1	0.0587	CD36,FDPS,HSPA4,ICOSLG
birabresib		chemical drug	1,145	1	0.0297	CDKN2B,EPHA7,KIF11,USP18
PPP3R1		phosphatase	0,893	1	0.0254	AQP1,DLK1,IL1RL1,Prl2c2 (includes others)
CD28		transmembrane receptor	0,653	1	0.0357	CAMK2A,CISH,FDPS,H19,KLF2,LCP1,LSP1,MAP3K10,MBD1,RGCC	128 (11)
pyruvaldehyde		chemical - endogenous mammalian	0,928	1	0.0537	CRYAB,CYP26B1,NPTX1,PFKFB3
bisphenol A		chemical - endogenous mammalian	0,848	1	0.102	ARNT2,CD36,COL5A3,GABRE,TGM2,TNC
CpG oligonucleotide		chemical drug	0,743	1	0.000196	CCNB2,CD34,CD36,DUSP1,ICOSLG,Ifit3/Ifit3b,IRF7,MYD88,Oas1b,Oas2,SERPINE1	165 (18)
2-deoxyglucose		chemical drug	1,053	1	0.104	Ifit3/Ifit3b,IRF7,SERPINE1,XAF1
ALOX5		enzyme	0,920	0.971	0.028	CD36,COL5A3,CRYAB,DYSF,H19,ITGB3,LAMA4,LSP1,MYD88,PLAC8,XKR4
cholecalciferol		chemical - endogenous mammalian	0,774	0.958	0.0426	CCNB1,CMKLR1,EDN1,PDK4,PTPRB,SERPINE1
MEF2C		transcription regulator	0,581	0.954	0.00198	ASPA,CCBE1,COL3A1,ECM2,HDAC9,HSPB7,KLF2,MYOM1,PTPRB	18 (3)
ETV6-RUNX1		fusion gene/product	1,358	0.95	0.00265	EPHA7,FABP5,Ifi204 (includes others),Ifit3/Ifit3b,IRF7,Mx2,MYLK,NLRC3,Oas2,PSMB9,RNF144A,UBE2L6	29 (4)
EPO		cytokine	0,790	0.941	0.0031	CD36,CISH,DHCR24,EDN1,FABP5,IFI27L2,IL1RL1,KPNA2,LCP1,LDLR,NUPR1,PTPRB
MIF		cytokine	0,709	0.929	3.56e-05	DUSP1,F2R,Ifit3/Ifit3b,IL16,IRF7,LIPE,NPTX1,Oas2,RAMP2,TGFBI,USP18	157 (15)
ID1		transcription regulator	0,915	0.928	0.0226	Aldh1a1,FABP4,GAP43,Ifi204 (includes others),Ifit3/Ifit3b,PLAC8
PI3K (complex)		complex	0,616	0.916	0.00173	CCNB1,CD55,CDKN2B,DUSP1,FABP5,GAP43,H19,KLF2,LSP1,SERPINE1,TAGLN,TGM2	167 (21)
SMARCA4		transcription regulator	0,364	0.912	0.000646	ALDH1A3,ARRDC4,CDKN2B,DYSF,ECM2,EPHA4,FABP4,FBLIM1,FGFR2,GADD45B,GJB5,KIFC3,LOX,MYLK,PLEKHO1,PSMB9,RAMP1,SERPINE1,SLC43A3,TAGLN,TMEM204	89 (12)
ARNT		transcription regulator	0,725	0.911	0.00527	ALDH3A1,ANGPTL4,CRYAB,EDN1,FLT1,GADD45B,ITGB3,SERPINE1	177 (22)
hydrocortisone		chemical - endogenous mammalian	0,821	0.907	0.11	ANKRD1,GADD45B,GAP43,LOX,SERPINE1
MYC		transcription regulator	0,424	0.898	9.06e-08	ANGPTL4,AQP1,AURKB,BMPER,CCNB1,CCNB2,CD55,CDKN2B,CHST15,COL15A1,COL3A1,COL6A3,CRYAB,DLGAP5,DUSP1,EDN1,F2R,FABP4,FABP5,GADD45B,H19,Ifi204 (includes others),Ifit3/Ifit3b,IRF7,LDLR,LOX,MCM5,MKI67,MYD88,MYO10,PBK,PFKFB3,PLAC8,PLS3,PPL,Prl2c2 (includes others),PTP4A3,RRS1,SERPINE1,SQLE,Tgtp1/Tgtp2,TMSB4X,TNC,USP18,VLDLR	162 (24)
miR-34a-5p (and other miRNAs w/seed GGCAGUG)		mature microRNA	1,344	0.896	0.0409	CD55,DPYD,ITGB3,PREX2,TAGLN,TRPS1
1,4-bis[2-(3,5-dichloropyridyloxy)]benzene		chemical toxicant	0,601	0.894	0.0146	CCNB1,CCNB2,DIO2,GADD45B,HMGCS2,MCM5	108 (7)
MYD88	0,720	other	0,393	0.881	0.0305	Aldh1a1,ALDH1A2,CISH,CMPK2,DUSP1,EDNRB,IRF7,MKI67,SERPINE1,USP18	143 (18)
lysophosphatidic acid		chemical - other	0,503	0.873	0.000409	ANKRD1,CD36,DUSP1,EDN1,FABP4,LIPE,SERPINE1,TAGLN	128 (21)
ACTIVIN (family)		group	0,614	0.852	0.00438	ANGPTL7,CD55,CDKN2B,CYP26B1,HSPB7,LOX,NKD1,PI16,SERPINE1,STON2	11 (2)
alitretinoin		chemical drug	0,637	0.842	0.0502	APOD,BMP3,CD36,DUSP1,FABP4,MKI67
EZH2		transcription regulator	0,924	0.836	0.000119	CCNB1,CD55,CDKN1C,CDKN2B,CEMIP,FLT1,GADD45B,ICOSLG,IFI27L2,KLF2,Mirg,MYO10,NKD1,PCDH10,PTP4A3,SFRP4,TGFBI,TOP2A,TPM4	130 (21)
PLG		peptidase	0,494	0.832	0.0413	EDN1,EDNRB,IL1RL1,SERPINE1
FGF21		growth factor	0,807	0.82	9.33e-05	COL3A1,DIO2,FGFR2,HMGCS2,LDLR,MYLIP,PDK4,SERPINE1	166 (21)
TREM1		transmembrane receptor	0,534	0.819	0.00391	ARRDC4,CDKN2B,EDN1,GADD45B,HTRA4,IL1RL1,MYD88,PLAC8,STARD4
estradiol-17beta-benzoate		chemical reagent	0,638	0.816	0.092	ALDH1A2,CALML4,CDKN1C,COL3A1,ENPP1,NET1
HYAL1		enzyme	0,737	0.816	0.000385	ARRDC4,CCNB1,LOX,PSMB9,RAMP1,TAGLN
GNAS		enzyme	0,670	0.816	0.0599	CD55,GFOD1,HDAC9,Ifi204 (includes others),ITGB3,SH3KBP1
NCOA2		transcription regulator	0,608	0.816	0.0768	CYP51A1,F2R,FABP4,IRF7,LDLR,PPP1R3C
CDK6		kinase	0,758	0.816	0.00313	CD36,CDKN2B,DGKH,FABP4,GDF6,ITGB3,SERPINE1	167 (21)
DRD2		G-protein coupled receptor	0,533	0.816	0.00456	C1QB,CRYAB,EDNRB,LIPE,MYD88,SERPINE1	141 (13)
prexasertib		chemical drug	0,378	0.816	0.00206	CDKN2B,DUSP1,GADD45B,IRF7,SERPINE1,SFRP4
4-hydroxytamoxifen		chemical drug	0,595	0.816	0.0675	CD55,DUSP1,EDN1,FABP4,MKI67,PDK4
ziritaxestat		chemical drug	0,842	0.816	0.000418	ALDH1A3,CEMIP,MTURN,STON2,TAGLN,USP18
NPR1		enzyme	1,147	0.798	0.000291	COL3A1,DHX58,Ifit3/Ifit3b,IRF7,NFIL3,SERPINE1	102 (12)
PPARGC1A		transcription regulator	0,594	0.795	0.000344	APOD,ASPN,BMPER,CD36,COL6A3,DIO2,EDN1,FABP4,FBLIM1,FDPS,GADD45B,HMGCS2,LAMA4,LDLR,MCM5,MSMO1,MYD88,PDK4	103 (14)
ADIPOQ		other	0,754	0.788	0.00488	CD36,CMKLR1,COL3A1,DHRS3,DLK1,DUSP1,FABP4,FGFR2,HDAC9,HMGCS2,LDLR	174 (20)
phenylephrine		chemical drug	0,549	0.788	0.000387	ANKRD1,COL3A1,DIO2,DUSP1,EDN1,EDNRB,PDK4,STEAP3	131 (18)
FOXA2		transcription regulator	0,640	0.784	7.68e-07	Adh1,ALDH1A2,ALDH1A3,ANGPTL4,AQP1,BMPER,CD36,CD55,COL15A1,DIO2,DLK1,EDNRB,FABP5,H19,HMGCS2,IL1RL1,LIPE,PDGFD,PTGFR,SERPINE1,TAGLN,VLDLR	97 (8)
estrogen		chemical drug	0,402	0.778	0.000516	CCNB2,COL15A1,COL3A1,DUSP1,FLT1,GAP43,IL1RL1,KPNA2,LDLR,MCM5,MVD,NFIL3,TOP2A	142 (20)
HDAC5		transcription regulator	0,799	0.776	0.00415	GAP43,HMGCS2,KIF11,KLF2,PTPN13,TAGLN
forskolin		chemical toxicant	0,378	0.775	3.12e-07	ADORA2A,AGTR1,ALDH3A1,CCNB1,CCNB2,CD55,CDKN1C,CDKN2B,COL15A1,CRYAB,DHRS3,DIO2,DUSP1,EDN1,EPHA4,FGFR2,GADD45B,GAP43,H19,MSMO1,NFIL3,NKD1,NPAS4,PCDH11X,PDK4,PPP1R3C,SERINC2,SERPINE1,TPM4,USP18	159 (22)
miR-199a-5p (and other miRNAs w/seed CCAGUGU)		mature microRNA	1,119	0.762	0.0458	CMPK2,ITGB3,KLF2,TAGLN
mocetinostat		chemical drug	0,654	0.747	0.00896	FLT1,KLF2,NOVA1,SERPINE1	47 (7)
ALDH1A2	-0,800	enzyme	0,860	0.747	0.00371	Aldh1a1,ALDH1A3,COL3A1,TGFBI	116 (7)
BMP6		growth factor	0,591	0.747	0.00794	ALDH1A2,MATN2,MYH10,SERPINE1,TAGLN,Tgtp1/Tgtp2
mir-24 (includes others)		microRNA	0,811	0.747	0.0212	CDKN2B,ICOSLG,NET1,SERPINE1	79 (7)
TO-901317		chemical reagent	0,590	0.737	0.00372	APOD,CCNB1,FABP4,FABP5,FDPS,HMGCS2,LDLR,PFKFB3,TGM2,VLDLR	126 (18)
norepinephrine		chemical - endogenous mammalian	0,499	0.732	0.0621	ADRA1B,DIO2,DUSP1,EDN1,SERPINE1,TINAGL1
methylprednisolone		chemical drug	0,711	0.729	0.000699	ADRA1B,ASPA,C1QB,CD36,DUSP1,EDNRB,FABP5,FGL2,IL1RL1,IRF7,LDLR,LOX,Mx2,PLS3,PPL,RGCC,SERPINE1,TINAGL1,TMSB4X,TOP2A	170 (23)
ethanol		chemical - endogenous mammalian	0,424	0.721	5.41e-05	Adh1,Airn,ALDH1A3,CD36,COL3A1,DUSP1,EDN1,EDNRB,FABP5,Ifit3/Ifit3b,IL16,IRF7,LDLR,MYD88,NKD1,PPP1R3C,RGCC,RRS1,SERPINE1,SQLE,TGM2	180 (20)
PDGF-BB (complex)		complex	0,282	0.718	1.51e-06	BMP3,COL3A1,CRYAB,DUSP1,EDN1,EDNRB,ENPP1,FLT1,H19,IL1RL1,LDLR,NEXN,NFIL3,NPR3,SERPINE1,SLC6A6,TAGLN,TGM2,TNC	179 (23)
DICER1		enzyme	0,654	0.718	0.0043	ANGPTL4,APOD,CAMK2A,CDKN1C,CDKN2B,DHCR24,H19,Kifc1/Kifc5b,LCP1,PRC1,RGCC,SERPINE1,SFRP4	105 (6)
RGFP966		chemical reagent	0,707	0.707	0.00014	ALDH1A3,Anxa8,APOD,AQP1,CD55,CRYAB,ECM2,SFRP4
YY1		transcription regulator	0,672	0.707	1.55e-10	ANKRD1,AURKB,CCNB1,CCNB2,CD34,CDKN1C,CDKN2B,COL15A1,CRYAB,DMPK,EDN1,FDPS,ICOSLG,KIF11,KLF2,LDLR,MCM5,MKI67,MYOM1,PDGFD,PRC1,TAGLN,TGFBI,TGM2,TOP2A	139 (21)
CALCA		other	0,573	0.707	0.000189	COL3A1,EDN1,FGL2,FLT1,GADD45B,IL1RL1,LIPE,MKI67,NFIL3,RAMP1,SERPINE1	187 (23)
PKC (family)		group	0,332	0.664	0.00231	CD36,CD55,COL3A1,DUSP1,EDN1,FABP4,GADD45B,GAP43,SERPINE1,TAGLN	174 (21)
BMP4		growth factor	0,367	0.657	0.00855	ALDH1A2,DIO2,FGFR2,LCP1,NKD1,NUPR1,PFKFB3,SERPINE1,STON2,TAGLN,TGM2	154 (16)
L-arginine		chemical - endogenous mammalian	0,419	0.655	0.0537	FDPS,KIF22,SERPINE1,TAGLN
fingolimod		chemical drug	0,926	0.651	0.0212	CD36,CDKN1C,COL3A1,LIPE,SERPINE1	131 (20)
butyric acid		chemical - endogenous mammalian	0,572	0.644	3.56e-05	ADCY1,Aldh1a1,AQP1,CCNB1,CCNB2,CD36,CDKN1C,COL6A3,DHCR24,DNM1,DUSP1,FABP4,HDAC9,IL1RL1,LDLR,MKI67,SERPINE1,TGFBI,TGM2,TOP2A	155 (21)
SMAD4		transcription regulator	0,494	0.643	2.08e-05	ANGPTL4,AURKB,CCNB1,CCNB2,CDKN2B,EDN1,FGFR2,FLT1,FSCN1,GADD45B,IL1RL1,ITGB3,LAMA5,MBD1,MKI67,NEGR1,RGCC,SERPINE1,TNC	149 (20)
MECP2		transcription regulator	0,659	0.64	0.0409	ADORA2A,CAMK2A,CDKN2B,NEXN,PCDH10,PLS3,PREX2
cephaloridine		chemical drug	0,371	0.64	0.00673	ANGPTL4,CCNB1,CSMD1,MCM5,PCLAF,RAPSN
TNFRSF1A		transmembrane receptor	0,545	0.64	0.105	CD36,DIO2,FLT1,NHSL2,SERPINE1
BMP10		growth factor	0,406	0.632	5.14e-06	AHSG,ALDH1A3,ANGPTL4,AQP1,CD55,CDKN1C,CMPK2,COL3A1,FGFR2,FGL2	85 (7)
CD3 (complex)		complex	0,139	0.605	0.00762	CAMK2A,CISH,FDPS,GGT5,H19,IL16,LCP1,LSP1,MAP3K10,MBD1,MCM5,PTPN13,TGM2,TOP2A,UBE2L6,VIPR2,XAF1	146 (12)
fenofibrate		chemical drug	0,444	0.604	0.00799	ALDH1A2,ANGPTL4,CD36,ECH1,EDN1,FABP4,LDLR,PDK4,SERPINE1,VLDLR	165 (23)
OSM		cytokine	0,277	0.602	0.00032	ANGPTL4,CISH,COL3A1,DHCR24,DHRS3,ECM2,FGFR2,GAP43,GJB5,IRF7,LDLR,MYD88,MYH10,OLFML2A,PFKFB3,PSMB9,SERPINE1,TNC,TOP2A,UBE2L6	156 (22)
TLR3		transmembrane receptor	0,062	0.602	2.41e-05	ARRDC4,BCAR3,CMPK2,DHX58,DUSP1,EDN1,GADD45B,Ifi204 (includes others),Ifit3/Ifit3b,IRF7,MYD88,PFKFB3,SERPINE1,TNC,USP18	82 (13)
SLC15A4		transporter	-0,004	0.6	1.4e-05	CCNB2,ENPP1,F2R,HMMR,Ifi204 (includes others),IRF7,MCM5,PBK,PRC1,TPM4,USP18	67 (6)
SRC (family)		group	0,380	0.6	0.00379	CD36,CDKN1C,FLT1,ITGB3,KLF2	122 (15)
IGF1		growth factor	0,228	0.599	0.000413	AGTR2,CCNB1,CISH,COL3A1,CRYAB,DUSP1,EDN1,FABP4,GAP43,HSPA4,IL16,MKI67,NUPR1,PBK,PKP2,SERPINE1,SLC1A6,SQLE,TGFBI,TGM2	169 (21)
RARG		ligand-dependent nuclear receptor	0,584	0.594	0.0215	CRYAB,CYP26B1,DHRS3,DUSP1,GAP43	116 (7)
isobutylmethylxanthine		chemical toxicant	0,379	0.588	0.00016	ANGPTL4,CD34,CD36,COL3A1,DHRS3,FABP4,Ifit3/Ifit3b,IRF7,ITGB3,PDK4,SERPINE1,TNC	160 (20)
JAG1		growth factor	0,241	0.579	0.00206	APOD,CDKN2B,DUSP1,ITGB3,TAGLN,TNC	54 (8)
RBX1		enzyme	0,438	0.577	0.0442	CCNB1,GADD45B,IRF7,Oas2
N-[N-(3,5-difluorophenacetyl-L-Ala)]-S-phenylglycine t-butyl ester		chemical - protease inhibitor	0,880	0.573	2.26e-08	COL27A1,DHCR24,FDPS,FLT1,GADD45B,LDLR,LOX,MKI67,MSMO1,MVD,MYD88,SERPINE1,SQLE,STARD4,TGFBI	163 (16)
MAP3K1		kinase	0,239	0.571	0.000743	COL3A1,DUSP1,LDLR,SERPINE1,TNC,TOP2A	169 (24)
TNFSF11		cytokine	0,193	0.566	0.107	DMPK,DUSP1,GADD45B,ITGB3,NFIL3,SERPINE1,USP18
mir-146 (includes others)		microRNA	0,557	0.557	0.0406	ACYP2,CD55,DUSP1,IRF7,MYD88
LIPE	0,700	enzyme	0,543	0.555	5.75e-06	Adh1,Aldh1a1,ANKRD1,AQP1,CD36,DMPK,EDN1,FABP4,IL1RL1,NET1,PDK4,RAMP1	96 (7)
HDAC6		transcription regulator	0,418	0.555	0.0033	GDF6,MYD88,SERPINE1,TAGLN,TGFBI
KDM1A		enzyme	0,611	0.555	1.57e-05	C1QB,GAP43,Ifi204 (includes others),Ifi44,Ifit3/Ifit3b,Igtp,IRF7,KLF2,LCP1,Mx2,PTPRB,SERPINE1,SFRP4,SLC43A3,Slfn8/Slfn9,STEAP3,TENT5C,USP18	92 (7)
IL5		cytokine	0,036	0.552	0.0293	CD55,CISH,FGL2,HMMR,IL1RL1,IRF7,METRNL,NFIL3,TPM4	151 (15)
dimethyl n-oxalyl-glycine		chemical reagent	0,088	0.552	8.56e-05	ANGPTL4,CEMIP,FLT1,HSPA4,LOX,NFIL3,OLFML2A,PFKFB3,PPP1R3C,RNF122,SERPINE1,TGFBI,VLDLR	127 (15)
MAPK14		kinase	0,213	0.537	0.00017	ANKRD1,CCNB1,CD36,CRYAB,CYP51A1,DUSP1,FDPS,FLT1,LDLR,TAGLN,TGM2,TOP2A	154 (17)
corticosterone		chemical - endogenous mammalian	0,464	0.524	0.0049	ANGPTL4,COL3A1,DIO2,EDN1,H19,LIPE,PDK4,TGM2	127 (17)
RUNX2		transcription regulator	0,178	0.493	9.85e-05	COL3A1,EDN1,FGFR2,FLRT2,GADD45B,MKI67,NEXN,RGCC,SERPINE1,TAGLN	166 (21)
miR-92a-3p (and other miRNAs w/seed AUUGCAC)		mature microRNA	0,901	0.492	0.0016	CDKN1C,CDKN2B,EDNRB,ITGB3,MYLIP
CREBBP		transcription regulator	0,174	0.485	0.0186	ADORA2A,DHRS3,DUSP1,FABP4,FDPS,HMGCS2,KLF2,LDLR,PSMB9,TAGLN,TNC,USP18	138 (16)
ELAVL1		other	0,321	0.48	5.03e-07	ANKRD1,APOD,BCHE,CYP51A1,DUSP1,FABP4,H19,Ifi204 (includes others),Ifi44,KIF11,MVD,Oas1b,Oas2,PBK,PRC1,SQLE,Tgtp1/Tgtp2,TOP2A,USP18,VLDLR	94 (11)
RARB		ligand-dependent nuclear receptor	0,319	0.478	0.0118	CD36,CDKN2B,CRYAB,CYP26B1,DHRS3,GAP43,Igtp,USP18	131 (11)
dopamine		chemical - endogenous mammalian	0,459	0.478	0.0267	ATP8B1,GRIA4,Ifi204 (includes others),LDLR,NPAS4,NPR3,PDE1B
levodopa		chemical - endogenous mammalian	0,383	0.471	0.00554	ADORA2A,CDKN1C,DLK1,DUSP1,EDNRB,FDPS,GABRA3,GADD45B,HSPB6,INSC,MSMO1,MTURN,NPAS4,PKP2,RAMP1,RERG,RUNDC3A,VLDLR
DIO2	-1,410	enzyme	0,483	0.459	0.00375	Aldh1a1,ASPA,DIO2,ICOSLG,MYOM1,NPAS4,SERINC2,TSPAN18
E. coli B5 lipopolysaccharide		chemical - endogenous non-mammalian	0,178	0.457	0.00669	Adh1,AHSG,DUSP1,ICOSLG,Igtp,IL16,LDLR,MYD88,SERPINE1,TGM2	167 (22)
PLX5622		chemical drug	0,503	0.451	0.00268	ADRA1B,C1QB,CAMK2A,CD34,DNM1,IFI27L2,IL16,IRF7,MYH10,NEGR1,PSMB9
FAS		transmembrane receptor	0,471	0.45	0.022	COL15A1,COL3A1,COL6A3,FGL2,FLT1,FSCN1,IL16,LDLR,SERPINE1,TNC,TPM4	161 (22)
GPR174		G-protein coupled receptor	0,326	0.447	0.028	GFOD1,HDAC9,Ifi204 (includes others),ITGB3,SH3KBP1
HDAC (family)		group	0,476	0.447	0.104	AGTR2,EDN1,EDNRB,GADD45B,ITGA8
NPM1		transcription regulator	0,079	0.447	0.111	HDAC9,ICOSLG,LOX,RELT,TGFBI
S1PR4		G-protein coupled receptor	0,403	0.447	0.00355	AQP1,COL6A3,Ifi204 (includes others),MYOM1,RUNDC3A
TEAD1		transcription regulator	0,080	0.447	0.108	COL3A1,ECH1,EDN1,SAMD5,TAGLN
RAG2		enzyme	0,310	0.447	0.00925	ANKRD1,EPHA4,IL1RL1,IRF7,PTP4A3,TEDC1
CD44		other	0,154	0.447	0.0865	CD36,COL3A1,EPHA4,HMMR,PDK4,PFKFB3,PTP4A3
SYVN1		transporter	0,134	0.447	0.0908	DIO2,DPYD,DUSP1,SLC43A3,SLC6A6
UCP1		transporter	0,390	0.447	0.111	ANKRD1,Ifit3/Ifit3b,NUPR1,SERPINE1,STBD1
5-O-mycolyl-beta-araf-(1->2)-5-O-mycolyl-alpha-araf-(1->1')-glycerol		chemical - endogenous non-mammalian	0,103	0.447	0.0156	ADORA2A,CMKLR1,DUSP1,FABP4,NLRC3
HOXD3		transcription regulator	0,252	0.447	6.81e-05	ITGB3,SERPINE1,TAGLN,TGFBI,TGM2
PLK2		kinase	0,127	0.447	0.000196	CMPK2,EDN1,FGL2,Mx2,RGCC
CHD4		enzyme	0,676	0.447	0.00197	ANGPTL4,LOX,NDNF,PDE1B,SFRP4,SQLE
trovafloxacin		chemical drug	0,290	0.447	0.00713	Igtp,LDLR,MYD88,SERPINE1,TGM2	125 (9)
sirolimus		chemical drug	0,741	0.44	2.92e-05	AURKB,CCNB2,CD36,COL27A1,COL3A1,COL6A3,EDN1,FSCN1,GAP43,HMGCS2,HSPA4,IL16,IRF7,ITGB3,KLF2,LAMA5,LDLR,MKI67,NFIL3,RCAN2,SERPINE1,SLC43A3,SLC6A6,SQLE,TNC,TOP2A	164 (21)
cyclic AMP		chemical - endogenous mammalian	0,124	0.436	0.0963	CRYAB,DHCR24,FLT1,GAP43,MYLK,SERPINE1,VLDLR
WNT3A		cytokine	0,156	0.435	0.00292	ALDH1A3,ARRDC4,CDK15,DLK1,EDN1,FABP4,GAP43,GGT5,LBH,NDNF,NKD1,RAPSN,TNC	164 (16)
decitabine		chemical drug	0,023	0.424	0.000193	ALDH1A2,ANGPTL4,ANKRD1,CDKN1C,CDKN2B,COL3A1,COL6A3,DHRS3,DUSP1,GABRE,GADD45B,GAP43,H19,HMGCS2,HMMR,ICOSLG,IRF7,LDLR,LOX,MKI67,NPTX1,PCDH10,PKP2,TGFBI,TGM2,TMSB4X,TNC,TOP2A	169 (19)
NGF		growth factor	0,129	0.418	0.0202	CRYAB,DUSP1,EHD4,EPHA4,GAP43,GRIA4,LDLR,LOX,NKD1	142 (17)
arachidonic acid		chemical - endogenous mammalian	0,325	0.414	0.0943	EDN1,FABP4,ITGB3,LDLR
trichostatin A		chemical drug	0,165	0.406	8.19e-05	ADCY1,Aldh1a1,ANKRD1,AURKB,CCNB2,CD34,CD36,CDKN1C,CDKN2B,CISH,COL6A3,DHRS3,DNM1,DUSP1,F2R,FABP4,FLT1,GAP43,HDAC9,HMGCS2,LDLR,LOX,RERG,SERPINE1,SFRP4,TAGLN,TGM2,TMSB4X,TNC,TOP2A	162 (19)
medroxyprogesterone acetate		chemical drug	-0,212	0.392	1.23e-10	ADCY1,ARNT2,CAMK2A,CCNB1,CCNB2,CDKN1C,CDKN2B,COL3A1,DLGAP5,EDN1,F2R,IL1RL1,IQGAP3,ITGA8,ITGB3,KIF11,MCM5,MYH10,MYL12B,MYLK,NKD1,PBK,PDGFD,PPL,PRC1,SERPINE1,SFRP4,TMSB4X,TNC	185 (21)
NR1H3		ligand-dependent nuclear receptor	0,324	0.391	2.6e-07	APOD,ASPN,AURKB,CCNB1,CCNB2,CD55,DIO2,FDPS,FGL2,IRF7,ITGB3,LDLR,LSP1,MKI67,MYLIP,PRC1,TOP2A	65 (11)
CR1L		transmembrane receptor	0,749	0.391	0.000459	COL15A1,COL3A1,COL6A3,SERPINE1,TNC	154 (13)
MAPK9		kinase	0,248	0.391	0.0543	AQP1,DIO2,DLK1,EDN1,FGL2,GADD45B
raloxifene		chemical drug	0,404	0.389	0.0001	CCNB1,DUSP1,ECH1,F2R,ITGB3,LDLR,MATN2,MKI67,PPP1R3C,SERPINE1,TOP2A	179 (28)
let-7a-5p (and other miRNAs w/seed GAGGUAG)		mature microRNA	0,828	0.388	0.0882	AURKB,COL27A1,COL3A1,EDN1,ITGB3,TAGLN
salmonella minnesota R595 lipopolysaccharides		chemical - endogenous non-mammalian	-0,030	0.378	0.0463	CMPK2,EDNRB,MKI67,SERPINE1,Slfn8/Slfn9
mirdametinib		chemical drug	0,440	0.378	0.00395	CCNB1,COL15A1,KLF2,LAMA5,MKI67,TGFBI,TNC
ESTROGEN RECEPTOR (family)		group	0,371	0.378	0.0164	EDN1,FGFR2,LDLR,PCDH10,PDGFD,PDK4,SERPINE1,TGM2,TNC	175 (23)
HFE		transmembrane receptor	0,442	0.378	0.00476	ANGPTL4,CISH,CPB1,CYP26B1,DUSP1,MVD,PPP1R3C
INS		other	0,373	0.378	0.0156	ALDH1A3,ANKRD1,CD36,CEMIP,COL3A1,DUSP1,EDN1,VLDLR	174 (22)
ZBTB16		transcription regulator	0,403	0.369	0.00716	CD34,CD55,DHRS3,F2R,FLT1,ICOSLG,ITGB3,KCNJ8,KLF2	35 (3)
GPER1		G-protein coupled receptor	0,145	0.351	0.0133	DUSP1,EDN1,MKI67,MYH10,TAGLN	115 (13)
candesartan		chemical drug	0,596	0.345	0.0176	AGTR2,COL3A1,NPR3,SERPINE1	159 (13)
INHA		growth factor	0,351	0.342	0.00215	BOC,COL3A1,CYP26B1,CYP51A1,MATN2,SERPINE1,SFRP4	12 (3)
Prl		other	0,079	0.342	0.0103	CCNB1,CCNB2,CISH,COL3A1,NUPR1,PDK4,TMSB4X	86 (7)
AGT		growth factor	-0,317	0.338	2.82e-17	AGTR1,AGTR2,ALDH1A3,Aldh1a7,Amy1,ANGPTL4,CAMK2A,CCBE1,CCNB1,CCNB2,CD36,CDKN1C,COL15A1,COL3A1,COL6A3,DIO2,DUSP1,EDN1,EDNRB,ENPP1,F2R,FABP4,FLT1,GAP43,GDF6,GFOD1,HIP1,Ifi204 (includes others),IRF7,ITGA8,ITGB3,KCNJ8,Kifc1/Kifc5b,LDLR,LOX,MATN2,MSMO1,MYH10,NOVA1,NPR3,OLFML2A,PCDH10,PDGFD,PFKFB3,PI16,PKP2,PLAC8,PPP1R3C,PTGFR,RELT,SCARA5,SERPINE1,SFRP4,TGFBI,TNC,TOP2A	167 (22)
budesonide		chemical drug	0,532	0.333	0.0409	AURKB,CRYAB,GNG4,LOX,MSMO1,PFKFB3,PPL,SAMD5,TRPS1
CST5		other	0,605	0.333	0.0219	ACYP2,ATP8B1,CEMIP,KIF11,MYO10,PCLAF,PLS3,PPL,RRS1
ADCYAP1		other	0,208	0.333	0.00364	AGTR2,CCBE1,CDKN1C,COL3A1,DIO2,FGFR2,GAP43,NPR3,RGCC,TGFBI
SATB1		transcription regulator	0,397	0.329	0.00184	GADD45B,GNG4,IL16,IRF7,KLF2,SIPA1L2,TRPS1,UBE2L6,XAF1
N-nitro-L-arginine methyl ester		chemical drug	0,328	0.323	0.00732	AGTR1,COL3A1,ITGB3,LDLR,PDK4,SERPINE1	174 (22)
SB-431542		chemical reagent	0,567	0.323	0.000335	ASPN,BCAR3,CHST15,COL3A1,DHCR24,GADD45B,KCNJ8,LOX,MVD,SERPINE1,SQLE	136 (18)
LDL (complex)		complex	0,010	0.32	9.66e-05	ADCY1,CD36,DHCR24,DUSP1,EDNRB,FABP4,FDPS,IRF7,ITGB3,LDLR,MKI67,PFKFB3,SERPINE1,SQLE,TAGLN,USP18	155 (24)
NCOR1		transcription regulator	0,541	0.308	5.83e-05	AQP1,DUSP1,HMGCS2,Ifit3/Ifit3b,IRF7,MYD88,Oas1b,Oas2,PDK4,XPNPEP2	62 (6)
WBP2		transcription regulator	0,188	0.308	0.00179	CDK15,COL6A3,GGT5,ITGB3,PI16,PIMREG,TAGLN,TNIK
cinnamaldehyde		chemical toxicant	0,265	0.283	0.0607	FGFR2,LIPE,MKI67,PDK4
PLAG1		transcription regulator	0,000	0.277	0.00424	AQP1,CDKN1C,LSP1,PTP4A3,TGM2
FASN		enzyme	0,107	0.277	0.0145	Aldh1a7,CD36,DHCR24,EDNRB,FABP4	77 (7)
sodium arsenite		chemical drug	0,172	0.277	0.0442	CISH,FABP4,GADD45B,HSPA4
cordycepin		chemical drug	0,152	0.277	0.00293	LDLR,MKI67,MYD88,NKD1,SFRP4
ZEB1		transcription regulator	0,136	0.253	0.00145	Aldh1a1,ANKRD1,CDKN2B,COL3A1,EDN1,LOX,SERPINE1,TGFBI	170 (25)
NTRK1		kinase	0,278	0.243	4.35e-06	ABTB2,AQP1,CDKN1C,COL27A1,COL3A1,COL6A3,COL6A6,FGFR2,GRIA4,HSPB7,LSP1,MATN2,MYO10,NEGR1,RAMP1,STEAP3,VIPR2
miR-29b-3p (and other miRNAs w/seed AGCACCA)		mature microRNA	0,683	0.242	0.00858	ANGPTL4,CEMIP,COL15A1,COL3A1,COL5A3,PTP4A3
prostaglandin E2		chemical - endogenous mammalian	0,166	0.233	0.00321	ANGPTL4,CCNB1,CD55,DUSP1,F2R,FLT1,FSCN1,HEG1,ICOSLG,IL16,LOX,NFIL3,PLEKHA4,Tgtp1/Tgtp2	177 (19)
progesterone		chemical - endogenous mammalian	0,013	0.233	3.14e-09	AGTR1,Aldh1a1,ALDH1A2,Amy1,APOD,AQP1,CCNB1,CCNB2,CD36,CDKN1C,CDKN2B,COL15A1,CRYAB,ENPP1,F2R,FGFR2,FLT1,GAP43,H19,ITGB3,LIPE,MCM5,MKI67,MYD88,MYO10,NCAPH,NET1,NFIL3,NUPR1,PFKFB3,SFRP4,TGFBI	184 (21)
lipopolysaccharide		chemical drug	-0,551	0.233	3.51e-18	ADORA2A,AGTR1,AGTR2,Aldh1a1,ALDH1A2,ALDH3A1,ANGPTL4,ANKRD1,AQP1,AURKB,CCNB1,CCNB2,CD36,CD55,CEMIP,CISH,CMKLR1,CMPK2,COL3A1,COL5A3,CRYAB,DHCR24,DHX58,DIO2,DTX3L,DUSP1,EDN1,F2R,FABP4,FABP5,FBLIM1,FGL2,FLT1,FSCN1,GADD45B,GAP43,H19,HDAC9,HEG1,HMGCS2,HSPB6,ICOSLG,Ifi204 (includes others),Ifi44,Ifit3/Ifit3b,Igtp,IL16,IRF7,ITGA8,KIF11,Kifc1/Kifc5b,KLF2,LDLR,LOX,LSP1,MCM5,METRNL,MKI67,MSMO1,MVD,Mx2,MYD88…	178 (18)
CEBPA		transcription regulator	0,046	0.228	0.0173	CCNB2,EPHA7,FABP4,FLT1,HDAC9,KLF2,NFIL3,PPL,PPP1R3C,PTGFR,SERPINE1,TAGLN,VLDLR	120 (15)
anisomycin		chemical - endogenous non-mammalian	0,090	0.221	0.00713	AQP1,DUSP1,IL1RL1,LDLR,SERPINE1	169 (22)
PI3K (family)		group	-0,025	0.218	0.00322	CDKN1C,CDKN2B,FDPS,KLF2,SERPINE1,TGM2,TNC	154 (25)
ID2		transcription regulator	0,278	0.218	0.00261	AURKB,CCNB1,CDKN1C,DUSP1,GADD45B,ICOSLG,IL1RL1,ITGB3,LAMA4,PTPN13	34 (4)
ritonavir		chemical drug	0,229	0.218	2.1e-05	CD36,CRYAB,FABP4,FDPS,HMMR,LDLR,LIPE,MSMO1,NCAPH,SQLE,USP18	138 (19)
NFE2L2		transcription regulator	-0,129	0.217	0.000385	ALDH3A1,CD34,CD36,COL3A1,EDNRB,FABP4,FABP5,GADD45B,Ifi204 (includes others),Ifit3/Ifit3b,MSMO1,MYH10,NUPR1,PFKFB3,PTPRB,RAMP2,RRS1,SERPINE1,SLC6A6,TAGLN,TGFBI,TMSB4X,XAF1	175 (20)
ITGB1		transmembrane receptor	0,112	0.213	0.00648	COL27A1,GDF6,ITGB3,KLF2,LOX,MATN2,SERPINE1,TGM2	169 (21)
quercetin		chemical drug	0,120	0.196	0.00716	ARRDC4,BCHE,ECH1,EDN1,HMGCS2,LDLR,LIPE,MKI67,PLAC8,SERPINE1	184 (24)
GATA1		transcription regulator	0,013	0.186	0.0299	AQP1,CD36,ENPP1,IL1RL1,ITGB3,MCM5,NFIL3,TGM2,TOP2A	45 (4)
TP63		transcription regulator	0,019	0.185	1.57e-05	ALDH1A3,ALDH3A1,BMP3,CCNB1,CDKN1C,CDKN2B,COL6A3,CRYAB,CYP26B1,EDN1,F2R,FDPS,FGFR2,FSCN1,HSPA4,MKI67,PKP2,PTPN13,RASL11B,SERPINE1,STON2,TAGLN,TINAGL1,TNC,TOP2A	155 (18)
propylthiouracil		chemical drug	0,418	0.174	0.00245	ALDH1A3,Aldh1a7,C1QB,DIO2,DLK1,FBLIM1,GAP43,PKP2,RUNDC3A,VLDLR
ALPHA CATENIN (family)		group	0,720	0.168	3.53e-05	C1QTNF2,COL15A1,COL3A1,COL6A3,GAP43,LAMA4,NKD1,Prl2c2 (includes others),TGM2,TNC	74 (7)
PSEN2		peptidase	0,183	0.152	0.086	C1QB,CYP51A1,F2R,PRC1
trametinib		chemical drug	0,103	0.152	0.104	ADAMTS6,CCNB1,CDKN2B,ENTPD2
flutamide		chemical drug	0,265	0.152	0.0745	AGTR1,COL3A1,FLT1,MKI67
semaxinib		chemical drug	-0,037	0.152	0.0674	AHSG,C1QB,CMKLR1,EDN1,SERPINE1
FUS-DDIT3		fusion gene/product	0,229	0.152	0.00965	FLT1,KLF2,LOX,SERPINE1
RARRES2		transmembrane receptor	0,050	0.152	0.00221	ALDH1A3,CCNB2,CD55,LIPE
JUN		transcription regulator	-0,239	0.133	0.000699	ADAMTS6,ANKRD1,C1QB,DIO2,DUSP1,EDN1,EHD4,FABP4,GAP43,Ifi204 (includes others),IL1RL1,MVD,NUPR1,Prl2c2 (includes others),SERPINE1,SLC6A6,TMSB4X,TNC	176 (20)
BMP2		growth factor	-0,103	0.132	0.0582	ALDH1A2,FABP4,FGFR2,GADD45B,ITGB3,TAGLN,TGM2
peptidoglycan		chemical - endogenous non-mammalian	-0,158	0.13	0.103	AQP1,DUSP1,IL16,MYD88
HES1		transcription regulator	0,232	0.13	0.0075	CDKN1C,DLK1,DUSP1,IL1RL1,TAGLN
NR3C1		ligand-dependent nuclear receptor	0,120	0.128	1.05e-05	Adh1,ANGPTL4,ANGPTL7,AQP1,C1QTNF2,CDKN1C,CEMIP,COL3A1,CRYAB,DUSP1,EDN1,F2R,FABP4,GADD45B,GAP43,GRIA4,HMGCS2,LIPE,LOX,MYD88,NFIL3,PDK4,PFKFB3,Prl2c2 (includes others),RELT,SERPINE1,SH3KBP1,SLC1A6,Tgtp1/Tgtp2	185 (21)
dinoprost		chemical - endogenous mammalian	-0,042	0.128	0.000419	CD36,EDN1,FABP4,HMGCS2,HSPA4,NFIL3,PTGFR	120 (17)
erlotinib		chemical drug	0,049	0.128	0.0198	BCHE,CD36,MKI67,MYD88,SERPINE1,TMSB4X	150 (16)
BDNF		growth factor	-0,048	0.128	0.0277	CAMK2A,CD36,CDKN1C,DUSP1,FSCN1,GAP43,MVD,NPAS4,PFKFB3,TAGLN	171 (21)
NRP1		transmembrane receptor	-0,011	0.128	0.00477	C1QB,COL6A3,ITGB3,KLF2,MKI67,TNC	103 (11)
MFAP5		other	0,111	0.128	0.000458	DUSP1,F2R,ITGB3,KIF11,MKI67,MYLIP
enalapril		biologic drug	0,256	0.128	0.00381	AGTR2,COL3A1,FBLIM1,FLT1,LOX,SERPINE1	143 (17)
ERG		transcription regulator	-0,211	0.124	6.04e-05	ARHGAP20,ASPA,ATP10A,ATP8B1,DLK1,F2R,FLT1,HMMR,Ifi204 (includes others),IQGAP3,LAMA5,Mirg,MYO10,Nat8f3 (includes others),NFIL3,NXNL2,PREX2,RCAN2	20 (2)
STAT5B		transcription regulator	-0,088	0.102	0.0172	ANKRD1,CDKN1C,CISH,CYP26B1,DUSP1,GADD45B,PDK4,PPP1R3C,SCARA5,TGM2,UBE2L6	134 (7)
PSMB11		peptidase	0,479	0.096	0.00423	COL27A1,COL3A1,COL5A3,FLT1,GADD45B,LSP1,RELT	73 (7)
filgrastim		biologic drug	0,241	0.083	0.0107	CD55,COL27A1,DPYD,FABP5,FGL2,HIP1,LDLR,MYO10,PCGF5,PFKFB3,SPECC1,TRPS1,XAF1
SOX2		transcription regulator	-0,115	0.081	0.0157	ABTB2,ADORA2A,BMPER,CDKN1C,CHST15,DUSP1,FLT1,GADD45B,H19,LMCD1,MYD88,PPL,SERPINE1,USP18
SERPINE1	1,450	other	-0,049	0.076	0.000309	ANKRD1,DLK1,DUSP1,FLT1,GAP43,ITGB3,PI16,SERPINE1	170 (24)
LEP		growth factor	-0,238	0.072	0.000533	AGTR1,ANGPTL4,CD36,COL3A1,COL6A3,DLK1,ECH1,EDN1,FABP4,FGFR2,FLT1,GAP43,LDLR,LIPE,MSMO1,SERPINE1,TAGLN,Tgtp1/Tgtp2	175 (23)
TNF		cytokine	-0,449	0.07	1.07e-14	ABTB2,ADORA2A,AGTR1,ALDH1A3,Aldh1a7,ALDH3A1,ANGPTL4,ANKRD1,AQP1,BMP3,BMPER,CD34,CD36,CD55,CEMIP,CISH,CMKLR1,COL15A1,COL27A1,COL3A1,CRYAB,CYP26B1,DHRS3,DUSP1,ECH1,EDN1,EDNRB,FABP4,FABP5,FDPS,FGFR2,FLT1,FSCN1,GADD45B,GPR176,H19,HDAC9,HMMR,HSPA4,ICOSLG,Ifi204 (includes others),Ifit3/Ifit3b,IL16,IL1RL1,IRF7,ITGB3,KLF2,LAMA4,LDLR,LIPE,LOX,METRNL,Mx2,MYD88,MYH10,MYLK,NET1,OLFML2A,PCDH10,PPP1R3C,Prl2c2 …	182 (20)
IL27		cytokine	-0,290	0.053	0.0657	ANGPTL4,DTX3L,EDN1,FLT1,PSMB9,UBE2L6,XAF1
tetrachlorodibenzodioxin		chemical toxicant	-0,039	0.033	0.000743	ALDH1A3,ALDH3A1,ARNT2,CD36,CDKN1C,CRYAB,EDN1,GADD45B,HDAC9,KLF2,MYO10,NPTX1,PCLAF,PTGFR,PTPN13,SERPINE1,TNC,VLDLR	166 (20)
NPPA		other	0,068	0.013	0.00332	CDKN1C,DUSP1,EDN1,NPR3	165 (16)
uranyl nitrate		chemical toxicant	-0,033	0	0.0943	Adh1,Ifit3/Ifit3b,MYD88,TAGLN
3M-002		chemical reagent	-0,009	0	0.0161	ARRDC4,DIO2,Ifi44,IRF7,MYD88,TMEM204
HDL/CHOLESTEROL (complex)		complex	0,209	0	0.000121	CYP51A1,LDLR,MSMO1,NUPR1,SQLE,VLDLR	22 (4)
TYA-018		chemical reagent	-0,314	0	0.0841	Adh1,CMYA5,EDN1,LAMA4,NLRC3,TAGLN
Ifitm3		other	0,521	0	3.43e-05	EDN1,FLT1,Mx2,NDNF,Oas1b,PTPRB,RAMP2,RGCC	127 (7)
S100A9		other	-0,176	0	0.00724	BCHE,C1QB,CCNB1,CDKN1C,ENTPD2,FBLIM1,IL1RL1,USP18	88 (7)
BTNL2		transmembrane receptor	-0,145	0	0.0409	FGL2,IL1RL1,MYO10,SPECC1
SPDEF		transcription regulator	0,184	0	0.0409	CD34,COL6A3,SERPINE1,TNC
CIP2A		other	0,108	0	0.00184	CDKN2B,COL15A1,CRYAB,NPTX1,PDK4,PTPRB
RGS2		enzyme	0,190	0	0.0768	BCAR3,CDKN1C,FABP4,FBLIM1
HLX		transcription regulator	0,160	0	0.00402	ANKRD1,CCNB1,CD34,CDKN1C
GMNN		transcription regulator	0,340	0	0.0505	BMPER,CHST15,DUSP1,USP18
SOX4		transcription regulator	-0,264	0	0.0882	B3GNT8,BCAR3,LUZP1,RNF144A,SERPINE1,TPM4
ROCK2		kinase	-0,174	0	0.031	FABP5,PPL,SERPINE1,TAGLN
IHH		enzyme	-0,185	0	0.00591	Aldh1a1,COL27A1,FGFR2,FLT1,PDK4,PTGFR
IL10RA		transmembrane receptor	-0,022	0	0.000251	Adh1,ASPN,BOC,CD34,CD36,Ces2g,EDN1,EDNRB,FABP5,Ifi204 (includes others),IRF7,PSMB9,TGM2,Tgtp1/Tgtp2	101 (10)
TEAD3		transcription regulator	-0,322	0	0.0176	COL3A1,EDN1,SAMD5,TAGLN
ACSS2		enzyme	-0,451	0	0.00184	DHCR24,ITGB3,NDNF,NHSL2,SERPINE1,TP53INP2
ibrutinib		chemical drug	0,246	0	0.0856	CDKN2B,DHRS3,GADD45B,MCM5,MYD88
SPRY2		other	0,274	0	0.0958	ANGPTL4,CMKLR1,LCP1,PFKFB3
SOX1		transcription regulator	0,358	0	0.0403	BMPER,CHST15,DUSP1,USP18
S100A8		other	-0,132	0	0.00882	BCHE,C1QB,CCNB1,CDKN1C,ENTPD2,FBLIM1,IL1RL1,USP18
DNMT3A		enzyme	0,140	0	0.00438	AGTR2,CAMK2A,CD34,CD55,FABP5,GRIA4,PPP1R3C,PTPN13,RCAN2,TGM2
LAMA4	-0,910	enzyme	0,485	0	0.000477	COL15A1,COL3A1,COL6A3,FLT1,GGT5,ITGA8,ITGB3,LAMA5,MYLK,Tgtp1/Tgtp2
PPIF		enzyme	-0,019	0	0.0688	CMKLR1,DLK1,IL16,PDK4
SMARCA2		transcription regulator	-0,170	0	0.0361	CD36,CDKN1C,MYLK,TAGLN
SOX3		transcription regulator	0,330	0	0.0458	BMPER,CHST15,DUSP1,USP18
GRIN1		ion channel	0,089	0	0.0287	CAMK2A,LOX,SERPINE1,TNC
RELA		transcription regulator	-0,440	0	0.00776	ANKRD1,CRYAB,DIO2,DUSP1,EDN1,FSCN1,HDAC9,IL16,IRF7,Oas2,PSMB9,RAB3IL1,SH3KBP1,TGM2,TMSB4X	175 (21)
RXRG		ligand-dependent nuclear receptor	-0,146	0	0.000895	CRYAB,DUSP1,FABP4,FABP5,IL1RL1,MYLIP,PDK4
EHF		transcription regulator	-0,143	0	0.0841	ANGPTL4,CCBE1,SERPINE1,TNC
SSTR2		G-protein coupled receptor	0,326	0	0.00303	COL6A3,EDN1,KLF2,NFIL3,SERPINE1,VLDLR,XAF1
EHMT1		enzyme	-0,335	0	0.0186	CDKN1C,GFOD1,PKP2,PPL,RGCC,SCARA5
TEAD2		transcription regulator	-0,351	0	0.0148	COL3A1,EDN1,SAMD5,TAGLN	60 (7)
CFTR		ion channel	0,080	0	0.0882	AQP1,FDPS,Ifi204 (includes others),SQLE
LDHA		enzyme	-0,016	0	0.0361	COL6A3,LAMA4,LAMA5,PFKFB3
ARID4B		transcription regulator	-0,044	0	0.0141	EPHA7,F2R,PDE1B,TINAGL1
AQP1	0,650	transporter	-0,152	0	0.00175	BCHE,DPYD,MATN2,NUPR1
PLK4		kinase	-0,287	0	0.00221	CMPK2,EDN1,FGL2,Mx2
Pam3-Cys		chemical toxicant	-0,290	0	0.0022	ICOSLG,IL1RL1,MYD88,SERPINE1,TNC	173 (17)
bexarotene		chemical drug	-0,195	0	0.0727	ALDH1A2,DHRS3,DLK1,DUSP1,FABP4,TGM2
epicatechin		chemical drug	-0,225	0	0.000346	ANGPTL4,COL15A1,COL3A1,COL5A3,FABP4,HMGCS2,LAMA4,LIPE	28 (3)
Am 580		chemical reagent	-0,071	0	5.67e-05	APOD,CYP26B1,CYP51A1,DUSP1,LIPE,SQLE,TGM2
plicamycin		chemical drug	0,167	0	0.11	DNM1,RASL11B,SERPINE1,TOP2A
monocrotaline		chemical toxicant	-0,078	0	0.0474	CMKLR1,GAP43,KLF2,NKD1
camptothecin		chemical drug	-0,127	0	0.032	CCNB1,EDN1,FGL2,FLT1,FSCN1,GADD45B,HSPA4,IL16,LDLR,MYO10,PLAC8,PSMB9,SERPINE1,TGFBI,TPM4	164 (20)
acetate		chemical - endogenous mammalian	-0,320	0	0.00123	FABP4,ITGB3,NDNF,NHSL2,SERPINE1,TP53INP2	124 (7)
lithium		chemical drug	0,067	0	0.0882	ADCY1,ADRA1B,LDLR,NPTX1
PF543		chemical drug	0,451	0	0.000458	DIO2,ITGB3,Kifc1/Kifc5b,LOX,PLAC8,TNC
NGF (family)		group	-0,266	0	0.0388	AGTR2,DIO2,DUSP1,SERPINE1	174 (23)
ARID1A		transcription regulator	-0,118	0	1.46e-06	ALDH1A2,Anxa8,ASPN,CCNB2,CD55,CDKN1C,CDKN2B,EDN1,ENPP1,F2R,FSCN1,GDF6,HDAC9,ITGA8,LOX,MKI67,MYLK,NEGR1,PLS3,RAMP2,RNF144A,TAGLN,TNC	138 (13)
IL6		cytokine	-0,462	-0.005	5.47e-08	CCNB1,CCNB2,CD36,CDKN2B,CEMIP,CISH,COL3A1,CRYAB,DUSP1,EPHA4,FSCN1,GADD45B,GAP43,H19,ICOSLG,IL1RL1,ITGB3,KIF11,KIF22,LDLR,MKI67,MYD88,NKD1,PCLAF,PSMB9,PTGFR,PTP4A3,SERPINE1,Sp110 (includes others),TGM2,TNC,TOP2A,VLDLR,XPNPEP2	171 (21)
ADAM12		peptidase	0,066	-0.055	0.000344	COL5A3,COL6A3,FBLN7,IL1RL1,LAMA5,SERPINE1,TGFBI	70 (11)
FOXF1		transcription regulator	-0,273	-0.057	0.00615	CD34,FLT1,ITGB3,MYLK
IFN GAMMA (complex)		complex	-0,274	-0.064	0.0705	EDN1,FLT1,MYD88,XAF1
IKBKB		kinase	-0,468	-0.085	8.34e-05	ANKRD1,AURKB,CCNB1,CCNB2,COL3A1,EDN1,FSCN1,Ifi204 (includes others),ITGB3,LIPE,MYD88,Prl2c2 (includes others),PTPN13,TMSB4X,TNC	163 (20)
tretinoin		chemical drug	-0,493	-0.105	2.14e-07	AGTR1,Aldh1a1,ALDH1A2,ALDH1A3,ALDH3A1,ANGPTL4,APOD,AQP1,CCNB1,CD34,CD36,CDKN2B,COL3A1,COL6A3,CYP26B1,DHRS3,DHX58,DIO2,DLGAP5,DUSP1,EDN1,FABP4,FABP5,FLT1,GAP43,GJB5,HIP1,HMGCS2,IL16,ITGB3,KIF11,LAMA4,LIPE,LSP1,MAP3K10,PDE1B,PKP2,PLS3,PSMB9,PTP4A3,SERPINE1,SFRP4,SLC6A6,TGFBI,TGM2,TMSB4X,TNC,TOP2A,TPM4,UBE2L6,USP18,XAF1	161 (20)
parthenolide		chemical drug	0,063	-0.106	0.0133	ANKRD1,BCHE,NKD1,PDK4
sphingosine-1-phosphate		chemical - endogenous mammalian	-0,282	-0.113	0.0126	ALDH1A3,CD36,COL3A1,GAP43,MYD88,SERPINE1,TAGLN	157 (27)
mir-155		microRNA	0,032	-0.124	0.0375	AGTR1,EDN1,Ifit3/Ifit3b,IRF7,MYD88,SERPINE1	175 (25)
IMMT		other	0,176	-0.128	0.000876	CD36,CD55,LDLR,SERPINE1,VLDLR,XAF1	65 (7)
sunitinib		chemical drug	-0,054	-0.132	0.104	ITGA8,ITGB3,TGFBI,TNC
lovastatin		chemical drug	-0,319	-0.149	0.0119	FDPS,GAP43,KLF2,LDLR,MKI67,MVD,SERPINE1	106 (10)
ISG15		other	-0,152	-0.152	0.0125	BCHE,COL15A1,TGM2,USP18
GNB1		enzyme	0,091	-0.152	0.00477	DUSP1,EDN1,F2R,ITGB3,SERPINE1
KLF2	-1,040	transcription regulator	-0,031	-0.174	6.42e-05	CD36,CD55,CDKN2B,EDN1,FABP4,FLT1,ICOSLG,IL1RL1,ITGB3,MYH10,SERPINE1	176 (23)
valproic acid		chemical drug	-0,199	-0.187	3.53e-05	ADCY1,CDKN1C,CYP51A1,EDN1,FDPS,FSCN1,GADD45B,GAP43,HMGCS2,IL1RL1,LDLR,MSMO1,MVD,PSMB9,RERG,RNF144A,SERPINE1,SQLE,TGM2,TOP2A	196 (24)
THZ1		chemical drug	0,320	-0.196	0.000347	ANGPTL7,ANKRD1,CCNB1,COL3A1,DIO2,LOX,NCAPH,NUPR1,PI16,SERPINE1	78 (7)
CDKN2A		other	-0,030	-0.2	0.0781	AURKB,CCNB1,ITGB3,MCM5,MKI67,SERPINE1
CSF3		cytokine	-0,226	-0.218	0.00769	ADCY1,CD34,CISH,EDN1,GADD45B,KALRN,MYH10,NFIL3,TAGLN
bromodeoxyuridine		chemical drug	-0,566	-0.218	0.0166	BMP3,IRF7,SERPINE1,TGFBI
HRAS		enzyme	-0,455	-0.246	2.56e-07	ALDH1A3,ALDH3A1,ANKRD1,Anxa8,AURKB,CCNB1,CDKN2B,CISH,COL3A1,DUSP1,ENPP1,F2R,FLRT2,IL1RL1,LBH,LSP1,MSMO1,MYH10,NEXN,PLS3,PSMB9,SERPINE1,SQLE,TAGLN,TGM2,TINAGL1,TMSB4X,TOP2A,TPM4	177 (20)
FSH (complex)		complex	-0,379	-0.25	0.0725	CD55,CDKN1C,COL15A1,DHRS3,DUSP1,LDLR,LOX,MSMO1,SERPINE1,TPM4
IL33		cytokine	-0,632	-0.27	0.000704	ALDH1A3,ALDH3A1,ATP10A,CD36,CISH,COL3A1,FGL2,FLT1,GADD45B,IL1RL1,IRF7,LAMA5,MYLK,NFIL3,RAMP1,SERPINE1	177 (17)
TGFB2		growth factor	-0,190	-0.273	0.000109	ANGPTL4,ASPN,CCNB1,CD36,COL3A1,EDN1,GNG4,KIF22,PDK4,RAMP1,SERPINE1,TAGLN	137 (22)
MEN1		transcription regulator	-0,165	-0.277	0.0882	CCNB2,CDKN2B,FABP4,FABP5,NEGR1
DNMT1		enzyme	0,025	-0.277	0.000228	ASPA,CALML4,CAMK2A,CCNB1,CDKN1C,CDKN2B,COL5A3,EDN1,EDNRB,F2R,GRIA4,IRF7,KCNJ8,KLF2,LAMA4,MCM5,PDGFD,PDK4,SFRP4,VLDLR	110 (12)
ZIC2		transcription regulator	-0,474	-0.277	0.0325	ATP10A,EPHA4,MKI67,PCDH10,PKP2
CTBP1		enzyme	-0,114	-0.277	0.00401	CYP26B1,FDPS,FSCN1,LDLR,TAGLN
RAR/RXR/RETINOIC ACID (complex)		complex	-0,563	-0.283	0.0157	DLK1,DUSP1,KLF2,TGM2	20 (3)
fulvestrant		chemical drug	-0,180	-0.301	0.032	CCNB1,DHCR24,F2R,FABP4,FLT1,ITGB3,KIF11,LDLR,MCM5	180 (26)
GATA2		transcription regulator	-0,494	-0.308	0.00068	ARNT2,CD34,CD36,DIO2,DLK1,EDN1,F2R,FABP4,IL16,IL1RL1,KLF2,NFIL3,Prl2c2 (includes others),SAMD5,TGM2,TMEM44	116 (7)
TSC2		other	-0,032	-0.32	0.081	CRYAB,GAP43,HMGCS2,Ifi44,NKD1,PDK4,TAGLN
NLRX1		other	-0,269	-0.333	0.000596	CCNB2,COL3A1,DUSP1,FLT1,ITGA8,LAMA4,LIPE,MYD88,PDGFD,PFKFB3,SH3KBP1,TNC	159 (17)
IL15		cytokine	-0,682	-0.338	4.9e-05	CD55,CDKN2B,CISH,CMKLR1,EDN1,GGT5,GRIA4,KLF2,LCP1,LSP1,MCM5,MKI67,MYD88,NFIL3,PFKFB3,PSMB9,PTPN13,SERPINE1,TOP2A,UBE2L6	167 (18)
COLQ		other	-0,379	-0.343	0.0332	ASPN,COL6A3,LAMA4,RAPSN
IL1A		cytokine	-0,797	-0.348	0.00791	ADORA2A,ALDH1A3,APOD,FGFR2,IRF7,ITGB3,LAMA4,LOX,Mx2,MYD88,SERPINE1	181 (20)
MEK (family)		group	-0,501	-0.349	0.0305	CD36,CRYAB,GAP43,GGT5,ITGB3,SERPINE1,SLC43A3,TMEM132A,TOP2A,XAF1	164 (21)
KITLG		growth factor	-0,717	-0.359	1.39e-05	CDKN2B,CISH,DHCR24,EDNRB,F2R,FABP5,IFI27L2,IL16,IL1RL1,ITGB3,KPNA2,LDLR,MYOM1,TMSB4X,TPM4	70 (8)
cyclosporin A		biologic drug	-0,179	-0.371	0.00264	ADORA2A,AGTR1,AGTR2,APOD,CD55,EDN1,EDNRB,FBLIM1,FLT1,IL16,LDLR,MYH10,SERPINE1,TAGLN,XAF1	191 (22)
Samsn1		other	-0,821	-0.378	0.000795	CMPK2,EDN1,FGL2,Ifit3/Ifit3b,IRF7,Mx2,RGCC
PEAR1		other	0,109	-0.378	5.31e-05	COL3A1,COL5A3,COL6A3,LOX,TAGLN,TNC,TPM4	12 (2)
SALL4		transcription regulator	-0,405	-0.378	0.0196	ADCY1,ANGPTL4,CAMK2A,CCNB2,FLT1,IRF7,SERPINE1
mir-223		microRNA	-0,434	-0.378	0.0123	CCNB1,CD34,CD36,FGL2,Ifi204 (includes others),MSMO1,TGFBI
STEAP3	-0,820	transporter	0,076	-0.378	8.41e-05	ADORA2A,COL3A1,ITGB3,LOX,NUPR1,RGCC,TGM2
NGFR		transmembrane receptor	-0,486	-0.391	0.00669	FGFR2,IL1RL1,LDLR,SERPINE1	160 (10)
FOXO3		transcription regulator	-0,527	-0.417	5.45e-05	ALDH3A1,CCNB1,CCNB2,CDKN1C,CDKN2B,DLGAP5,EDNRB,FABP4,FABP5,FGFR2,GADD45B,MKI67,NUPR1,PBK,PTPRB,SERPINE1,SPAG5	143 (20)
CCND1		transcription regulator	-0,493	-0.426	0.000485	ALDH1A3,CDKN2B,COL27A1,DHCR24,ITGB3,KIF11,MARK1,MYLK,NCAPH,PCLAF,STARD4,STBD1,TMEM204,TP53INP2	76 (6)
RUNX1		transcription regulator	-0,582	-0.437	0.000178	AQP1,CD34,CDKN1C,CDKN2B,FSCN1,Igtp,IRF7,ITGB3,KLF2,MYH10,NFIL3,RGCC,SERPINE1,UBE2L6	151 (11)
let-7 (includes others)		microRNA	0,043	-0.437	0.0315	AURKB,CCNB1,COL27A1,COL3A1,ITGB3,MCM5,MYD88,SERPINE1	128 (11)
5-N-ethylcarboxamido adenosine		chemical reagent	-0,458	-0.447	0.0409	ADORA2A,CDKN2B,Ifit3/Ifit3b,NFIL3,SERPINE1
PDLIM2		other	-0,421	-0.447	0.0215	CEMIP,NPR3,PRUNE2,SLC43A3,TAGLN
HCAR1		G-protein coupled receptor	-0,603	-0.447	0.00477	ALDH3A1,CD36,DPYD,EDN1,EPHA7
ZC3H12A		enzyme	-0,394	-0.447	0.0806	BCAR3,COL3A1,DUSP1,FABP4,ITGB3,SFRP4
PRKAA2		kinase	-0,254	-0.447	0.0797	FABP4,FGFR2,Ifi44,MYLK,TGM2
NEUROG1		transcription regulator	-0,362	-0.447	0.00602	CEMIP,COL3A1,ITGB3,LCP1,SLC43A3
NGEF		other	-0,447	-0.447	0.0163	CYP26B1,KCNJ8,OLFML2A,RCAN2,TAGLN
FOXC1		transcription regulator	-0,652	-0.447	0.106	ITGB3,KLF2,SERPINE1,USP18,XAF1
CLOCK		transcription regulator	-0,407	-0.447	0.00202	ANGPTL4,ARNT2,CEMIP,CYP51A1,F2R,GADD45B,HMGCS2,MSMO1,MYLK,NFIL3,PCGF5
OGT		enzyme	-0,501	-0.447	0.0285	GAP43,GNG4,LBH,SERPINE1,TGM2,TNC	169 (21)
AIP		transcription regulator	-0,462	-0.447	0.00379	CMKLR1,DUSP1,GNG4,NPR3,PDE1B
HBEGF		growth factor	-0,617	-0.447	0.0305	ANGPTL4,EDNRB,MYH10,MYLK,PDK4
ADGRE2		other	-0,458	-0.447	0.000727	ALDH1A3,CD34,COL6A3,FLT1,ITGB3
RAB7A		enzyme	-0,512	-0.447	0.00673	CDKN2B,DHCR24,GADD45B,TP53INP2,TSPAN18
FOXP1		transcription regulator	-0,468	-0.447	0.0169	DPYD,GAP43,PCDH10,PDK4,SFRP4
pidnarulex		chemical drug	-0,622	-0.447	0.0176	Aldh1a1,ANGPTL4,CEMIP,TMSB4X,TP53INP2
SMAD7		transcription regulator	-0,296	-0.451	4.91e-05	Adh1,CCNB1,CDKN2B,COL3A1,COL6A3,HDAC9,MATN2,NET1,SERPINE1,TAGLN,TGFBI	141 (18)
IL1B		cytokine	-0,856	-0.456	2.17e-09	AGTR1,Aldh1a1,ANGPTL4,CD55,CDKN1C,CEMIP,CISH,CMPK2,CRYAB,DUSP1,EDN1,EDNRB,ENPP1,FABP5,FGFR2,FLT1,GADD45B,H19,ICOSLG,Ifi204 (includes others),IL16,IL1RL1,IRF7,ITGA8,ITGB3,KLF2,LAMA4,LCP1,LDLR,LOX,METRNL,MYD88,MYLK,NFIL3,PDGFD,PSMB9,PTGFR,RGCC,RRS1,SERPINE1,TGM2,Tgtp1/Tgtp2,TMEM132A,UBE2L6,USP18	171 (19)
NR1H (family)		group	-0,274	-0.477	5.03e-10	Aldh1a1,ALDH1A2,APOD,ARNT2,DHCR24,EDN1,F2R,FLT1,GGT5,HIP1,ICOSLG,LIPE,Mx2,MYLIP,Oas1b,Sp110 (includes others),VLDLR
E. coli serotype 0127B8 lipopolysaccharide		chemical - endogenous non-mammalian	-0,634	-0.478	0.0245	AQP1,DIO2,EDNRB,F2R,KLF2,LOX,MYD88	108 (7)
Y 27632		chemical drug	-0,337	-0.485	0.0262	ANKRD1,CDKN2B,FABP4,SERPINE1,TAGLN	164 (23)
TCF7L2		transcription regulator	-0,999	-0.489	0.0117	ALDH1A2,APOD,ASPA,ATP8B1,CDKN1C,CYP51A1,DHCR24,EDN1,FABP4,FGFR2,HMGCS2,ICOSLG,LBH	125 (11)
FOS		transcription regulator	-0,685	-0.501	4.7e-05	ALDH1A3,BCAR3,DIO2,EDN1,FABP4,FBLIM1,FLRT2,HMMR,IL1RL1,LOX,MCM5,NET1,NFIL3,NPTX1,NUPR1,PCDH11X,Prl2c2 (includes others),SERPINE1,SFRP4,TGFBI,TPM4,XAF1	173 (16)
CYP51A1	0,690	enzyme	-0,419	-0.508	0.000385	CYP51A1,DHCR24,MSMO1,SQLE
miR-17-5p (and other miRNAs w/seed AAAGUGC)		mature microRNA	-0,112	-0.51	0.0536	ALDH1A3,CCNB1,CDKN2B,MYLIP,PFKFB3
TLR4		transmembrane receptor	-0,971	-0.525	0.00157	ADORA2A,CD36,CISH,CMPK2,DLK1,EDN1,FGL2,Ifi204 (includes others),Ifit3/Ifit3b,Igtp,IRF7,Mx2,MYD88,PTGFR,RGCC	161 (18)
GATA3		transcription regulator	-0,604	-0.545	0.000513	Aldh1a7,ANGPTL4,FSCN1,IL1RL1,LOX,MYO10,NFIL3,PPL,Prl2c2 (includes others),RGCC,Sp110 (includes others),TGM2	77 (12)
FABP4	1,800	transporter	-0,732	-0.549	0.00669	CD36,FABP4,FABP5,LIPE	109 (12)
SOX9		transcription regulator	-0,798	-0.555	0.0768	COL3A1,CYP26B1,DHCR24,H19,MYLK
KRAS		enzyme	-0,598	-0.571	9.05e-07	ANGPTL4,Anxa8,ASPN,AURKB,CCNB1,CCNB2,CDKN2B,COL3A1,CRYAB,DUSP1,ENPP1,FABP5,GGT5,ITGA8,ITGB3,KIF22,LAMA4,LAMA5,LBH,LOX,MKI67,MYLK,NEGR1,NKD1,PRC1,PSMB9,RAMP2,RRS1,SERPINE1,SLC43A3,TAGLN,TGM2,TINAGL1,TNC,TNIK,TOP2A	162 (19)
P38 MAPK (family)		group	-1,088	-0.575	0.000621	CD36,CD55,COL3A1,DIO2,DUSP1,EDN1,EDNRB,FABP4,IL1RL1,IRF7,ITGB3,SERPINE1,Tgtp1/Tgtp2,TOP2A,VLDLR	160 (21)
Sb202190		chemical drug	-0,308	-0.577	0.0688	ANGPTL4,CD55,FGFR2,LDLR,SERPINE1
TP53		transcription regulator	-0,771	-0.579	1.35e-13	ALDH1A2,ALDH1A3,ANGPTL4,ANKRD1,Anxa8,AURKB,CCNB1,CCNB2,CD36,COL3A1,CRYAB,CYP26B1,CYP51A1,DHCR24,DLGAP5,DNM1,DUSP1,DYSF,ECH1,EDN1,F2R,FABP4,FABP5,FDPS,FLRT2,FLT1,GADD45B,GPR176,H19,HDAC9,HMMR,HSPB7,Ifi204 (includes others),IL16,IRF7,ITGA8,KIF22,Kifc1/Kifc5b,KPNA2,LAMA5,LDLR,LOX,LSP1,MCM5,METRNL,MKI67,MVD,MYH10,MYO10,NCAPH,NEXN,NPR3,NPTX1,NUPR1,PBK,PCLAF,PFKFB3,PRC1,PSMB9,PTP4A3,RAMP2,SERPINE1,SLC6…	146 (16)
GW3965		chemical reagent	-0,534	-0.591	1.57e-06	APOD,CCNB1,DUSP1,FABP5,FDPS,LDLR,LIPE,MVD,MYLIP,PDK4,TOP2A,VLDLR	99 (12)
GCN2iB		chemical drug	-0,741	-0.6	0.0224	CAMK2A,CD36,COL3A1,ITGB3,PSMB9
RELB		transcription regulator	-0,827	-0.6	0.0688	ALDH1A2,FSCN1,ICOSLG,Ifi204 (includes others),PPL
CpG ODN 1826		chemical reagent	-0,788	-0.6	0.0295	ADRA1B,Ifit3/Ifit3b,IRF7,MYD88,Oas2	86 (12)
HNF1A		transcription regulator	-0,992	-0.6	0.108	Adh1,AHSG,BMP3,CD55,COL27A1,COL3A1,LDLR,SERINC2,SERPINE1,SH3KBP1,VLDLR
SMARCB1		transcription regulator	-0,876	-0.6	0.045	CDKN1C,FABP4,FGFR2,KIF11,MCM5,MYOM1,PPP1R3C
FOXO4		transcription regulator	-0,602	-0.602	0.000133	CDKN2B,CYP51A1,DHCR24,EDNRB,FABP4,FABP5,GADD45B,PTPRB,SERPINE1	78 (7)
NOTCH3		transcription regulator	-0,749	-0.606	2.48e-06	APOD,CD36,CDKN1C,COL15A1,COL3A1,COL5A3,DLGAP5,ITGA8,ITGB3,MYLK,PDK4,TAGLN,TMSB4X	114 (12)
olaparib		chemical drug	-0,828	-0.624	0.0305	CCNB1,DUSP1,IRF7,KLF2,PSMB9	118 (7)
EGR2		transcription regulator	-0,801	-0.63	0.000133	CISH,CYP51A1,DIO2,EPHA4,FDPS,ICOSLG,ITGB3,MVD,NFIL3,PPL,SPECC1,SQLE,TENT5C,TNIK
cisplatin		chemical drug	-0,854	-0.634	5.66e-05	ALDH1A3,ANKRD1,AQP1,CCNB1,CCNB2,CD34,CDKN1C,CDKN2B,DHRS3,DLGAP5,DUSP1,EDN1,FABP4,FBLIM1,FLT1,GAP43,HDAC9,KIF11,KPNA2,MCM5,MKI67,PBK,PDK4,SERPINE1,SLC6A6,SPAG5,SQLE,STARD4,TMSB4X,TNC,TOP2A	138 (16)
PLA2G10		enzyme	-0,436	-0.64	0.00648	CD36,DHRS3,HSPA4,KLF2,KPNA2,MKI67
miR-145-5p (and other miRNAs w/seed UCCAGUU)		mature microRNA	-0,234	-0.641	0.0231	FSCN1,IRF7,SERPINE1,TAGLN,XAF1	132 (7)
TRIM38		enzyme	-0,215	-0.647	0.00215	CD36,COL6A3,FABP4,HMMR,ICOSLG,LAMA4,TNC	132 (7)
tacrolimus		chemical drug	-0,473	-0.647	0.000174	APOD,CD36,CISH,COL3A1,EDN1,FABP4,GAP43,IL16,IL1RL1,LBH,MYH10,NPTX1,TNC	177 (21)
cigarette smoke		chemical toxicant	-0,893	-0.648	0.0234	ALDH3A1,BCHE,FABP5,H19,MYD88,Oas2,PTPRB,RAMP2,SERPINE1	109 (10)
mir-122 (includes others)		microRNA	-0,287	-0.655	0.00628	FBLIM1,FDPS,KIF11,MARK1,MVD,SQLE,TGM2	106 (7)
NUPR1	-0,680	transcription regulator	-0,458	-0.688	5.6e-05	ATP8B1,CCNB2,CDK15,CKAP2L,COL3A1,DHCR24,EPHA7,KIF11,MKI67,MYD88,MYH10,NFIL3,NRBF2,NUPR1,PFKFB3,RNF122,SERPINE1,SIPA1L2,SLC6A6,SPAG5	102 (7)
SIRT6		enzyme	-0,595	-0.689	0.0512	ANKRD1,CD36,COL3A1,IL1RL1,SERPINE1
Pam3-Cys-Ser-Lys4		chemical reagent	-0,937	-0.692	0.0231	ALDH1A2,CD55,ICOSLG,Ifi204 (includes others),IRF7,MYD88,SERPINE1,Tgtp1/Tgtp2	177 (19)
zeaxanthin dipalmitate		chemical - endogenous non-mammalian	-0,309	-0.707	0.0024	CISH,COL5A3,GADD45B,MYO10,NUPR1,PTGFR,PTP4A3,TGM2
epigallocatechin-gallate		chemical drug	-0,558	-0.707	0.0834	ADORA2A,EDN1,GADD45B,HMGCS2,ITGB3,LDLR,MKI67,PFKFB3,SERPINE1
ADRB (family)		group	-0,526	-0.711	2.23e-05	ANGPTL4,ANKRD1,CRYAB,CYP51A1,DIO2,FDPS,Ifit3/Ifit3b,LBH,MSMO1,MVD,Prl2c2 (includes others)	131 (12)
EGR3		transcription regulator	-0,553	-0.711	0.000295	CISH,HEG1,ICOSLG,INSC,ITGB3,NFIL3,PPL,SPECC1,TENT5C,TNIK
BMPR1A		kinase	-0,726	-0.721	0.00276	CCNB1,CCNB2,LAMA5,MKI67,NEGR1,SERPINE1,TAGLN	58 (7)
TGFBR2		kinase	-0,421	-0.722	0.000532	ADCY1,ADORA2A,ANGPTL4,CDKN2B,COL3A1,CRYAB,FGFR2,FLT1,GADD45B,ICOSLG,KCNJ8,MAP3K10,METRNL,NFIL3,SERPINE1,TAGLN	94 (15)
spironolactone		chemical drug	-0,576	-0.728	0.00824	AGTR2,COL3A1,DUSP1,EDN1,EDNRB,LOX	176 (22)
RB1		transcription regulator	-0,800	-0.737	0.000215	ASPN,AURKB,CCNB1,CDKN1C,DIO2,DLGAP5,DLK1,DMPK,DUSP1,FABP4,FLT1,GADD45B,GPR176,IL16,MCM5,PBK,PCLAF,RAMP2,SERPINE1	155 (18)
SPRYD7		other	-0,460	-0.762	0.00364	ALDH1A3,CD55,CYP51A1,FSCN1,HMGCS2,TMSB4X
IRF2		transcription regulator	-0,965	-0.762	0.0646	IRF7,PFKFB3,PSMB9,UBE2L6,USP18
TICAM1		other	-1,312	-0.769	3.56e-05	CMPK2,DUSP1,EDNRB,ICOSLG,Ifi204 (includes others),Ifit3/Ifit3b,Igtp,IRF7,MKI67,Mx2,SERPINE1	74 (12)
IMMUNOGLOBULIN (complex)		complex	-1,087	-0.785	8.87e-11	Adh1,ADRA1B,ALDH1A3,C1QB,CAMK2A,CD34,CDKN1C,CISH,CMPK2,COL3A1,COL6A3,DHX58,DNM1,DTX3L,DUSP1,DYSF,EDNRB,EPHA7,FGFR2,FGL2,ICOSLG,Ifi204 (includes others),IFI27L2,Ifit3/Ifit3b,IRF7,KALRN,KLF2,LDLR,LOX,LSP1,MKI67,MTURN,Mx2,MYD88,NEGR1,NFIL3,NUPR1,Oas1b,Oas2,PDK4,PFKFB3,PLAC8,PSMB9,SLC43A3,SLC6A6,Slfn8/Slfn9,SQLE,UBE2L6,USP18,VLDLR,XAF1	131 (15)
VCAN		other	-0,836	-0.788	0.00477	ANGPTL4,Anxa8,CD34,FABP5,METRNL,MYH10,TMEM204,XAF1
TCF3		transcription regulator	-0,989	-0.796	1.91e-08	Aldh1a7,CCNB1,CCNB2,CD55,CDKN2B,ENPP1,FGFR2,GADD45B,HMMR,Ifi204 (includes others),IL16,IL1RL1,KIF11,KLF2,MKI67,MSMO1,NFIL3,NUPR1,PLAC8,PRC1,PTPN13,TENT5C,TOP2A,VIPR2	26 (2)
COL18A1		other	-0,462	-0.808	0.00415	CD34,EDN1,EDNRB,F2R,ITGB3,SERPINE1	125 (18)
PRL		other	-1,183	-0.814	0.00215	CCNB1,CISH,CMPK2,DHX58,DTX3L,ICOSLG,IRF7,PTGFR,USP18,XAF1	119 (16)
palbociclib		chemical drug	-0,975	-0.816	0.00313	DUSP1,GADD45B,Ifi44,IRF7,KIF11,MKI67,USP18	68 (10)
SFTPA1		other	-0,638	-0.816	0.00229	ANGPTL4,IL1RL1,KLF2,LOX,PDK4,SERPINE1	157 (10)
MFSD2A		transporter	-0,391	-0.816	5.66e-05	COL15A1,CYP51A1,LDLR,MVD,STARD4,TGFBI
DOCK8		other	-1,194	-0.816	0.00197	CMPK2,EDN1,FGL2,Ifit3/Ifit3b,IRF7,Mx2
ARNT2	0,730	transcription regulator	-1,268	-0.816	0.0867	ANGPTL4,ARNT2,CMKLR1,Ifi204 (includes others),ITGB3,LCP1
SASH1		other	-1,268	-0.816	0.00163	CMPK2,EDN1,FGL2,Ifit3/Ifit3b,IRF7,Mx2
DNMT3B		enzyme	-0,638	-0.816	0.0273	CAMK2A,CD36,HDAC9,PPP1R3C,PRUNE2,RCAN2,SFRP4
HDAC1		enzyme	-0,755	-0.816	2.03e-05	CCNB1,CCNB2,CD34,COL6A3,DUSP1,F2R,FABP4,FLT1,KLF2,MCM5,NET1,NEXN,NKD1,PFKFB3,SERPINE1,TAGLN,TGM2,TOP2A	90 (17)
MAFB		transcription regulator	-0,842	-0.816	0.0226	ALDH1A3,CMKLR1,DLK1,PDK4,RAB3IL1,TAGLN
CCR2		G-protein coupled receptor	-1,106	-0.816	0.0113	ASPN,C1QB,COL6A3,TGFBI,TGM2,TNC	170 (16)
KLF11		transcription regulator	-0,922	-0.816	0.007	COL3A1,DIO2,EDN1,ITGB3,LOX,PDK4,SERPINE1	110 (10)
dexmedetomidine		chemical drug	-0,554	-0.816	0.000989	COL6A6,F2R,GNG4,ITGB3,MYD88,TNC	133 (7)
mir-133 (includes others)		microRNA	-0,457	-0.821	0.00184	CCNB1,CD34,FSCN1,TAGLN,TPM4,TRPS1
FGFR1		kinase	-0,966	-0.842	0.0426	COL3A1,LOX,MKI67,OLFML2A,TGFBI,TNC
TEAD4		transcription regulator	-1,183	-0.896	0.00105	CD34,COL3A1,EDN1,FABP4,FGFR2,FLT1,SAMD5,TAGLN	85 (7)
triamcinolone acetonide		chemical drug	-0,917	-0.898	5.33e-06	ANGPTL4,ANGPTL7,AQP1,ATP10A,DGKH,DUSP1,EPHA4,FGFR2,IRF7,LDLR,LSP1,RASL11B,RGCC,VLDLR	59 (5)
NKX2-1		transcription regulator	-1,096	-0.905	0.00902	AGTR2,AQP1,CDKN2B,DIO2,LSP1,NKD1,SERPINE1,TNC
STAT5A/B (family)		group	-1,079	-0.926	0.00138	CD36,CISH,DUSP1,EPHA4,F2R,MYD88,MYOM1,TMSB4X
NR4A1		ligand-dependent nuclear receptor	-0,875	-0.931	0.0732	APOD,CD36,FABP4,IL16,LDLR,PDK4,PPP1R3C,SERPINE1
mir-21 (includes others)		microRNA	-0,537	-0.969	2.44e-06	C1QB,CCNB1,CDKN2B,COL3A1,DHX58,DLGAP5,FGL2,ICOSLG,Ifi204 (includes others),ITGB3,MKI67,MYD88,NCAPH,Oas2,PBK,PRC1,Tgtp1/Tgtp2,TOP2A,UBE2L6	161 (20)
CXCL12		cytokine	-1,239	-0.97	0.102	CD36,CDKN1C,COL3A1,DMPK,F2R,ITGB3
EWSR1-FLI1		fusion gene/product	-0,705	-0.973	0.000151	CDKN2B,COL3A1,EDN1,MYH10,PTPN13,SAMD5,SERPINE1,TAGLN	78 (10)
losartan potassium		chemical drug	-0,766	-0.977	0.00295	Adh1,AGTR1,AGTR2,AQP1,CD36,COL3A1,EDN1,FLT1,SERPINE1	180 (24)
WNT5A		growth factor	-0,916	-0.987	0.000868	BMP3,BMPER,CD34,CD36,CRYAB,EPHA4,F2R,FABP4,FLT1,ITGB3,LCP1	160 (16)
tetrabromobisphenol A		chemical toxicant	-1,368	-1	0.0203	COL15A1,COL3A1,ITGB3,LOX
NC410		biologic drug	-1,006	-1	5.66e-05	CD36,CMPK2,DUSP1,EDNRB,GADD45B,KLF2,MYD88,TGFBI,TGM2
NB73		chemical reagent	-1,206	-1	0.0221	AURKB,CCNB1,CCNB2,DNM1
Bvht		other	-1,358	-1	0.0409	ALDH1A3,KCNJ8,LSP1,MYOM1
BNIP3L		other	-0,944	-1	0.0231	IL16,KIF11,PFKFB3,TOP2A
CDCA8		other	-0,823	-1	0.0474	ABTB2,HSPB7,PPL,TGM2
MGP		other	-0,884	-1	0.0072	FLT1,ICOSLG,TAGLN,TGFBI
IKBKE		kinase	-1,302	-1	0.0674	Ifi204 (includes others),Ifit3/Ifit3b,IRF7,PDK4
mir-802		microRNA	-0,567	-1	0.000646	EPHA4,F2R,GNG4,HEG1,ITGA8,ITGB3,MYL12B,MYLK,PDGFD
IFIH1		enzyme	-1,353	-1	0.0166	CISH,IRF7,Oas2,USP18	75 (12)
ITPR2		ion channel	-1,329	-1	0.0403	Igtp,NCAPH,PSMB9,Tgtp1/Tgtp2
STK11		kinase	-1,078	-1	0.104	COL3A1,ECM2,FGFR2,GADD45B,NET1,SERPINE1,TOP2A,VIPR2
HLCS		enzyme	-0,908	-1	0.0276	ACYP2,GGT5,LCP1,TGM2
1-methyl-4-phenyl-1,2,3,6-tetrahydropyridine		chemical toxicant	-1,166	-1	0.11	IRF7,LMCD1,MVD,PDK4
trans-hydroxytamoxifen		chemical drug	-0,910	-1	0.00223	ARNT2,CCNB1,COL15A1,DUSP1,ECH1,LOX,MATN2,PPP1R3C,TOP2A	82 (3)
ZFP36		transcription regulator	-0,575	-1.026	0.00223	CD36,COL3A1,KIF11,NHSL2,PBK,PRC1,TOP2A	121 (11)
HAVCR1		other	-1,010	-1.026	0.00223	CEMIP,FSCN1,MYH10,PFKFB3,PSMB9,TSPAN18,XAF1
BRCA1		transcription regulator	-1,136	-1.052	0.066	ALDH1A3,Anxa8,CCNB1,CCNB2,GADD45B,IRF7
Agtr1a		G-protein coupled receptor	-1,103	-1.067	0.00776	COL3A1,DUSP1,EDN1,SERPINE1	170 (20)
HAND1		transcription regulator	-0,921	-1.067	0.00402	EDN1,FABP4,FLT1,LIPE
NPPB		other	-0,766	-1.067	0.0212	ADRA1B,COL3A1,LDLR,MSMO1
LATS (family)		group	-0,959	-1.067	0.0182	ANKRD1,CYP26B1,EDN1,TAGLN	61 (7)
MEF2D		transcription regulator	-1,289	-1.067	0.0409	COL3A1,HDAC9,KLF2,MCM5
Scd1		enzyme	-0,894	-1.072	2.21e-07	Adh1,AHSG,Aldh1a1,ALDH1A2,ALDH1A3,ANGPTL4,CD36,DHCR24,DIO2,FABP5,LIPE,MVD,PDK4,SQLE,TNC	137 (15)
PD98059		chemical - kinase inhibitor	-0,551	-1.076	5.23e-06	AGTR1,ANKRD1,CCNB1,CD36,CD55,CDKN2B,COL3A1,DHRS3,DIO2,DUSP1,EDN1,EDNRB,F2R,FABP4,GAP43,ITGB3,KIF22,LAMA5,LDLR,MKI67,SERPINE1,SQLE,TAGLN,TOP2A	136 (20)
cerivastatin		chemical drug	-1,050	-1.082	0.0117	AGTR1,FDPS,KLF2,NET1,SERPINE1	145 (13)
MECOM		transcription regulator	-1,288	-1.091	0.00477	CDKN1C,HSPB7,ITGB3,SERPINE1
HDL (complex)		complex	-0,969	-1.103	0.00313	AGTR1,ITGB3,KLF2,LDLR,MYD88	173 (16)
NFATC2		transcription regulator	-1,376	-1.117	0.00613	CCNB1,CISH,CMPK2,CRYAB,EDN1,FGL2,Ifit3/Ifit3b,IRF7,Mx2	116 (9)
THPO		cytokine	-1,386	-1.131	0.00895	AURKB,CCNB1,CISH,CMPK2,ITGB3,USP18	139 (12)
Ro31-8220		chemical drug	-0,830	-1.131	0.0112	CD55,DUSP1,FABP4,SERPINE1	161 (20)
fluocinolone acetonide		chemical drug	-1,026	-1.134	7.75e-05	ANGPTL4,ANGPTL7,AQP1,BMP3,LSP1,RASL11B,RGCC
TRPS1	-0,650	transcription regulator	-0,919	-1.134	4.2e-05	AURKB,CCNB2,ENPP1,GABRA3,KIF11,RAMP1,TOP2A
MACROH2A1		other	-1,008	-1.134	8.67e-05	ALDH1A3,CD36,CDKN1C,CDKN2B,EDN1,IL16,IRF7,SERPINE1	92 (7)
NOS2		enzyme	-1,196	-1.134	0.0285	ALDH3A1,EDN1,FABP4,H19,Ifit3/Ifit3b,MCM5,Tgtp1/Tgtp2	154 (15)
cantharidin		chemical drug	-1,244	-1.134	0.0582	ARNT2,CYP51A1,DHCR24,GADD45B,Ifi204 (includes others),KLF2,MBD1,MSMO1,SQLE,TOP2A,TRPS1
MSB0011359C		biologic drug	-1,181	-1.134	0.000298	CMPK2,DUSP1,EDNRB,GADD45B,KLF2,TGFBI,TGM2
KLF4		transcription regulator	-1,446	-1.15	0.0002	BMPER,CCNB1,CD34,CDKN1C,CDKN2B,CHST15,DUSP1,FGFR2,FLT1,MYD88,PPL,SERPINE1,TAGLN,TNC,USP18	151 (21)
HMGA1		transcription regulator	-1,309	-1.15	0.0285	CRYAB,H19,KLF2,LIPE,MVD,STEAP3,TAGLN	79 (7)
ERBB4		kinase	-1,194	-1.151	0.0212	COL3A1,DUSP1,GAP43,TMSB4X,TNC	11 (2)
CEBPD		transcription regulator	-1,385	-1.154	0.00584	CCNB1,CCNB2,CDKN1C,COL6A3,FABP4,TNC,VLDLR	109 (12)
IGF1R		transmembrane receptor	-1,521	-1.163	0.0329	ANKRD1,CD36,COL3A1,DLK1,EDN1,H19,IL16,LIPE,SCARA5,TGFBI	152 (19)
mir-19 (includes others)		microRNA	-0,877	-1.168	0.0133	ADCY1,LDLR,MSMO1,MYLIP
verteporfin		chemical drug	-0,829	-1.172	0.00567	CCNB1,COL3A1,LOX,MKI67,SLC6A6	62 (7)
AICAR		chemical - endogenous mammalian	-1,212	-1.172	0.0475	CCNB1,COL3A1,MKI67,PDK4,SERPINE1
APOE		transporter	-0,889	-1.188	0.00508	ANGPTL4,APOD,C1QB,CD36,EDN1,F2R,FABP5,HMGCS2,HMMR,LDLR,MYLIP,PTP4A3,SERPINE1	168 (22)
INTERFERON ALPHA (family)		group	-1,772	-1.189	4.15e-07	BCHE,CCNB2,CISH,COL15A1,DHX58,ENPP1,F2R,HMMR,Ifi204 (includes others),Ifit3/Ifit3b,IRF7,MCM5,MYD88,MYLIP,NFIL3,Oas1b,Oas2,PBK,PRC1,PSMB9,Slfn8/Slfn9,TGM2,Tgtp1/Tgtp2,TPM4,UBE2L6,USP18	138 (15)
FBXW7		enzyme	-0,813	-1.192	1.57e-05	CD36,CDKN1C,COL3A1,FABP4,FGFR2,FLT1,IL1RL1,LDLR,LIPE,SERPINE1,SQLE	146 (23)
SIM1		transcription regulator	-1,657	-1.195	0.0428	ANGPTL4,ARNT2,CMKLR1,DIO2,Ifi204 (includes others),ITGB3,LCP1
wortmannin		chemical drug	-0,946	-1.195	0.0511	AGTR1,CD36,CDKN2B,COL3A1,F2R,GAP43,SERPINE1
IGG (complex)		complex	-1,017	-1.198	3.46e-05	CDKN2B,COL3A1,DUSP1,EDN1,FABP5,FGL2,FLT1,GADD45B,IL16,KLF2,LDLR,NPAS4,PLS3,PPL,SERPINE1,TNC,VIPR2	173 (21)
calcitriol		chemical drug	-1,209	-1.207	3.25e-08	ALDH1A2,CCNB1,CISH,COL3A1,COL6A3,DHCR24,DIO2,DUSP1,ECH1,EDN1,FABP4,FDPS,HSPB7,IRF7,KIF22,KPNA2,LBH,MCM5,MYD88,MYH10,NPTX1,NRBF2,NUPR1,OLFML2A,PBK,PCLAF,PDK4,PRC1,PTGFR,RGCC,RNF144A,SERINC2,SPAG5,TINAGL1	187 (20)
poly rI:rC-RNA		biologic drug	-1,843	-1.21	2.18e-06	CCNB2,CD36,CMPK2,DHX58,DIO2,DLK1,DTX3L,DUSP1,FGFR2,GADD45B,Ifi204 (includes others),Ifi44,Ifit3/Ifit3b,Igtp,IRF7,MKI67,Mx2,MYD88,NFIL3,Oas1b,Oas2,PFKFB3,PSMB9,PTPN13,SERPINE1,Slfn8/Slfn9,SQLE,STON2,TOP2A,USP18,XAF1	88 (14)
RBPJ		transcription regulator	-1,415	-1.247	5.41e-05	ALDH1A2,BMP3,CDKN1C,DUSP1,ENPP1,EPHA4,FDPS,HMMR,IL16,IRF7,MVD,PLAC8,PSMB9,TNC	110 (7)
E. coli B4 lipopolysaccharide		chemical toxicant	-1,644	-1.265	0.0111	AQP1,C1QB,CALML4,FBLIM1,FGL2,Ifi204 (includes others),Ifit3/Ifit3b,Igtp,LCP1,USP18	75 (12)
LEF1		transcription regulator	-1,345	-1.265	0.0163	ADAMTS6,ARHGAP20,ARRDC4,CDKN1C,DGKH,ICOSLG,KIF11,METRNL,NHSL2,SPECC1
topotecan		chemical drug	-1,037	-1.265	0.0357	CCNB1,CSMD1,EDN1,GADD45B,HMMR,Ifit3/Ifit3b,KALRN,MYH10,TOP2A,TP53INP2
ascorbic acid		chemical - endogenous mammalian	-1,389	-1.278	0.0383	CCNB2,ITGB3,LDLR,NUPR1,SERPINE1	168 (25)
TCF4		transcription regulator	-1,473	-1.32	3.56e-05	ANGPTL4,CCNB2,CD55,CDKN1C,CDKN2B,ENPP1,HMMR,Ifi204 (includes others),IL16,ITGB3,KALRN,LAMA4,MKI67,PLAC8,PRC1,RRS1,TENT5C
nitric oxide		chemical - endogenous mammalian	-1,461	-1.33	0.101	AGTR1,DUSP1,EDN1,FLT1,MKI67
LY294002		chemical drug	-0,816	-1.332	0.00832	AGTR2,CCNB1,CD36,CDKN2B,DHCR24,DUSP1,F2R,FLRT2,FLT1,ITGB3,NPTX1,SERPINE1,SPAG5,SQLE,TAGLN,TOP2A	178 (26)
RB (family)		group	-1,156	-1.342	0.00381	AURKB,CCNB1,FGFR2,H19,MCM5,TOP2A	117 (13)
HDAC3		transcription regulator	-1,254	-1.342	0.000912	CCNB1,CCNB2,CD34,CD36,CD55,SERPINE1,TAGLN,USP18	173 (22)
TGFB2-AS1		other	-0,930	-1.342	0.0117	ARRDC4,CDKN2B,LOX,RAMP1,TAGLN	43 (5)
CX3CL1		cytokine	-1,461	-1.342	3.96e-05	ALDH1A2,APOD,ASPA,CCNB2,COL3A1,FABP5,Ifi204 (includes others),Ifit3/Ifit3b,IRF7,MYLK,NDNF
memantine		chemical drug	-1,159	-1.342	0.0409	ADCY1,CAMK2A,EPHA4,HIP1,KALRN
hydroxypropyl-beta-cyclodextrin		chemical drug	-1,207	-1.342	0.0363	APOD,LAMA5,LDLR,MYLIP,VLDLR
phosphate		chemical - endogenous mammalian	-1,504	-1.342	0.0363	AHSG,DIO2,ENPP1,F2R,FGFR2
mycophenolic acid		chemical drug	-1,607	-1.346	0.0163	CD55,DUSP1,EDN1,LDLR,SERPINE1	156 (21)
T-5224		chemical reagent	-1,073	-1.36	5.33e-06	ABTB2,ADAMTS6,ANGPTL4,ARHGAP20,CYP51A1,FLRT2,GADD45B,LMCD1,MVD,PFKFB3,SQLE
curcumin		chemical drug	-1,198	-1.362	0.0637	AQP1,CCNB1,CD36,COL3A1,EDN1,H19,LIPE,LSP1,SERPINE1,TOP2A
tamoxifen		chemical drug	-1,391	-1.367	0.000466	AQP1,CD36,DLK1,EPHA4,F2R,FABP4,FGFR2,GAP43,H19,KIF11,LDLR,MKI67,NCAPH,RERG,TAGLN	166 (26)
miR-291a-3p (and other miRNAs w/seed AAGUGCU)		mature microRNA	-0,988	-1.395	0.0254	KPNA2,PBK,PCGF5,PRC1,TRPS1
simvastatin		chemical drug	-1,290	-1.395	0.00931	AHSG,CD55,EDN1,F2R,KLF2,LDLR,MKI67,MYH10,SERPINE1	169 (21)
mir-1 (includes others)		microRNA	-1,058	-1.4	0.062	Aldh1a1,EDN1,MYLK,PFKFB3,TRPS1
NR0B2		ligand-dependent nuclear receptor	-1,146	-1.4	0.0415	CD36,CYP51A1,DIO2,LIPE,PDK4,SERPINE1
dihydrotestosterone		chemical - endogenous mammalian	-1,746	-1.404	1.21e-10	Adh1,ALDH1A3,APOD,AQP1,CCNB1,CD36,CMKLR1,COL3A1,COL5A3,DHCR24,DIO2,F2R,FABP4,FSCN1,GAP43,IL1RL1,KALRN,KIF22,LAMA5,LDLR,LIPE,LOX,MARK1,MCM5,MYLK,PIMREG,PRUNE2,SFRP4,SQLE,STBD1,TGM2,TMSB4X,TP53INP2,VLDLR	195 (26)
FADD		other	-1,607	-1.406	0.00399	CD34,DHX58,GADD45B,IRF7,Mx2,NFIL3	27 (5)
nelfinavir		chemical drug	-1,706	-1.406	0.0127	FABP4,LIPE,NFIL3,NUPR1,VLDLR
valsartan		chemical drug	-1,126	-1.406	0.00477	AQP1,CD34,EDN1,FABP4,SERPINE1	167 (17)
CDKN1A		kinase	-1,237	-1.408	1.88e-07	ASPN,AURKB,CCNB1,CDKN2B,CRYAB,DLGAP5,DUSP1,IL16,ITGB3,MCM5,MKI67,PBK,PCLAF,PLEKHO1,PRC1,RAMP1,SERPINE1,SPAG5,TNC,TOP2A	123 (14)
FCGR2A		other	-1,805	-1.408	6.43e-05	Ifit3/Ifit3b,IRF7,Oas1b,SERPINE1,USP18,XAF1	85 (7)
TWIST1		transcription regulator	-1,656	-1.414	0.00665	APOD,DNM1,FGFR2,HEG1,ITGA8,ITGB3,TGFBI,USP18,XAF1
CYP1B1		enzyme	-1,383	-1.414	0.00159	Aldh1a7,ARNT2,IFI27L2,INSC,Prl2c2 (includes others),Slfn8/Slfn9,STEAP3,VLDLR
FOXA1		transcription regulator	-1,226	-1.414	0.00479	Adh1,AQP1,DUSP1,FGFR2,H19,NFIL3,PFKFB3,STBD1,TAGLN,VLDLR	109 (12)
H89		chemical drug	-1,155	-1.432	0.0555	ADORA2A,CD55,DUSP1,MKI67,NFIL3,SERPINE1
IFT88		other	-1,382	-1.446	0.0203	CYP51A1,FABP4,FDPS,MVD,XAF1
Cdkn2a		other	-1,640	-1.452	0.00475	AURKB,CDKN2B,DUSP1,FLT1,ITGB3,Kifc1/Kifc5b,MKI67,PSMB9,TGFBI	147 (18)
SND1		transcription regulator	-1,637	-1.48	0.00106	ALDH3A1,ANGPTL4,ASPA,ATP8B1,DLK1,Ifi204 (includes others),IQGAP3,Mirg,Nat8f3 (includes others),NXNL2
RBL2		other	-1,153	-1.491	0.0314	AURKB,CCNB1,CCNB2,CDKN1C,KPNA2	98 (12)
torkinib		chemical drug	-1,434	-1.492	0.0023	ANKRD1,AURKB,CCNB1,DHCR24,EDN1,KPNA2,MCM5,RGCC,TOP2A
IFN (family)		group	-1,807	-1.529	0.0156	DHX58,EDN1,Ifi204 (includes others),IRF7,Mx2,SERPINE1	108 (14)
rebemadlin		chemical reagent	-1,727	-1.539	0.0226	CCNB1,CCNB2,CRYAB,HSPA4,NUPR1,SQLE	108 (7)
TYK2		kinase	-1,940	-1.567	5.14e-06	CD36,CMPK2,DHX58,Ifi204 (includes others),Ifi44,Ifit3/Ifit3b,Oas2,PSMB9,Slfn8/Slfn9,Tgtp1/Tgtp2,TOP2A	114 (15)
ILF3		transcription regulator	-1,448	-1.633	0.00618	ALDH1A2,FABP5,FDPS,LDLR,MCM5,TNC	53 (5)
G PROTEIN ALPHA I (family)		group	-2,088	-1.664	0.000344	CMKLR1,F2R,Ifit3/Ifit3b,Igtp,LDLR,PSMB9,USP18
dimethyl sulfoxide		chemical drug	-1,927	-1.664	0.0278	B3GNT8,Ifi204 (includes others),NUPR1,RAMP1,UBE2L6,VLDLR
SNCA		enzyme	-1,613	-1.679	1.42e-05	Aldh1a1,CCBE1,DHRS3,DLK1,DNM1,DUSP1,FABP4,GAP43,GNG4,IRF7,KLF2,MARK1,METRNL,MKI67,Mx2,NPTX1,PLAC8,PSMB9,PTPRB,SERPINE1,STARD4	171 (22)
IFNG		cytokine	-2,281	-1.695	1.68e-13	ABTB2,ADORA2A,AGTR1,ALDH1A2,ALDH1A3,ANGPTL4,AQP1,ARNT2,C1QB,CD36,CD55,CDKN2B,CISH,CMPK2,DTX3L,DUSP1,EDN1,EDNRB,ENTPD2,F2R,FABP5,FGL2,FLRT2,FLT1,GADD45B,GGT5,HDAC9,HIP1,ICOSLG,Ifi204 (includes others),Ifi44,Ifit3/Ifit3b,Igtp,IL1RL1,IRF7,ITGB3,KLF2,LDLR,LOX,METRNL,Mx2,MYD88,MYH10,NUPR1,Oas1b,Oas2,PBK,PDK4,PFKFB3,PSMB9,PTPRB,RGCC,SERPINE1,SLC6A6,Sp110 (includes others),SQLE,Tgtp1/Tgtp2,UBE2L6,USP18,…	176 (18)
HOXA10		transcription regulator	-1,534	-1.709	0.000153	ALDH1A2,AQP1,BCHE,CDKN1C,CDKN2B,COL15A1,COL3A1,FLT1,ITGB3,MYLK,SFRP4
IFNB1		cytokine	-1,951	-1.714	1.55e-10	CMPK2,CRYAB,DHX58,F2R,ICOSLG,Ifi204 (includes others),IFI27L2,Ifit3/Ifit3b,Igtp,IRF7,ITGB3,MKI67,MYD88,NPTX1,Oas1b,Oas2,PDK4,PKP2,Slfn8/Slfn9,SQLE,STARD4,Tgtp1/Tgtp2,USP18,XAF1	72 (10)
NR1H4		ligand-dependent nuclear receptor	-1,740	-1.723	0.000565	ANKRD1,ATP8B1,COL15A1,COL3A1,DIO2,EDN1,FABP5,LAMA4,LDLR,LIPE,TGFBI,TGM2	167 (18)
PML		transcription regulator	-1,745	-1.724	0.00527	CDKN2B,Ifit3/Ifit3b,IRF7,LDLR,LIPE,Oas2,PDK4,PSMB9	164 (22)
cholesterol		chemical - endogenous mammalian	-2,033	-1.847	0.0137	COL3A1,FABP5,FDPS,FLT1,LDLR,MSMO1,RGCC,SQLE,STARD4	143 (14)
laduviglusib		chemical drug	-1,931	-1.89	0.000583	CYP51A1,DHRS3,FDPS,KLF2,MSMO1,MVD,SQLE	87 (11)
IFN ALPHA/BETA (family)		group	-2,246	-1.89	0.000583	FGL2,Ifi204 (includes others),IFI27L2,Ifit3/Ifit3b,IRF7,Mx2,Tgtp1/Tgtp2	128 (15)
GRIN3A		ion channel	-1,402	-1.89	0.0029	BMP3,GPR176,HDAC9,ITGA8,RCAN2,STARD4,VLDLR
IRF5		transcription regulator	-2,280	-1.912	0.000895	CMPK2,COL3A1,DHX58,Ifit3/Ifit3b,IRF7,Oas2,UBE2L6	85 (11)
PAX3-FOXO1		fusion gene/product	-1,840	-1.914	0.0834	CDKN1C,CDKN2B,DUSP1,FABP5,FGFR2,MYH10,MYOM1,PRC1,TOP2A
vorinostat		chemical drug	-1,988	-1.929	0.0241	CCNB1,CISH,CYP51A1,DUSP1,EDN1,FABP4,LDLR,MKI67,MVD,PTP4A3,TOP2A	174 (23)
MEF2A		transcription regulator	-2,331	-1.937	0.00066	ARHGAP20,EDN1,Ifi44,Ifit3/Ifit3b,IRF7,KLF2,Mx2	62 (6)
IFNA2		cytokine	-2,398	-1.938	0.000936	CDKN2B,CISH,CMPK2,ENPP1,IFI27L2,IRF7,MKI67,Mx2,TGM2,UBE2L6,USP18,XAF1	96 (14)
HTT		transcription regulator	-2,003	-1.941	1.63e-05	ACYP2,ADORA2A,AQP1,ASPA,BMP3,CALML4,CAMK2A,COL6A3,CRYAB,CYP51A1,DIO2,DNM1,DPYD,EDNRB,FDPS,GAP43,Ifi204 (includes others),LDLR,LOX,NFIL3,NPTX1,PDE1B,PSMB9,RRS1,TAGLN,TGFBI,TGM2,VIPR2	127 (12)
GLI1		transcription regulator	-1,913	-1.941	0.026	ALDH3A1,CMPK2,DIO2,GADD45B,IQGAP3,KCNJ8,LDLR,MKI67,MTURN,PDK4,PSMB9,TNC,TNIK,TRPS1
IFNA1/IFNA13		cytokine	-2,180	-1.944	0.0231	DHX58,IRF7,Tgtp1/Tgtp2,UBE2L6	65 (8)
miR-143-3p (and other miRNAs w/seed GAGAUGA)		mature microRNA	-1,594	-1.954	0.00306	FSCN1,PRC1,TAGLN,TOP2A
NONO		transcription regulator	-2,318	-1.964	0.00902	ATP10A,CMPK2,NUPR1,PDE1B,UBE2L6,USP18,XAF1
C1QA		other	-2,153	-1.964	0.0118	F2R,IRF7,Mx2,SERPINE1
ELK1		transcription regulator	-2,246	-1.967	0.0521	MYLK,NUPR1,PSMB9,TAGLN
VHL		transcription regulator	-1,824	-1.969	0.0294	C1QB,CDKN1C,GNG4,LOX,MYL12B,PFKFB3,TAGLN	95 (8)
miR-155-5p (miRNAs w/seed UAAUGCU)		mature microRNA	-1,504	-1.98	0.0201	AGTR1,CYP51A1,LCLAT1,MYD88,MYO10,PPL,SERPINE1
3p-hpRNA		chemical reagent	-2,237	-1.98	0.00896	DTX3L,PSMB9,UBE2L6,USP18
RIGI		enzyme	-2,330	-1.98	0.165	Ifi44,Ifit3/Ifit3b,IRF7,USP18
dasatinib		chemical drug	-1,927	-1.982	0.0403	ANKRD1,CCNB1,MKI67,SERPINE1	148 (19)
CUL3		enzyme	-1,832	-1.982	0.0361	AURKB,FLT1,PLS3,TAGLN
CISH	0,840	other	-1,826	-1.982	0.0429	CISH,EDN1,RGCC,TGFBI
IL21		cytokine	-2,461	-1.994	1.22e-06	CMPK2,FGL2,Ifi204 (includes others),Ifit3/Ifit3b,Igtp,IRF7,MKI67,Mx2,MYD88,Oas2,PSMB9,Slfn8/Slfn9,Tgtp1/Tgtp2,USP18	163 (18)
bee venom		chemical - endogenous non-mammalian	-2,164	-1.996	0.000309	CCNB1,Kifc1/Kifc5b,KLF2,MKI67,NFIL3,NUPR1,PRC1,TOP2A
BMS-690514		chemical drug	-1,833	-2	0.00402	CCNB1,CDKN1C,HSPA4,MCM5
PROM1		other	-1,903	-2	0.000688	DHCR24,FDPS,MVD,SQLE	21 (4)
FZD9		G-protein coupled receptor	-2,333	-2	0.000952	Ifi204 (includes others),IFI27L2,Ifi44,IRF7
MXD1		transcription regulator	-1,641	-2	0.0488	CCNB2,EDN1,MYD88,TOP2A
SIX2		transcription regulator	-2,099	-2	0.0276	CCNB1,CCNB2,CDKN1C,DLK1
TRIM28		transcription regulator	-2,096	-2	0.198	KLF2,PTGFR,SAMD5,XKR4
CTLA4		transmembrane receptor	-1,777	-2	0.0361	KPNA2,MKI67,TENT5C,TOP2A
TNK1		kinase	-2,368	-2	0.00047	Ifi204 (includes others),IRF7,Oas1b,Oas2	25 (4)
MNT		transcription regulator	-1,632	-2	0.0212	Aldh1a1,Aldh1a7,CD36,GADD45B
LMNB1		other	-1,952	-2	0.000924	CRYAB,CYP51A1,LDLR,MSMO1,SQLE,TGFBI	113 (7)
herbimycin		chemical drug	-1,785	-2	0.0125	DUSP1,F2R,SERPINE1,TAGLN	170 (21)
acetovanillone		chemical drug	-1,708	-2	0.0125	DUSP1,EDN1,SERPINE1,TAGLN	167 (19)
beta-carotene		chemical - endogenous mammalian	-1,728	-2	0.0118	ALDH1A2,Aldh1a7,FABP4,NPR3	137 (7)
cuprizone		chemical toxicant	-2,236	-2.043	0.00317	ASPA,BCHE,C1QB,CRYAB,FABP5,FDPS,LCP1,LSP1
U0126		chemical drug	-1,699	-2.072	0.0409	ANGPTL4,AQP1,CD36,CDKN1C,DUSP1,EDN1,EDNRB,FABP4,FGFR2,GADD45B,KIFC3,LDLR,SERPINE1,TGM2
SIX1		transcription regulator	-1,798	-2.111	1.4e-05	CD36,CDKN1C,CDKN2B,COL6A3,CRYAB,DMPK,KIFC3,LSP1,MYLK,MYOM1,TAGLN
RIPK2		kinase	-2,522	-2.121	0.00202	CD36,CMPK2,DHX58,IRF7,LDLR,MAP3K7CL,USP18,XAF1	149 (12)
SENP3		peptidase	-2,600	-2.121	3.21e-06	Ifi44,Ifit3/Ifit3b,IRF7,MYD88,Oas2,PSMB9,Sp110 (includes others),XAF1	131 (15)
CHROMR		other	-2,384	-2.121	0.00317	DHX58,DTX3L,MYD88,PFKFB3,SERPINE1,SQLE,USP18,XAF1
IRF9		transcription regulator	-2,476	-2.137	0.000115	CMPK2,Ifit3/Ifit3b,IRF7,Oas2,Slfn8/Slfn9,Tgtp1/Tgtp2,USP18,XAF1	105 (12)
methotrexate		chemical drug	-2,004	-2.138	0.000133	ADORA2A,C1QB,CCNB2,DLGAP5,DUSP1,ECH1,ENTPD2,GAP43,HMGCS2,KIF11,KPNA2,MCM5,PBK,SPAG5,SQLE,TOP2A	112 (7)
IRF1		transcription regulator	-2,572	-2.178	0.00665	AGTR2,CCNB1,CMPK2,FGL2,Ifi44,IRF7,PSMB9,Sp110 (includes others),XAF1	121 (16)
CGAS		enzyme	-2,567	-2.18	0.000108	Ifi204 (includes others),Ifi44,Ifit3/Ifit3b,IRF7,Mx2,Oas2,USP18,XAF1	74 (12)
triptolide		chemical drug	-1,881	-2.186	0.0831	CDKN2B,DUSP1,EDNRB,FLT1,MKI67
etoposide		chemical drug	-2,430	-2.2	0.0674	CCNB1,DUSP1,GADD45B,IRF7,PSMB9,TOP2A,UBE2L6,XAF1
IFNL1		cytokine	-2,568	-2.2	0.00415	CMPK2,F2R,PSMB9,UBE2L6,USP18,XAF1	136 (12)
STAT1		transcription regulator	-2,665	-2.204	8.72e-05	ALDH1A3,CMPK2,COL3A1,EDN1,FGL2,Ifi204 (includes others),Ifit3/Ifit3b,Igtp,IRF7,Mx2,MYD88,PSMB9,Slfn8/Slfn9,Sp110 (includes others),Tgtp1/Tgtp2,TNC,USP18,XAF1	121 (15)
GRIN2A		ion channel	-2,092	-2.213	0.0196	ADORA2A,FDPS,MVD,PLXNB1,SQLE
SP600125		chemical drug	-1,977	-2.218	0.0191	AQP1,CCNB1,CYP51A1,DUSP1,FABP5,LAMA5,LDLR,NUPR1,PDGFD,SERPINE1,Sp110 (includes others)	165 (20)
N-[(2Z)-3-(4,5-dihydro-1,3-thiazol-2-yl)-1,3-thiazolidin-2-yl idene]-5H dibenzo[a,d][7]annulen-5-amine		chemical reagent	-2,053	-2.219	0.0145	BCAR3,ECH1,PDK4,RERG,SERPINE1
1,1-diarylethylene-diammonium derivative		chemical reagent	-2,435	-2.236	0.00401	AURKB,CCNB1,CCNB2,IRF7,UBE2L6
JAK1/2 (family)		group	-2,636	-2.236	0.00828	IRF7,Mx2,NPTX1,PLAC8,PSMB9	62 (6)
CASC2		other	-2,030	-2.236	0.00145	CRYAB,FSCN1,LMCD1,TAGLN,TGM2
4933425B07Rik		other	-2,392	-2.236	0.000269	DHX58,Ifi44,Ifit3/Ifit3b,Oas2,Slfn8/Slfn9
SB203580		chemical drug	-1,740	-2.282	0.00589	AQP1,CCNB1,CD55,COL3A1,CRYAB,CYP26B1,CYP51A1,DUSP1,EDNRB,FLT1,IRF7,ITGB3,SERPINE1,TAGLN,TGM2	176 (25)
vidutolimod		chemical drug	-2,886	-2.333	8.71e-05	CMPK2,DHX58,IRF7,NUPR1,PFKFB3,PSMB9,UBE2L6,USP18,XAF1
25-hydroxycholesterol		chemical reagent	-2,372	-2.343	0.00243	APOD,FDPS,LDLR,MSMO1,STARD4,VLDLR	96 (9)
INSIG1		other	-1,941	-2.356	3.08e-06	CYP51A1,DHCR24,DLK1,FABP4,FABP5,FDPS,HMGCS2,LDLR,MVD,SQLE,STARD4	105 (8)
OGA		enzyme	-2,306	-2.385	4.91e-05	AGTR2,C1QB,CCBE1,CD36,CD55,CDKN1C,CDKN2B,EPHA4,FDPS,FSCN1,GFOD1,Ifit3/Ifit3b,IL1RL1,MSMO1,MYO10,STARD4,TGFBI,TNC	99 (7)
IL17A		cytokine	-2,785	-2.389	0.033	AGTR2,COL3A1,FGFR2,IL16,KLF2,LAMA4,LOX,METRNL,PTGFR,SERPINE1,Tgtp1/Tgtp2,TNC	186 (23)
arsenic trioxide		chemical drug	-2,476	-2.425	0.194	CYP51A1,DHCR24,FDPS,KIF11,MKI67,MSMO1,SQLE
CAT		enzyme	-2,210	-2.425	0.00081	CD36,HSPA4,SERPINE1,TAGLN,TNC,XAF1	170 (21)
TERT		enzyme	-2,663	-2.433	0.0144	ALDH1A3,F2R,Ifi44,Ifit3/Ifit3b,IRF7,Mx2,Oas1b,Oas2	83 (13)
N-ethyl-N-nitrosourea		chemical toxicant	-2,881	-2.433	0.000133	Ifi44,Ifit3/Ifit3b,IRF7,Mx2,Oas1b,Oas2,TGM2
PTEN		phosphatase	-2,380	-2.445	2.65e-06	ALDH1A2,ALDH1A3,AURKB,CCNB1,CCNB2,CDKN2B,COL15A1,COL27A1,COL3A1,COL5A3,DUSP1,EDN1,FABP4,FDPS,FGFR2,FLT1,GPR176,HIP1,IL1RL1,ITGA8,ITGB3,LDLR,MKI67,MTURN,MVD,NFIL3,PFKFB3,RAMP2,SERPINE1,SQLE	165 (20)
GLIS3		transcription regulator	-2,713	-2.449	1.76e-05	CCNB1,CCNB2,COL15A1,COL3A1,COL5A3,DIO2,IQGAP3,KIF11,PBK,PRC1	80 (7)
ELOVL3		enzyme	-2,462	-2.449	0.00174	COL3A1,COL6A3,HMGCS2,Ifi204 (includes others),MSMO1,MVD
JQ1		chemical reagent	-2,143	-2.449	0.0819	ADORA2A,CISH,DHCR24,MKI67,MVD,TOP2A
pyridostatin		chemical reagent	-2,901	-2.449	0.00152	CMPK2,DHX58,IRF7,PSMB9,UBE2L6,USP18	65 (9)
IFN BETA (family)		group	-2,959	-2.474	0.000135	CMPK2,DHX58,DUSP1,Ifi204 (includes others),Ifit3/Ifit3b,Igtp,IRF7,Mx2,Oas1b,Oas2,SERPINE1,Tgtp1/Tgtp2,USP18,XAF1	121 (16)
IFNAR1		transmembrane receptor	-2,927	-2.498	2.46e-05	CMPK2,DHX58,Ifi204 (includes others),Ifi44,Ifit3/Ifit3b,IRF7,Oas2,SERPINE1,SQLE,TGM2,UBE2L6,USP18,XAF1	123 (14)
TCF7		transcription regulator	-2,433	-2.524	4.35e-06	ADAMTS6,ARHGAP20,ARRDC4,CDKN1C,CISH,DGKH,DHCR24,FDPS,ICOSLG,KIF11,LDLR,METRNL,MSMO1,MVD,MYD88,NHSL2,NUPR1,SPECC1,SQLE
IFNAR (family)		group	-3,073	-2.55	1.15e-05	Ifi204 (includes others),Ifit3/Ifit3b,IRF7,Mx2,MYD88,Oas2,PSMB9,UBE2L6,USP18,XAF1	123 (15)
SPI1		transcription regulator	-2,845	-2.607	0.158	CCNB1,CCNB2,CDKN1C,CMPK2,IRF7,PSMB9,USP18
MAVS		other	-3,092	-2.63	0.0072	CMPK2,DHX58,Ifit3/Ifit3b,IRF7,Oas2,UBE2L6,USP18	82 (12)
APP		other	-2,955	-2.634	6.94e-06	C1QB,CALML4,CCNB1,CCNB2,CMPK2,CYP26B1,DHCR24,DNM1,DYSF,ECH1,EDN1,FLT1,GAP43,H19,Ifi204 (includes others),Igtp,IRF7,ITGB3,LDLR,Mx2,MYD88,NPTX1,Oas1b,PFKFB3,RAMP1,SERPINE1,Slfn8/Slfn9,SQLE,TAGLN,Tgtp1/Tgtp2,TOP2A,USP18,XAF1	151 (22)
KDM5B		enzyme	-2,380	-2.668	3.46e-05	CCNB1,DHCR24,DLGAP5,FABP5,FGFR2,HMMR,MCM5,NCAPH,PBK,PLS3,TOP2A	115 (12)
N-acetyl-L-cysteine		chemical drug	-2,443	-2.755	0.0478	AQP1,CD36,DUSP1,EDN1,SERPINE1,TAGLN,TNC,XAF1
ZBTB10		transcription regulator	-3,346	-2.759	2.99e-07	CD34,DHX58,DTX3L,FLT1,Ifi204 (includes others),IFI27L2,Ifit3/Ifit3b,Igtp,Mx2,MYD88,SERPINE1,Slfn8/Slfn9,Tgtp1/Tgtp2,XAF1
POR		enzyme	-2,542	-2.764	5.03e-07	Aldh1a1,ALDH1A2,Aldh1a7,CD36,CYP51A1,DHCR24,FDPS,GADD45B,LDLR,MSMO1,MVD,PDK4,PFKFB3,SQLE,STARD4
2-amino-5-phosphonovaleric acid		chemical - other	-2,890	-2.828	0.00231	DUSP1,GADD45B,HDAC9,ICOSLG,LBH,NPAS4,PLEKHO1,TSPAN18
molybdenum disulfide		chemical reagent	-2,613	-2.887	3.17e-06	CDKN2B,COL5A3,CRYAB,DMPK,HSPB7,LAMA5,LBH,LMCD1,MAP3K7CL,MYH10,PCDH10,TINAGL1
STING1		ion channel	-3,524	-2.928	2.82e-05	CMPK2,DHX58,Ifi204 (includes others),IFI27L2,Ifi44,Ifit3/Ifit3b,IRF7,Mx2,MYD88,PLEKHA4,PSMB9,USP18,XAF1	74 (12)
ifosfamide		chemical drug	-2,580	-3	0.000215	CCNB2,DLGAP5,KIF11,KPNA2,MCM5,PBK,SPAG5,SQLE,TOP2A
l-asparaginase		biologic drug	-2,929	-3.499	9.33e-11	AURKB,CCNB2,CDKN1C,CYP51A1,FDPS,KIF11,KIF22,Kifc1/Kifc5b,LDLR,MCM5,MSMO1,MVD,NCAPH,NUPR1,SQLE,TOP2A
IRF3		transcription regulator	-4,054	-3.522	3.47e-05	CMPK2,DHX58,Ifi204 (includes others),IFI27L2,Ifi44,Ifit3/Ifit3b,Igtp,IRF7,Mx2,Oas2,PLAC8,UBE2L6,USP18	77 (12)
IRF7	-0,870	transcription regulator	-4,182	-3.544	9.63e-06	CMPK2,DHX58,Ifi204 (includes others),Ifit3/Ifit3b,Igtp,IRF7,Mx2,Oas2,PLAC8,PSMB9,UBE2L6,USP18,XAF1	97 (12)
doxorubicin		chemical drug	-3,885	-3.694	4.35e-06	AURKB,CCNB1,CCNB2,COL3A1,DHX58,DLGAP5,DUSP1,EDN1,HSPB6,Ifit3/Ifit3b,IRF7,KIF11,KPNA2,MCM5,Oas2,PBK,PCLAF,PRC1,PSMB9,PTP4A3,SHISA4,SLC6A6,Sp110 (includes others),SPAG5,SQLE,TGM2,TOP2A,UBE2L6,USP18	132 (19)
4-CMTB		chemical reagent			0.104	FABP4
CAY10585		chemical reagent			0.0254	FLT1,PFKFB3
miR-98 inhibitor		chemical reagent			0.104	EDN1
tributyrin		chemical drug			0.0957	CD55,DUSP1,EDN1
13(S)-hydroxyoctadecadienoic acid		chemical - endogenous mammalian			0.104	SERPINE1
9-hydroxy-(S)-10,12-octadecadienoic acid		chemical - endogenous mammalian			0.0409	SERPINE1
12-hydroxy-5,8,10-heptadecatrienoic acid		chemical - endogenous mammalian			0.0882	DUSP1
octanoic acid		chemical - endogenous mammalian			0.0409	CD36,FABP4
11,12-epoxyeicosatrienoic acid		chemical - endogenous mammalian			0.0841	DUSP1,FABP4
5,6-epoxyeicosatrienoic acid		chemical - endogenous mammalian			0.0674	FABP4
beraprost		chemical drug			0.0332	COL3A1,EDN1
(5Z,13E)-11alpha-hydroxy-9,15-dioxoprost-13-enoic acid		chemical - endogenous mammalian			0.0409	FABP4
leukotriene D4		chemical - endogenous mammalian			0.0724	DUSP1,KLF2,PDK4
leukotriene A4		chemical - endogenous mammalian			0.0409	TNC
2-methylthio-ATP		chemical reagent			0.0674	SERPINE1
inosine		chemical - endogenous mammalian			0.0781	C1QB,GAP43,LCP1
O6-benzylguanine		chemical drug			0.0017	CCNB1,CCNB2,MKI67
8-(3-chlorostyryl)caffeine		chemical reagent			0.104	ADORA2A
NQO1-DT		other			0.0113	ALDH3A1,TP53INP2
tetrodotoxin		chemical drug			0.00769	BMP3,GPR176,HDAC9,ITGA8,RCAN2,STARD4,VLDLR
darusentan		chemical drug			0.00816	COL3A1,EDN1
S-nitroso-N-acetyl-DL-penicillamine		chemical reagent			0.0882	CCNB1,GAP43,LDLR
kynurenine		chemical - endogenous mammalian			0.0745	CCNB1,MKI67
L-methionine		chemical - endogenous mammalian			0.000151	AGTR1,AURKB,CCNB1,CCNB2,GADD45B,PRC1,TOP2A,TPM4	64 (6)
3-deoxy-2-octulosonic acid(2)-lipid A		chemical - endogenous non-mammalian			0.0621	DHCR24,SQLE
dextran sulfate		chemical drug			5.95e-05	CCNB1,CD36,IRF7,KIF11,LCP1,MCM5,MKI67,MYLK,NCAPH,PRC1,PTP4A3,SERPINE1,SPAG5,STEAP3,TGM2,TOP2A	174 (27)
glycerol		chemical - endogenous mammalian			0.0571	FABP4,LDLR
epothilone B		chemical drug			0.0477	MKI67,TOP2A
digoxin		chemical drug			0.0692	ANGPTL4,MKI67,SQLE
dexamethasone phosphate		chemical drug			0.0841	DUSP1,PDK4
ergosterol-5,8-peroxide		chemical - endogenous mammalian			0.0882	MYD88
SREBP (family)		group			0.0745	H19,LDLR
mycosporine-like amino acid		chemical reagent			0.0882	CEMIP
11beta-HSD1 inhibitor 10J		chemical reagent			0.0409	LOX
8-chlorophenylthio-adenosine 3',5'-cyclic monophosphate		chemical reagent			0.0674	CD36,DUSP1,LIPE
CYTOCHROME-C OXIDASE (complex)		complex			0.0882	AQP1
ST-4 SEC2 mutant superantigen		chemical reagent			0.0215	FABP5,LDLR	73 (10)
VBIT-4		chemical reagent			0.0882	USP18
NF-Y (complex)		complex			0.0145	CCNB1,CCNB2,COL5A3,TOP2A,VLDLR
ML290		chemical reagent			0.0841	COL3A1,COL6A3
ML221		chemical reagent			0.104	TAGLN
nitrofen		chemical toxicant			0.0374	AQP1,FGFR2,KCNJ8
wood smoke particle		chemical reagent			0.014	ALDH3A1,ARNT2,TAGLN
ProAgio		biologic drug			0.0409	LOX
betamethasone		chemical drug			0.0797	ASPA,TGM2
11-dehydrocorticosterone		chemical - endogenous mammalian			0.0215	LIPE,PDK4	105 (12)
deoxycorticosterone acetate		chemical drug			0.0243	COL3A1,EDN1,TNC
miR-29c-3p inhibitor		chemical reagent			0.0409	CEMIP
VH032		chemical reagent			0.095	LOX,VLDLR
SMTNL1		other			0.104	MYOM1,Prl2c2 (includes others)
C2CD5		other			0.0621	DIO2,KLHL13
bevacizumab		biologic drug			0.095	COL3A1,FLT1
rhodamine 6G		chemical toxicant			0.018	CCNB2,PRC1
cardiotoxin		chemical - other			0.0332	ANGPTL4,CDKN1C,EDNRB,H19,IL16,KPNA2,METRNL,SERPINE1
diphtheria toxin		chemical - endogenous non-mammalian			0.000497	ALDH1A2,COL3A1,COL6A3,KIF11,LSP1,PFKFB3,PLAC8,TGM2,TMEM132A
nanoliposome C6-ceramide		chemical reagent			0.0882	KLF2
soloxolone methyl		chemical reagent			0.0477	Ifi44,SERPINE1
belinostat		chemical drug			0.095	MYLIP,TOP2A
GON4L		transcription regulator			0.00384	CCNB1,CCNB2,MKI67
EOGT		enzyme			0.0113	CDKN1C,IL1RL1
ABLIM2		other			0.0409	TAGLN
AMOT		other			0.0882	ANKRD1
oblimersen		biologic drug			0.0724	DUSP1,GADD45B,IRF7
1alpha,20-dihydroxyvitamin D3		chemical - endogenous mammalian			0.0674	COL3A1
liraglutide		biologic drug			0.095	AGTR2,FGFR2
(20S,23)-dihydroxyvitamin D3		chemical - endogenous mammalian			0.0674	COL3A1
1R,20,23-trihydroxyvitamin D3		chemical - endogenous mammalian			0.0674	COL3A1
20S-hydroxyvitamin-d3		chemical - endogenous mammalian			0.0674	COL3A1
BC-11		chemical reagent			0.104	COL3A1
ceefourin-1		chemical reagent			0.0215	CD36,FABP4
MPT0B291		chemical reagent			0.0243	DLGAP5,HMMR,MKI67
SW016789		chemical reagent			0.0215	DUSP1,NPAS4
trichloroethylene		chemical toxicant			0.0806	COL3A1,DHCR24,PLS3
ZYG11B		other			0.0409	CCNB1
trans-cinnamaldehyde		chemical drug			0.104	CCNB1,SERPINE1
vitamin E		chemical drug			0.104	CD36,NFIL3,SERPINE1
lapachol		chemical - endogenous non-mammalian			0.0409	SERPINE1
SOS (family)		group			0.00121	ALDH1A3,BCAR3,FABP4,FBLIM1,FLRT2,HMMR,NET1,NFIL3,NPTX1,TPM4
DUB (family)		group			0.00321	LDLR,MYLIP
C4BP (complex)		complex			0.000905	CYP51A1,MSMO1,MVD
RAS HOMOLOG (family)		group			0.0745	IL16,ITGB3
P70 S6K (family)		group			0.105	GAP43,ICOSLG
RNA POLYMERASE II (complex)		complex			0.000109	ANGPTL4,CCNB1,CCNB2,CISH,DLGAP5,DUSP1,FABP4,FLT1,GADD45B,KPNA2,LDLR,PSMB9,TMSB4X,TOP2A	119 (10)
CALMODULIN (family)		group			0.0858	Aldh1a7,LINGO1,MYLK
PLD (family)		group			0.104	PTP4A3
RAS (family)		group			0.0674	CDKN2B,EDN1,LDLR,SERPINE1,TGM2
UBIQUITIN (family)		group			0.11	CRYAB,HSPA4
FIBRIN (complex)		complex			0.0797	SERPINE1,TAGLN
15-LOX (family)		group			0.104	CD36
HISTONE H3 (family)		group			0.000866	ADRA1B,ANKRD1,CCNB1,CCNB2,CDKN2B,COL3A1,DLGAP5,FABP4,FGFR2,FLT1,IFI27L2,IRF7,KLF2,MCM5,NKD1,TAGLN,TOP2A,TPM4,USP18	136 (15)
HDAC1/2 (family)		group			0.0409	MKI67
ROCK (family)		group			0.0692	COL3A1,FABP4,TAGLN
SMAD2/3 (family)		group			0.00206	CDKN2B,ITGB3,PFKFB3,SERPINE1,TAGLN,TGM2,TNC
MSK1/2 (family)		group			0.0674	DUSP1
beta-galactosidase		group			0.000166	COL3A1,COL6A3,EPHA7,FLRT2,MYH10
ETS (family)		group			0.0882	FLT1,SERPINE1
N-COR (family)		group			0.0958	CD36,DHRS3,FABP4,USP18
NYX-PCSK9i		chemical reagent			0.0409	LDLR
NS8593		chemical reagent			0.0882	SERPINE1
cinchonine		chemical - endogenous non-mammalian			0.0882	ATG16L2
sitagliptin		chemical drug			0.018	COL3A1,DHCR24,FABP4	132 (12)
propiconazole		chemical reagent			0.0409	Aldh1a1,Aldh1a7,CYP51A1
SMAD3/SMAD4 (complex)		complex			0.104	CDKN2B
STAT5B DIMER (complex)		complex			0.0882	CISH
NFKB2-RELB (complex)		complex			0.0674	DYSF
SMAD2/3/SMAD4 (complex)		complex			0.052	CDKN2B,IRF7,SERPINE1
linseed oil		chemical reagent			0.0621	FABP4,MYD88
SMAD2/3:SMAD4:TGIF:HDAC1		complex			0.0409	SERPINE1
SREBP1A,2:MVD gene		complex			0.0409	MVD
SREBP1A,2:NF-Y:SP1:CYP51A1 gene		complex			0.0409	CYP51A1
SREBP1A,1C,2:NF-Y:FDPS gene		complex			0.0409	FDPS
SREBP1A,2:SQLE gene		complex			0.0409	SQLE
PPARG:Fatty Acid:RXRA:Mediator:Coactivator		complex			0.00125	ANGPTL4,CD36,FABP4
CEBPB:CDKN2B Gene		complex			0.0409	CDKN2B
NuRD core		complex			0.0674	DIO2
BMAL1:CLOCK,NPAS2:SERPINE1 gene		complex			0.0409	SERPINE1
BMAL2:CLOCK		complex			0.0409	SERPINE1
DREAM complex:TOP2A gene		complex			0.0409	TOP2A
NOTCH3 coactivator complex:DLGAP5 gene		complex			0.0409	DLGAP5
CYP51A1 gene:EGR2:SREBF2 dimer		complex			0.0409	CYP51A1
NR1H2,3:RXR:NR1H2,3 ligand:MYLIP gene		complex			0.0409	MYLIP
KCNIP3:Mg2+:NPAS4 gene		complex			0.0409	NPAS4
NR1H2,3:RXR:NR1H2,3 ligand:APOD gene		complex			0.0409	APOD
WWTR1:SMAD2,3:SMAD4:SERPINE1 gene		complex			0.0409	SERPINE1
SMAD2,3:SMAD4:SP1:CDKN2B gene		complex			0.0409	CDKN2B
NPAS4 mRNA:miR-224-5p RISC		complex			0.0409	NPAS4
REST:NPAS4 gene		complex			0.0409	NPAS4
SRF:NPAS4 gene		complex			0.0409	NPAS4
NR3C1:(ALDO,11DCORST,CORST,CORT) dimer:NPAS4 gene		complex			0.0409	NPAS4
NPAS4:ARNT2,(NPAS4:ARNT,NPAS4:ARNTL):NPAS4 gene		complex			0.0409	NPAS4
aluminum hydroxide		chemical drug			0.104	CD34
TRI-AAT WITH 3' TCCCCGTACGGGCCA (family)		group			0.104	SERPINE1
RXR (family)		group			0.106	ANGPTL4,CD36,DLK1,PDK4
NUCLEAR FACTOR 1 (family)		group			0.11	ADRA1B,LOX
NB115		chemical reagent			0.00384	AURKB,CCNB1,CCNB2
macimorelin		biologic drug			0.0674	EDN1
ANGIOTENSIN II RECEPTOR TYPE 1 (family)		group			0.00799	EDN1,GAP43,SERPINE1	104 (10)
NCOR/LXR/RXR/OXYSTEROL/9 CIS RA (complex)		complex			0.0882	CD36,CYP51A1
APELA		other			0.104	KLF2
oleoyl-estrone		chemical drug			0.014	FABP4,LDLR,LIPE	66 (7)
gliquidone		chemical drug			0.0882	FABP4
propentofylline		chemical drug			0.0882	GAP43
hexa-D-arginine		biologic drug			0.0882	PTGFR
sucralose		chemical reagent			0.104	FABP4
GCR/GLUCOCORTICOID DIMER (complex)		complex			0.0227	CDKN1C,DUSP1,PDK4
T-TYPE CALCIUM CHANNEL (complex)		complex			0.0674	ENPP1
PDM2		chemical reagent			0.00541	CCNB1,MKI67
AMD1		enzyme			0.0674	TMSB4X
GAPDH		enzyme			0.0882	DUSP1,ENPP1,UBE2L6
PDCD5		other			0.0332	SERPINE1,TNC	56 (7)
Ifnl2/Ifnl3		other			0.0477	Oas1b,USP18
ICOSLG	-0,850	other			0.095	ICOSLG,IL1RL1
AKR1B1		enzyme			0.0571	FABP4,MKI67
ASGR1		other			0.0882	LDLR
Bc1		translation regulator			0.104	TAGLN
BGLAP		other			0.0433	DIO2,DLK1
Cma1		peptidase			0.0882	COL3A1
UHMK1		kinase			0.0409	AQP1
CYP1A1		enzyme			0.0262	IFI27L2,INSC,MYO10,PTP4A3,VLDLR
Cyp1a2		enzyme			0.0494	IFI27L2,INSC,VLDLR
GABPB1		other			0.104	IL16,TNC
H19	-2,400	other			0.0841	AQP1,COL3A1
H1-3		other			0.0409	H19
HOXA9		transcription regulator			0.0415	CD34,CD36,CISH,DLGAP5,ENPP1,SERINC2
CYP2C9		enzyme			0.0882	DUSP1
Ifit1		other			0.0674	USP18
LGALS7		other			0.0293	CCNB1,SERPINE1
Tbl1x		transcription regulator			0.104	USP18
Tle1		transcription regulator			0.0145	DUSP1,NUPR1
TLE1		transcription regulator			0.0409	DUSP1,NUPR1
HSD17B13		enzyme			0.0882	DPYD
STS		enzyme			0.0243	FABP4,LIPE,MYLK	94 (7)
CCNB1	0,920	enzyme			0.0113	CCNB1,CCNB2
MMP1		peptidase			0.093	FGFR2,SERPINE1,TAGLN
MUC16		other			0.104	CCNB1
MESP2:EPHA4 gene		complex			0.0409	EPHA4
MITF-M dimer:CCNB1 gene		complex			0.0409	CCNB1
PAX2:PLAC8 gene		complex			0.0409	PLAC8
H3-3A/3B		group			0.0247	C1QB,CD34,DLK1,DUSP1,KLF2
NORAD		other			0.0474	GADD45B,LMCD1,TAGLN
T3/TR/RXR (complex)		complex			0.0858	COL6A3,LDLR,RCAN2
Wy 40905		chemical reagent			0.111	GADD45B,Kifc1/Kifc5b,SERPINE1
IFN LAMBDA (family)		group			0.00265	Oas1b,Oas2,USP18
acyline		biologic drug			0.0882	DUSP1,FGFR2,GADD45B,LDLR
conjugated linoleic acid		chemical drug			0.0836	ANGPTL4,DUSP1,FABP4
SMAD (complex)		complex			0.018	ANGPTL4,CDKN2B,SERPINE1
RAF (family)		group			0.0323	EDN1,SLC43A3,TAGLN,TOP2A	30 (3)
camostat		chemical drug			0.0254	COL3A1,F2R
muraglitazar		chemical drug			0.0882	EDN1
MEDAG		other			0.0332	CD36,LIPE
MAFA		transcription regulator			0.00127	ADCY1,ALDH1A3,ANKRD1,CAMK2A,DLK1,MYLK,PTGFR,SERPINE1,STEAP3
GPRC6A		G-protein coupled receptor			0.0409	DIO2,LIPE
TASP1		peptidase			0.0332	CCNB1,CCNB2
FBXL6		enzyme			0.0374	CCNB1,CCNB2,MKI67	126 (7)
MIB2		transcription regulator			0.0254	ANKRD1,CCNB1	159 (15)
CLTA		other			0.0409	LDLR
selumetinib		chemical drug			0.111	EPHA4,EPHA7,FGFR2
shikonin		chemical drug			0.0212	CD34,CD36,TGM2	43 (4)
LINC00930		other			0.0409	PFKFB3
PNPLA1		enzyme			0.0524	FABP5,MKI67
RNASEL		enzyme			0.0353	IRF7,Oas2,USP18	62 (7)
ISGF3 (complex)		complex			0.0621	IRF7,UBE2L6
NADPH OXIDASE (complex)		complex			0.0797	EDN1,SERPINE1
PI16	-0,850	other			0.0409	MYLK
STAMBPL1		enzyme			0.0409	DUSP1
TMEM259		other			0.0674	CYP51A1
KLK4		peptidase			0.000574	CCNB1,CCNB2,CDKN2B,MKI67
LPIN1		phosphatase			0.0227	DLK1,FABP4,FDPS	84 (12)
SAMD8		enzyme			0.0898	FABP4,FABP5
CPT1C		enzyme			0.0433	CD36,PDK4
PDE8A		enzyme			0.000109	CYP51A1,FDPS,LDLR	83 (5)
FAM168A		other			0.0674	CCNB1
PDCD10		other			0.0571	KLF2,SERPINE1
MLYCD		enzyme			0.018	CD36,PDK4
BSCL2		other			0.00107	ANKRD1,CD36,FABP4,IL1RL1,MARK1,PSMB9
NPC1		transporter			0.0945	CYP51A1,FABP5,LDLR,MVD,MYLIP
MTNR1A		G-protein coupled receptor			0.0674	DIO2
CBX7		other			0.026	ALDH1A3,ANKRD1,CDKN2B
RALGAPA1		other			0.104	COL3A1
OLFM2		other			0.104	TAGLN
WDR73		other			0.018	FLT1,ITGA8
MTDH		transcription regulator			9.66e-05	ANGPTL4,CD36,CDKN1C,DPYD,FGFR2,HMGCS2,LDLR,MKI67,MSMO1,PLS3,SERPINE1	114 (13)
WWTR1		transcription regulator			0.0995	ANGPTL4,IRF7,LAMA5,NEGR1,SERPINE1
PCBP3		transcription regulator			0.0409	PFKFB3
TET3		enzyme			0.0958	ANKRD1,IRF7,SFRP4,TGM2
C9orf72		other			0.0841	EDN1,EDNRB
IDH3B		enzyme			0.0409	PFKFB3
SLC22A5		transporter			0.11	COL3A1,TGFBI
ABLIM3		other			0.0409	TAGLN
AHI1		other			0.0898	CDKN1C,LMCD1
ZBED2		transcription regulator			0.0215	CMPK2,IRF7	49 (5)
CHI3L1		enzyme			0.00497	C1QB,CCNB1,DLGAP5,EDNRB,SERPINE1,TNC
SNHG15		other			0.0113	CDKN2B,KLF2	28 (4)
AMOTL2		other			0.104	ANKRD1
GRAMD1B		transporter			0.0674	SQLE
GRAMD1A		transporter			0.0674	SQLE
IPMK		kinase			0.0781	FGL2,IL1RL1,ITGB3
SUCNR1		G-protein coupled receptor			0.0797	COL3A1,LAMA5
RNF185		enzyme			0.0882	CYP51A1
EBF2		transcription regulator			0.0153	DIO2,ENTPD2,SFRP4
cis-urocanic acid		chemical drug			0.014	CD55,CRYAB,GADD45B
FAM83A		other			0.0898	FABP4,LIPE
TRMT6		other			0.104	HMGCS2
RNASEH2A		enzyme			0.000385	Ifi204 (includes others),IFI27L2,Ifi44,Ifit3/Ifit3b,IRF7,USP18
GFRAL		transmembrane receptor			0.0674	LIPE
RETSAT		enzyme			0.0674	FABP4
AVL9		other			0.0674	CCNB1
PRDM5		transcription regulator			0.0587	CEMIP,GADD45B,MYD88,TINAGL1
PRKAG3		kinase			1.57e-05	ANGPTL4,ANKRD1,Anxa8,AQP1,CD36,CD55,CDKN1C,KLF2,LMCD1,RAMP1,RGCC,SH3KBP1
LINC00924		other			0.00321	CD36,FABP4	83 (7)
SAPCD2		other			0.0882	CCNB1
DKK3		cytokine			0.0215	CDKN2B,TAGLN
ZNF451		enzyme			0.0113	CDKN2B,SERPINE1
SERPINA6		other			3.12e-07	ADORA2A,CALML4,CDKN2B,CYP51A1,DHCR24,F2R,FDPS,GRIA4,LDLR,LIPE,MSMO1,MVD,NKD1,SQLE,STARD4	133 (7)
DENND5B		other			0.0882	CD36
CASZ1		enzyme			0.0542	EDN1,ENPP1,RAMP1
SLC35D3		transporter			0.0433	DIO2,LIPE
TMEM184A		other			0.0409	DUSP1
NUP205		other			0.104	ANKRD1
MARCHF6		enzyme			0.00321	DIO2,MSMO1
ENTPD2	-0,650	enzyme			0.104	SERPINE1
DDX43		enzyme			0.0882	H19
ABRA		other			0.104	TAGLN
SLC13A5		transporter			0.104	CCNB1
KDM3B		enzyme			0.000344	APOD,DGKH,DLGAP5,KALRN,MYLK,PRUNE2,SPAG5
TELO2		other			0.0882	IRF7
CD1 (family)		group			0.014	CYP51A1,FDPS,MSMO1
UBR2		enzyme			0.0212	KLF2,LCP1,RGCC
SEMA4A		other			0.104	PLXNB1
MYLIP	-0,910	enzyme			0.000109	LDLR,MYLIP,VLDLR
SMOC2		other			0.0409	AURKB,CCNB1
THAP11		transcription regulator			0.0254	LCP1,LOX
YTHDC2		enzyme			0.0898	CMPK2,XAF1
HISTONE H4 (family)		group			0.0145	ANGPTL4,FLT1,GADD45B,KALRN,KLF2,NEGR1,TAGLN	49 (7)
METTL4		enzyme			0.0293	LOX,TGFBI
YIPF6		other			0.00816	DIO2,LIPE
RNF138		enzyme			0.0841	GADD45B,SPECC1
ADAMTS18		peptidase			0.0278	FBLIM1,FGFR2,LAMA5
linsitinib		chemical drug			0.0293	COL5A3,SERPINE1
RRP1B		transcription regulator			0.0958	CCNB2,KIF11,MCM5,TOP2A
SELENOS		other			0.0674	CD36,FABP4
SLC30A7		transporter			0.0571	CD36,CD55
PRKD3		kinase			0.0882	CDKN2B
ROR (family)		group			0.0882	NFIL3
RELAXIN (family)		group			0.0882	CD36,EDN1
GPR39		G-protein coupled receptor			0.0103	EDN1,LIPE,SERPINE1	132 (16)
OXGR1		G-protein coupled receptor			0.0882	LIPE
SLC2A11		transporter			0.018	DLK1,FABP4	122 (15)
ERFE		other			0.0841	CD36,FABP4
COL1A1		other			0.105	COL3A1,EDN1
GRAMD1C		transporter			0.0674	SQLE
MASTL		kinase			0.0569	MYH10,SERPINE1,TPM4
C1QL3		other			0.104	CD36
SKIC2		enzyme			0.052	SLC6A6,SQLE,VLDLR
CCBE1	0,680	other			0.0745	BMPER,TNC
VGLL3		other			0.026	ANKRD1,GADD45B,IRF7
CHD1L		enzyme			0.0882	MYLK
ATRIAL NATRIURETIC PEPTIDE (family)		group			0.00321	EDN1,SERPINE1,TNC	92 (11)
CMKLR1	-1,100	G-protein coupled receptor			0.0013	CCNB2,CD55,LIPE,TAGLN
TRIM31		enzyme			0.0477	CD36,PDK4
BCO1		enzyme			0.0433	CD36,FABP4
AMOTL1		other			0.0882	ANKRD1
SATB2		transcription regulator			0.0751	ENPP1,FABP4,ITGA8
ABHD6		enzyme			0.00541	CD36,FABP4
NEK7		kinase			0.0215	EDN1,RGCC
LIN9		other			0.0745	CCNB1,DLGAP5
CLIC1		ion channel			0.104	CD55,CHST15,RELT,SERPINE1
NAP1L2		other			0.0409	CDKN1C
MEX3A		other			0.0394	ANGPTL4,CD36,PDK4
HNF1A-AS1		other			0.0841	H19,KIF22
PBRM1		other			0.0569	CCNB1,CCNB2,TMEM132A
CDC73		other			0.095	H19,HMGCS2
SLC2A10		transporter			0.018	DLK1,FABP4	122 (15)
FFAR1		G-protein coupled receptor			0.0621	CD36,FABP4
OSBPL9		other			0.0674	SQLE
TMEM165		other			0.0375	ASPN,SERPINE1
CA1		enzyme			0.0674	ALDH1A2
LUCAT1		other			0.0243	ALDH3A1,CDKN1C,PDK4
STK40		kinase			0.0409	ALDH1A2,C1QB,DLK1,FABP4
FOXG1		transcription regulator			0.0433	CDKN2B,SERPINE1
TRMT61A		enzyme			0.104	HMGCS2
NELFCD		other			0.00611	CCNB2,DLGAP5,TOP2A
PTGR2		enzyme			0.0409	FABP4
MTNR1B		G-protein coupled receptor			0.0674	DIO2
DHCR24	1,320	enzyme			0.0524	IFI27L2,IRF7
SELENOI		enzyme			0.0674	LIPE
KLHL21		enzyme			0.0882	DUSP1
MLXIP		transcription regulator			0.0674	ARRDC4
TMEM120A		ion channel			0.0254	IRF7,Mx2	66 (10)
SULT2B1		enzyme			0.018	CCNB1,VLDLR
ZC3H12B		other			0.018	CCNB1,CCNB2
WNT16		other			0.0375	ANKRD1,TAGLN	60 (7)
CLEC12A		other			0.000406	Ifit3/Ifit3b,IRF7,USP18	75 (10)
SBDS		other			0.00085	COL27A1,DPYD,GABRE,GADD45B,GAP43,MYD88,TNC
ZFP57		transcription regulator			0.0293	DLK1,H19
SH3RF2		enzyme			0.104	MKI67
LY6K		other			0.0254	CD34,SERPINE1
SGMS1-AS1		other			0.104	MYLIP
C7orf50		other			0.0017	LDLR,MVD,SQLE	82 (4)
ZYG11A		other			0.0409	CCNB1
TRK RECEPTOR (family)		group			0.0882	EDN1
SFTA1P		other			0.0409	TPM4
ROR1		kinase			0.0569	AURKB,SERPINE1,TOP2A
GPR151		G-protein coupled receptor			0.0674	ANGPTL4,TGFBI
soy isoflavones		chemical drug			0.0898	CCNB2,MKI67
FOCAL ADHESION KINASE (family)		group			0.11	CDKN1C,TAGLN
beauvericin		chemical reagent			0.0293	COL3A1,LOX
black raspberry extract		chemical drug			0.0117	ADAMTS6,HIP1,HMMR,MYO10,PCLAF,PLS3
VLDL (complex)		complex			0.104	SERPINE1
GW 9508		chemical reagent			0.0882	AHSG
masitinib		chemical drug			0.0674	DHCR24
EIF2B5		translation regulator			0.00332	CCNB2,DUSP1,LDLR,TAGLN	79 (7)
telapristone acetate		chemical drug			0.000574	AURKB,CCNB2,KIF11,TOP2A	7 (2)
alisertib		chemical drug			0.0524	CD36,PDK4
defibrotide		biologic drug			0.0882	SERPINE1
low molecular weight heparin		chemical drug			0.0375	FLT1,HMGCS2	52 (5)
NAE1		enzyme			0.0692	AURKB,CDKN2B
macitentan		chemical drug			0.0215	ANKRD1,EDN1	154 (16)
black cohosh extract		chemical drug			0.0409	SERPINE1
danusertib		chemical drug			0.104	CCNB1
PDE4 (family)		group			0.0126	CYP51A1,FDPS,LDLR	109 (9)
CASEIN (family)		group			0.104	ASPA
TNF (family)		group			0.00251	CMPK2,DHX58,DTX3L,IRF7,MYD88,PSMB9,SERPINE1,TGM2,UBE2L6,USP18,XAF1	154 (15)
COLLAGEN TYPE IV (complex)		complex			0.000952	DPYD,ITGB3,SERPINE1,TAGLN
PPP2C (family)		group			0.0409	CDKN2B,DUSP1
SRA1		transcription regulator			0.0103	DIO2,FABP4,LIPE	57 (6)
TRH		other			0.0409	DIO2,DUSP1,F2R
SEMA5A		transmembrane receptor			0.104	GAP43
DLAT		enzyme			0.0409	CISH
GAB2		other			0.0353	CD34,ITGB3,SERPINE1	159 (16)
CSNK1E		kinase			0.104	SERPINE1
MEIS2		transcription regulator			0.095	ALDH1A2,CDKN2B
Cyp2c23		enzyme			0.0571	ASPA,CCNB2
MAX		transcription regulator			0.0688	CCNB1,CDKN2B,EDN1,GADD45B
cucurbitacin E		chemical - endogenous non-mammalian			0.0882	CCNB1
BMS-754807		chemical drug			0.0477	EPHA4,MKI67
voxtalisib		chemical drug			0.0674	TGM2
LPXN		transcription regulator			0.104	TAGLN
NCOR2		transcription regulator			0.0882	AQP1,HMGCS2,KLF2,XPNPEP2
SF3B1		other			0.00274	COL3A1,COL5A3,ITGB3,TNC
SOX7		transcription regulator			0.104	FLT1,PPL,TGFBI
E2F5		transcription regulator			0.0898	AURKB,SERPINE1
HOXA11		transcription regulator			0.0692	ITGA8,KLF2
PRCC		other			0.0409	SERPINE1
vistusertib		chemical drug			0.0882	MYD88
Yi-Gan San		chemical drug			0.0674	DNM1
PGF		growth factor			0.0072	ANGPTL4,EDN1,FLT1,SERPINE1	154 (22)
GSK0660		chemical reagent			0.018	C1QB,PDK4
NELFB		other			0.0692	GADD45B,IFI27L2
AKTIP		other			0.0212	COL23A1,COL3A1,TNC	76 (7)
DDX21		enzyme			0.0477	SERPINE1,TGM2
GPC3		other			0.0882	LDLR
DGKD		kinase			0.0674	CCNB1
NFATC4		transcription regulator			0.105	COL3A1,FABP4
HOXB8		transcription regulator			0.00541	MYLK,TAGLN
DYNLRB1		other			0.0409	SERPINE1
HSPB1		other			0.095	CCNB1,CCNB2
BAK1		transporter			0.095	IRF7,Oas1b
ACTL6A		other			0.105	CCNB1,CCNB2
NOTCH4		transcription regulator			0.0314	CDKN1C,SERPINE1,TAGLN	84 (7)
SIRT2		transcription regulator			0.0294	MVD,SERPINE1,SQLE	77 (7)
GIP		other			0.0858	Ifit3/Ifit3b,SERPINE1,Tgtp1/Tgtp2
GALNS		enzyme			0.104	GAP43
ATP1A1		transporter			0.0882	LDLR
GNA14		enzyme			0.00915	ANKRD1,ENPP1,FLT1,NFIL3,NPR3
DNAJC14		other			0.0409	AGTR1
PTPRG		phosphatase			0.0674	CD34
JUNB		transcription regulator			0.0148	C1QB,DUSP1,IL1RL1,ITGB3,LIPE,MVD,SERPINE1	118 (10)
NUDT16L1		other			0.0145	ANKRD1,EDN1
PAIP2		translation regulator			0.0409	CAMK2A
CNGA2		ion channel			0.0674	CYP26B1
NREP		other			0.0477	COL3A1,TAGLN
FAM3C		cytokine			0.0254	COL3A1,LOX
ALB		transporter			0.0231	CCNB1,CDKN1C,EDN1,EDNRB	182 (18)
PCSK9		peptidase			1.29e-06	C1QB,CD36,FABP4,Ifi204 (includes others),IFI27L2,Ifit3/Ifit3b,IL1RL1,IRF7,LDLR,MYLK,PCLAF,PLAC8,PLEKHO1,RGCC,TENT5C,TMSB4X	106 (7)
IBSP		other			0.104	ITGB3
ADRA2B		G-protein coupled receptor			0.00541	FLT1,MKI67
PXDN		enzyme			0.0126	DUSP1,LOX,NFIL3
INHBB		growth factor			0.0294	COL3A1,SERPINE1,TNC	104 (11)
CCNC		enzyme			0.018	CD36,FABP4,LIPE
PTPRF		phosphatase			0.104	GGT5
POLR2A		enzyme			0.0607	ALDH1A3,GAP43,TGM2,TMSB4X
MCL1		transporter			0.0571	AURKB,CCNB1
SPOP		other			0.0565	DHCR24,DUSP1,IRF7,KLF2,MVD
FABP3		transporter			0.095	SERPINE1,TOP2A
PDGFB		growth factor			0.0429	AQP1,COL3A1,KLF2,TNC
ITGAV		transmembrane receptor			0.0882	CD36,ITGB3,SERPINE1
CDK9		kinase			0.00206	CCNB1,GAP43,PDK4,SERPINE1,TGM2,TMSB4X	78 (9)
MDK		growth factor			0.0374	MKI67,RELT,TAGLN
SOD2		enzyme			0.0882	CCNB1,MARK1,SERPINE1,SHISA4
HPGD		enzyme			0.0882	Aldh1a1
MBTPS1		peptidase			0.0433	FDPS,LDLR
FSHR		G-protein coupled receptor			0.0203	CD55,DUSP1,FABP5,NPR3	128 (10)
RORA		ligand-dependent nuclear receptor			0.045	CCNB1,CD36,CISH,DHCR24,GADD45B,PPP1R3C,VLDLR
GRB7		other			0.104	MYD88
MED14		transcription regulator			0.00265	CD36,DUSP1,FABP4	78 (3)
MSTN		growth factor			0.00477	ADAMTS6,ANGPTL4,DIO2,ITGB3,LOX,PCDH10,SERPINE1,TNC	163 (23)
LATS2		kinase			0.111	ALDH1A3,AURKB,CCNB1
EHHADH		enzyme			0.0433	CD36,PDK4
SURF4		other			0.0882	LDLR
IDH1		enzyme			0.0156	DHCR24,FABP4,LDLR,MYLIP,VLDLR	93 (7)
LINC00707		other			0.104	SERPINE1
LINC00958		other			0.0882	MKI67
RAB11B-AS1		other			0.0674	ANGPTL4
LRAT		enzyme			0.0375	CCNB1,PDK4
PTBP1		enzyme			0.1	LDLR,TPM4
APOB		transporter			0.0314	CD36,FABP4,PSMB9	98 (7)
(-)-arctigenin		chemical reagent			0.0621	MYLK,PDK4
ADAM10		peptidase			0.00821	AHSG,CAMK2A,CRYAB,HIP1,ICOSLG,Ifi204 (includes others),RAMP2
DLX1		transcription regulator			0.104	BMPER,SERPINE1,TGFBI
MYF6		transcription regulator			0.0882	ANGPTL4,IL16,METRNL,SERPINE1
cyproconazole		chemical toxicant			0.0674	GADD45B
recombinant interferon gamma		biologic drug			0.0882	FGFR2
OSMR		transmembrane receptor			0.000924	CISH,DHX58,GAP43,Igtp,Mx2,PSMB9	112 (13)
SPTBN1		other			0.0409	MKI67,PFKFB3
EDN3		other			0.0692	CDKN1C,ITGB3
LRRFIP2		other			0.0188	AQP1,CEMIP,EDNRB,SERPINE1,TNC	136 (7)
GSTA4		enzyme			0.0882	CCNB1
DMD		other			0.000599	ANKRD1,ARHGAP20,C1QB,CMYA5,COL23A1,COL3A1,H19,HSPB6,PDK4,PPP1R3C,TMSB4X
Ces2a		enzyme			0.0375	CD36,FABP4
PRKG1		kinase			0.026	COL3A1,SERPINE1,TAGLN	177 (22)
RIPPLY2		other			0.104	EPHA4
PTPRD		phosphatase			0.0621	PSMB9,TAGLN
ZSCAN18		other			0.0409	TP53INP2
Pzp		other			0.0113	LDLR,VLDLR
CHMP2B		other			0.018	GAP43,GRIA4
MAPT		other			0.00979	C1QB,CAMK2A,CCNB1,GAP43,HDAC9,Ifi204 (includes others),Ifi44,Ifit3/Ifit3b,Igtp,IRF7,LCP1,Mx2,SERPINE1,SLC43A3,Slfn8/Slfn9,TENT5C,USP18	157 (17)
RNF180		enzyme			0.0674	PCDH10
16:0/20:4 phosphatidylcholine		chemical - endogenous mammalian			0.0674	CCNB1
18:2 lysophosphatidic acid		chemical - endogenous mammalian			0.104	ANGPTL4
BCL2L11		other			0.0882	CD36,HDAC9
H1-2		other			0.0674	CISH,DIO2
NUMB		other			0.1	CCNB1,Ifi204 (includes others)
MPZ		other			0.0841	MVD,SQLE
perchlorate		chemical reagent			0.105	COL5A3,VLDLR
NFYB		transcription regulator			0.00268	CCNB1,CCNB2,COL5A3,FGFR2,FLRT2,GDF6,GRIA4,H2BC9,PCLAF,SPECC1,TOP2A	70 (7)
CDK5R1		kinase			0.026	IRF7,SERPINE1,TOP2A	130 (9)
CLTB		other			0.0409	LDLR
RLIM		enzyme			0.0433	CDKN2B,SERPINE1
SIAH2		transcription regulator			0.093	CD36,FABP4,SERPINE1
TICAM2		other			0.1	ICOSLG,IRF7
P4HA2		transporter			0.104	COL3A1
PAM		enzyme			0.0882	AQP1
PIAS2		transcription regulator			0.00265	CDKN1C,CDKN2B,LDLR	102 (5)
DBN1		other			0.104	COL3A1
DUSP4		phosphatase			0.0621	DUSP1,IL1RL1
HSD11B1		enzyme			0.00669	ANGPTL4,LIPE,PDK4,PFKFB3	62 (8)
ROCK1		kinase			0.0314	COL3A1,EDN1,LAMA4	130 (9)
riociguat		chemical drug			0.104	SERPINE1
APBB1		transcription regulator			0.0409	TAGLN,VLDLR
9-benzyl-8-hydroxy-2-(2-methoxyethoxy)adenine		chemical reagent			0.0882	IRF7
mir-515 (includes others)		microRNA			0.0898	ANGPTL4,SERPINE1
mir-136		microRNA			0.104	PDK4
mir-25 (includes others)		microRNA			0.0449	EDNRB,ITGB3,MYLIP
miR-637 (and other miRNAs w/seed CUGGGGG)		mature microRNA			0.0674	NUPR1
mir-185		microRNA			0.0375	LDLR,PTPN13
miR-19b-3p (and other miRNAs w/seed GUGCAAA)		mature microRNA			0.0841	ADCY1,MYLIP
mir-617		microRNA			0.0409	SERPINE1
mir-101 (includes others)		microRNA			0.0882	COL3A1,DUSP1
mir-431		microRNA			0.104	CD34
mir-140		microRNA			0.104	COL3A1,LOX
miR-320b (and other miRNAs w/seed AAAGCUG)		mature microRNA			0.000905	AQP1,HSPB6,TAGLN
mir-320 (includes others)		microRNA			0.00528	AQP1,HSPB6,MKI67
mir-139		microRNA			0.104	TOP2A
mir-143		microRNA			0.1	COL3A1,TAGLN
miR-24-3p (and other miRNAs w/seed GGCUCAG)		mature microRNA			0.0394	AURKB,DUSP1,LOX
mir-145		microRNA			0.0692	EPHA4,FSCN1,TAGLN
miR-450a-5p (and other miRNAs w/seed UUUGCGA)		mature microRNA			0.0332	COL3A1,SERPINE1,TMEM132A
miR-205-5p (and other miRNAs w/seed CCUUCAU)		mature microRNA			0.104	MVD,TRPS1
mir-3622 (includes others)		microRNA			0.00528	CCNB1,CCNB2,GADD45B
mir-373		microRNA			0.0433	ANGPTL4,SERPINE1
miR-1976 (and other miRNAs w/seed CUCCUGC)		mature microRNA			0.0409	XAF1
MXI1		transcription regulator			0.0621	CCNB1,MKI67
NVP-TAE684		chemical drug			0.0009	CDKN1C,CDKN2B,COL3A1,PFKFB3,SERPINE1	121 (13)
PLK1		kinase			0.0287	ANKRD1,DTX3L,Ifi204 (includes others),TGFBI	80 (7)
AGER		transmembrane receptor			0.0841	C1QB,FLT1,SERPINE1,TNC
SMARCD2		transcription regulator			0.0409	CDKN1C
RAB1A		enzyme			0.0215	ADRA1B,AGTR1
MMP12		peptidase			0.104	FSCN1,PLS3,TPM4
COPS4		peptidase			0.0674	STON2
MLX		transcription regulator			0.0957	ARRDC4,IL16,MKI67
PDE3A		enzyme			0.0153	DUSP1,FGFR2,KIF22
STAT2		transcription regulator			0.093	Ifit3/Ifit3b,IRF7,USP18
GABARAP		transporter			0.11	CRYAB,SERINC2
PRAME		other			0.0882	CYP26B1,TOP2A
MED16		transcription regulator			0.0375	ANGPTL4,TAGLN
MYT1		transcription regulator			0.0621	PTPRB,STEAP3
ARHGAP5		enzyme			0.0215	COL3A1,LOX
TIAL1		transcription regulator			0.0433	FDPS,VLDLR
MBD2		transcription regulator			0.0332	Amy1,CDKN2B,DLK1,NUPR1
LRPAP1		other			0.1	LDLR,SERPINE1
UBE3A		enzyme			0.105	CAMK2A,SERPINE1
KCNQ1		ion channel			0.0882	CDKN1C
ID3		transcription regulator			0.0409	CCNB1,CDKN1C,DUSP1,GADD45B,ICOSLG,ITGB3,PTPN13
ANGPTL2		other			0.0841	CD34,MKI67
FECH		enzyme			0.0243	COL3A1,COL6A3,CYP51A1
HEIH		other			0.105	DUSP1,GADD45B
sodium nitrate		chemical drug			0.0674	AGTR1
pituitary adenylate cyclase-activating polypeptide		biologic drug			0.0449	CRYAB,EPHA4,NKD1
ATM		kinase			0.0521	DUSP1,GADD45B,SERPINE1,TGM2
RB1CC1		other			0.00321	ALDH1A3,CDKN2B,SERPINE1	125 (14)
DLC1		other			0.018	CDKN2B,SERPINE1	60 (7)
CHADL		other			0.0212	CRYAB,KLF2,Prl2c2 (includes others)
IL31		cytokine			0.0898	CCNB1,CISH
MFSD8		ion channel			0.0882	PFKFB3
HDAC9	1,610	transcription regulator			0.104	CCNB1,KLF2
HOXB-AS1		other			0.0882	GADD45B
ALMS1-IT1		other			0.0674	CCNB1
DNASE2		enzyme			0.00332	DHX58,Ifit3/Ifit3b,IRF7,USP18
PHLDA1		other			0.1	IL16,LDLR
ASXL2		other			0.104	LIPE,SERPINE1
FZD10		G-protein coupled receptor			0.0409	MKI67
NFIX		transcription regulator			0.0196	ADRA1B,FABP4,SERPINE1	77 (7)
IFNAR2		transmembrane receptor			0.00205	PSMB9,TGM2,UBE2L6,USP18,XAF1	120 (13)
CDKN2B	0,710	transcription regulator			0.105	CDKN2B,SERPINE1
HOXB13		transcription regulator			0.0212	BCHE,EPHA4,EPHA7
ALK		kinase			0.00163	BCHE,CDKN2B,COL3A1,NPAS4,SERPINE1,USP18	86 (8)
MAPKAP1		other			0.0524	Ifi204 (includes others),Oas2
PIK3R2		kinase			0.0409	IRF7,MKI67
INSIG2		other			0.0571	FDPS,LDLR
SSTR5		G-protein coupled receptor			0.104	MKI67
GREM2		other			0.104	SERPINE1
SLC3A2		transporter			0.0882	ANKRD1
PIAS4		transcription regulator			0.0477	PDK4,SERPINE1
GALR1		G-protein coupled receptor			0.104	CDKN1C
RNF111		enzyme			0.0145	CDKN2B,SERPINE1	63 (10)
MYBL2		transcription regulator			0.0898	CCNB1,CCNB2,TOP2A
ST13		other			0.0145	CD36,FABP4	63 (7)
TGFB1I1		transcription regulator			0.0882	CD36,SERPINE1
NR1I3		ligand-dependent nuclear receptor			0.104	Aldh1a1,Aldh1a7,DHCR24,GADD45B
USP2		peptidase			0.0409	FABP4,SERPINE1
ADRA1B	0,890	G-protein coupled receptor			0.0125	COL3A1,DUSP1,FABP5,LOX	173 (21)
NFYC		transcription regulator			0.00424	CCNB1,CCNB2,COL5A3,FGFR2,MYOM1	12 (2)
LDLR	1,050	transporter			6.56e-10	ASPN,AURKB,CCNB1,CCNB2,CD36,CD55,COL3A1,DUSP1,FABP5,FDPS,FGL2,IRF7,ITGB3,LDLR,LSP1,MKI67,MVD,PRC1,PSMB9,TOP2A,VLDLR	137 (17)
ADRA1A		G-protein coupled receptor			0.00272	CCNB1,COL3A1,DUSP1,FABP5,LOX	125 (15)
KCNE3		ion channel			0.0075	CISH,FABP5,HMGCS2,HTRA4,NFIL3
DES		other			0.0215	ANKRD1,DYSF
ADRA1D		G-protein coupled receptor			0.000262	ADRA1B,CCNB1,COL3A1,DUSP1,FABP5,LOX	158 (20)
HHEX		transcription regulator			0.0409	ANKRD1,FLT1,MYH10
PFKFB2		enzyme			0.0409	PDK4
P2RY2		G-protein coupled receptor			0.095	GAP43,SERPINE1
STK16		kinase			0.104	SERPINE1
S100A6		transporter			0.0212	NCAPH,PBK,TPM4
HSD17B4		enzyme			0.0882	CD36,PDK4
SP3		transcription regulator			0.000687	AGTR1,CYP51A1,DNM1,DUSP1,F2R,FLT1,LDLR,MYLK,SERPINE1,TAGLN,TNC	130 (12)
NT5E		phosphatase			0.0243	COL3A1,MKI67,SERPINE1	161 (19)
KIF3A		enzyme			0.0126	CYP51A1,FDPS,MVD
TCF20		transcription regulator			0.102	NEXN,PLS3,PREX2
EID2		other			0.0882	CDKN2B
BAX		transporter			0.0141	CCNB1,IRF7,Oas1b,TGM2
IAPP		other			0.0196	CYP51A1,MSMO1,MVD
BCAN		other			0.0674	ITGB3
PIK3R1		kinase			0.0607	CD36,IRF7,MKI67,SERPINE1
AIF1		other			0.0409	CCNB1,COL3A1
PIK3C3		kinase			0.11	DIO2,LIPE
PER3		other			0.104	FABP4
INPPL1		phosphatase			0.0621	FGFR2,FLT1
CADM1		other			0.00452	CD55,MYOM1,NFIL3,NPR3,TENT5C
SMARCE1		transcription regulator			0.0882	CCNB1,CDKN1C
TERC		other			0.0157	CD36,H19,NUPR1,PRC1	107 (7)
sulfurbutylether-beta-cyclodextrin		chemical reagent			0.0882	LDLR
DRAP1		transcription regulator			0.0841	DLGAP5,H2BC9
STRAP		other			0.0882	SERPINE1
BLK		kinase			0.0898	HDAC9,NEXN
TMPO		other			0.0145	ASPN,COL3A1
ACVRL1		kinase			0.0332	IL1RL1,SERPINE1,TAGLN
MGLL		enzyme			0.0797	CD36,LIPE
EFNB3		kinase			0.0674	TNC
NELFA		other			0.00112	CCNB2,DLGAP5,GADD45B,TOP2A
MMP2		peptidase			0.00915	CD36,COL3A1,IRF7,LDLR,PDK4	94 (7)
FANCC		other			0.111	HSPA4,MTUS2,NKD1
MAF		transcription regulator			0.108	CRYAB,CYP51A1,SQLE
BMAL1		transcription regulator			0.0505	HMGCS2,LDLR,NFIL3,STARD4
GCN1		translation regulator			0.104	CCNB1
nilvadipine		chemical drug			0.095	CRYAB,GNG4
AKT inhibitor VII		chemical reagent			0.0674	ALDH1A2
opaganib		chemical drug			0.104	CD34
bis(4-hydroxyphenyl)sulfone		chemical reagent			0.0674	ANGPTL4,FABP4
POU3F4		transcription regulator			0.0674	EPHA4
CAY10593		chemical reagent			0.0674	CD36
ARSA		enzyme			0.104	CCNB1
ARFRP1		enzyme			0.0409	LIPE
PAX2		transcription regulator			0.0332	ALDH1A2,ALDH1A3,ITGB3
KIF1B		transporter			0.0433	CDKN1C,XAF1
IFNA4		cytokine			0.0646	Mx2,Tgtp1/Tgtp2,USP18
PTPRJ		phosphatase			0.0806	EDN1,FGL2,Mx2
IL25		cytokine			0.0674	DUSP1,FLT1,IL1RL1,MYLIP
HNRNPA2B1		other			0.0343	ARSJ,CEMIP,FSCN1,H19,NOVA1,NPR3
SOD3		enzyme			0.104	EDN1,EDNRB
MSC		transcription regulator			0.093	FABP4,IRF7,XAF1
CALML3		other			0.0409	MYO10
E2F4		transcription regulator			0.00264	AURKB,CCNB1,CCNB2,HMMR,KIF22,MCM5,MKI67,PCLAF,PRC1,SERPINE1,TOP2A	93 (7)
DLK1	-1,390	other			0.00832	CCNB1,DLK1,FABP4,IRF7	92 (7)
SLC9A3		ion channel			0.018	Igtp,PSMB9,Tgtp1/Tgtp2	107 (7)
CHST15	0,690	enzyme			0.104	ITGB3
NKX2-5		transcription regulator			0.0474	ANKRD1,DIO2,MYLK
ITGB6		other			0.0524	COL3A1,SERPINE1
ASAH1		enzyme			0.0409	CCNB2,LIPE,TAGLN
JAK2		kinase			0.0169	AHSG,CD36,COL3A1,MYL12B,PSMB9,TGM2,VLDLR	163 (18)
NMU		other			0.0212	DIO2,MKI67,SPAG5
EBF1		transcription regulator			0.11	IRF7,LIPE,MYD88,NFIL3,PPP1R3C
ACSL5		enzyme			0.0524	ADAMTS6,KCNJ8
MEOX2		transcription regulator			0.0494	CDKN1C,EDN1,ITGB3
CNN2		other			0.104	HMGCS2
OXTR		G-protein coupled receptor			0.0375	CD36,LIPE	63 (7)
CACNA2D1		ion channel			0.104	CD36
LEPR		transmembrane receptor			0.0502	ANGPTL4,EDN1,GADD45B,GAP43,HMGCS2,LDLR,SERPINE1
ACVR1C		kinase			0.0841	CDKN2B,SERPINE1
LSS		enzyme			0.104	LDLR
COL6A1		other			0.0524	COL6A6,TNC
TBC1D1		other			0.0332	FABP4,FABP5
PDK1		kinase			0.111	CCNB1,CCNB2,HDAC9
E2F6		transcription regulator			0.031	H19,MCM5,PCLAF,SERPINE1	35 (7)
ING2		transcription regulator			0.0674	SERPINE1
ZFP36L1		transcription regulator			0.0145	COL6A3,TGFBI
LY6E		other			0.0674	CD34,SERPINE1
EXO1		enzyme			0.000227	Ifi44,Ifit3/Ifit3b,IRF7
LTBP2		other			0.0293	CD36,FABP4
SFN		other			0.1	NET1,PDK4
FGF19		growth factor			0.00415	Aldh1a1,Amy1,CD36,FABP5,FDPS,SQLE
HOXA4		transcription regulator			0.0433	ANKRD1,TAGLN
RGD1560225		other			0.104	EDN1
CDK4		kinase			0.0343	FABP4,KIF11,NCAPH,PCLAF,STARD4,TMEM204	28 (3)
CDKN3		phosphatase			0.0215	DLK1,H19
IGF2BP3		translation regulator			0.0374	ADCY1,DNM1,FSCN1,LAMA4,MYLK
ASCC3		enzyme			0.00215	IRF7,TGFBI,USP18
PAEP		other			0.0621	EDN1,IL1RL1
MOGAT1		enzyme			0.0332	ANGPTL4,HMGCS2	60 (7)
BIRC5		other			0.0781	AURKB,COL3A1,LAMA4
APOA1		transporter			0.0882	ADCY1,KLF2,MYD88
BARX2		transcription regulator			0.104	MATN2,MYLK
Cbr2		enzyme			0.0409	FABP4
DTNA		other			0.0882	CAMK2A
GNG2		other			0.0882	F2R
ITGB3	-0,930	transmembrane receptor			0.108	CD36,ITGB3,SERPINE1
DKC1		enzyme			0.0293	COL3A1,SERPINE1
RORC		ligand-dependent nuclear receptor			0.0127	CCNB1,CD36,CISH,COL3A1,DHCR24,GADD45B,PPP1R3C,VLDLR	108 (7)
CNOT3		other			0.0621	KLF2,PDK4
ADAMTS12		peptidase			0.0898	ALDH1A3,TAGLN
SP2		transcription regulator			0.0477	AGTR1,SERPINE1
TCTN1		other			0.0314	CD36,ECH1,FABP5
RPS6KA5		kinase			0.0797	CDKN2B,DUSP1
FZR1		kinase			0.0375	CCNB1,PFKFB3
PLA2G12A		enzyme			0.0882	CD36
ERBIN		other			0.0145	CDKN2B,SERPINE1	141 (19)
MIR200 (family)		group			0.0841	COL3A1,LOX
ABCA1		transporter			0.0781	CYP51A1,LDLR,MYD88
POSTN		other			0.0692	DLK1,LOX,MKI67
RBM10		other			0.000627	ITGA8,NPR3,TSPAN18
BLM		enzyme			0.0374	COL3A1,FLT1,KALRN
VCP		enzyme			0.111	CRYAB,DUSP1,MYD88
DDX4		enzyme			0.0882	DNM1,UBE2L6
GP1BA		transmembrane receptor			0.104	AURKB
FOXH1		transcription regulator			0.00384	Aldh1a1,ALDH1A2,ALDH1A3
LTB4R		G-protein coupled receptor			0.026	CD36,FLT1,LDLR
PRKCB		kinase			0.105	PFKFB3,PPP1R3C,SERPINE1
ceritinib		chemical drug			0.0674	PFKFB3
pembrolizumab		biologic drug			0.0542	CCNB1,CMKLR1,MKI67
MPT0B214		chemical reagent			0.0409	CCNB1
HDAC4		transcription regulator			0.0107	ANGPTL4,CAMK2A,CCNB1,HDAC9,KLF2,MYH10,TAGLN	65 (6)
LACTB		peptidase			0.0243	SERPINE1,TGFBI,TGM2
FDFT1		enzyme			0.0692	FDPS,SQLE
PARP2		enzyme			0.0898	CD36,FABP4
YWHAB		other			0.0145	DUSP1,TAGLN
PDPK1		kinase			0.0592	KLF2,SERPINE1,SLC6A6
PTHLH		other			0.0555	CDKN1C,CDKN2B,SERPINE1,TNC
LGALS3		other			0.0129	CCNB2,COL3A1,FABP4,FSCN1,MAP3K10,MKI67	154 (18)
CDK5		kinase			0.102	HDAC9,IRF7,TOP2A
TNFAIP8		other			0.0841	ANKRD1,DUSP1
RHO		G-protein coupled receptor			0.0958	AQP1,EDNRB,KPNA2,Myl12a,PSMB9,VLDLR
ADRB1		G-protein coupled receptor			0.1	COL3A1,DIO2
CDC23		enzyme			0.0674	CCNB1
ABLIM1		other			0.0409	TAGLN
LIPG		enzyme			0.018	CD36,FABP4,LDLR	130 (18)
jasminoidin		chemical drug			0.0674	TAGLN,VIPR2
SCTR		G-protein coupled receptor			0.104	CD36
CDC20		other			0.0314	CCNB1,COL6A3,NUPR1
SDC1		enzyme			0.0571	MKI67,TGM2
Tnxa-ps1		other			0.0409	DUSP1
SMAD2/3/4 (family)		group			0.0524	CDKN2B,SERPINE1
KIF4A		other			0.0797	ALDH1A3,SERPINE1
KRT17		other			0.0347	COL6A3,F2R,ITGB3,LAMA5
BAG3		other			0.0442	Adh1,CDKN2B,CMYA5,EDN1,LAMA4,NLRC3,TAGLN
ARL6IP5		other			0.0409	ITGB3
GPBP1		transcription regulator			0.0674	TOP2A
NRIP1		transcription regulator			0.104	CCNB2,CD36,PDK4
SERTAD2		transcription regulator			0.00452	DIO2,ECH1,LIPE
FAP		peptidase			0.104	LIPE
HNRNPK		other			0.0674	IGSF10,LDLR,TMSB4X
CIDEC		other			0.0394	DIO2,LIPE,SERPINE1
TFPI2		other			0.1	DIO2,GADD45B
HNRNPD		transcription regulator			0.00528	FLT1,KLF2,LDLR
KYNU		enzyme			0.0882	CD34
CBL		enzyme			0.0836	CDKN2B,EPHA4,FGFR2
CYP24A1		enzyme			0.0674	CCNB1
FSHB		other			0.0797	FABP5,ITGB3
COL1A2		other			0.0692	SERPINE1,TGM2
tipiracil		chemical drug			0.0571	DTX3L,UBE2L6
alirocumab		biologic drug			0.0882	LDLR
capmatinib		chemical drug			6.42e-05	Aldh1a1,Aldh1a7,ASPN,DNM1,ECM2,MAP3K7CL,NPTX1,SH3KBP1
DYRK1A		kinase			0.0898	CCNB1,SERPINE1
DGAT1		enzyme			0.00528	CD36,PDK4,VLDLR	132 (16)
TSPO		transmembrane receptor			0.0989	IRF7,MSMO1,MVD
ACTB		other			0.0126	AURKB,CCNB2,MYLK
PDZK1		other			0.00125	AQP1,DHCR24,RAPSN
cetuximab/radiotherapy		biologic drug			0.0882	FLT1
E2F2		transcription regulator			0.0163	CCNB1,CCNB2,FGFR2,MCM5,SERPINE1	116 (12)
GDF10		growth factor			0.0674	SERPINE1
AGXT		enzyme			0.0674	COL3A1
LNCAROD		other			0.104	SERPINE1
PRNCR1		other			0.0882	FSCN1
CNPY2		other			0.0882	LDLR
ARHGAP21		other			0.0449	FGL2,Ifit3/Ifit3b,Mx2
KMT5A		enzyme			0.104	SERPINE1
2-methoxy-N-(3-methyl-2-oxo-1,4-dihydroquinazolin-6-yl)benzenesulfonamide		chemical reagent			0.0674	AURKB
ADAM15		peptidase			0.0243	FLT1,NEXN,TGFBI
NRXN1		transmembrane receptor			0.0278	EPHA7,FLRT2,TNC
PPP5C		phosphatase			0.00321	CD36,DUSP1,FABP4	148 (11)
PRKACA		kinase			0.0569	DIO2,MYH10,SFRP4
GABRA1		ion channel			0.104	GABRA3
POLG2		enzyme			0.00541	Ifit3/Ifit3b,USP18
N-lauroyl-L-phenylalanine		chemical reagent			0.00816	KLF2,MARK1
8-hydroxyeicosapentaenoic acid		chemical - endogenous mammalian			0.0332	ANGPTL4,FABP4
RHOA		enzyme			0.0409	AGTR1,CCNB1,CDKN2B,COL3A1,TAGLN
RET		kinase			0.0898	CRYAB,EDNRB,LOX,PTPN13,TNC
Bmncr		other			0.00706	CD36,FABP4,LIPE
PLCD4		enzyme			0.104	CCNB1
ANGPTL4	1,270	other			0.0841	ANGPTL4,CD36
SMO		G-protein coupled receptor			0.0726	COL27A1,ENPP1,NKD1,TNIK
VEZF1		transcription regulator			0.104	EDN1
FLT3		kinase			0.0347	CD34,CD55,Ifit3/Ifit3b,IRF7	24 (3)
DYSF	0,840	other			0.00566	ANKRD1,C1QB,CD55,Ifi204 (includes others),ITGB3,LCP1
IFNLR1		transmembrane receptor			0.0112	CMPK2,Ifi44,Ifit3/Ifit3b,IRF7	61 (7)
INHBE		growth factor			0.1	FABP4,LIPE
KIT		transmembrane receptor			0.103	CDKN2B,CISH,Ifit3/Ifit3b,Igtp
EFNA2		kinase			0.0806	FABP5,IRF7,NFIL3
DCN		other			0.0724	CDKN1C,DUSP1,SERPINE1
LRRC8C		ion channel			0.104	FABP4
MFAP2		other			0.0293	COL3A1,ITGB3
ZBTB17		transcription regulator			4.84e-13	AURKB,CCNB1,CCNB2,CDKN1C,CDKN2B,HMMR,IQGAP3,KIF11,KIF22,LDLR,MKI67,NCAPH,PBK,PIMREG,PRC1,TOP2A	121 (12)
GNAQ		enzyme			0.0409	ANKRD1,EDN1,LMCD1,NFIL3,NPR3,SERPINE1
AMFR		transmembrane receptor			0.014	FDPS,MSMO1,SQLE	19 (4)
Duxbl1		transcription regulator			0.018	Oas1b,Oas2
GABARAPL2		other			0.104	CRYAB,SERINC2
CRTAP		other			0.0674	SERPINE1
CELF1		translation regulator			0.0806	CCNB1,CRYAB,DMPK
NCOA6		transcription regulator			0.0571	FABP4,SERPINE1
UBR5		enzyme			0.0836	Ifit3/Ifit3b,IRF7,Oas2
SIK1		kinase			0.018	DIO2,DUSP1,SERPINE1
SCT		other			0.00541	AQP1,CD36
PAK2		kinase			0.0394	DUSP1,Ifi204 (includes others),TAGLN	104 (7)
SERBP1		translation regulator			0.0409	SERPINE1
PPBP		cytokine			0.00215	COL15A1,COL6A3,SERPINE1
RNF11		enzyme			0.0882	SERPINE1
NELFE		other			0.0126	CCNB2,DLGAP5,TOP2A	103 (7)
HMGB2		transcription regulator			0.0474	CD36,FABP4,LIPE
ADM		other			0.0957	EDN1,RAMP1,RAMP2
PCTP		transporter			0.000905	ECH1,FABP4,HMGCS2
TAB1		enzyme			0.0332	IRF7,SERPINE1,XAF1	115 (12)
LGK-974		chemical drug			0.0145	COL6A3,NKD1
LRP5		transmembrane receptor			0.0332	Aldh1a1,ALDH1A2,LDLR,VLDLR
abemaciclib		chemical drug			0.0494	APOD,PLXNB1,TGFBI
17,18-epoxy-5,8,11,14-eicosatetraenoic acid		chemical - endogenous mammalian			0.104	TAGLN
BRAF		kinase			0.00324	CDKN1C,COL15A1,COL27A1,COL3A1,COL5A3,CYP51A1,GDF6,GGT5,ITGA8,ITGB3,NFIL3,NPTX1,PSMB9,SERPINE1,TMEM132A	152 (15)
ATF2		transcription regulator			0.0272	DUSP1,IL1RL1,MYLK,NUPR1,TOP2A	137 (11)
PDX1		transcription regulator			0.0301	ARRDC4,COL3A1,DLK1,ECH1,GAP43,SLC6A6,XKR4
CYP7A1		enzyme			0.0841	FDPS,LDLR
ACTN4		transcription regulator			0.0674	ANGPTL4,SERPINE1
LAMB2		enzyme			0.104	LAMA5
PROX1		transcription regulator			0.0781	Aldh1a7,CD34,CDKN1C
SIAH1		enzyme			0.00424	CCNB1,CD36,FABP4,MYD88,SERPINE1
GNA15		enzyme			0.0029	BMP3,CRYAB,ENPP1,NEXN,NPR3,SLC6A6,TAGLN
ZFYVE16		other			0.0674	SERPINE1
fatostatin		chemical reagent			0.0115	CYP51A1,LDLR,TNC
BR-4628		chemical reagent			0.0882	LOX
SR11256		chemical reagent			0.0409	EDN1
proTAME		chemical reagent			0.0882	CCNB1
NRIR		other			0.0674	CCNB1
N-hydroxy-2,2-diphenylacetamide		chemical reagent			0.104	EDN1
dinitrophenyl R group		chemical reagent			0.00541	CAMK2A,TGM2
zanubrutinib		chemical drug			0.0882	GADD45B
SOD1		enzyme			0.000218	CD36,CRYAB,GNG4,GRIA4,HSPA4,Ifi204 (includes others),IFI27L2,Ifi44,IRF7,MYOM1,NFIL3,Oas2,Slfn8/Slfn9,TMSB4X,USP18	79 (10)
WAKMAR1		other			0.0294	EDN1,HMMR,KIF11
AZD3514		chemical drug			0.0674	SERPINE1
GR-MD-02		chemical drug			0.104	CD36
metacept-1		chemical reagent			0.0674	CDKN2B
AZD0156		chemical drug			0.0115	ANGPTL4,MKI67,TAGLN
citarinostat		chemical drug			0.11	CISH,ICOSLG
UNC1999		chemical reagent			0.00452	CCNB1,CCNB2,TOP2A
MLS000389544		chemical reagent			0.0674	PDK4
NCGC00184710		chemical reagent			0.0409	PDK4
SYK023		chemical reagent			0.104	CDKN2B
SRT2183		chemical reagent			0.104	LDLR
STAT1 DIMER (complex)		complex			0.0898	CD36,DUSP1
IOX2		chemical reagent			0.0898	LOX,VLDLR
emactuzumab		biologic drug			0.0293	DHX58,XAF1
chloropromazine		chemical drug			0.00145	FDPS,LDLR,MSMO1,SQLE,TAGLN
halofuginone		chemical drug			0.000193	CD55,EDNRB,F2R,H19,HSPA4,LOX,RGCC,STEAP3,TAGLN,TGM2
prazosin		chemical drug			0.0674	DIO2,DUSP1
mitoxantrone		chemical drug			0.00896	Ifi204 (includes others),IRF7,Mx2,Oas2
PD 123319		chemical drug			0.105	AGTR2,SERPINE1
dimethylnitrosamine		chemical toxicant			0.0569	BMP3,COL3A1,TGM2
zoledronic acid		chemical drug			0.0621	FLT1,MYD88,SERPINE1
Go6983		chemical drug			0.0571	CD36,FLT1
ditiocarb		chemical drug			0.0332	ALDH1A3,TAGLN
gefitinib		chemical drug			0.000114	AURKB,CCNB1,COL15A1,FGFR2,FLT1,FSCN1,GADD45B,KIF11,MKI67,PRC1,TGM2,TOP2A	154 (21)
compound 48/80		chemical reagent			0.0882	LDLR
amprenavir		chemical drug			0.0674	CD36
methylmercury		chemical toxicant			0.0989	COL3A1,DHCR24,PLS3
impromidine		chemical drug			0.0409	LDLR
toremifene		chemical drug			0.0332	DLK1,LDLR
carvedilol		chemical drug			0.0294	COL3A1,GAP43,NPR3
phosphorylethanolamine		chemical - endogenous mammalian			0.0674	FLT1
hydrazine		chemical toxicant			0.0394	CCNB1,KIF11,PRC1
filipin		chemical - endogenous non-mammalian			0.0882	SERPINE1
GW 5074		chemical drug			0.018	FGFR2,SERPINE1	121 (7)
SCH79797		chemical reagent			0.000905	CD55,F2R,LMCD1
pimagedine		chemical drug			0.0409	GADD45B,SERPINE1,TAGLN
sarpogrelate		chemical drug			0.0674	SERPINE1
methiothepin		chemical drug			0.0674	SERPINE1
diethylnitrosamine		chemical toxicant			0.111	ALDH3A1,AURKB,CD36,COL3A1,F2R,MKI67
phenethyl isothiocyanate		chemical drug			0.0898	ADAMTS6,HMMR,PCLAF,PLS3
sibutramine		chemical drug			0.0674	SERPINE1
methimazole		chemical drug			0.0882	COL5A3,DIO2,VLDLR
2,2-dimethylbutyric acid		chemical drug			0.0882	CISH
GW501516		chemical drug			8.71e-05	ANGPTL4,APOD,ECH1,FLT1,LIPE,PDK4,PPL,Prl2c2 (includes others),VLDLR	140 (14)
4-nitroquinoline-1-oxide		chemical toxicant			0.00274	AURKB,CCNB1,CCNB2,MKI67	107 (7)
ferulic acid		chemical - endogenous non-mammalian			0.105	CD34,MKI67
batimastat		chemical - protease inhibitor			0.0745	FABP4,LIPE
4-coumaric acid		chemical - endogenous mammalian			0.0477	CCNB1,LIPE
2,5-dihydroxymethylcinnamate		chemical - kinase inhibitor			0.0409	EDN1
tecalcet		chemical reagent			0.0409	EDN1
farglitazar		chemical drug			0.0254	EDN1,FABP4	74 (9)
2-mercaptoethylguanidine		chemical reagent			0.104	LDLR
calphostin C		chemical drug			0.104	CD36,DUSP1,LDLR
irbesartan		chemical drug			0.00477	AGTR1,CD36,ITGB3,SERPINE1	84 (7)
brefeldin A		chemical - endogenous non-mammalian			0.105	ADRA1B,AGTR1,GADD45B
everolimus		chemical drug			0.0898	CCNB2,FSCN1,NKD1
1,2-dimethylhydrazine		chemical toxicant			0.0157	ALDH1A3,HMGCS2,IL1RL1,MKI67
clopidogrel		chemical drug			0.108	DHRS3,LAMA5,NUPR1
n-nitrosomethylbenzylamine		chemical toxicant			0.0231	ADAMTS6,HIP1,HMMR,MYO10,PCLAF,PLS3
SR 59230A		chemical reagent			0.0254	CD34,LIPE
clomiphene		chemical drug			0.104	LDLR
KU-55933		chemical drug			0.0278	ANGPTL4,MKI67,TAGLN
rifampin		chemical drug			0.013	AGTR1,CD36,CRYAB,HMMR,MATN2,NCAPH,USP18
metoprolol		chemical drug			0.0409	AQP1,EDN1
lactic acid		chemical - endogenous mammalian			0.00438	ALDH3A1,CD36,COL3A1,DPYD,EPHA7,LAMA5,SERPINE1,TMEM132A,TPM4,TSPAN18
CGS 12066B		chemical reagent			0.0882	DUSP1
alpha-methylhydrocinnamic acid		chemical - endogenous mammalian			0.104	CISH
dioctyl adipate		chemical toxicant			0.0674	CD36
triphenyltin		chemical toxicant			0.0882	FABP4
indinavir		chemical drug			0.00265	CD36,FABP4,LIPE	140 (20)
KRP-297		chemical drug			0.0674	FABP4
methylselenic acid		chemical reagent			0.000466	APOD,CCNB1,CCNB2,CDKN1C,DHCR24,HMMR,KIF11,MATN2,MCM5,MKI67,NFIL3,TOP2A	155 (18)
thalidomide		chemical drug			0.0621	CD34,GADD45B,SERPINE1
cilazapril		chemical drug			0.104	COL3A1
thioacetamide		chemical toxicant			0.00244	CD55,COL3A1,EDNRB,F2R,HSPA4,LOX,PDGFD,RGCC,STEAP3,TAGLN,TGM2	148 (11)
di(2-ethylhexyl) phthalate		chemical toxicant			0.0806	ALDH3A1,CD36,MYD88
bumetanide		chemical drug			0.104	COL3A1
RO31-9790		chemical - protease inhibitor			0.0409	GAP43
eprosartan		chemical drug			0.0113	COL3A1,SERPINE1
GW-788388		chemical reagent			0.0375	COL3A1,SERPINE1	75 (10)
glucoobtusifolin		chemical - endogenous non-mammalian			0.104	IL16
fluvastatin		chemical drug			0.0409	AGTR1,EDN1,SERPINE1
mevastatin		chemical drug			0.0571	LDLR,MSMO1
fosbretabulin		chemical drug			0.0882	CCNB1
L-carnitine		chemical - endogenous mammalian			0.11	AQP1,EDN1
retinoid		chemical drug			0.0429	DUSP1,EDN1,TGFBI
oxazepam		chemical drug			0.0674	GADD45B
lipid		chemical - endogenous mammalian			0.0118	FDPS,LDLR,NPAS4,SQLE	100 (8)
benzo(a)pyrene		chemical toxicant			0.012	ALDH3A1,ASPN,AURKB,C1QTNF2,KLF2,LCP1,PPP1R3C,SERPINE1,SFRP4	79 (7)
1-chloro-2-(2,2,2-trichloro-1-(4-chlorophenyl)ethyl)benzene		chemical toxicant			0.0375	ARNT2,GADD45B
tilorone		chemical drug			0.0674	COL3A1
Pick1		other			0.0149	Adh1,ALDH1A3,ANGPTL7,DHCR24,EDN1,KALRN,LDLR,SHISA4
butenafine		chemical drug			0.0674	SQLE
naftifine		chemical drug			0.0409	SQLE
discodermolide		chemical drug			0.0009	CCNB1,CCNB2,KIF11,PRC1,TOP2A
SB 216763		chemical drug			0.0674	FSCN1,MYLK,TAGLN
cromakalim		chemical drug			0.104	AGTR2
1,5-dihydroxyisoquinoline		chemical reagent			0.00541	EDN1,EDNRB
HA-1004		chemical drug			0.0409	ALDH3A1
saquinavir		chemical drug			0.0113	FABP4,LIPE	92 (7)
enoxacin		chemical drug			0.0293	ITGB3,LCP1
nitrendipine		chemical drug			0.104	LDLR
amlodipine		chemical drug			0.0524	EDN1,LDLR
dicarbethoxydihydrocollidine		chemical toxicant			0.0012	CCNB1,CCNB2,H19,LIPE,MYD88
taprostene		chemical reagent			0.00321	CDKN1C,DUSP1
AP-1 decoy		chemical reagent			0.0409	DUSP1
tiron		chemical reagent			0.0254	DUSP1,TNC
SU1498		chemical drug			0.0254	CD55,FABP4	136 (7)
TTI-101		chemical drug			0.0882	SERPINE1
lavendustin A		chemical drug			0.0674	EDN1
salirasib		chemical drug			0.0836	PFKFB3,SERPINE1,TGM2
cobalt chloride		chemical reagent			0.0179	DUSP1,FGFR2,FLT1,NFIL3,PFKFB3,STBD1,VLDLR	158 (23)
ammonium chloride		chemical drug			0.0898	EDN1,LDLR
methylpiperidinyl-3b-hydroxycholenamide		chemical reagent			0.00541	DHCR24,LDLR
barium chloride		chemical toxicant			0.0674	LOX
DETA-NONOate		chemical reagent			0.0781	DUSP1,IRF7,SERPINE1
zinc protoporphyrin IX		chemical - endogenous mammalian			0.0692	FGFR2,FLT1
GSK3368715		chemical drug			0.0409	Ifit3/Ifit3b,IRF7
MK-1642		chemical reagent			0.0882	LIPE
COREST (complex)		complex			0.0882	PCDH10
ETV6-NTRK3		fusion gene/product			0.000905	Ifit3/Ifit3b,Igtp,IRF7	60 (6)
WWTR1-CAMTA1		fusion gene/product			0.00902	CRYAB,SERPINE1,TOP2A
ZFTA-RELA		fusion gene/product			0.0542	IRF7,LSP1,TGM2
arjunolic acid		chemical - endogenous non-mammalian			0.0882	COL3A1
SMER3		chemical reagent			0.0409	PFKFB3
NVP-BHG712		chemical drug			0.0882	LDLR
PT2399		chemical reagent			0.104	COL3A1
V-9302		chemical reagent			0.104	ANKRD1
6-cyclopropyl-1-(4-fluorophenyl)-3-propan-2-ylpyrazolo[3,4-b]pyridine-4-carboxylic acid		chemical reagent			0.104	PDK4
Ro41-5253		chemical reagent			0.0797	APOD,FABP4
SHetA2		chemical drug			0.0882	MKI67
arotinoid acid		chemical toxicant			0.1	DIO2,DUSP1
acetylcholine		chemical - endogenous mammalian			0.0646	ADCY1,AGTR1,CAMK2A
1-methylspermidine		chemical reagent			0.0409	Amy1
trientine		chemical drug			0.0332	COL3A1,SERPINE1
4-hydroxynonenal		chemical toxicant			0.0898	CCNB1,CD36,SERPINE1
benzene		chemical toxicant			0.0806	COL3A1,DHCR24,PLS3
fatty acid		chemical - endogenous mammalian			0.062	AHSG,CD36,FABP4,LDLR,SERPINE1
Phe-Pro-Arg-chloromethyl ketone		chemical - protease inhibitor			0.104	FLT1
ML323		chemical reagent			0.104	CD36,FABP4
dehydrocostus lactone		chemical - endogenous non-mammalian			0.0332	CCNB1,ITGB3
phosphoramidon		chemical - endogenous non-mammalian			0.00541	EDN1,EDNRB
BMS200261		chemical reagent			0.0409	CD55
MK2 inhibitory peptide		biologic drug			0.0215	COL3A1,LOX
TFLLR		chemical reagent			0.0882	CD55
SFLLRN (PAR1-activator)		chemical reagent			0.0278	CD55,FLT1,NEXN	69 (6)
myristoylated protein kinase C peptide inhibitor		biologic drug			0.00541	CD36,CD55	90 (7)
enalaprilat		chemical - endogenous mammalian			0.0674	LDLR
endomorphin-2		chemical - endogenous mammalian			0.0674	EDN1
immethridine		chemical reagent			0.0898	Ifi204 (includes others),RELT
vitamin K2		chemical drug			0.0674	AGTR1,MATN2
geranylgeranyl pyrophosphate		chemical - endogenous mammalian			0.1	CD55,KLF2
SMAD3/EP300 (complex)		complex			0.0409	SERPINE1
geranyl pyrophosphate		chemical - endogenous mammalian			0.0409	AGTR1
carbenoxolone		chemical toxicant			0.11	COL3A1,LOX
ingenol-dibenzoate		chemical reagent			0.00137	CD36,CD55
naringenin		chemical - endogenous non-mammalian			0.0836	COL3A1,LDLR,LIPE
hesperetin		chemical drug			0.0797	DHCR24,LDLR
muscarine		chemical toxicant			0.018	Aldh1a1,ALDH1A2
CYM-5520		chemical reagent			0.104	CD34
berberrubine		chemical - endogenous non-mammalian			0.0409	LDLR
8-phenyltheophylline		chemical reagent			0.0409	ADORA2A
columbamine		chemical - endogenous non-mammalian			0.0494	KCNJ8,LDLR,PLAC8
evodiamine		chemical - endogenous non-mammalian			0.104	CCNB1,LIPE
epinephrine		chemical - endogenous mammalian			0.0521	ADRA1B,CCNB1,DLK1,LIPE
2-bromopalmitic acid		chemical reagent			0.00452	CD36,FABP4,FABP5	112 (15)
tyrphostin AG 18		chemical drug			0.104	TAGLN
(13S)-hydroperoxyoctadecadienoic acid		chemical - endogenous mammalian			0.0674	CD36
9Z,11E-octadecadienoic acid		chemical - endogenous mammalian			0.0797	CD36,LDLR
linolenic acid		chemical - endogenous mammalian			0.0196	CD36,EDN1,SERPINE1	158 (16)
tridecanoic acid		chemical - endogenous mammalian			0.0254	CDKN1C,TNC
N-acetylsphingosine		chemical reagent			0.0569	COL3A1,CRYAB,SERPINE1
5,8,11,14-eicosatetraynoic acid		chemical reagent			0.0409	DUSP1,FABP4
15-hydroxyeicosatetraenoic acid		chemical - endogenous mammalian			0.104	CD36
SGPP2		phosphatase			0.0898	HSPA4,HSPB7
cytarabine		chemical drug			0.104	CCNB1,CD55,TOP2A
MDL 73811		chemical reagent			0.0103	ITGB3,SERPINE1,TGM2
zalcitabine		chemical drug			0.0433	Ifit3/Ifit3b,USP18
iodixanol		chemical drug			0.104	SERPINE1
honokiol		chemical - endogenous non-mammalian			0.0176	ANGPTL4,FGFR2,FLT1,NDNF,NPAS4
melphalan		chemical drug			0.0745	FLT1,XAF1
arginine butyrate		chemical drug			0.0882	CISH
MM-589		chemical reagent			0.0474	COL3A1,CRYAB,PKP2
PTC-209		chemical reagent			0.052	COL3A1,CRYAB,PKP2
CH6953755		chemical drug			0.104	ANKRD1
buthionine sulfoximine		chemical drug			0.104	CD36,SERPINE1
galactose		chemical - endogenous mammalian			0.0212	ANGPTL4,MKI67,TAGLN
GROWTH FACTOR (family)		group			0.0409	DUSP1,KLF2
raffinose		chemical - endogenous mammalian			0.0882	AQP1
thymeleatoxin		chemical toxicant			0.104	CD55
sterol		chemical - endogenous mammalian			0.026	FDPS,LDLR,MSMO1	106 (10)
desmosterol		chemical - endogenous mammalian			0.0293	DHCR24,LDLR	82 (4)
tibolone		chemical drug			0.00137	PFKFB3,SERPINE1
canrenoate potassium		chemical drug			0.0571	COL3A1,EDN1
finasteride		chemical drug			0.0674	EDN1,FLT1
cholesterol ester		chemical - endogenous mammalian			0.00541	CD36,LDLR	98 (7)
karenitecin		chemical drug			0.104	CCNB1
clofibric acid		chemical drug			0.0375	SERPINE1,VLDLR	109 (12)
ethidium		chemical drug			0.0196	CCNB2,PRC1,SERPINE1
Mn2+		chemical - endogenous mammalian			0.0882	GAP43
D-alpha-hydroxyglutarate		chemical - endogenous mammalian			0.00115	ANGPTL7,ARNT2,NLRC3,NPAS4,SIPA1L2,SPIRE2
arsenite		chemical toxicant			0.00322	ALDH3A1,ASPN,DUSP1,KLF2,PPP1R3C,SERPINE1,SFRP4	78 (7)
nickel		chemical toxicant			0.0841	NUPR1,SERPINE1
TCF (family)		group			0.0663	APOD,DIO2,PLS3,SERPINE1
