# Supplementary material for: Early-phase impact of obesity-associated stress on murine vascular smooth muscle cells depends on EGFR and sex
Source: Commun Biol. 2025 Dec 22;8:1834. doi: 10.1038/s42003-025-09416-7 (PMC12749158; doi:10.1038/s42003-025-09416-7)
Supplement: Supplementary file 14 — Supplementary Data 12 [file 42003_2025_9416_MOESM14_ESM.xlsx]

## Sheet: Sheet0
© 2000-2024 QIAGEN. All rights reserved.
Upstream Regulator	Expr Log Ratio	Molecule Type	Bias-corrected z-score	Activation z-score	Flags	B-H corrected p-value	Target Molecules in Dataset	Mechanistic Network
PPARA		ligand-dependent nuclear receptor	2,719	2.904		5.86e-06	ANGPTL4,CPT1A,ECH1,HMGCS2,HMOX1,KLF15,PDK4,PPARG,STBD1	17 (12)
rosiglitazone		chemical drug	2,396	2.672		1.8e-05	ANGPTL4,CPT1A,ECH1,HMGCS2,HMOX1,HSD11B1,PDK4,PPARG	17 (15)
pirinixic acid		chemical toxicant	2,128	2.632		4.42e-05	ANGPTL4,CPT1A,ECH1,HMGCS2,HMOX1,PDK4,PPARG	20 (15)
PPARG	0,930	ligand-dependent nuclear receptor	2,094	2.318		9.11e-05	ANGPTL4,CPT1A,DLK1,HMGCS2,HMOX1,PDK4,PPARG	20 (16)
corticosterone		chemical - endogenous mammalian	2,130	2.216		1.18e-05	ANGPTL4,CPT1A,HSD11B1,PDK4,PPARG,TGM2	15 (8)
eicosapentaenoic acid		chemical drug	2,213	2.213		2.52e-05	ANGPTL4,ECH1,HMOX1,PDK4,PPARG	17 (9)
resveratrol		chemical drug	2,092	1.996		0.00551	CPT1A,HMOX1,PDK4,PPARG	16 (15)
PNPLA2		enzyme	1,905	1.991		0.000143	CPT1A,HMGCS2,PDK4,PPARG	17 (10)
LDL (complex)		complex	1,712	1.989		0.0066	ADCY1,CBS,HMOX1,PPARG	5 (2)
troglitazone		chemical drug	1,930	1.984		0.00133	ANGPTL4,ECH1,HMOX1,PDK4,PPARG	16 (9)
FGF21		growth factor	1,957	1.972		0.000122	CPT1A,HMGCS2,MYLIP,PDK4
pioglitazone		chemical drug	1,952	1.966		0.00181	ANGPTL4,CPT1A,HMOX1,PPARG	19 (16)
cinnamaldehyde		chemical toxicant	1,937	1.966		0.000152	CPT1A,HMOX1,PDK4,PPARG	5 (2)
tributyltin		chemical reagent	1,958	1.951		0.000425	ANGPTL4,PDE1B,PDK4,PPARG
PPARA:RXRA Coactivator		complex	1,338	1.941	bias	2.33e-05	ANGPTL4,ANKRD1,CPT1A,HMGCS2
fenofibrate		chemical drug	1,569	1.754		0.000421	ANGPTL4,CPT1A,ECH1,HMOX1,PDK4	17 (8)
L-triiodothyronine		chemical - endogenous mammalian	1,445	1.751		2.52e-05	Aldh1a1,CPT1A,DLK1,HSD11B1,PDK4,PPARG,Scd2,TGM2	12 (6)
CEBPB		transcription regulator	1,223	1.696		0.00643	Aldh1a1,CPT1A,HSD11B1,PDK4,PPARG
AGT		growth factor	1,315	1.692		0.00976	ANGPTL4,CBS,HMOX1,KLF15,PPARG,PPP1R3C	9 (7)
TGFB1		growth factor	1,468	1.692		0.0122	ANGPTL4,ANKRD1,HMOX1,KLF15,PPARG,PPP1R3C,Scd2,TGM2	13 (7)
AGN194204		chemical drug	1,210	1.664		2.52e-05	ANGPTL4,CPT1A,PDE1B,PDK4,PPARG,Scd2	7 (2)
tetradecanoylphorbol acetate		chemical drug	1,246	1.652		0.0134	ANGPTL4,CBS,HMOX1,HSD11B1,PDK4,PPARG	17 (13)
PPARD		ligand-dependent nuclear receptor	1,294	1.575		1.87e-06	ANGPTL4,CPT1A,ECH1,HMGCS2,MYLIP,PDK4,PPARG,STBD1	17 (10)
dexamethasone		chemical drug	1,396	1.506		0.000221	Aldh1a1,ANGPTL4,ANKRD1,DLK1,GABRA3,HMOX1,HSD11B1,KLF15,PDK4,PPARG,Scd2,TGM2	16 (7)
palmitic acid		chemical - endogenous mammalian	1,237	1.435		0.00354	ABAT,CPT1A,HMOX1,PDK4,PPARG	17 (14)
ADIPOQ		other	1,350	1.378		0.00386	DLK1,HMGCS2,HMOX1,PPARG
PPARGC1A		transcription regulator	1,152	1.361		6.61e-05	ABAT,CPT1A,GFRA1,HMGCS2,HMOX1,PDK4,PPARG	17 (11)
decitabine		chemical drug	1,040	1.342		0.00659	ANGPTL4,ANKRD1,GFRA1,HMGCS2,PPARG,TGM2
cisplatin		chemical drug	1,179	1.334		0.0213	ANKRD1,CPT1A,HMOX1,PDK4,PPARG	13 (7)
PDGF-BB (complex)		complex	0,781	1.131		0.00627	HMOX1,PPARG,Scd2,TGM2	12 (5)
SIRT1		transcription regulator	1,370	1.113		4.93e-05	CPT1A,HMOX1,PDK4,PPARG,Scd2,SLC43A3,TGM2	15 (10)
tretinoin		chemical drug	0,778	1.075		2.55e-05	Aldh1a1,ANGPTL4,CBS,CPT1A,GFRA1,HMGCS2,HMOX1,HSD11B1,KLF15,PDE1B,PPARG,TGM2	13 (3)
GATA2		transcription regulator	0,887	1.069		0.00201	DLK1,GFRA1,HMOX1,PPARG,TGM2
NFE2L2		transcription regulator	0,821	1.068		0.027	CBS,CPT1A,HMOX1,PPARG	7 (6)
NOTCH1		transcription regulator	0,944	1.067		0.00427	ANKRD1,DLK1,HMOX1,PPARG	10 (4)
PTGS2		enzyme	0,909	1.067		0.00222	DLK1,PPARG,Siglecg,TGM2
hydrogen peroxide		chemical - endogenous mammalian	0,717	1.033		0.00647	ANKRD1,HMGCS2,HMOX1,PPARG,TGM2	10 (6)
fluticasone propionate		chemical drug	0,985	1		0.000941	ANGPTL4,HSD11B1,PDK4,TGM2
VEGF (family)		group	0,570	1		0.015	ANGPTL4,HMGCS2,HMOX1,PDK4
ESR1		ligand-dependent nuclear receptor	0,834	1		0.00339	ADCY1,HMGCS2,KLHL13,PDK4,PPARG,PPP1R3C,Scd2,TGM2
bezafibrate		chemical drug	0,580	1		2.3e-05	ANGPTL4,DLK1,ECH1,PDK4,PPARG	13 (7)
trichostatin A		chemical drug	0,771	0.963		0.000432	ADCY1,Aldh1a1,ANKRD1,HMGCS2,HMOX1,PPARG,Scd2,TGM2	13 (6)
TP53		transcription regulator	0,824	0.931		0.00877	ABAT,ANGPTL4,ANKRD1,CBS,CPT1A,ECH1,HMOX1,PPARG,TGM2	14 (7)
HIF1A		transcription regulator	0,591	0.9		0.0184	ANGPTL4,CPT1A,HMOX1,PPARG	18 (12)
FOXO1		transcription regulator	0,573	0.896		0.00214	ANGPTL4,CPT1A,HMOX1,PDK4,PPARG	19 (15)
ERBB2		kinase	0,646	0.878		0.0535	ANGPTL4,NPY1R,PDK4,PPARG
lipopolysaccharide		chemical drug	0,410	0.85		0.00022	Aldh1a1,ANGPTL4,ANKRD1,CPT1A,HMGCS2,HMOX1,HSD11B1,NPY1R,PDK4,PLEKHA4,PPARG,Scd2,TGM2	15 (3)
KLF6		transcription regulator	0,414	0.849		0.00306	ANGPTL4,DLK1,HMOX1,PPARG
prostaglandin E2		chemical - endogenous mammalian	0,707	0.775		0.00879	ANGPTL4,HMOX1,PLEKHA4,PPARG	13 (5)
IL4		cytokine	0,341	0.721		0.0155	ADCY1,HSD11B1,PDE1B,PPARG,Scd2,TGM2
oleic acid		chemical - endogenous mammalian	0,617	0.714		3.22e-05	ABAT,ANGPTL4,CPT1A,HMOX1,PDK4,PPARG	18 (13)
IMMUNOGLOBULIN (complex)		complex	0,548	0.686		0.0183	CBS,CPT1A,HMOX1,PDK4,Scd2,SLC43A3
RELA		transcription regulator	0,145	0.626		0.00333	ANKRD1,CBS,HMOX1,PPARG,TGM2	9 (5)
EGF		growth factor	0,183	0.618		0.00222	ANGPTL4,HMOX1,PDK4,PPARG,Scd2,TGM2	16 (11)
AKT (family)		group	0,384	0.607		0.00177	ANKRD1,CPT1A,HMOX1,PDK4,PPARG	13 (7)
THRA		ligand-dependent nuclear receptor	0,389	0.577		0.00211	ANGPTL4,CPT1A,HMOX1,PPARG	13 (5)
CREB1		transcription regulator	0,250	0.487		0.00484	CPT1A,GFRA1,HMOX1,HSD11B1,PPARG	8 (5)
streptozocin		chemical drug	0,387	0.481		0.00101	CBS,CPT1A,HMOX1,PDK4,PPARG	10 (5)
methotrexate		chemical drug	0,583	0.447		0.00116	CPT1A,ECH1,HMGCS2,HMOX1,HSD11B1
AKT1		kinase	0,134	0.421		0.000604	ANKRD1,CBS,HMOX1,KLF15,PPARG	10 (6)
MYC		transcription regulator	0,107	0.343		0.0402	ANGPTL4,CPT1A,HMOX1,PPARG,Scd2
acetaminophen		chemical drug	0,164	0.313		0.000489	Aldh1a1,HMGCS2,HMOX1,PPARG,Scd2
OSM		cytokine	0,033	0.277		0.0183	ANGPTL4,HMOX1,HSD11B1,PPARG
TO-901317		chemical reagent	0,022	0.268		2.55e-05	CPT1A,HMGCS2,HSD11B1,PPARG,Scd2,TGM2
IFNG		cytokine	-0,081	0.217		0.0538	ANGPTL4,CPT1A,HMOX1,PDK4,PPARG
TNF		cytokine	-0,156	0.177		0.00559	ANGPTL4,ANKRD1,CPT1A,ECH1,HMOX1,HSD11B1,PPARG,PPP1R3C,TGM2	16 (8)
TGFBR2		kinase	0,425	0.152		0.00931	ADCY1,ANGPTL4,HSD11B1,PPARG
thapsigargin		chemical toxicant	-0,158	0.152		0.000735	ADCY1,CPT1A,HMGCS2,HMOX1,TGM2
NR3C1		ligand-dependent nuclear receptor	0,123	0.13		0.000174	ANGPTL4,CPT1A,GRIA4,HMGCS2,HSD11B1,KLF15,PDK4,PPARG	13 (7)
progesterone		chemical - endogenous mammalian	-0,020	0.118		0.00802	Aldh1a1,HSD11B1,NPY1R,PPARG,Scd2
genistein		chemical drug	-0,054	0.105		0.00888	ANGPTL4,HMOX1,PPARG,Siglecg	7 (4)
ESRRA		transcription regulator	-0,466	0.075		2.55e-05	ANGPTL4,CPT1A,ECH1,HMOX1,PDK4,PPARG,Scd2
INSULIN (family)		group	-0,187	0.014		0.000456	ANGPTL4,DLK1,HMOX1,HSD11B1,PDK4,PPARG,Scd2	18 (12)
STAT5B		transcription regulator	-0,203	0		0.0066	ANKRD1,PDK4,PPP1R3C,TGM2
INSR		kinase	-0,490	-0.152		0.00105	Aldh1a1,ANKRD1,CPT1A,DLK1,PDK4,PPARG	11 (5)
GROWTH HORMONE (family)		group	-0,415	-0.152		0.00248	ANGPTL4,DLK1,PDK4,PPARG	16 (9)
tamoxifen		chemical drug	-0,173	-0.152		0.00744	DLK1,HMOX1,PPARG,Scd2	10 (5)
D-glucose		chemical - endogenous mammalian	-0,390	-0.19		0.0031	CBS,HMOX1,NPY1R,PPARG,Scd2,TGM2	11 (6)
forskolin		chemical toxicant	-0,531	-0.223		0.00242	GFRA1,HMOX1,HSD11B1,NPY1R,PDK4,PPP1R3C
sirolimus		chemical drug	-0,071	-0.293		0.0105	CPT1A,HMGCS2,HMOX1,PPARG,SLC43A3	16 (9)
valproic acid		chemical drug	-0,351	-0.339		0.000461	ADCY1,CPT1A,HMGCS2,HMOX1,PPARG,TGM2	10 (6)
NR1I2		ligand-dependent nuclear receptor	-0,546	-0.372		0.000212	Aldh1a1,CPT1A,HMGCS2,PPARG,TGM2	9 (4)
beta-estradiol		chemical - endogenous mammalian	-0,819	-0.404		2.33e-05	ABAT,ADCY1,CBS,CPT1A,ECH1,GFRA1,HMOX1,HSD11B1,NPY1R,PDK4,PLEKHA4,PPARG,PPP1R3C,STBD1,TGM2
LEP		growth factor	-0,731	-0.41		8.41e-05	ANGPTL4,CPT1A,DLK1,ECH1,NPY1R,PPARG,Scd2
IL1B		cytokine	-0,747	-0.487		0.00435	Aldh1a1,ANGPTL4,GFRA1,HMOX1,HSD11B1,PPARG,TGM2	13 (7)
epigallocatechin-gallate		chemical drug	-0,420	-0.594		0.00726	CPT1A,HMGCS2,HMOX1,PPARG	8 (7)
Scd1		enzyme	-0,422	-0.6		1.58e-05	Aldh1a1,ANGPTL4,CPT1A,PDK4,PPARG,Scd2	16 (7)
INS		other	-0,631	-0.625		0.00163	ANKRD1,CBS,CPT1A,PPARG
IL1 (family)		group	-1,131	-0.692		0.000945	CPT1A,HMOX1,HSD11B1,PPARG,TGM2	16 (13)
IL13		cytokine	-1,124	-0.817		0.00284	HMOX1,HSD11B1,PPARG,SLC43A3,TGM2	10 (4)
DDIT3		transcription regulator	-1,089	-0.958		0.000432	ANKRD1,HMOX1,PPARG,TGM2	11 (7)
UBE2I		enzyme	-1,124	-1		2.55e-05	CPT1A,MYLIP,PDK4,PPARG
GCG		other	-1,272	-1		0.00136	CBS,CPT1A,GFRA1,PPP1R3C
INSIG1		other	-0,660	-1.131		0.000296	DLK1,HMGCS2,PPARG,Scd2
ethanol		chemical - endogenous mammalian	-1,459	-1.231		0.00418	CPT1A,HMOX1,PPARG,PPP1R3C,TGM2	15 (16)
SREBF1		transcription regulator	-1,775	-1.37		0.000505	DLK1,HMOX1,PLEKHA4,PPARG,Scd2	10 (4)
APOE		transporter	-1,000	-1.4		2.52e-05	ANGPTL4,CPT1A,HMGCS2,HMOX1,HSD11B1,MYLIP,PPARG	9 (3)
PD98059		chemical - kinase inhibitor	-1,082	-1.433		0.0183	ANKRD1,HMOX1,KLF15,PPARG	10 (7)
calcitriol		chemical drug	-1,716	-1.715		0.0329	CPT1A,ECH1,PDK4,PPARG
U0126		chemical drug	-1,409	-1.731		0.0183	ANGPTL4,HMOX1,PPARG,TGM2	16 (15)
STAT6		transcription regulator	-2,133	-1.969		0.0141	CPT1A,HMGCS2,PDK4,Scd2
HIBCH		enzyme	-1,748	-2		5.03e-05	ABAT,CPT1A,PDK4,PPARG
sofalcone		chemical drug				0.0207	HMOX1
lysophosphatidic acid		chemical - other				0.0218	ANKRD1,PPARG
lysophosphatidylcholine		chemical - other				0.0288	CPT1A,PPARG
sphingosylphosphocholine		chemical - endogenous mammalian				0.0261	TGM2
octanoic acid		chemical - endogenous mammalian				0.035	PPARG
garcinoic acid		chemical - endogenous non-mammalian				0.00879	PPARG
OSMI-1		chemical reagent				0.0517	CBS
11,12-epoxyeicosatrienoic acid		chemical - endogenous mammalian				0.0474	PPARG
15-deoxy-delta-12,14 -PGJ 2		chemical - endogenous mammalian				0.0517	HMOX1,PPARG
(+)-fluprostenol		chemical drug				0.0207	PPARG
prostaglandin J2		chemical - endogenous mammalian				0.0565	HMOX1
prostaglandin D2		chemical - endogenous mammalian				0.0134	HMOX1,PPARG
prostaglandin A1		chemical - endogenous non-mammalian				0.0452	HMOX1
prostaglandin A2		chemical - endogenous non-mammalian				0.0376	HMOX1
12(S)-hydroxyeicosatetraenoic acid		chemical - endogenous non-mammalian				0.0261	PPARG
15(S)-HETE		chemical - endogenous mammalian				0.0402	PPARG
lipoxin A4		chemical - endogenous mammalian				0.0693	HMOX1
resolvin E1		chemical - endogenous mammalian				0.00624	HMOX1,PPARG	2 (2)
8-chloroadenosine		chemical drug				0.0245	HMOX1
guanosine		chemical - endogenous mammalian				0.0134	HMOX1
triciribine		chemical drug				0.0362	ANGPTL4
zidovudine		chemical drug				0.0463	CPT1A
6-mercaptopurine		chemical drug				0.035	PPARG
9-(2-hydroxy-3-nonyl)adenine		chemical reagent				0.0261	HMOX1
2-aminopurine		chemical reagent				0.0486	HMOX1
isobutylmethylxanthine		chemical toxicant				0.00181	ANGPTL4,PDK4,PPARG,Scd2	10 (6)
PD173074		chemical reagent				0.0183	PPARG,TGM2
PP1		chemical drug				0.0674	HMOX1
R 59022		chemical drug				0.0273	PPARG
3,5-L-diiodothyronine		chemical - endogenous mammalian				0.0261	CPT1A
L-phenylalanine		chemical - endogenous mammalian				0.00198	CPT1A,KLF15
3-aminoisobutanoate		chemical - endogenous mammalian				0.0166	CPT1A
L-cysteine		chemical - endogenous mammalian				0.0402	CBS
L-glutamic acid		chemical - endogenous mammalian				0.032	DLK1,Scd2
E. coli B5 lipopolysaccharide		chemical - endogenous non-mammalian				0.0166	HMOX1,HSD11B1,TGM2	9 (4)
Z36		chemical reagent				0.0507	HMOX1
nitroglycerin		chemical drug				0.0305	HMOX1
1L-6-hydroxymethyl-chiro-inositol 2-(R)-2-O-methyl-3-O-octadecylcarbonate		chemical drug				0.035	PPARG
glycerol		chemical - endogenous mammalian				0.00272	HMOX1,PPARG
tannic acid		chemical toxicant				0.0362	PPARG
dexamethasone phosphate		chemical drug				0.0474	PDK4
dehydroepiandrosterone sulfate		chemical - endogenous mammalian				0.0334	PPARG
pregna-4,17-diene-3,16-dione		chemical - endogenous non-mammalian				0.0474	PPARG
fulvestrant		chemical drug				0.0633	CBS,PPARG
estradiol-17beta-benzoate		chemical reagent				0.044	GFRA1,NPY1R
chenodeoxycholic acid		chemical - endogenous mammalian				0.0207	CPT1A,PDK4
SREBP (family)		group				0.0452	PPARG
tauromuricholic acid		chemical - endogenous mammalian				0.0207	CPT1A
hyodeoxycholic acid		chemical - endogenous mammalian				0.0273	HMGCS2
corticosteroid		chemical drug				0.0166	NPY1R,PPARG
pregnenolone carbonitrile		chemical drug				0.0122	CPT1A,HMGCS2
atelocollagen		chemical reagent				0.0183	PPARG
N-(1-carbamoyl-2-phenyl-ethyl) butyramide		chemical reagent				0.0412	PPARG
TEAD (family)		group				0.0621	ANKRD1
ML-193		chemical reagent				0.0273	PPARG
linoleic acid		chemical - endogenous mammalian				0.0183	ANGPTL4,CPT1A
8-(4-chlorophenylthio)-guanosine-3', 5'-cyclic monophosphate		chemical reagent				0.0402	PPARG
8-bromoguanosine 3',5'-cyclic monophosphate		chemical reagent				0.0654	HMOX1
P85 PIK3R (family)		group				0.0402	PPARG
Rp-cAMPS		chemical - kinase inhibitor				0.0412	HMOX1
bucladesine		chemical toxicant				0.0245	CPT1A,HMOX1,HSD11B1	7 (3)
ADP		chemical - endogenous mammalian				0.0402	HMOX1
glucocorticoid		chemical drug				0.0684	HMOX1,PPARG
tert-butyl hydroperoxide		chemical toxicant				0.0557	ANGPTL4
lipofermata		chemical reagent				0.00519	CPT1A,PPARG
EPH-116		chemical reagent				0.0166	HSD11B1
BML-111		chemical reagent				0.0288	HMOX1
meldonium		chemical drug				0.0334	CPT1A
imidazole ketone erastin		chemical reagent				0.0223	HMOX1
echinomycin		chemical drug				0.0362	NPY1R
1-palmitoyl-2-arachidonyl-sn-glycero-3-phosphorylcholine		chemical - endogenous mammalian				0.0497	HMOX1
fluocinolone acetonide		chemical drug				0.0123	ANGPTL4,KLF15
hydrocortisone		chemical - endogenous mammalian				0.00818	ANKRD1,HSD11B1,PPARG
triamcinolone		chemical drug				0.0245	CBS
betamethasone		chemical drug				0.0463	TGM2
11-dehydrocorticosterone		chemical - endogenous mammalian				0.0273	PDK4
kawain		chemical - endogenous non-mammalian				0.00303	HMOX1,PPARG
CD300LF		other				0.0507	CPT1A
ELF3		transcription regulator				0.00877	ANGPTL4,PPARG
FFAR3		G-protein coupled receptor				0.00209	CBS,KLF15,PPARG
GPR55		G-protein coupled receptor				0.0183	PPARG
C2CD5		other				0.00289	CPT1A,KLHL13
triamcinolone acetonide		chemical drug				0.0428	ANGPTL4,KLF15
anakinra		biologic drug				0.0547	HMOX1
mir-154 (includes others)		microRNA				0.0654	HMOX1
interferon alfacon-1		biologic drug				0.0589	NPY1R
lunasin		biologic drug				0.0207	HMOX1
belinostat		chemical drug				0.0507	MYLIP
zerumbone		chemical - endogenous non-mammalian				0.0474	HMOX1
AMOT		other				0.0166	ANKRD1
SPNS2		transporter				0.0565	HMOX1
embelin		chemical - endogenous non-mammalian				0.032	PPARG
thioinosine		chemical toxicant				0.0223	PPARG
TC-S 7009		chemical reagent				0.0134	NPY1R
heat-not-burn cigarette smoke extract		chemical toxicant				0.0183	HMOX1
GCN2iB		chemical drug				0.00246	CPT1A,HMOX1,PPARG	9 (5)
ceefourin-1		chemical reagent				0.0273	PPARG
CYLD-AS1		other				0.0143	HMOX1,PPARG
MSGN1		transcription regulator				0.0288	PPARG
dendrobium officinale polysaccharide		chemical - endogenous mammalian				0.0223	HMOX1
trans-cinnamaldehyde		chemical drug				0.0526	HMOX1
hesperidin		chemical drug				0.0273	HMOX1
methapyrilene		chemical drug				5.86e-06	ABAT,CBS,CPT1A,GFRA1,HMGCS2,HMOX1
NOTCH (family)		group				0.0305	ANKRD1,GFRA1
PI3K (complex)		complex				0.0632	HMOX1,TGM2
TGF BETA (family)		group				0.0362	Aldh1a1,ANGPTL4,HMOX1
NOS (family)		group				0.0376	HMOX1
DUB (family)		group				0.0166	MYLIP
P38 MAPK (family)		group				0.0261	HMOX1,KLF15,PPARG	6 (5)
WNT (family)		group				0.0702	PPARG
RNA POLYMERASE II (complex)		complex				0.0604	ANGPTL4,PPARG
PKC (family)		group				0.0125	CPT1A,HMOX1,PPARG	12 (11)
CALPAIN (complex)		complex				0.0474	GRIA4
TYROSINE KINASE (family)		group				0.0183	HMOX1
BVR (family)		group				0.0183	HMOX1
RAS (family)		group				0.0277	HMOX1,TGM2	9 (7)
FGFR (family)		group				0.0412	HMOX1
JNK (family)		group				0.0469	HMOX1,TGM2
15-LOX (family)		group				0.0183	PPARG
PDE (family)		group				0.0273	HMOX1
C-SRC (family)		group				0.0474	HMOX1
CYCLOOXYGENASE (family)		group				0.0425	HMOX1
TFIIH (complex)		complex				0.0166	PPARG
CK1 (family)		group				0.0245	PPARG
RAR (family)		group				0.0589	TGM2
SOD (family)		group				0.0463	HMOX1
PDGF (complex)		complex				0.0207	HMOX1,PPARG	8 (10)
triclosan		chemical drug				0.0389	HMOX1
myclobutanil		chemical toxicant				0.0674	HSD11B1
methysticin		chemical reagent				0.0166	HMOX1
yangonin		chemical - endogenous non-mammalian				0.0183	HMOX1
NCF1		enzyme				0.0565	HMOX1
propiconazole		chemical reagent				0.0654	Aldh1a1
STAT5 DIMER (complex)		complex				0.0557	PPARG
PDGF-AB (complex)		complex				0.0402	HMOX1
STAT6 DIMER (complex)		complex				0.0644	PPARG
PDGF-DD (complex)		complex				0.0463	PDE1B
tagitinin C		chemical - endogenous non-mammalian				0.0183	HMOX1
CBP/P300/MAF/NFE2L2 (complex)		complex				0.0223	HMOX1
IGE (complex)		complex				0.0214	ABAT,HMOX1,PPARG	3 (3)
ADAPTOR PROTEIN 2 (complex)		complex				0.032	HMOX1
obeticholic acid		chemical drug				0.000945	CPT1A,PDK4,PPARG	14 (11)
2,2',4,4',5,5'-hexabromodiphenyl ether		chemical reagent				0.0305	GFRA1
endrin		chemical toxicant				0.0134	PPARG
A-769662		chemical reagent				0.0463	PPARG
linseed oil		chemical reagent				0.0412	PPARG
ticrynafen		chemical drug				0.0183	HMOX1
stevioside		chemical - endogenous non-mammalian				0.0183	PPARG
diosmin		chemical drug				0.0486	PPARG
PPARG:Fatty Acid:RXRA:Mediator:Coactivator		complex				0.0273	ANGPTL4
RORA:EP300:CPT1A gene		complex				0.00879	CPT1A
BMAL1:CLOCK,NPAS2:KLF15 gene		complex				0.00879	KLF15
MECP2:PPARG gene		complex				0.00879	PPARG
NR1H2,3:RXR:NR1H2,3 ligand:MYLIP gene		complex				0.00879	MYLIP
aurapten		chemical - endogenous non-mammalian				0.0223	CPT1A
IL4, IL13		group				0.0245	HMOX1
NR1H (family)		group				0.0316	Aldh1a1,MYLIP
AMPK (complex)		complex				0.0261	HMOX1,PPARG	3 (3)
JUN/JUNB/JUND (family)		group				0.0526	HMOX1
RXR (family)		group				2.52e-05	ANGPTL4,CPT1A,DLK1,PDK4,PPARG
RAR/RXR (complex)		complex				0.0207	TGM2
fluoromethyl 2,2-difluoro-1-(trifluoromethyl)vinyl ether		chemical toxicant				0.00643	ANGPTL4,HMOX1
CYP (family)		group				0.0207	HMOX1
naringin		chemical - endogenous non-mammalian				0.035	HMOX1
tung tree oil		chemical - endogenous non-mammalian				0.0463	HMOX1
NFKB (complex)		complex				0.021	ANKRD1,HMOX1,PPARG,TGM2	11 (6)
RBP (family)		group				0.0134	PPARG
levistilide A		chemical drug				0.0134	HMOX1
erchen decoction		chemical drug				0.0273	PPARG
2-methoxycinnamaldehyde		chemical - endogenous non-mammalian				0.0134	HMOX1
PRKAA (family)		group				0.0134	CPT1A,HSD11B1
coal tar		chemical drug				0.0305	HMOX1
thymoquinone		chemical drug				0.0693	HMOX1
sucralose		chemical reagent				0.0183	PPARG
SWI/SNF (complex)		complex				0.0223	PPARG
GCR/GLUCOCORTICOID DIMER (complex)		complex				0.0538	PDK4
BMS-690514		chemical drug				0.0565	PPARG
benfluorex		chemical drug				0.0223	HMGCS2
hydroxyethylnorfenfluramine		chemical - endogenous mammalian				0.0223	HMGCS2
WWL229		chemical reagent				0.0223	CPT1A
oridonin		chemical drug				0.0412	HMOX1
ATF1		transcription regulator				0.0674	HMOX1
Gstp1 (includes others)		enzyme				0.0341	CBS,HMOX1
PLAAT3		enzyme				0.0474	PPARG
VENTX		transcription regulator				0.0261	PPARG
Adh1		enzyme				0.00879	PPARG
Agtr1a		G-protein coupled receptor				0.0654	HMOX1
Aldh1a1	0,790	enzyme				0.0376	PPARG
Aldh3a2		enzyme				0.0207	HMOX1
AKR1B1		enzyme				0.00272	CPT1A,PPARG
ALOX15		enzyme				0.0389	HMOX1
Alox15		enzyme				0.00624	HMOX1,PPARG	8 (9)
BGLAP		other				0.0362	DLK1
Casp1		peptidase				0.0621	PPARG
CFH		other				0.0452	PPARG
CYP2J2		enzyme				0.0486	PPARG
HP		other				0.0261	HMOX1
CYP3A4		enzyme				0.0261	HMOX1
Cyb5r4		enzyme				0.00303	HMOX1,Scd2
SAA1		other				0.0497	PPARG
SFTPA1		other				0.0166	ANGPTL4,PDK4
Slc22a1		transporter				0.0183	CPT1A
Obp2a		other				0.00053	CPT1A,PPARG
STS		enzyme				0.0547	PPARG
COP1		enzyme				0.0175	ABAT,GFRA1
CD163		other				0.0261	HMOX1
OTUB1		peptidase				0.0621	ANKRD1
H3-3A/3B		group				0.0207	DLK1,HMOX1
ANTIOXIDANT (family)		group				0.0207	HMOX1
PLIN5		other				0.000552	HMOX1,PDK4,PPARG	13 (7)
THYROID HORMONE RECEPTOR (family)		group				0.0497	CPT1A
dorsomorphin		chemical - kinase inhibitor				0.0207	CPT1A,PPARG
ADIRF-AS1		other				0.0223	ANGPTL4
conjugated linoleic acid		chemical drug				0.000941	ANGPTL4,CBS,PPARG
INTERFERON ALPHA (family)		group				0.0486	HMOX1,MYLIP,TGM2
SMAD (complex)		complex				0.0507	ANGPTL4
ERK (family)		group				0.0152	HMOX1,PDK4,TGM2	9 (4)
RAR/RXR/RETINOIC ACID (complex)		complex				0.011	DLK1,TGM2
cyclopropanecarboxylic acid		chemical reagent				0.0612	CPT1A
peoniflorin		chemical drug				0.0486	HMOX1
MEDAG		other				0.032	PPARG
MAFA		transcription regulator				0.00755	ADCY1,ANKRD1,DLK1
KDM3A		transcription regulator				0.00962	HMOX1,PPP1R3C
MIB2		transcription regulator				0.0288	ANKRD1
ADIRF		other				0.00879	PPARG
AACS		enzyme				0.0166	HMOX1
CDK19		kinase				0.0252	ABAT,HMOX1
shikonin		chemical drug				0.0526	TGM2
AGPAT2		enzyme				0.0425	PPARG
NADPH OXIDASE (complex)		complex				0.0463	HMOX1
BIND:154049 (complex)		complex				0.00879	PPARG
BLVRA		enzyme				0.0273	HMOX1
SNX27		other				0.0305	PPARG
SLC22A2		transporter				0.0207	CPT1A
LPIN1		phosphatase				0.000221	CPT1A,DLK1,PPARG	13 (7)
VSIR		other				0.0389	PPARG
DPP9		peptidase				0.0134	HMOX1
LGALS12		other				0.0207	PPARG
SAMD8		enzyme				0.0497	PPARG
CPT1C		enzyme				0.00215	CPT1A,PDK4
OR10J5		G-protein coupled receptor				0.0305	CPT1A
LINC01139		other				0.0288	ANGPTL4
CCAR1		transcription regulator				0.0245	PPARG
ZBTB22		transcription regulator				0.032	PPARG
TLX3		transcription regulator				0.00289	GRIA4,NPY1R
CYP26A1		enzyme				0.0207	PDK4
SPRING1		other				0.0526	HMGCS2
MLYCD		enzyme				0.0261	PDK4
GPAT3		enzyme				0.0261	PPARG
SLC27A4		transporter				0.0183	PPARG
kremezin		chemical drug				0.0288	HMOX1
BSCL2		other				0.0136	ANKRD1,PPARG
MELK		kinase				0.0486	HMOX1
FBXL17		other				0.00879	HMOX1
CBX7		other				0.0557	ANKRD1
indican		chemical - endogenous mammalian				0.0644	HMOX1
MYPN		other				0.0245	ANKRD1
PANX1		transporter				0.0412	HMOX1
LAS1L		other				0.0134	ANGPTL4,CPT1A
MTDH		transcription regulator				7.73e-05	ANGPTL4,HMGCS2,HMOX1,PPARG,Scd2
WWTR1		transcription regulator				0.0341	ANGPTL4,HMOX1
UBE2O		enzyme				0.0334	CPT1A
AAMDC		other				0.0273	CBS
SOCS7		other				0.0183	PPARG
CHCHD3		transcription regulator				0.00141	CPT1A,HMGCS2
TET3		enzyme				0.0223	ANKRD1,TGM2
BHMT		enzyme				0.0183	CBS
BRIP1		enzyme				0.00879	HMOX1
SIRT7		enzyme				0.0547	PPARG
AMOTL2		other				0.0183	ANKRD1
STEAP1		enzyme				0.0183	PPARG
IL17R (complex)		complex				0.0557	PPARG
FAM83A		other				0.0497	PPARG
T 0070907		chemical reagent				0.0425	HMOX1
FAT1		other				0.0547	ANKRD1
TRMT6		other				0.000296	HMGCS2,PPARG
RETSAT		enzyme				0.0134	PPARG
CREBZF		transcription regulator				0.0578	PDK4
PRKAG3		kinase				0.0077	ANGPTL4,ANKRD1,Scd2
PHF8		enzyme				0.035	TGM2
PGAM5		enzyme				0.0288	HMOX1
PNPLA8		enzyme				0.0261	HMOX1
LINC00924		other				0.0166	CPT1A
DCAF1		kinase				0.0644	TGM2
TXNDC17		enzyme				0.000432	CBS,HMOX1
DKK3		cytokine				0.0273	Siglecg
MFSD2A		transporter				0.0589	Scd2
PPP2R2D		other				0.0134	PPARG
SERPINA6		other				0.0382	GRIA4,HSD11B1
DENND5B		other				0.0166	PPARG
artesunic acid		chemical drug				0.0621	HMOX1
CHCHD5		other				0.0261	PPARG
SLC35D3		transporter				0.0362	CPT1A
YOD1		enzyme				0.0425	ANKRD1
NUP205		other				0.0183	ANKRD1
C1QL4		other				0.0207	PPARG
SIRT6		enzyme				0.0261	ANKRD1,HMOX1	3 (2)
tosedostat		chemical drug				0.0538	CBS
KLF14		transcription regulator				0.00198	CPT1A,HMOX1
LLGL2		other				0.0538	ANKRD1
CASC2		other				0.0683	TGM2
CERS6		transcription regulator				0.00248	CPT1A,PPARG
MSRA		enzyme				0.0166	HMOX1
NFU1		other				0.0683	CPT1A
GYY 4137		chemical reagent				0.035	CBS
gentamicin		chemical drug				0.0223	ABAT,CBS,HMOX1
HISTONE H4 (family)		group				0.0327	ANGPTL4,PPARG
SAR1B		enzyme				0.0474	CPT1A
CCM2		other				0.0486	Aldh1a1
GPR50		G-protein coupled receptor				0.0134	PPARG
IGF1R		transmembrane receptor				0.0224	ANKRD1,DLK1,Scd2
ARID5A		transcription regulator				0.035	PPARG
SELENOS		other				0.0425	PPARG
NLN		peptidase				0.0183	PPARG
CYTL1		cytokine				0.0166	CBS
USP50		peptidase				0.0166	CPT1A
ZFP91		transcription regulator				0.0376	Scd2
FFAR2		G-protein coupled receptor				0.0334	PPARG
CDKN2AIP		transcription regulator				0.0288	HMOX1
SHC (family)		group				0.0288	PPARG
ADRB (family)		group				0.00579	ANGPTL4,ANKRD1,HMOX1
TMT1B		enzyme				0.0166	HMOX1
PLCL2		enzyme				0.032	PPARG
SLC2A11		transporter				0.000849	DLK1,PPARG
FAM117B		other				0.0538	HMOX1
HMGXB4		other				0.0463	TGM2
RABL6		other				0.014	ABAT,HMOX1
USP26		peptidase				0.0223	ANKRD1
USP36		peptidase				0.0486	ANKRD1
ADH1B		enzyme				0.0245	PPARG
METTL8		enzyme				0.0134	PPARG
LINC02159		other				0.0261	ANKRD1
FH		enzyme				0.035	HMOX1
MRPS5		other				0.0288	KLF15
VGLL3		other				0.0557	ANKRD1
SMARCAL1		enzyme				0.0284	CPT1A,PDK4
TRIM31		enzyme				4.93e-05	CPT1A,PDK4,PPARG
BCO1		enzyme				0.0362	PPARG
AMOTL1		other				0.0166	ANKRD1
Mir503hg		other				0.0273	PPARG
NSD1		transcription regulator				0.0389	DLK1
PPP1R15B		phosphatase				0.0305	PPARG
MEX3A		other				0.000417	ANGPTL4,PDK4,PPARG
QRFP		other				0.0245	PPARG
ZNF521		transcription regulator				0.0425	PPARG
SIRT4		enzyme				0.0207	HMOX1
CDC73		other				0.0507	HMGCS2
ACOT13		enzyme				0.0223	PPARG
SLC2A10		transporter				0.000849	DLK1,PPARG
USP22		peptidase				0.021	PPARG,TGM2
NSUN6		enzyme				0.0633	TGM2
LUCAT1		other				0.0547	PDK4
STK40		kinase				0.0166	DLK1,PPARG
EHD2		other				0.032	PPARG
TNFAIP8L2		other				0.0412	HMOX1
TRMT61A		enzyme				0.000296	HMGCS2,PPARG
PCGEM1		other				0.0665	PDK4
DHCR24		enzyme				0.0389	HMOX1
choline fenofibrate		chemical drug				0.0517	CPT1A
NCKAP1L		other				0.035	PPARG
PSMG1		other				0.0223	KLF15
CHKB		kinase				0.0702	ECH1
PHLPP2		enzyme				0.0402	CPT1A
STEAP2		enzyme				0.0207	PPARG
TOP1MT		enzyme				0.0288	PDK4
PLGRKT		other				0.0223	PPARG
LECT2		other				0.0334	PPARG
SALL4		transcription regulator				0.0351	ADCY1,ANGPTL4
ZC3H12A		enzyme				0.0412	PPARG,Siglecg
WNT16		other				0.0334	ANKRD1
ELOVL5		enzyme				0.00643	HMGCS2,PDK4
ZFP57		transcription regulator				0.0305	DLK1
ACOT11		enzyme				0.0183	PPARG
SGMS1-AS1		other				0.0183	MYLIP
HERC3		enzyme				0.0261	ANKRD1
laquinimod		chemical drug				0.0227	PPP1R3C,STBD1
SMAD1/5/SMAD4 (complex)		complex				0.0223	PPARG
GPR151		G-protein coupled receptor				0.0425	ANGPTL4
oxymatrine		chemical drug				0.0474	HMOX1
N-propyl bromide		chemical reagent				0.0261	HMOX1
ESTROGEN RECEPTOR (family)		group				0.0158	PDK4,PPARG,TGM2	8 (5)
HEMOGLOBIN (complex)		complex				0.0402	HMOX1
ELASTASE (family)		group				0.0402	HMOX1
CG (complex)		complex				0.0456	ANGPTL4,HSD11B1,PPARG
MYOSIN2 (complex)		complex				0.0134	PPARG
FETAL HEMOGLOBIN (complex)		complex				0.0223	HMOX1
CpG ODN 2395		chemical reagent				0.0452	HMOX1
NKX2-2-AS1		other				0.0665	PDK4
PNU282987		chemical reagent				0.0273	HMOX1
deferasirox		chemical drug				0.0621	PPARG
alisertib		chemical drug				0.0389	PDK4
taspoglutide		biologic drug				0.0223	CPT1A
scutellarin		chemical - endogenous non-mammalian				0.0334	HMOX1
SAR1A		enzyme				0.0334	CPT1A
PRKDC		kinase				0.0674	CPT1A
low molecular weight heparin		chemical drug				0.0334	HMGCS2
pictilisib		chemical drug				0.032	ANGPTL4
macitentan		chemical drug				0.0273	ANKRD1
vitamin MK 7		chemical drug				0.0245	HMOX1
xanthohumol		chemical drug				0.0654	HMOX1
IGG2A (complex)		complex				0.0334	HMOX1
TNF (family)		group				0.0166	HSD11B1,PPARG,TGM2
CSF (family)		group				0.0208	PPARG,TGM2
ZNF467		transcription regulator				0.0207	PPARG
CNTF		cytokine				0.0122	HMOX1,PDE1B,Scd2
SRA1		transcription regulator				0.044	PPARG
2-(p-hydroxyanilino)-4-(p-chlorophenyl) thiazole		chemical drug				0.0305	HMOX1
HSF1		transcription regulator				0.0565	HMOX1,PPARG
XDH		enzyme				0.0612	PPARG
quizartinib		chemical drug				0.0334	CBS
liquiritigenin		chemical - endogenous non-mammalian				0.032	HMOX1
perfluorooctane sulfonic acid		chemical toxicant				0.032	ANGPTL4
IRS1		enzyme				0.0062	DLK1,HMOX1,PPARG	10 (5)
voxtalisib		chemical drug				0.0134	TGM2
NR1H3		ligand-dependent nuclear receptor				0.00232	HSD11B1,MYLIP,PPARG,Scd2
PRDX5		enzyme				0.0305	HMOX1
HEY2		transcription regulator				0.0674	ANKRD1
NCOR2		transcription regulator				0.00291	CPT1A,HMGCS2,PPARG	14 (8)
2-chlorohexadecanoic acid		chemical - endogenous mammalian				0.0223	CPT1A
RGS2		enzyme				0.0207	HSD11B1,PPARG
CYP11A1		enzyme				0.032	HSD11B1
BMS-309403		chemical reagent				0.00879	PPARG
TRIB1		kinase				0.0126	CPT1A,Scd2
vistusertib		chemical drug				0.0166	HMOX1
SCAP		other				0.00285	DLK1,HMGCS2,Scd2
PGF		growth factor				0.0644	ANGPTL4
kahweol		chemical - endogenous non-mammalian				0.0183	HMOX1
dimethyl itaconate		chemical reagent				0.0665	HMOX1
IGF1		growth factor				0.00572	HMOX1,HSD11B1,PPARG,Scd2,TGM2	11 (5)
PRRX1		transcription regulator				0.0497	PPARG
DSG3		other				0.0557	ANGPTL4
G6PD		enzyme				0.0474	PPARG
PI3K (family)		group				0.0241	HMOX1,TGM2	7 (3)
GSK0660		chemical reagent				0.0261	PDK4
DDX21		enzyme				0.0376	TGM2
16:0 lysophosphatidylcholine		chemical - endogenous mammalian				0.0166	CPT1A
PYY		other				0.0362	PPARG
NFATC4		transcription regulator				0.0538	PPARG
HDAC5		transcription regulator				0.0022	CPT1A,HMGCS2,PPARG
NCOR1		transcription regulator				0.000432	CPT1A,HMGCS2,PDK4,PPARG	18 (12)
STAR		transporter				0.0134	CPT1A,TGM2
ACTL6A		other				0.0538	HMOX1
DHX36		enzyme				0.0517	ANKRD1
EP400		other				0.0665	PPARG
HLX		transcription regulator				0.0565	ANKRD1
SLC6A4		transporter				0.0693	Aldh1a1
ACACA		enzyme				0.0273	PPARG
PDE6B		enzyme				0.0245	HMOX1
TRA2B		other				0.0486	ANGPTL4
LXN		other				0.00879	PPARG
EPAS1		transcription regulator				0.0646	ANGPTL4,PPARG
ZNF638		other				0.00879	PPARG
ARL6IP1		other				0.0612	HMOX1
CYP2E1		enzyme				0.0463	HMOX1
FOXA3		transcription regulator				0.00962	CPT1A,KLHL13
PAK4		kinase				0.0376	PPARG
C1QBP		transcription regulator				0.0633	HMOX1
AGTRAP		G-protein coupled receptor				0.0376	HMOX1
USF1		transcription regulator				0.0194	CBS,CPT1A
RNF40		enzyme				0.00179	PDK4,PPARG
MOAP1		other				0.0183	HMOX1
MED12		transcription regulator				0.0497	ANKRD1
F2R		G-protein coupled receptor				0.021	HMOX1,TGM2	7 (3)
NUDT16L1		other				0.0245	ANKRD1
NOP2		other				0.0402	ANGPTL4
NAMPT		cytokine				0.0224	HMOX1,NPY1R
PRKAA2		kinase				0.0301	PPARG,TGM2
IL11		cytokine				0.0207	DLK1,PPARG
CBLB		enzyme				0.0412	HMOX1
GDF2		growth factor				0.0305	DLK1,PPARG
MKNK1		kinase				0.00879	ANGPTL4,PDK4,Scd2
TLX1		transcription regulator				0.0517	NPY1R
PHACTR1		other				0.00879	ANGPTL4,HMOX1
FGF4		growth factor				0.0507	Scd2
MAP2K1		kinase				0.0486	ANKRD1,TGM2
CCNC		enzyme				0.0507	PPARG
CTF1		cytokine				0.0621	PPARG
MAT2B		enzyme				0.0166	HMOX1
HLTF		transcription regulator				0.0497	PPARG
SLC18A2		transporter				0.0273	ADCY1
NGF		growth factor				0.0166	GRIA4,HMOX1,PPARG
DNMT1		enzyme				0.0176	CBS,GRIA4,PDK4,PPARG
ISLR		other				0.0633	ANKRD1
SLC2A4		transporter				0.0507	PPARG
GFPT1		enzyme				0.035	PPARG
FOXN1		transcription regulator				0.0474	PPARG
IHH		enzyme				0.0205	Aldh1a1,PDK4
DDX6		enzyme				0.0223	PPARG
GCK		kinase				0.00624	CPT1A,Scd2
HAND1		transcription regulator				0.0565	CPT1A
CDK9		kinase				0.00161	PDK4,PPARG,TGM2	3 (3)
ALDH1A2		enzyme				0.0557	Aldh1a1
PLA2G1B		enzyme				0.0305	PPARG
TLR4		transmembrane receptor				0.0301	DLK1,HMOX1,PPARG
HPGD		enzyme				0.0166	Aldh1a1
HMGCS1		enzyme				0.0166	HMOX1
RORA		ligand-dependent nuclear receptor				0.0452	PPP1R3C,Scd2
MSTN		growth factor				0.00761	ANGPTL4,NPY1R,PPARG
PITX3		transcription regulator				0.0273	Aldh1a1
IKBKB		kinase				0.0682	ANKRD1,HMOX1
MSX2		transcription regulator				0.0665	PPARG
CEBPA		transcription regulator				0.00242	CPT1A,HMOX1,HSD11B1,PPARG,PPP1R3C
PRPF8		other				0.0273	PPARG
FKBP4		enzyme				0.00289	PDK4,PPARG	3 (3)
EHHADH		enzyme				0.0362	PDK4
IDH1		enzyme				0.0183	MYLIP,PPARG
Ctcflos		other				0.0305	PPARG
RAB11B-AS1		other				0.0134	ANGPTL4
entolimod		biologic drug				0.0526	HMOX1
LRAT		enzyme				0.0334	PDK4
SLC27A2		transporter				0.0674	Aldh1a1
APOB		transporter				0.0589	PPARG
HES1		transcription regulator				0.015	DLK1,PPARG
(-)-arctigenin		chemical reagent				0.0412	PDK4
4-methylene-2-octyl-5-oxotetrahydrofuran-3-carboxylic acid		chemical reagent				0.032	HMOX1
ACOX1		enzyme				0.0288	HSD11B1,PDK4
MC3R		G-protein coupled receptor				0.0223	HMOX1
resolvin D2		chemical - endogenous mammalian				0.0517	HMOX1
IL10RA		transmembrane receptor				0.0194	ABAT,CBS,TGM2
MTOR		kinase				0.00698	HMGCS2,HSD11B1,PDK4,PPARG	8 (3)
HAMP		other				0.0402	PPARG
SUMO1		enzyme				0.0612	MYLIP
DMD		other				0.0123	ANKRD1,PDK4,PPP1R3C
Ces2a		enzyme				0.0334	PPARG
PRKG1		kinase				0.0557	PPARG
IL3		cytokine				0.0262	CPT1A,ECH1,PDE1B
CHMP2B		other				0.0261	GRIA4
C1QTNF6		other				0.0517	PPARG
RASSF1		other				0.0194	ABAT,TGM2
18:2 lysophosphatidic acid		chemical - endogenous mammalian				0.0183	ANGPTL4
ELAVL1		other				0.024	ANKRD1,CPT1A,HMOX1
CTSS		peptidase				0.0665	PPARG
NFYB		transcription regulator				0.0565	CBS,GRIA4
SLC40A1		transporter				0.0294	Aldh1a1,HMOX1
MYOF		other				0.035	PPARG
SPP1		cytokine				0.0526	HMOX1,PPARG
CAV3		enzyme				0.032	PPARG
SOX8		transcription regulator				0.0334	DLK1
FOXP3		transcription regulator				0.0389	PPARG,TGM2
SSH1		phosphatase				0.0183	HMOX1
MVD		enzyme				0.0166	HMOX1
NR1H4		ligand-dependent nuclear receptor				0.0155	ANKRD1,PPARG,TGM2	9 (4)
CTBP2		transcription regulator				0.0557	CPT1A
LRP2		transporter				0.0273	HMOX1
TFRC		transporter				0.0284	HMOX1,PPARG
ESR2		ligand-dependent nuclear receptor				0.0316	CBS,PDK4,PPP1R3C,TGM2
HSD11B1	-0,680	enzyme				0.000417	ANGPTL4,CPT1A,PDK4	9 (3)
GATA4		transcription regulator				0.0564	ANKRD1,TGM2
CHRM3		G-protein coupled receptor				0.032	HMOX1
SERPINE1		other				0.0207	ANKRD1,DLK1
IGFALS		other				0.0134	PPARG
STRA6		transporter				0.0245	PPARG
PRKCI		kinase				0.0665	HMOX1
PKP2		other				0.0305	PPARG
MIR124 (family)		group				0.0603	GRIA4
mir-155		microRNA				0.0319	HMOX1,PPARG
miR-221-3p (and other miRNAs w/seed GCUACAU)		mature microRNA				0.0612	PPARG
miR-17-5p (and other miRNAs w/seed AAAGUGC)		mature microRNA				0.0261	MYLIP,PPARG
mir-515 (includes others)		microRNA				0.0497	ANGPTL4
miR-136-5p (miRNAs w/seed CUCCAUU)		mature microRNA				0.0207	PDK4
mir-136		microRNA				0.0183	PDK4
miR-494-3p (miRNAs w/seed GAAACAU)		mature microRNA				0.0425	HMOX1
miR-34a-5p (and other miRNAs w/seed GGCAGUG)		mature microRNA				0.0334	GFRA1,PPARG
mir-506 (includes others)		microRNA				0.0565	GFRA1
mir-25 (includes others)		microRNA				0.0674	MYLIP
mir-17 (includes others)		microRNA				0.0218	CPT1A,MYLIP
miR-9-5p (and other miRNAs w/seed CUUUGGU)		mature microRNA				0.0166	CBS,CPT1A
mir-9 (includes others)		microRNA				0.0547	CBS
mir-217 (includes others)		microRNA				0.0412	HMOX1
miR-19b-3p (and other miRNAs w/seed GUGCAAA)		mature microRNA				0.00406	ADCY1,MYLIP
mir-19 (includes others)		microRNA				0.00988	ADCY1,MYLIP
miR-293-5p (and other miRNAs w/seed CUCAAAC)		mature microRNA				0.044	KLF15
miR-615-3p (miRNAs w/seed CCGAGCC)		mature microRNA				0.0183	PPARG
miR-218-5p (and other miRNAs w/seed UGUGCUU)		mature microRNA				0.0578	TGM2
miR-133a-3p (and other miRNAs w/seed UUGGUCC)		mature microRNA				0.0565	KLF15
mir-133 (includes others)		microRNA				0.0163	KLF15,PPARG
miR-204-5p (and other miRNAs w/seed UCCCUUU)		mature microRNA				0.0166	HMOX1,PPARG
mir-8 (includes others)		microRNA				0.0452	CPT1A,HMOX1
miR-135a-5p (and other miRNAs w/seed AUGGCUU)		mature microRNA				0.044	PPARG
mir-33 (includes others)		microRNA				0.00406	CPT1A,PPARG
miR-92a-3p (and other miRNAs w/seed AUUGCAC)		mature microRNA				0.0693	MYLIP
mir-373		microRNA				0.0362	ANGPTL4
miR-126a-5p (and other miRNAs w/seed AUUAUUA)		mature microRNA				0.032	DLK1
mir-126 (includes others)		microRNA				0.0565	DLK1
HTR2C		G-protein coupled receptor				0.0223	PPARG
torkinib		chemical drug				0.0369	ANKRD1,CPT1A
PRKD (family)		group				0.0565	PDK4
PIM1		kinase				0.0197	HMOX1,PPARG	2 (2)
MAPK11		kinase				0.0547	HMOX1
NNMT		enzyme				0.0261	PPARG
LPL		enzyme				0.000982	CPT1A,PDK4,PPARG
PTN		growth factor				0.000945	CPT1A,DLK1,PPARG	6 (2)
MAFG		transcription regulator				0.0507	HMOX1
CD44		other				0.0547	PDK4,PPARG
RAB2A		enzyme				0.0402	PPARG
LPCAT3		enzyme				0.0517	CPT1A
GHRHR		G-protein coupled receptor				0.0452	HSD11B1
ATG16L1		enzyme				0.0376	KLHL13
NR1H2		ligand-dependent nuclear receptor				0.00291	HSD11B1,MYLIP,Scd2
MLX		transcription regulator				0.0136	CPT1A,Scd2
crocin		chemical drug				0.0526	HMOX1
NCOA1		transcription regulator				0.0312	HSD11B1,PPARG
NMNAT1		enzyme				0.0288	NPY1R
JUN		transcription regulator				0.0414	ANKRD1,CPT1A,HMOX1
ASXL1		transcription regulator				0.000445	HSD11B1,KLF15,PPARG
ABHD5		enzyme				0.0223	PDK4
XBP1		transcription regulator				0.0591	CPT1A,HMOX1
PRKCZ		kinase				0.0621	HMOX1
MED16		transcription regulator				0.0334	ANGPTL4
BMP4		growth factor				0.0701	PPARG,TGM2
HBP1		transcription regulator				0.0402	PDK4
YWHAZ		enzyme				0.0621	PPARG
FGF1		growth factor				0.0268	HMOX1,TGM2	7 (3)
DNM1L		enzyme				0.0654	CPT1A
CSF3		cytokine				0.0128	ADCY1,HMOX1,PPARG	3 (3)
SDHA		enzyme				0.0245	HMOX1
GPAM		enzyme				0.0288	HMGCS2
TSC2		other				0.0155	HMGCS2,HMOX1,PDK4	5 (2)
POR		enzyme				1.8e-05	Aldh1a1,CPT1A,HMOX1,PDK4,PPARG,Scd2	11 (5)
N-[(2Z)-3-(4,5-dihydro-1,3-thiazol-2-yl)-1,3-thiazolidin-2-yl idene]-5H dibenzo[a,d][7]annulen-5-amine		chemical reagent				0.0182	ECH1,PDK4
PEX5		other				0.0122	HMGCS2,PDK4
genipin		chemical - endogenous non-mammalian				0.0273	HMOX1
MED1		transcription regulator				0.0134	PDK4,PPARG,TGM2	3 (2)
GW 6471		chemical reagent				0.00232	CPT1A,HMOX1
THRB		ligand-dependent nuclear receptor				0.0189	CPT1A,PDK4,PPARG	17 (10)
KLF10		transcription regulator				0.0507	PPARG
NKX6-1		transcription regulator				0.0362	GFRA1
ZEB1		transcription regulator				0.0268	Aldh1a1,ANKRD1
Scd2	-0,700	enzyme				0.0621	PPARG
FECH		enzyme				0.0547	HMOX1
KDM5A		enzyme				0.0402	ANKRD1,HMOX1
PER2		transcription regulator				0.0633	ADCY1
PLA2G6		enzyme				0.0463	PPARG
fucoxanthin		chemical drug				0.0547	HMOX1
TRO 40303		chemical drug				0.0633	Aldh1a1
PLA2R1		transmembrane receptor				0.0517	TGM2
SOCS1		other				0.0404	HMOX1,TGM2
ATM		kinase				0.0183	HMOX1,TGM2	9 (7)
IRS2		enzyme				0.0134	HMOX1,PPARG	3 (3)
CRHR1		G-protein coupled receptor				0.0412	HSD11B1
FMO3		enzyme				0.0402	PDK4
PKM		kinase				0.0223	PDK4,TGM2	7 (3)
NRG1		growth factor				0.0167	ANKRD1,HMOX1,TGM2	10 (8)
IL31		cytokine				0.0497	NPY1R
SPHK2		kinase				0.0557	CPT1A
HOXC-AS2		other				0.00879	HMOX1
HOXC-AS3		other				0.0245	PDK4
CSF2		cytokine				0.0154	HMOX1,PDE1B,PPARG,TGM2	10 (4)
SLC6A3		transporter				0.0402	ADCY1
CX3CL1		cytokine				0.0309	HMOX1,PPARG
FABP4		transporter				0.00791	HMOX1,PPARG	2 (3)
COX4I1		enzyme				0.044	PDK4
DTX1		transcription regulator				0.0507	GFRA1
MTTP		transporter				0.000432	CPT1A,HMOX1,PPARG
LIPE		enzyme				4.78e-05	Aldh1a1,ANKRD1,PDK4,PPARG,Scd2
HOXC8		transcription regulator				0.0589	ANKRD1
ASXL2		other				0.00022	HSD11B1,KLF15,PPARG
MAPK9		kinase				0.0362	DLK1,PPARG
IL17A		cytokine				0.0334	HMOX1,HSD11B1,PPARG
CLOCK		transcription regulator				0.0538	ANGPTL4,HMGCS2
NKX2-3		transcription regulator				0.0123	ANGPTL4,CBS,PLEKHA4
XRCC5		enzyme				0.0557	TGM2
ITGA1		other				0.0486	PPARG
MET		kinase				0.0474	Aldh1a1,HMOX1
KRAS		enzyme				0.00879	ANGPTL4,CBS,CPT1A,HMOX1,SLC43A3,TGM2	10 (5)
TRIB3		kinase				0.0693	PPARG
FABP2		transporter				0.00179	CPT1A,PPARG	9 (5)
NCOA3		transcription regulator				0.00291	ANKRD1,HMOX1,PPARG	9 (5)
SLC3A2		transporter				0.0166	ANKRD1
PIAS4		transcription regulator				0.0376	PDK4
HFE		transmembrane receptor				0.0261	ANGPTL4,PPP1R3C
VPS35		transporter				0.0183	PPARG
PIKFYVE		kinase				0.0362	Aldh1a1
USP14		peptidase				0.0589	PPARG
ST13		other				0.0245	PPARG
ERN1		kinase				0.00711	CPT1A,HMGCS2,PPARG
PML		transcription regulator				0.00782	CPT1A,HMOX1,PDK4	8 (4)
S100A8		other				0.0379	HMOX1,KLF15
NUP155		other				0.0261	ANGPTL4
SOST		other				0.00791	CPT1A,PPARG
DNMT3A		enzyme				0.0143	GRIA4,PPP1R3C,TGM2
SLN		other				0.0166	PPARG
STIM1		ion channel				0.0178	HMOX1,KLF15
DES		other				0.0273	ANKRD1
FADS2		enzyme				0.0389	PPARG
HHEX		transcription regulator				0.0644	ANKRD1
ADIPOR2		transmembrane receptor				0.0288	PPARG
RAF1		kinase				0.0452	ANKRD1,TGM2
VDR		transcription regulator				0.0616	CPT1A,PPARG
HNF4A		transcription regulator				0.0288	CBS,CPT1A,HSD11B1,KLF15,PDK4,PPARG,PPP1R3C
PFKFB2		enzyme				0.00879	PDK4
RXRA		ligand-dependent nuclear receptor				0.000265	Aldh1a1,CPT1A,DLK1,HMGCS2,HMOX1,PPARG	14 (8)
UBE2E2		enzyme				0.0305	HMOX1
Zfp54		other				0.00879	PPARG
HSD17B4		enzyme				0.0486	PDK4
TIA1		other				0.0175	PPARG,TGM2
CAPN3		peptidase				0.0362	HMOX1
FOXA2		transcription regulator				0.00215	ANGPTL4,CPT1A,DLK1,HMGCS2,PPARG
SLIT2		other				0.0412	NPY1R
PPIF		enzyme				0.0197	DLK1,PDK4
RAC1		enzyme				0.0277	ANKRD1,HMOX1	6 (6)
GFER		enzyme				0.0578	CPT1A
PER1		transcription regulator				0.0589	ADCY1
NFYA		transcription regulator				0.0183	CBS,Scd2
GTF2B		transcription regulator				0.0714	PPARG
CEMIP2		enzyme				0.0273	PPARG
PRKAR1A		kinase				0.0612	PPARG
STK24		kinase				0.0412	PPARG
SMAD4		transcription regulator				0.00937	ANGPTL4,CBS,HMOX1,KLF15
ERBB3		kinase				0.0238	HMOX1,TGM2	9 (6)
AXIN1		other				0.0463	PPARG
PRKAB1		kinase				0.0273	CPT1A
TAB2		other				0.032	PPARG
PIK3R1		kinase				0.0183	HMOX1,PPARG
SLC2A1		transporter				0.0526	HMOX1
PIK3C3		kinase				0.0547	PPARG
DRD5		G-protein coupled receptor				0.0273	HMOX1
NPPC		other				0.0362	PPARG
MAZ		transcription regulator				0.0693	PPARG
MAGI1		enzyme				0.0304	ADCY1,TGM2
IFNE		cytokine				0.0674	HSD11B1
FCER1A		transmembrane receptor				0.0412	PPARG
KDM1A		enzyme				0.0261	HMOX1,HSD11B1,SLC43A3
TXNRD1		enzyme				0.0702	HMOX1
erastin		chemical drug				0.0557	HMOX1
ferrostatin-1		chemical reagent				0.0376	HMOX1
PSMC3IP		transcription regulator				0.0261	PPARG
MRC2		transmembrane receptor				0.0166	PPARG
CSF1R		kinase				0.0683	HMOX1
SHBG		other				0.0183	PPARG
LMO4		transcription regulator				0.0376	PPARG
GSR		enzyme				0.0612	HMOX1
CYBB		enzyme				0.0674	PPARG
MGLL		enzyme				0.0038	CPT1A,PPARG
MAFK		transcription regulator				0.0474	HMOX1
EP300		transcription regulator				0.000432	CPT1A,GFRA1,HMGCS2,HMOX1,HSD11B1,PDK4	10 (7)
MAP3K5		kinase				0.0474	HMOX1
ACSL4		enzyme				0.0134	CPT1A,PPARG
NCOA2		transcription regulator				0.00986	HSD11B1,PPARG,PPP1R3C
RARB		ligand-dependent nuclear receptor				0.0402	CPT1A,PPARG
UCP1		transporter				0.0351	ANKRD1,STBD1
LCAT		enzyme				0.0474	PPARG
MAPK14		kinase				0.0128	ANKRD1,HMOX1,TGM2	9 (5)
DST		other				0.0674	ANKRD1
CMTM3		cytokine				0.0191	HMOX1,PPARG
DPP4		peptidase				0.0116	DLK1,PPARG
BMAL1		transcription regulator				0.0182	HMGCS2,HMOX1
10-nitrooleate		chemical - endogenous mammalian				0.0376	PPARG
bis(4-hydroxyphenyl)sulfone		chemical reagent				0.00303	ANGPTL4,PPARG
20-hydroxyprostaglandin E2		chemical - endogenous mammalian				0.00879	PPARG
NFE2L1		transcription regulator				0.0693	HMOX1
UPF1		enzyme				0.0683	ANGPTL4
BRD8		transcription regulator				0.0207	PPARG
VIM		other				0.0702	ANGPTL4
CXCR3		G-protein coupled receptor				0.0702	HMOX1
GCH1		enzyme				0.0288	HMOX1
DLK1	-1,680	other				0.00877	DLK1,PPARG
SND1		transcription regulator				0.0402	ANGPTL4,DLK1
PRKAR2B		kinase				0.0517	PPARG
MAT2A		enzyme				0.0273	HMOX1
NKX2-5		transcription regulator				0.0683	ANKRD1
IL1A		cytokine				0.0206	HMOX1,HSD11B1,PPARG	9 (6)
STEAP3		transporter				0.0126	KLF15,TGM2
USP19		peptidase				0.0497	KLF15
MED13		transcription regulator				0.00937	ANKRD1,PPARG
ATF4		transcription regulator				0.0122	ANKRD1,CPT1A,PPARG	9 (5)
KEAP1		other				0.00937	HMOX1,PPARG	3 (4)
GATA3		transcription regulator				0.0152	ANGPTL4,PPARG,TGM2
HSPB8		kinase				0.00694	CPT1A,PPARG
Rhox5		transcription regulator				0.0547	PPARG
USF2		transcription regulator				0.0159	CPT1A,HMOX1
FBXL5		enzyme				0.0261	HMOX1
APC		enzyme				0.0439	CBS,PDK4
TFAM		transcription regulator				0.0273	ECH1,STBD1
EBF1		transcription regulator				0.035	PPARG,PPP1R3C
CNN2		other				0.0183	HMGCS2
FKBP5		enzyme				0.0644	PDK4
NFIL3		transcription regulator				0.0603	CPT1A
AIP		transcription regulator				0.0123	NPY1R,PDE1B
DBI		other				0.0376	PPARG
EGR1		transcription regulator				0.0411	HMOX1,PPARG
LEPR		transmembrane receptor				0.0127	ANGPTL4,HMGCS2,PPARG
S100A16		other				0.044	PPARG
HBEGF		growth factor				0.0215	ANGPTL4,PDK4
ZNF423		transcription regulator				0.0288	PPARG
TBC1D1		other				0.032	PPARG
GATA6		transcription regulator				0.0462	DLK1,PPARG
CXXC5		other				0.0261	PPARG
ING1		transcription regulator				0.0621	ANGPTL4
SMAD3		transcription regulator				0.0223	ANKRD1,HMOX1,Scd2
F2		peptidase				0.0589	ANGPTL4,HMOX1
Zfp55		other				0.00879	PPARG
ECSIT		transcription regulator				0.0507	HMOX1
LTBP2		other				0.0305	PPARG
NR4A1		ligand-dependent nuclear receptor				0.00419	HMOX1,PDK4,PPARG,PPP1R3C
HOXD3		transcription regulator				0.044	TGM2
SOAT1		enzyme				0.0207	HMOX1,PPARG	2 (3)
SMARCB1		transcription regulator				0.0452	PPARG,PPP1R3C
SFN		other				0.0517	PDK4
TGFBR1		kinase				0.0252	HMOX1,PDK4	7 (3)
SLC27A1		transporter				0.0183	PPARG
NPR3		G-protein coupled receptor				0.0674	PPARG
FGF19		growth factor				0.0183	Aldh1a1,Scd2
WWOX		enzyme				0.0526	Scd2
RFC1		transcription regulator				0.0223	PPARG
ACACB		enzyme				0.0376	PPARG
Mup1 (includes others)		other				0.0273	PPARG
SH2B3		other				0.032	HMOX1
HOXA4		transcription regulator				0.0362	ANKRD1
PRMT1		enzyme				0.0265	PDK4,PPARG
NFATC1		transcription regulator				0.0252	HMOX1,PPARG
KMT2D		transcription regulator				0.0538	PPARG,STBD1
CDKN3		phosphatase				0.0273	DLK1
YAP1		transcription regulator				0.00514	ANKRD1,CPT1A,HMGCS2,HMOX1,PDK4	9 (4)
NOX1		enzyme				0.0474	HMOX1
EIF2AK4		kinase				0.0116	HMOX1,PPARG
FOXP4		transcription regulator				0.0557	CPT1A
MOGAT1		enzyme				2.55e-05	ANGPTL4,CPT1A,HMGCS2
BMPR1B		kinase				0.0507	PPARG
HNRNPH1		other				0.0702	CBS
ACOD1		enzyme				0.0654	TGM2
ITIH1		other				0.0362	PPARG
KDR		kinase				0.0714	HMOX1
MLXIPL		transcription regulator				0.00069	CPT1A,HMGCS2,PPARG,STBD1
RORC		ligand-dependent nuclear receptor				0.0411	PPP1R3C,Scd2
TK1		kinase				0.0373	SLC43A3,TGM2
SENP1		peptidase				0.0122	MYLIP,PPARG
WAC		other				0.00053	PDK4,PPARG
PLAGL1		transcription regulator				0.00643	ANGPTL4,PPARG
CREB5		transcription regulator				0.0183	PPARG
CNOT3		other				0.0412	PDK4
MED13L		other				0.0245	ANKRD1
ADGRE2		other				0.0612	HMOX1
TCTN1		other				0.000312	CPT1A,ECH1,PPARG
SLC37A4		transporter				0.0402	PPARG
ABCA1		transporter				0.0123	CPT1A,PPARG
POSTN		other				0.0116	DLK1,PPARG
GRB10		other				0.0334	TGM2
FAAH		enzyme				0.0578	HMOX1
BLM		enzyme				0.0621	HMOX1
HTT		transcription regulator				0.032	PDE1B,PPARG,Scd2,TGM2
ICAM3		transmembrane receptor				0.0134	PPARG
TG		other				0.00605	CPT1A,PDK4
FOXH1		transcription regulator				0.035	Aldh1a1
APEX1		enzyme				0.0578	GFRA1
TAFAZZIN		enzyme				0.021	ANGPTL4,ANKRD1,HMOX1
S1PR1		G-protein coupled receptor				0.0589	ANKRD1
CTSK		peptidase				0.0412	PPARG
TAOK3		kinase				0.0305	PPARG
YY1		transcription regulator				0.0238	ANKRD1,HMOX1,TGM2
ACS84		chemical reagent				0.0166	HMOX1
LACTB		peptidase				0.0547	TGM2
NR0B2		ligand-dependent nuclear receptor				0.00755	CPT1A,PDK4,PPARG	13 (8)
PARP2		enzyme				0.0497	PPARG
TRPV4		ion channel				0.0683	HMOX1
PGK1		kinase				0.0305	KLF15
KIRREL1		other				0.0261	ANKRD1
LGALS3		other				0.0241	GFRA1,PPARG
TNFAIP8		other				0.0474	ANKRD1
SLC6A2		transporter				0.0273	ADCY1
GABPA		transcription regulator				0.0136	HMOX1,PPARG
NPC2		transporter				0.0526	PPARG
STX3		transporter				0.0288	ANKRD1
UTS2R		G-protein coupled receptor				0.0273	PPARG
EEF2K		kinase				0.0288	HMOX1
PON1		phosphatase				0.00179	HMOX1,PPARG
SFPQ		other				0.0603	PPARG
ELANE		peptidase				0.0702	HMOX1
NFKB1		transcription regulator				0.0213	ANKRD1,GFRA1,HMOX1
SDC1		enzyme				0.0402	TGM2
FOSB		transcription regulator				0.0612	PPARG
CPT1B		enzyme				0.0116	ANGPTL4,PDK4,PPP1R3C
IL15		cytokine				0.0385	CPT1A,GRIA4,HMOX1
RBP1		transporter				0.0334	PPARG
norisoboldine		chemical - endogenous non-mammalian				0.0223	CPT1A
BMP7		growth factor				0.0491	DLK1,PPARG
SERTAD2		transcription regulator				0.0362	ECH1
NF1		other				0.0665	CBS
CIDEC		other				0.00791	CPT1A,PPARG
BTG2		transcription regulator				0.0714	HMOX1
TMBIM6		other				0.0425	HMOX1
PTGER1		G-protein coupled receptor				0.0334	ANGPTL4
AKAP1		other				0.0134	HMOX1
CXCR2		G-protein coupled receptor				0.0538	PPARG
PES1		other				0.0183	HMOX1
RXRG		ligand-dependent nuclear receptor				0.0183	MYLIP,PDK4
HDAC1		enzyme				0.0261	HMOX1,PPARG,TGM2	9 (4)
CBLC		enzyme				0.0223	HMOX1
COL1A2		other				0.044	TGM2
CLEC4E		other				0.0507	CPT1A
HRAS		enzyme				0.00861	ANKRD1,CPT1A,HMOX1,Scd2,TGM2	7 (7)
DGAT1		enzyme				4.93e-05	CPT1A,PDK4,PPARG	12 (7)
MAFB		transcription regulator				0.0273	DLK1,PDK4
CITED2		transcription regulator				0.0465	ANGPTL4,TGM2
FOXA1		transcription regulator				0.0522	HMOX1,STBD1
BACH1		transcription regulator				0.00195	HMOX1,PDK4,PPARG	13 (7)
DDB1		other				0.0565	PPARG
EPOR		transmembrane receptor				0.0526	HMOX1
ELK3		transcription regulator				0.0402	HMOX1
EXT1		enzyme				0.00665	KLF15,PPARG
EHF		transcription regulator				0.021	ANGPTL4,HMOX1
BMP2		growth factor				0.0134	GFRA1,PPARG,TGM2
CCDC80		other				0.0261	PPARG
EDN1		cytokine				0.044	ANKRD1,TGM2
7(R)-maresin 1		chemical - endogenous mammalian				0.0526	HMOX1
zinc pyrithione		chemical reagent				0.0507	HMOX1
alpelisib		chemical drug				0.0517	TGM2
tofogliflozin		chemical drug				0.0223	CPT1A
PLCL1		enzyme				0.044	PPARG
BET (family)		group				0.035	HMOX1
DIO2		enzyme				0.00694	Aldh1a1,GFRA1,KLF15
KLF15	-0,840	transcription regulator				0.0031	KLF15,PDK4,PPARG
EIF4EBP2		translation regulator				0.0557	PPARG
PTPN3		phosphatase				0.00351	ANGPTL4,TGM2
GABRA1		ion channel				0.0183	GABRA3
GNA11		enzyme				0.0425	KLF15
8-hydroxyeicosapentaenoic acid		chemical - endogenous mammalian				2.55e-05	ANGPTL4,CPT1A,PPARG
DSP		other				0.044	PPARG
PCYT2		enzyme				0.0412	PPARG
NAB2		transcription regulator				0.0425	PPARG
Bmncr		other				0.00272	CPT1A,PPARG
GPR37		G-protein coupled receptor				0.0474	ANKRD1
AEBP1		peptidase				0.0288	PPARG
GHRL		growth factor				0.0218	CPT1A,PPARG	7 (7)
TGFB2		growth factor				0.0114	ANGPTL4,HMOX1,PDK4	13 (7)
CHD4		enzyme				0.00157	ANGPTL4,HMOX1,PDE1B
cepharanthine		chemical drug				0.0389	HMOX1
glyceraldehyde-BSA		chemical reagent				0.0245	PPARG
methylglyoxal-BSA		chemical reagent				0.0245	PPARG
INHBE		growth factor				0.0517	PPARG
CREBBP		transcription regulator				0.00879	GFRA1,HMGCS2,HMOX1,HSD11B1	8 (4)
LRRC8C		ion channel				0.0183	PPARG
EHMT2		enzyme				0.0213	CPT1A,HMOX1
WNT10B		other				0.0334	PPARG
PCYT1A		enzyme				0.0497	GFRA1
GNAQ		enzyme				0.0324	ANKRD1,KLF15
CTNNB1		transcription regulator				0.00865	Aldh1a1,CPT1A,DLK1,HMGCS2,PPARG,TGM2
YAF2		transcription regulator				0.0612	GFRA1
BHLHE41		transcription regulator				0.0376	ANGPTL4
CALCA		other				0.0385	HMOX1,PPARG
HMGA2		enzyme				0.0665	KLF15
LGALS9		other				0.0589	CPT1A
Cxcl3		cytokine				0.0305	PPARG
MEIS1		transcription regulator				0.0654	DLK1
P2RX7		ion channel				0.0497	HMOX1
BRD4		kinase				0.0675	HMOX1,TGM2
HMGB2		transcription regulator				0.0683	PPARG
HNRNPF		other				0.0183	PPARG
PELP1		other				0.00574	ANGPTL4,PPARG,TGM2
CETP		enzyme				0.0565	PPARG
PCTP		transporter				0.000849	ECH1,HMGCS2
capivasertib		chemical drug				0.0362	TGM2
ENPP2		enzyme				0.0362	PPARG
NDN		transcription regulator				0.00232	DLK1,PPARG
WT1		transcription regulator				0.0545	CBS,Scd2
NPPA		other				0.0547	HMOX1
PDX1		transcription regulator				0.0397	DLK1,ECH1
PPP3R1		phosphatase				0.0134	DLK1,Scd2
ACTN4		transcription regulator				0.0425	ANGPTL4
KLF11		transcription regulator				0.0274	PDK4,PPARG
ID4		transcription regulator				0.0362	PPARG
TRIM21		enzyme				0.0665	HMOX1
IL19		cytokine				0.0425	HMOX1
GADD45GIP1		other				0.0261	HMOX1
TAS1R3		G-protein coupled receptor				0.0334	PPARG
FABP1		transporter				0.00428	HMOX1,PPARG	9 (7)
CFLAR		other				0.0578	HMOX1
fatostatin		chemical reagent				0.0452	PPARG
pinometostat		chemical drug				0.0683	PDK4
dinitrophenyl R group		chemical reagent				0.0183	TGM2
SOCS2		other				0.0517	PPARG
proteasome inhibitor		chemical drug				0.0261	PPARG
pomegranate extract pill		chemical drug				0.032	HMOX1
APTO-253		chemical drug				0.0183	KLF15
hgd40		biologic drug				0.0134	PPARG
procaspase activating compound-1 VO-100		chemical drug				0.0134	PPARG
TNKS/TNKS2 (family)		group				0.0207	ANKRD1
gypenoside		chemical reagent				0.0261	PPARG
ASP5878		chemical drug				0.00879	CPT1A
AZD0156		chemical drug				0.0452	ANGPTL4
UNC1999		chemical reagent				0.0362	HMOX1
KMUP-1		chemical reagent				0.0305	PPARG
MLS000389544		chemical reagent				0.0134	PDK4
NCGC00184710		chemical reagent				0.00879	PDK4
acteoside		chemical - endogenous non-mammalian				0.0526	HMOX1
alpha-spinasterol		chemical - endogenous non-mammalian				0.0166	PPARG
pidnarulex		chemical drug				0.0183	Aldh1a1,ANGPTL4
DEETGE-CAL-Tat		chemical reagent				0.0183	HMOX1
1-(2-hydroxy-5-methylphenyl)-3-phenyl-1,3-propanedione		chemical reagent				0.0183	PPARG
24-methylenecycloartanyl ferulate		chemical reagent				0.00879	PPARG
temuterkib		chemical drug				0.0183	HMOX1
pemafibrate		chemical drug				0.0273	HMOX1
bleomycin		biologic drug				0.0218	CPT1A,KLF15,PPARG
intralipid		chemical drug				0.0362	ANGPTL4
green tea polyphenol		chemical drug				0.00694	HMOX1,PPARG	8 (9)
superoxide		chemical - endogenous mammalian				0.0412	HMOX1
griseofulvin		chemical drug				0.0183	HMOX1
2-mercaptoacetate		chemical drug				0.0463	PPARG
halofuginone		chemical drug				0.0312	Scd2,TGM2
ellagic acid		chemical - endogenous non-mammalian				0.0565	HMOX1
GW7647		chemical drug				0.00488	CPT1A,PDK4
sevoflurane		chemical drug				0.0526	HMOX1
3-hydroxybutyric acid		chemical - endogenous mammalian				0.0402	HMOX1
gemcitabine		chemical drug				0.0215	CPT1A,HMOX1
diquat		chemical toxicant				0.0245	HMOX1
dimethylnitrosamine		chemical toxicant				0.00962	HMOX1,TGM2
L-796449		chemical reagent				0.0183	CPT1A
methamphetamine		chemical drug				0.0404	GFRA1,HMOX1
Go6983		chemical drug				0.0412	PPARG
pyrazole		chemical - endogenous non-mammalian				0.0207	HMOX1
amiodarone		chemical drug				0.00772	HMOX1,PPARG	2 (3)
NSC23766		chemical reagent				0.0452	HMOX1
cephaloridine		chemical drug				0.0207	ANGPTL4,HMOX1
gefitinib		chemical drug				0.0115	HMOX1,PPARG,TGM2	13 (7)
scriptaid		chemical reagent				0.0273	PDK4
ebselen		chemical drug				0.0389	HMOX1
allyl isothiocyanate		chemical toxicant				0.0463	HMOX1
esomeprazole magnesium		chemical drug				0.032	HMOX1
toremifene		chemical drug				0.032	DLK1
carvedilol		chemical drug				0.0578	HMOX1
4-(2-aminoethyl)benzenesulfonylfluoride		chemical - protease inhibitor				0.0612	HMOX1
ferric ammonium citrate		chemical drug				0.0517	HMOX1
trabectedin		chemical drug				0.0612	PPARG
tempo		chemical reagent				0.0305	HMOX1
chlorpyrifos		chemical toxicant				0.00141	HMOX1,PPARG
trans-stilbene oxide		chemical reagent				0.0362	HMOX1
isoflurane		chemical drug				0.0621	HMOX1
ketamine		chemical drug				0.0497	HMOX1
linsidomine		chemical drug				0.00624	HMOX1,PPARG	3 (3)
nelfinavir		chemical drug				0.0172	HMOX1,PPARG
ethyl pyruvate		chemical drug				0.0376	HMOX1
H-[1,2,4]oxadiazolo[4,3-alpha]quinoxalin-1-one		chemical reagent				0.0497	HMOX1
fomepizole		chemical drug				0.0166	HMOX1
N-(3-(aminomethyl)benzyl)acetamidine		chemical reagent				0.0633	HMOX1
1,4-bis[2-(3,5-dichloropyridyloxy)]benzene		chemical toxicant				0.0245	CPT1A,HMGCS2
delta-aminolevulinic acid		chemical - endogenous mammalian				0.0362	HMOX1
pimagedine		chemical drug				0.0654	HMOX1
diethylnitrosamine		chemical toxicant				0.0134	HMOX1,HSD11B1,PPARG	7 (3)
dimethyl fumarate		chemical drug				0.0714	HMOX1
poloxamer		chemical reagent				0.0273	CPT1A
Sch-23390		chemical drug				0.0683	HMOX1
XCT790		chemical reagent				0.0223	PDK4
celecoxib		chemical drug				0.0262	HMOX1,PPARG	3 (3)
1,10-phenanthroline		chemical toxicant				0.0389	HMOX1
raloxifene		chemical drug				0.00828	ECH1,HMOX1,PPP1R3C
GW501516		chemical drug				0.000265	ANGPTL4,CPT1A,ECH1,PDK4	14 (6)
CL 316243		chemical drug				0.0683	PDK4
ferulic acid		chemical - endogenous non-mammalian				0.0538	HMOX1
abscisic acid		chemical - endogenous non-mammalian				0.032	PPARG
neratinib		chemical drug				0.0261	HMOX1
nicotinic acid		chemical - endogenous mammalian				0.0633	PPARG
coenzyme Q10		chemical drug				0.0452	HMOX1
L 663536		chemical reagent				0.0497	PPARG
4-coumaric acid		chemical - endogenous mammalian				0.0376	PPARG
urethane		chemical toxicant				0.0714	HMOX1
ibuprofen		chemical drug				0.0693	PPARG
saccharin		chemical reagent				0.035	PPARG
Sb202190		chemical drug				0.0287	ANGPTL4,HMOX1
metformin		chemical drug				0.0334	ANGPTL4,HMOX1,PPARG
dithiothreitol		chemical reagent				0.0565	HMOX1
kainic acid		chemical toxicant				0.0385	GFRA1,HMOX1
1-methyl-4-phenyl-1,2,3,6-tetrahydropyridine		chemical toxicant				0.0245	HMOX1,PDK4
indomethacin		chemical drug				0.0166	CPT1A,HMOX1,PPARG	16 (13)
10-(6'-ubiquinonyl)decyltriphenylphosphonium		chemical drug				0.0463	CPT1A
cilostazol		chemical drug				0.0714	HMOX1
KN-62		chemical drug				0.0497	PPARG
PQQ cofactor		chemical - endogenous non-mammalian				0.0261	HMOX1
2-mercaptoethanol		chemical - endogenous mammalian				0.0245	HMOX1
cysteamine		chemical drug				0.0288	HMOX1
aristolochic acid I		chemical toxicant				0.0654	HMOX1
deferoxamine		chemical drug				0.013	ANGPTL4,HMOX1,PPARG	12 (4)
nitrofurantoin		chemical drug				0.00761	CPT1A,HMGCS2,HMOX1
dipyridamole		chemical drug				0.0507	HMOX1
cycloheximide		chemical reagent				0.00858	ADCY1,HMOX1,HSD11B1,PPARG
1,2-dimethylhydrazine		chemical toxicant				0.011	HMGCS2,PPARG
phenyl-N-tert-butylnitrone		chemical reagent				0.0389	HMOX1
SB203580		chemical drug				0.0385	HMOX1,PPARG,TGM2
SR 59230A		chemical reagent				0.0288	HSD11B1
2-acetylaminofluorene		chemical toxicant				0.0376	DLK1
cerulenin		chemical drug				0.0402	PPARG
hydroquinone		chemical - endogenous mammalian				0.0412	HMOX1
mangiferin		chemical - endogenous non-mammalian				0.0486	HMOX1
KU-55933		chemical drug				0.0565	ANGPTL4
allyl sulfide		chemical drug				0.0389	HMOX1
telmisartan		chemical drug				0.015	CPT1A,PPARG
nafenopin		chemical drug				0.00754	CPT1A,HSD11B1
mono-(2-ethylhexyl)phthalate		chemical toxicant				0.00782	ANGPTL4,PDK4,PPARG	13 (7)
tesaglitazar		chemical drug				0.0183	PPARG
dichloroacetic acid		chemical drug				0.0452	PDK4
Y 27632		chemical drug				0.0207	ANKRD1,PPARG
imiquimod		chemical drug				0.0508	ECH1,HMOX1
concanamycin A		chemical drug				0.0389	PPARG
GW9662		chemical reagent				0.0252	ANGPTL4,PPARG
tyloxapol		chemical drug				0.0207	PPARG
calyculin A		chemical toxicant				0.0603	TGM2
captopril		chemical drug				0.0175	DLK1,HMOX1
aminopropionitrile		chemical toxicant				0.0288	KLF15
V-PYRRO/NO		chemical reagent				0.0452	HMOX1
desipramine		chemical drug				0.0507	HMOX1
GW3965		chemical reagent				0.0262	MYLIP,PDK4
thioacetamide		chemical toxicant				0.0557	Scd2,TGM2
6-cyano-7-nitroquinoxaline-2,3-dione		chemical reagent				0.0223	GFRA1
diethylmaleate		chemical toxicant				0.0507	HMOX1
phenylhydrazine		chemical toxicant				0.044	HMOX1
ethacrynic acid		chemical drug				0.0223	HMOX1
methylene blue		chemical drug				0.0452	HMOX1
pifithrin alpha		chemical reagent				0.00624	HMOX1,PPARG	3 (3)
phenol derivative		chemical toxicant				0.0207	HMOX1
exemestane		chemical drug				0.0305	HMOX1
trovafloxacin		chemical drug				0.0147	HMOX1,TGM2
thyroid hormone		chemical - endogenous mammalian				0.0376	CPT1A,ECH1
salvianolic acid A		chemical drug				0.0223	HMOX1
allicin		chemical - endogenous non-mammalian				0.0223	HMOX1
hexane		chemical - endogenous non-mammalian				0.032	HMOX1
gingerenone A		chemical - endogenous non-mammalian				0.0223	ANKRD1
zinc mesoporphyrin		chemical reagent				0.0134	HMOX1
LFM-A13		chemical drug				0.0166	HMOX1
isoproterenol		chemical drug				0.0359	HMOX1,HSD11B1
fluvastatin		chemical drug				0.0644	HMOX1
cerivastatin		chemical drug				0.0166	HMOX1,PPARG	3 (3)
atorvastatin		chemical drug				0.0134	CPT1A,HMOX1,PPARG	20 (14)
acetyl-L-carnitine		chemical - endogenous mammalian				0.00303	CPT1A,PPARG
cholecalciferol		chemical - endogenous mammalian				0.0334	PDK4,PPARG
AD-5057		chemical drug				0.0207	HSD11B1
aurothiomalate		chemical drug				0.0207	HMOX1
polyamines		chemical - other				0.0389	PPARG
acetaldehyde		chemical - endogenous mammalian				0.044	PPARG
4-hydroxyhexenal		chemical - endogenous mammalian				0.0166	HMOX1
largazole		chemical - endogenous non-mammalian				0.0288	ANGPTL4
vanillin		chemical - endogenous non-mammalian				0.0486	HMOX1
bexarotene		chemical drug				0.00962	DLK1,PPARG,TGM2
pantoprazole		chemical drug				0.0183	HMOX1
lomefloxacin		chemical drug				0.0183	HMOX1
rosuvastatin		chemical drug				0.00988	CPT1A,HMOX1
glyburide		chemical drug				0.00232	HMOX1,PPARG	7 (7)
carbohydrate		chemical - endogenous mammalian				0.0538	CPT1A
benzo(a)pyrene		chemical toxicant				0.0507	HMOX1,PPP1R3C
Pick1		other				0.0425	ABAT,HMOX1
SP600125		chemical drug				0.0245	HMOX1,PPARG,Scd2	10 (5)
suramin		chemical drug				0.0547	HMOX1
benzo(a)pyrene-3,6-quinone		chemical toxicant				0.00879	HMOX1
vitamin K3		chemical drug				0.0674	HMOX1
carnosol		chemical - endogenous non-mammalian				0.0261	HMOX1
carbon tetrachloride		chemical toxicant				0.0578	HMOX1,PPARG
pyrrolidine dithiocarbamate		chemical reagent				0.0265	HMOX1,PPARG	3 (3)
protoporphyrin IX		chemical - endogenous mammalian				0.0183	HMOX1
KT5720		chemical drug				0.035	HMOX1
glimepiride		chemical drug				0.0362	PPARG
opioid		chemical drug				0.0207	HMOX1
flavonoid		chemical - endogenous mammalian				0.0207	HMOX1
phorone		chemical reagent				0.00879	HMOX1
fibric acid derivative		chemical drug				0.0474	PDK4
SAHM1		chemical reagent				0.0674	PPARG
butyric acid		chemical - endogenous mammalian				0.00287	ADCY1,Aldh1a1,CBS,PPARG,TGM2
mesalamine		chemical drug				0.00179	HMOX1,PPARG
chlorogenic acid		chemical drug				0.0362	HMOX1
nordihydroguaiaretic acid		chemical drug				0.0334	HMOX1
protocatechuic acid		chemical - endogenous non-mammalian				0.0261	HMOX1
probucol		chemical drug				0.0452	HMOX1
rhodioloside		chemical - endogenous non-mammalian				0.0376	HMOX1
3-hydroxyanthranilic acid		chemical - endogenous mammalian				0.0245	HMOX1
tiron		chemical reagent				0.0288	HMOX1
ezetimibe		chemical drug				0.000488	CPT1A,HMOX1,PPARG
4-methylcatechol		chemical - endogenous mammalian				0.0183	HMOX1
trans-hydroxytamoxifen		chemical drug				0.0366	ECH1,PPP1R3C
phloretin		chemical - endogenous non-mammalian				0.0207	HMOX1
zeranol		chemical - endogenous mammalian				0.0362	HMOX1
tryptanthrin		chemical - endogenous non-mammalian				0.0134	HMOX1
phenylephrine		chemical drug				0.00291	ANKRD1,HMOX1,PDK4	9 (7)
bisphenol A		chemical - endogenous mammalian				0.0123	HMOX1,PPARG,TGM2
tert-butyl-hydroquinone		chemical reagent				0.0223	HMOX1,PPARG	6 (7)
epicatechin		chemical drug				0.00289	ANGPTL4,HMGCS2,PPARG
silver nitrate		chemical drug				0.0166	HMOX1
cadmium sulfate		chemical toxicant				0.0183	HMOX1
sodium arsenite		chemical drug				0.00179	CBS,HMOX1,PPARG	4 (4)
sodium arsenate		chemical toxicant				0.0425	CPT1A
cobalt chloride		chemical reagent				0.0345	HMOX1,STBD1
copper sulfate		chemical drug				0.0376	HMOX1
lithium chloride		chemical drug				0.00579	DLK1,HMOX1,PPARG	13 (7)
zinc sulfate		chemical drug				0.0452	HMOX1
sodium chloride		chemical - endogenous mammalian				0.0273	HMOX1,NPY1R
mercuric chloride		chemical toxicant				0.0603	HMOX1
hydrogen sulfide		chemical - endogenous mammalian				0.0402	HMOX1
spermine nitric oxide complex		chemical toxicant				0.0334	HMOX1
chlorophyll a		chemical - endogenous non-mammalian				0.0183	PPARG
heme arginate		chemical drug				0.0134	HMOX1
chlorophyllin		chemical drug				0.0183	HMOX1
tin protoporphyrin IX		chemical drug				0.035	HMOX1
zinc protoporphyrin IX		chemical - endogenous mammalian				0.044	HMOX1
hemozoin		chemical - endogenous non-mammalian				0.0517	HMOX1
PML-RARA		fusion gene/product				0.0612	HMOX1
ZFTA-RELA		fusion gene/product				0.00937	NPY1R,TGM2
fascaplysin		chemical drug				0.0134	CPT1A
E2F/DP1 (complex)		complex				0.0134	PPARG
mini-GAGR		chemical reagent				0.0207	HMOX1
CBR-470-1		chemical drug				0.0288	HMOX1
manassantin B		chemical - endogenous non-mammalian				0.0273	PPARG
4-octyl itaconate		chemical reagent				0.0463	HMOX1
roflumilast N-oxide		chemical - endogenous mammalian				0.032	HMOX1
sea cucumber body wall meal		chemical reagent				0.00215	CPT1A,PPARG
10,12-tricosadiynoic acid		chemical reagent				0.0223	CPT1A
V-9302		chemical reagent				0.0183	ANKRD1
dexamethasone/INS/isobutylmethylxanthine		chemical reagent				0.0261	PPARG
6-cyclopropyl-1-(4-fluorophenyl)-3-propan-2-ylpyrazolo[3,4-b]pyridine-4-carboxylic acid		chemical reagent				0.0183	PDK4
Ro41-5253		chemical reagent				0.0463	PPARG
beta-carotene		chemical - endogenous mammalian				0.00937	PPARG,Scd2
Am 580		chemical reagent				0.000762	CPT1A,PPARG,TGM2
tamibarotene		chemical drug				0.0452	HMOX1
alpha-tocopherol		chemical drug				0.00488	HMOX1,PPARG	7 (7)
gamma tocopherol		chemical drug				0.0166	PPARG
cyanocobalamin		chemical - endogenous mammalian				0.0693	CPT1A
diallyl disulfide		chemical - endogenous non-mammalian				0.0565	HMOX1
spermidine		chemical - endogenous mammalian				0.0526	HMOX1
1-chloro-2,4-dinitrobenzene		chemical drug				0.0644	HMOX1
fatty acid		chemical - endogenous mammalian				0.0273	HMOX1,PPARG	8 (9)
S-nitrosoglutathione		chemical toxicant				0.0674	PPARG
afamelanotide		biologic drug				0.0223	PPARG
hexarelin		chemical toxicant				0.0389	PPARG
Phe-Pro-Arg-chloromethyl ketone		chemical - protease inhibitor				0.0183	HMOX1
L-JNK inhibitor I		chemical reagent				0.0166	HMOX1
ML323		chemical reagent				0.0055	CPT1A,PPARG
apicidin		chemical - endogenous non-mammalian				0.0463	TGM2
Z-LLL-CHO		chemical - protease inhibitor				0.0277	CBS,HMOX1,PPARG	9 (6)
actinomycin D		biologic drug				0.0515	HMOX1,PPARG
proteasome inhibitor PSI		chemical - protease inhibitor				0.0547	HMOX1
GLP-1-(7-34)-amide		biologic drug				0.00351	HMOX1,PPARG
Sn50 peptide		chemical toxicant				0.0134	HMOX1,PPARG
myristoylated protein kinase C peptide inhibitor		biologic drug				0.0183	PPARG
NSOP00313		chemical reagent				0.0166	PPARG
exenatide		biologic drug				0.0612	HMOX1
octreotide		biologic drug				0.0565	PPARG
melanotan-II		chemical drug				0.0261	HMOX1
bisindolylmaleimide II		chemical - kinase inhibitor				0.0183	PPARG
Ro31-8220		chemical drug				0.0702	HMOX1
heme		chemical - endogenous mammalian				0.0134	HMOX1,PPARG	6 (5)
helenalin		chemical - endogenous non-mammalian				0.0425	HMOX1
cineole		chemical drug				0.0305	PPARG
andrographolide		chemical drug				0.0702	HMOX1
18-alpha-glycyrrhetinic acid		chemical - endogenous non-mammalian				0.0223	PPARG
bardoxolone		chemical drug				0.0578	HMOX1
lycopene		chemical drug				0.0538	HMOX1
parthenolide		chemical drug				0.000604	ANKRD1,HMOX1,PDK4	9 (5)
LY83583		chemical reagent				0.0245	HMOX1
isoquercitrin		chemical drug				0.035	HMGCS2
luteolin 7-O-beta-D-glucoside		chemical - endogenous non-mammalian				0.0134	HMOX1
kaempferol		chemical toxicant				0.0589	HMOX1
daidzein		chemical drug				0.0207	HMOX1,Siglecg
naringenin		chemical - endogenous non-mammalian				0.0129	CPT1A,HMOX1
chrysin		chemical - endogenous non-mammalian				0.0507	HMOX1
quercetin		chemical drug				0.0166	ECH1,HMGCS2,HMOX1
ampelopsin		chemical drug				0.0273	HMOX1
apigetrin		chemical - endogenous non-mammalian				0.0261	PPARG
taxifolin		chemical - endogenous non-mammalian				0.0412	HMOX1
puerarin		chemical drug				0.0578	HMOX1
muscarine		chemical toxicant				0.0261	Aldh1a1
quinine		chemical drug				0.0166	HMOX1
sanguinarine		chemical - endogenous non-mammalian				0.0261	HMOX1
cocaine		chemical drug				0.0413	ADCY1,CPT1A
capsaicin		chemical drug				0.0166	HMOX1,PPARG	3 (3)
pilocarpine		chemical drug				0.0683	PDK4
berberine		chemical drug				0.00543	CPT1A,HMOX1,PPARG	15 (9)
trigonelline		chemical - endogenous mammalian				0.0273	HMOX1
pentazocine		chemical drug				0.0273	HMOX1
midostaurin		chemical drug				0.0425	HMOX1
apomorphine		chemical drug				0.0621	HMOX1
arecoline		chemical drug				0.0486	HMOX1
naloxone		chemical drug				0.0578	HMOX1
azelaic acid		chemical - endogenous mammalian				0.0207	PPARG
ciprofibrate		chemical drug				0.00624	HSD11B1,PDK4,PPARG	10 (5)
clofibrate		chemical drug				0.000221	CPT1A,ECH1,HMGCS2,HMOX1	13 (5)
norepinephrine		chemical - endogenous mammalian				0.00879	HMOX1,NPY1R,PPARG	3 (3)
epinephrine		chemical - endogenous mammalian				0.0183	DLK1,NPY1R
dobutamine		chemical drug				0.0245	HMOX1
dopamine		chemical - endogenous mammalian				0.00879	GRIA4,HMOX1,PDE1B
ammonium		chemical - endogenous mammalian				0.0404	KLF15,STBD1
ferricyanide		chemical reagent				0.00879	HMOX1
thioctic acid		chemical drug				0.0175	HMOX1,PDK4	7 (3)
2-bromopalmitic acid		chemical reagent				0.0463	PPARG
2-arachidonoylglycerol		chemical - endogenous mammalian				0.00248	ANGPTL4,PPARG
short chain fatty acid		chemical - endogenous mammalian				0.032	ANGPTL4
docosahexaenoic acid		chemical drug				0.00879	CPT1A,HMOX1,PPARG	17 (17)
9Z,11E-octadecadienoic acid		chemical - endogenous mammalian				0.0693	PPARG
lipid peroxide		chemical - endogenous mammalian				0.0223	ANGPTL4
oleylamide		chemical - endogenous mammalian				0.0134	PPARG
gemfibrozil		chemical drug				0.00157	CPT1A,ECH1,PPARG
n-3 fatty acids		chemical drug				0.00058	CBS,HMOX1,PPARG	9 (4)
oleoylethanolamide		chemical - endogenous mammalian				0.0288	CPT1A
D-thioctic acid		chemical - endogenous mammalian				0.00121	CPT1A,PPARG
10E,12Z-octadecadienoic acid		chemical - endogenous mammalian				0.00782	CPT1A,HSD11B1,PPARG
gamma-linolenic acid		chemical - endogenous mammalian				0.0334	HMOX1
perfluorodecanoic acid		chemical toxicant				0.00179	CPT1A,HMGCS2
elaidic acid		chemical - endogenous mammalian				0.0223	DLK1,PPP1R3C
protectin D1		chemical - endogenous mammalian				0.0402	HMOX1
prostaglandin		chemical drug				0.035	HSD11B1
arachidonic acid		chemical - endogenous mammalian				0.0223	HMOX1,PPARG	8 (9)
anandamide		chemical - endogenous mammalian				0.00877	ANGPTL4,PPARG
NMN		chemical - endogenous mammalian				0.0486	HMOX1
AICAR		chemical - endogenous mammalian				0.00419	HSD11B1,PDK4,PPARG	13 (8)
NAD+		chemical - endogenous mammalian				0.0389	ANKRD1
mizoribine		chemical drug				0.0245	PPARG
5-azacytidine		chemical drug				0.00989	DLK1,ECH1,TGM2
tunicamycin		chemical - endogenous non-mammalian				0.000614	CPT1A,HMGCS2,HMOX1,HSD11B1,PPARG
MDL 73811		chemical reagent				0.044	TGM2
stavudine		chemical drug				0.000192	CPT1A,PPARG
N(G)-monomethyl-D-arginine		chemical - endogenous mammalian				0.0538	HMOX1
diallyl trisulfide		chemical - endogenous non-mammalian				0.0526	HMOX1
honokiol		chemical - endogenous non-mammalian				0.0183	ANGPTL4,PPARG
S-adenosylmethionine		chemical - endogenous mammalian				0.0702	HMOX1
N-nitro-L-arginine methyl ester		chemical drug				0.0208	HMOX1,PDK4	7 (3)
zofenopril		chemical drug				0.0223	HMOX1
L-buthionine (SR)-sulfoximine		chemical drug				0.0207	HMOX1
2-amino-5-phosphonovaleric acid		chemical - other				0.0288	GFRA1,NPY1R
dimethyl n-oxalyl-glycine		chemical reagent				0.0498	ANGPTL4,PPP1R3C
L-N6-(1-iminoethyl)-lysine		chemical reagent				0.0288	HMOX1
CH6953755		chemical drug				0.0183	ANKRD1
nitroarginine		chemical reagent				0.0526	HMOX1
agmatine		chemical - endogenous mammalian				0.0452	PPARG
EED226		chemical reagent				0.0463	CBS
eflornithine		chemical drug				0.0155	HMOX1,TGM2
buthionine sulfoximine		chemical drug				0.0526	HMOX1
N-chlorotaurine		chemical - kinase inhibitor				0.0288	HMOX1
isoacteoside		chemical - endogenous non-mammalian				0.0183	HMOX1
echinacoside		chemical reagent				0.0245	HMOX1
taurine		chemical - endogenous mammalian				0.0654	CPT1A
AI-1		chemical reagent				0.0288	HMOX1
methyl-beta-cyclodextrin		chemical drug				0.0621	PPARG
galactose		chemical - endogenous mammalian				0.0526	ANGPTL4
auranofin		chemical drug				0.0376	HMOX1
aurothioglucose		chemical drug				0.0273	HMOX1
dehydroisoandrosterone		chemical - endogenous mammalian				0.00242	CPT1A,HSD11B1,PPARG	5 (2)
nandrolone		chemical drug				0.0305	HMOX1
onapristone		chemical drug				0.035	NPY1R
drospirenone		chemical drug				0.0223	PPARG
medroxyprogesterone acetate		chemical drug				0.0362	ADCY1,HSD11B1,PPARG
methylprednisolone		chemical drug				0.0539	ABAT,HMOX1,KLF15
sterol		chemical - endogenous mammalian				0.0557	Scd2
desmosterol		chemical - endogenous mammalian				0.0305	Scd2
22(S)-hydroxycholesterol		chemical - endogenous mammalian				0.0288	HSD11B1
dihydrotestosterone		chemical - endogenous mammalian				0.00754	CPT1A,KLF15,PPARG,STBD1,TGM2
22(R)-hydroxycholesterol		chemical - endogenous mammalian				0.0633	HSD11B1
MI-503		chemical reagent				0.0425	CBS
cholesterol		chemical - endogenous mammalian				0.0522	CPT1A,PPARG
progestin		chemical drug				0.0517	PDK4
eplerenone		chemical drug				0.0612	PPARG
testosterone		chemical - endogenous mammalian				0.0279	ANKRD1,HMGCS2,PPARG
testosterone enanthate		chemical drug				0.0183	PPARG
S-equol		chemical drug				0.0334	HMOX1
Fe2+		chemical - endogenous mammalian				0.0334	HMOX1
tetraethylammonium		chemical drug				0.0644	ECH1
Cd2+		chemical toxicant				0.035	HMOX1
Ca2+		chemical - endogenous mammalian				0.067	HMGCS2,PPARG
Hg2+		chemical - endogenous non-mammalian				0.0207	HMOX1
Cu2+		chemical - endogenous mammalian				0.0305	HMOX1
Ni2+		chemical reagent				0.0474	ANGPTL4
Pb2+		chemical reagent				0.0183	HMOX1
arsenite		chemical toxicant				0.0241	HMOX1,PPP1R3C
lead		chemical toxicant				0.0486	GRIA4
zinc		chemical drug				0.0183	HMOX1,TGM2	7 (3)
manganese		chemical - endogenous mammalian				0.0205	MYLIP,PPARG
ML385		chemical reagent				0.0547	HMOX1
