# Supplementary material for: Early-phase impact of obesity-associated stress on murine vascular smooth muscle cells depends on EGFR and sex
Source: Commun Biol. 2025 Dec 22;8:1834. doi: 10.1038/s42003-025-09416-7 (PMC12749158; doi:10.1038/s42003-025-09416-7)
Supplement: Supplementary file 15 — Supplementary Data 13 [file 42003_2025_9416_MOESM15_ESM.xlsx]

## Sheet: Sheet0
© 2000-2025 QIAGEN. All rights reserved.
Upstream Regulator	Expr Log Ratio	Molecule Type	Predicted Activation State	Activation z-score	p-value of overlap	B-H corrected p-value	Target Molecules in Dataset	Mechanistic Network
pirinixic acid		chemical toxicant	Activated	3.17	4.21e-10	1.06e-07	ABCA1,Acot1,ANGPTL4,CPT1A,DBI,ECH1,HMGCS2,HMOX1,KLF11,PDK4,PLIN2,UCP2	33 (17)
PPARA		ligand-dependent nuclear receptor	Activated	3.043	4.71e-11	1.79e-08	ABCA1,Acot1,ANGPTL4,CPT1A,DBI,DHRS3,ECH1,HMGCS2,HMOX1,KLF15,PDK4,PLIN2,STBD1,UCP2	28 (12)
KMT2D		transcription regulator	Activated	2.63	2.28e-06	0.000103	Acot1,EGR3,IRF7,ISG15,NEU3,Oasl2,STBD1
rosiglitazone		chemical drug	Activated	2.589	1.91e-14	2.89e-11	ABCA1,ABCG1,ANGPTL4,BRCA1,CPT1A,DHRS3,ECH1,HMGCS2,HMOX1,IRF7,KLF11,LIPE,PDK4,PLIN2,Prl2c2 (includes others),UCP2	29 (14)
curcumin		chemical drug	Activated	2.54	3.16e-07	2.13e-05	ABCA1,ABCG1,BRCA1,EGR1,HMOX1,LIPE,PTN,TFRC,UCP2	32 (19)
bezafibrate		chemical drug	Activated	2.449	1.22e-07	1.12e-05	Acot1,ANGPTL4,DBI,ECH1,PDK4,UCP2	24 (5)
fenofibrate		chemical drug	Activated	2.447	1.9e-07	1.48e-05	Acot1,ANGPTL4,CPT1A,DBI,ECH1,HMOX1,PDK4,UCP2	37 (19)
palmitic acid		chemical - endogenous mammalian	Activated	2.218	3.59e-05	0.000744	ABCA1,CPT1A,HMOX1,OLFML2A,PDK4,PLIN2,TFRC,UCP2	38 (22)
linoleic acid		chemical - endogenous mammalian	Activated	2.186	1.5e-06	7.58e-05	ABCA1,ANGPTL4,CPT1A,PLIN2,UCP2	38 (20)
YAP1		transcription regulator	Activated	2.063	4.44e-07	2.75e-05	ANGPTL4,COL2A1,CPT1A,EGR1,HMGCS2,HMOX1,NDRG1,PDK4,RRM2,TFRC,UCP2	31 (16)
oleic acid		chemical - endogenous mammalian	Activated	2.023	9.16e-09	1.26e-06	ABCA1,ANGPTL4,CPT1A,EGR1,HMOX1,LIPE,PDK4,PLIN2,UCP2	37 (23)
ACKR2		G-protein coupled receptor	Activated	2	4.4e-06	0.000157	DHX58,IRF7,ISG15,Oasl2
GATA2		transcription regulator	Activated	2	0.0176	0.0404	HMOX1,ISG15,Prl2c2 (includes others),TFRC
LDB1		transcription regulator	Activated	2	0.00613	0.023	DHX58,KLF11,NDRG1,Oasl2
LMO2		transcription regulator	Activated	2	0.00438	0.0177	DHX58,KLF11,NDRG1,Oasl2
mono-(2-ethylhexyl)phthalate		chemical toxicant		1.982	0.000571	0.00481	ANGPTL4,LIPE,PDK4,PLIN2	26 (7)
TAFAZZIN		enzyme		1.98	0.00178	0.0104	ANGPTL4,HELLS,HMOX1,PDK4,TFRC
losartan potassium		chemical drug		1.98	0.000952	0.00677	COL2A1,EGR1,KLF15,UCP2
NFE2L2		transcription regulator		1.965	0.0017	0.0101	BRCA1,CPT1A,HELLS,HMOX1,ISG15,PLIN2,TFRC	23 (5)
FOXA2		transcription regulator		1.961	6.67e-05	0.00113	ABCG1,ANGPTL4,COL15A1,CPT1A,HMGCS2,LIPE,UCP2
isoproterenol		chemical drug		1.961	0.000737	0.00569	DHRS3,HMOX1,PLIN2,UCP2	27 (10)
CEBPB		transcription regulator		1.914	0.000562	0.00479	BRCA1,CPT1A,HELLS,IRF7,PDK4,RRM2,TFRC	29 (10)
mifepristone		chemical drug		1.914	1.2e-05	0.000338	Acot1,COL15A1,COL2A1,EGR1,KLF11,NDRG1,PTN	24 (8)
PPARD		ligand-dependent nuclear receptor		1.855	3.07e-12	1.55e-09	ABCA1,ABCG1,ANGPTL4,CPT1A,ECH1,EGR1,HMGCS2,LIPE,MYLIP,PDK4,PLIN2,RRM2,STBD1,UCP2	29 (12)
eicosapentaenoic acid		chemical drug		1.777	2.86e-07	1.97e-05	ANGPTL4,ECH1,HMOX1,PDK4,PLIN2,TFRC	26 (7)
PPARGC1A		transcription regulator		1.776	1.75e-07	1.39e-05	ABCA1,COL2A1,CPT1A,CPXM1,HMGCS2,HMOX1,PDK4,PLIN2,PTN,UCP2	37 (15)
clofibrate		chemical drug		1.77	3.22e-09	5.14e-07	ABCA1,Acot1,CPT1A,ECH1,HMGCS2,HMOX1,UCP2	25 (7)
valproic acid		chemical drug		1.698	0.00549	0.0209	ABCG1,CPT1A,DBI,HMGCS2,HMOX1
WWTR1		transcription regulator		1.671	4.86e-05	0.000913	ANGPTL4,COL2A1,HMOX1,IRF7,NDRG1,RRM2
ESR2		ligand-dependent nuclear receptor		1.664	2.3e-06	0.000103	ABCA1,BRCA1,DBI,EGR1,EGR3,HELLS,IRF7,NDRG1,PDK4,PLIN2,TMIE	30 (6)
GW501516		chemical drug		1.646	5e-14	5.06e-11	ABCA1,Acot1,ANGPTL4,CPT1A,ECH1,LIPE,PDK4,PLIN2,Prl2c2 (includes others),UCP2	34 (17)
troglitazone		chemical drug		1.547	6.41e-15	1.95e-11	ABCA1,ABCG1,Acot1,ANGPTL4,COL15A1,DBI,DHRS3,ECH1,EGR1,HMOX1,LIPE,NDRG1,PDK4,PLIN2,UCP2	36 (24)
cinnamaldehyde		chemical toxicant		1.503	1.68e-06	8.34e-05	CPT1A,EGR1,HMOX1,LIPE,PDK4	5 (3)
PPARA:RXRA Coactivator		complex		1.48	3.29e-08	3.44e-06	ABCA1,ANGPTL4,CPT1A,HMGCS2,PLIN2
Irgm1		enzyme		1.455	3.14e-06	0.000127	DHX58,IRF7,ISG15,Oasl2,RRM2	13 (8)
arachidonic acid		chemical - endogenous mammalian		1.446	4.77e-06	0.000163	ABCA1,ABCG1,EGR1,HMOX1,UCP2	27 (17)
pioglitazone		chemical drug		1.364	1.44e-09	3.11e-07	ABCA1,ABCG1,ANGPTL4,CPT1A,EGR1,HMOX1,LIPE,PLIN2,UCP2	36 (26)
fluticasone propionate		chemical drug		1.342	4.63e-05	0.000901	ABCG1,ANGPTL4,PDK4,PLIN2,SLC16A6
raloxifene		chemical drug		1.342	4.51e-05	0.0009	ECH1,EGR3,HMOX1,NDRG1,TFRC
epicatechin		chemical drug		1.342	3.46e-06	0.000132	ANGPTL4,COL15A1,HMGCS2,LIPE,PLIN2
F3		transmembrane receptor		1.264	0.000917	0.00656	DHX58,EGR1,IRF7,ISG15	6 (4)
IL4		cytokine		1.244	0.000169	0.00209	ABCA1,BACE2,BRCA1,DHX58,IRF7,ISG15,KCTD12,NDRG1,PLIN2,Scd2,TFRC	20 (7)
dihydrotestosterone		chemical - endogenous mammalian		1.231	2.9e-06	0.00012	ABCA1,ABCG1,CPT1A,DBI,EGR1,KLF15,LIPE,NDRG1,SLC16A6,STBD1	27 (7)
KLF15	-0,650	transcription regulator		1.213	0.000105	0.00158	Acot1,CLDN15,KLF15,PDK4
PPARG		ligand-dependent nuclear receptor		1.196	7.81e-13	4.74e-10	ABCA1,ABCG1,ANGPTL4,BRCA1,CPT1A,DHRS3,HMGCS2,HMOX1,KLF11,LIPE,NDRG1,PDK4,PLIN2,Prl2c2 (includes others),UCP2	30 (15)
FGF21		growth factor		1.146	1.42e-06	7.53e-05	CPT1A,EGR1,HMGCS2,MYLIP,PDK4	24 (7)
PNPLA2		enzyme		1.138	1.11e-06	6e-05	Acot1,CPT1A,HMGCS2,PDK4,PLIN2,UCP2	34 (15)
fatty acid		chemical - endogenous mammalian		1.114	0.000274	0.00286	ABCA1,HMOX1,PLIN2,UCP2	33 (16)
NFAT5		transcription regulator		1.109	0.0237	0.0487	EGR1,HMOX1,PLIN2,RRM2
CD3 (complex)		complex		1.103	0.0142	0.0361	CAMK2A,EGR3,HELLS,PLIN2,TFRC
resveratrol		chemical drug		1.098	0.000133	0.00183	CPT1A,EGR1,HMOX1,ISG15,PDK4,TFRC	34 (24)
thyroid hormone		chemical - endogenous mammalian		1.091	3.71e-06	0.000137	ABCG1,CPT1A,DBI,ECH1,EGR1,UCP2	15 (3)
cocaine		chemical drug		1.084	0.00111	0.00747	Acot1,CAMK2A,CPT1A,EGR1
sirolimus		chemical drug		1.078	6.32e-05	0.00109	CPT1A,EGR1,HMGCS2,HMOX1,IRF7,ISG15,PLIN2,SLC43A3,UCP2	27 (14)
NLRP3		enzyme		1.067	0.00101	0.00703	BRCA1,CAMK2A,HMOX1,IRF7	4 (2)
STAT3		transcription regulator		1.066	0.000127	0.00179	ANGPTL4,EGR1,EGR3,HMOX1,IRF7,ISG15,NDRG1,PTN,RRM2	31 (19)
L-triiodothyronine		chemical - endogenous mammalian		1.043	4.81e-05	0.000913	ABCA1,CPT1A,EGR1,KLF11,LIPE,PDK4,Scd2,UCP2	36 (22)
prostaglandin E2		chemical - endogenous mammalian		1.013	4.6e-05	0.000901	ABCG1,ANGPTL4,EGR1,HMOX1,PLEKHA4,TFRC,UCP2	21 (9)
YY1		transcription regulator		1.007	0.000162	0.00204	ABCA1,BRCA1,COL15A1,EGR1,HELLS,HMOX1	22 (7)
GLI1		transcription regulator		1	0.00163	0.00997	ABCG1,BRCA1,COL2A1,EGR1,EGR3,PDK4
SLC40A1		transporter		1	0.00033	0.00327	HMOX1,SCARA5,TFRC,UCP2
POR		enzyme		1	5.16e-06	0.00017	ABCA1,Acot1,CPT1A,HMOX1,PDK4,Scd2
DUSP1		phosphatase		1	0.000596	0.00493	EGR1,IRF7,ISG15,PLIN2	29 (19)
RARA		ligand-dependent nuclear receptor		1	0.00139	0.00892	ABCA1,DHRS3,EGR1,EGR3,HELLS	6 (3)
GHRL		growth factor		1	9.39e-05	0.00149	ABCG1,CPT1A,PTN,UCP2
BRCA1	0,700	transcription regulator		0.901	6.34e-05	0.00109	BRCA1,EGR1,HMOX1,IRF7,ISG15	25 (18)
bucladesine		chemical toxicant		0.872	0.00155	0.0096	ABCA1,CPT1A,EGR1,HMOX1,LIPE	28 (16)
cobalt chloride		chemical reagent		0.869	4.63e-05	0.000901	HMOX1,NDRG1,PLIN2,STBD1,TFRC	29 (7)
gemcitabine		chemical drug		0.861	4.77e-06	0.000163	BRCA1,CPT1A,EGR1,HMOX1,RRM2	31 (22)
capsaicin		chemical drug		0.849	2.29e-05	0.000539	CAMK2A,COL2A1,HMOX1,UCP2
MYC		transcription regulator		0.831	2.24e-10	6.16e-08	ABCA1,ABCG1,ANGPTL4,BRCA1,COL15A1,COL2A1,CPT1A,DBI,EGR1,HMOX1,IRF7,ISG15,NDRG1,Oasl2,Prl2c2 (includes others),PTN,RRM2,Scd2,TFRC	28 (16)
PKM		kinase		0.831	0.000108	0.00162	ABCA1,ABCG1,EGR1,PDK4	23 (7)
IMMUNOGLOBULIN (complex)		complex		0.825	2.47e-08	2.77e-06	BRCA1,CAMK2A,CLDN15,CPT1A,DBI,DHX58,EGR1,EGR3,HMOX1,IRF7,ISG15,KCTD12,PDK4,RRM2,Scd2,SLC43A3,TFRC	30 (14)
epigallocatechin-gallate		chemical drug		0.821	2.12e-05	0.000511	CPT1A,EGR1,HMGCS2,HMOX1,ISG15,PTN,TFRC	30 (17)
gentamicin		chemical drug		0.816	0.000148	0.00191	EGR1,HMOX1,IRF7,PLIN2,PTN,TFRC	12 (5)
FOXO1		transcription regulator		0.816	6.58e-05	0.00112	ABCA1,ANGPTL4,COL2A1,CPT1A,EGR1,HMOX1,PDK4	38 (21)
docosahexaenoic acid		chemical drug		0.812	0.000865	0.00634	ABCA1,CPT1A,HMOX1,UCP2	33 (20)
forskolin		chemical toxicant		0.805	0.000294	0.00302	ABCA1,COL15A1,DHRS3,EGR1,HMOX1,PDK4,RRM2,UCP2	25 (12)
SP600125		chemical drug		0.796	0.00019	0.00225	ABCA1,EGR1,HMOX1,ISG15,Scd2,SLC16A6	30 (18)
HGF		growth factor		0.756	0.00106	0.00729	ANGPTL4,COL2A1,EGR1,HELLS,HMOX1,ISG15	29 (16)
indomethacin		chemical drug		0.756	0.00316	0.0147	CPT1A,HMOX1,PLIN2,UCP2	29 (9)
fulvestrant		chemical drug		0.747	0.00443	0.0177	BRCA1,EGR1,EGR3,TFRC	21 (7)
AGN194204		chemical drug		0.707	1.97e-09	3.65e-07	ABCA1,ABCG1,Acot1,ANGPTL4,CPT1A,PDK4,PLIN2,Prl2c2 (includes others),Scd2	15 (4)
PTEN		phosphatase		0.692	0.0126	0.0341	BACE2,COL15A1,ISG15,LGR6,NDRG1,PTN
IL6		cytokine		0.688	0.00349	0.0158	ABCA1,COL2A1,EGR1,HMOX1,NEU3,RRM2,TFRC	34 (22)
THRA		ligand-dependent nuclear receptor		0.686	0.00175	0.0103	ANGPTL4,CPT1A,HMOX1,UCP2	24 (5)
ERK1/2 (family)		group		0.663	0.000945	0.00674	ABCA1,BRCA1,COL2A1,EGR1,PTN	28 (19)
FOXO3		transcription regulator		0.659	0.00333	0.0152	Acot1,EGR1,NDRG1,PDK4,UCP2
EHMT2		enzyme		0.64	2.01e-07	1.48e-05	ABCA1,ABCG1,CPT1A,HMOX1,LIPE,NDRG1
TGFB2		growth factor		0.64	0.000109	0.00162	ABCA1,ANGPTL4,EGR1,HMOX1,PDK4	24 (11)
8-bromo-cAMP		chemical reagent		0.627	0.00675	0.0233	ABCA1,CAMK2A,EGR1,Prl2c2 (includes others),RRM2	23 (7)
IL15		cytokine		0.598	0.00577	0.0218	CPT1A,GRIA4,HMOX1,ISG15,TFRC	28 (16)
ERK (family)		group		0.574	2.34e-05	0.000543	ABCA1,CPT1A,EGR1,HMOX1,NDRG1,PDK4	28 (14)
cisplatin		chemical drug		0.567	0.000384	0.00359	BRCA1,CPT1A,DHRS3,EGR1,HMOX1,LGR6,PDK4,RRM2,TFRC,UCP2	31 (16)
LY294002		chemical drug		0.564	0.000354	0.00347	ABCA1,ABCG1,EGR1,EGR3,HMOX1,NDRG1,PTN	34 (19)
dextran sulfate		chemical drug		0.555	1.64e-05	0.000415	ABCA1,EGR1,HMOX1,IRF7,ISG15,PTN,RRM2	29 (20)
S100A9		other		0.555	5.43e-05	0.00098	ABCG1,BACE2,HELLS,ISG15,KLF15
CNTF		cytokine		0.555	0.00013	0.00183	EGR1,HMOX1,KCTD12,Oasl2,Scd2
CREB1		transcription regulator		0.555	0.000337	0.00332	ABCA1,CPT1A,EGR1,HMOX1,IRF7,MDGA1,TFRC	28 (12)
S100A8		other		0.555	6.5e-05	0.00111	ABCG1,HELLS,HMOX1,ISG15,KLF15
trans-hydroxytamoxifen		chemical drug		0.555	5.29e-05	0.000961	COL15A1,ECH1,EGR1,EGR3,NDRG1
methylprednisolone		chemical drug		0.555	0.00311	0.0145	HMOX1,IRF7,KLF15,PLIN2,SLC16A6,TFRC	12 (5)
beta-estradiol		chemical - endogenous mammalian		0.53	2.15e-09	3.65e-07	ABCA1,Acot1,BACE2,BAZ1A,BRCA1,CAMK2A,CPT1A,CPXM1,ECH1,EGR1,EGR3,HELLS,HMOX1,IRF7,ISG15,LIPE,NDRG1,Oasl2,PDK4,PLEKHA4,PLIN2,RRM2,SLC16A6,STBD1,TMIE	39 (14)
SIRT1		transcription regulator		0.472	4.47e-11	1.79e-08	ABCA1,ABCG1,COL2A1,CPT1A,DHX58,HMOX1,IRF7,Oasl2,PDK4,PTN,Scd2,SLC43A3,UCP2	37 (17)
isobutylmethylxanthine		chemical toxicant		0.447	3.14e-08	3.4e-06	ABCA1,ANGPTL4,DHRS3,EGR1,IRF7,PDK4,PLIN2,Scd2	32 (14)
RORA		ligand-dependent nuclear receptor		0.447	0.000138	0.00185	ABCA1,BRCA1,PLIN2,Scd2,UCP2	20 (4)
INSIG1		other		0.447	2.01e-07	1.48e-05	ABCA1,ABCG1,HMGCS2,PLIN2,Scd2,UCP2
methotrexate		chemical drug		0.447	0.000185	0.0022	ABCA1,CPT1A,ECH1,HMGCS2,HMOX1,RRM2	22 (7)
deferoxamine		chemical drug		0.431	0.00175	0.0103	ANGPTL4,HMOX1,NDRG1,TFRC	28 (10)
HIF1A		transcription regulator		0.428	0.00295	0.014	ANGPTL4,BRCA1,CPT1A,HMOX1,NDRG1,TFRC	33 (17)
norepinephrine		chemical - endogenous mammalian		0.391	0.000767	0.00585	ABCA1,EGR1,HMOX1,TFRC	27 (17)
RB1		transcription regulator		0.391	0.00686	0.0236	BRCA1,EGR1,EGR3,ISG15,RRM2	23 (9)
NR0B2		ligand-dependent nuclear receptor		0.388	1.86e-06	8.93e-05	ABCA1,CPT1A,EGR1,ISG15,LIPE,PDK4	26 (10)
AR		ligand-dependent nuclear receptor		0.38	0.000144	0.00188	ABCA1,ABCG1,BRCA1,CAMK2A,DHRS3,EGR1,EGR3,HMOX1,NDRG1	30 (21)
ADIPOQ		other		0.343	5.75e-05	0.00101	COL2A1,DHRS3,EGR1,HMGCS2,HMOX1,UCP2	28 (16)
tamoxifen		chemical drug		0.343	0.0107	0.0309	BRCA1,HMOX1,Scd2,UCP2
U0126		chemical drug		0.328	0.000424	0.00387	ANGPTL4,BRCA1,COL2A1,EGR1,EGR3,GRAMD1B,HMOX1	30 (20)
NFKBIA		transcription regulator		0.321	0.00372	0.0167	COL2A1,HMOX1,ISG15,Prl2c2 (includes others),TFRC	25 (14)
SREBF1		transcription regulator		0.312	5.54e-05	0.000982	ABCA1,DBI,HMOX1,PLEKHA4,Scd2,UCP2	33 (14)
pentylenetetrazol		chemical drug		0.283	2.13e-06	9.95e-05	EGR1,EGR3,HMOX1,TFRC
chenodeoxycholic acid		chemical - endogenous mammalian		0.277	3.29e-06	0.00013	ABCA1,ABCG1,CPT1A,EGR1,PDK4	20 (8)
tributyltin		chemical reagent		0.277	4.2e-07	2.7e-05	ABCA1,ABCG1,ANGPTL4,IRF7,PDK4,Prl2c2 (includes others)	26 (7)
metribolone		chemical reagent		0.243	0.0061	0.0229	DBI,ECH1,EGR1,HMGCS2,NDRG1
actinomycin D		biologic drug		0.229	0.000236	0.00263	ABCA1,ABCG1,BRCA1,COL2A1,HMOX1	35 (20)
cigarette smoke		chemical toxicant		0.226	0.00383	0.017	ABCA1,EGR1,HMOX1,Oasl2	31 (21)
mibolerone		chemical drug		0.2	1.6e-05	0.000411	DBI,DHRS3,IRF7,Scd2,UCP2
ERBB2		kinase		0.164	0.0385	0.0661	ANGPTL4,EGR1,NDRG1,PDK4,PLIN2,RRM2
butyric acid		chemical - endogenous mammalian		0.152	0.00549	0.0209	ABCA1,ABCG1,NEU3,TFRC,UCP2	26 (7)
NCOR1		transcription regulator		0.128	2.13e-08	2.48e-06	Acot1,CPT1A,HMGCS2,IRF7,ISG15,Oasl2,PDK4	15 (9)
E2F1		transcription regulator		0.123	0.000286	0.00294	BRCA1,COL2A1,EGR1,HELLS,PDK4,RRM2,UCP2	28 (7)
wortmannin		chemical drug		0.104	0.00164	0.00997	COL2A1,EGR1,HMOX1,TFRC	30 (15)
nitric oxide		chemical - endogenous mammalian		0.08	0.000546	0.00466	EGR1,HMOX1,NDRG1,TFRC	31 (15)
10E,12Z-octadecadienoic acid		chemical - endogenous mammalian		0.05	2.13e-06	9.95e-05	ABCA1,ABCG1,CPT1A,LIPE,PLIN2,UCP2	35 (17)
sodium arsenite		chemical drug		0.048	2.97e-05	0.000644	BRCA1,EGR1,EGR3,HMOX1	29 (14)
H89		chemical drug		0.035	3.49e-06	0.000132	ABCA1,COL2A1,EGR1,EGR3,HMOX1,UCP2	34 (18)
HNF4A		transcription regulator		0.016	0.00169	0.0101	ABCG1,Acot1,BAZ1A,CPT1A,DHRS3,EGR1,KLF15,NDRG1,PDK4,Prl2c2 (includes others),SLC16A6,TFRC,UCP2
tunicamycin		chemical - endogenous non-mammalian		0	7.27e-06	0.000222	COL2A1,CPT1A,EGR1,HMGCS2,HMOX1,NDRG1,PLIN2	32 (19)
triamcinolone acetonide		chemical drug		0	0.00125	0.00824	ANGPTL4,EGR1,IRF7,KLF15
SIRT6		enzyme		0	0.000219	0.00248	COL2A1,HMOX1,PLIN2,UCP2	29 (7)
SALL4		transcription regulator		0	0.000664	0.00536	ANGPTL4,BRCA1,CAMK2A,IRF7
STAR		transporter		0	1.29e-05	0.000349	ABCA1,ABCG1,CPT1A,UCP2	13 (7)
COPS5		transcription regulator		0	0.0022	0.0111	COL2A1,HELLS,HMOX1,TFRC	22 (8)
N-[(2Z)-3-(4,5-dihydro-1,3-thiazol-2-yl)-1,3-thiazolidin-2-yl idene]-5H dibenzo[a,d][7]annulen-5-amine		chemical reagent		0	3.61e-05	0.000744	BRCA1,ECH1,PDK4,TFRC
PLIN2	0,920	other		0	7.3e-09	1.06e-06	ABCG1,Acot1,PLIN2,UCP2	24 (7)
IL1B		cytokine		-0.001	0.000695	0.00558	ANGPTL4,COL2A1,DBI,EGR1,HELLS,HMOX1,IRF7,ISG15,KLF11,TFRC	24 (15)
JQ1		chemical reagent		-0.038	0.00113	0.00759	BRCA1,ISG15,Oasl2,RRM2
hydrogen peroxide		chemical - endogenous mammalian		-0.042	0.000157	0.00201	BRCA1,EGR1,HELLS,HMGCS2,HMOX1,PTN,TFRC,UCP2	26 (14)
EGF		growth factor		-0.051	5.42e-06	0.000177	ABCA1,ANGPTL4,BRCA1,EGR1,EGR3,HMOX1,OLFML2A,PDK4,RRM2,Scd2	37 (19)
dexamethasone		chemical drug		-0.053	2.19e-07	1.54e-05	ABCA1,ANGPTL4,BRCA1,COL15A1,EGR1,EGR3,GARIN5A,HELLS,HMOX1,IRF7,ISG15,KLF15,LIPE,PDK4,PLIN2,PTN,SCARA5,Scd2,TFRC,UCP2	40 (18)
quercetin		chemical drug		-0.068	1.7e-07	1.39e-05	ABCA1,ECH1,EGR1,HMGCS2,HMOX1,ISG15,LIPE,SLC16A6	27 (13)
GROWTH HORMONE (family)		group		-0.086	0.000249	0.00272	ANGPTL4,CLDN15,EGR1,LIPE,PDK4	28 (12)
tretinoin		chemical drug		-0.12	1.57e-08	1.9e-06	ABCA1,ABCG1,ANGPTL4,BRCA1,COL2A1,CPT1A,DBI,DHRS3,DHX58,EGR1,HMGCS2,HMOX1,ISG15,KLF15,LIPE,NDRG1,PLIN2,TFRC,UCP2	39 (22)
IGF1R		transmembrane receptor		-0.13	0.000336	0.00332	ANGPTL4,EGR1,LIPE,RRM2,SCARA5,Scd2	25 (9)
IGF1		growth factor		-0.161	0.000466	0.00418	ABCA1,BRCA1,COL2A1,EGR1,HMOX1,PLIN2,Scd2	34 (19)
EP300		transcription regulator		-0.177	1.46e-07	1.26e-05	ABCA1,BRCA1,COL2A1,CPT1A,DHRS3,EGR1,HMGCS2,HMOX1,NDRG1,PDK4	36 (18)
MAPK1		kinase		-0.186	2.77e-05	0.000617	ANGPTL4,EGR1,GRAMD1B,HMOX1,IRF7,ISG15,OLFML2A	29 (15)
RELA		transcription regulator		-0.192	0.0066	0.0231	COL2A1,EGR1,HMOX1,IRF7,ISG15	27 (17)
RAF1		kinase		-0.218	0.00146	0.00921	DHRS3,EGR1,EGR3,RRM2	17 (4)
MAP3K8		kinase		-0.218	0.00417	0.0177	EGR1,EGR3,HMOX1,PLIN2	10 (3)
BDNF		growth factor		-0.254	0.00746	0.0252	CAMK2A,EGR1,EGR3,TFRC
PKC (family)		group		-0.261	0.00156	0.00965	ABCA1,CPT1A,EGR1,HMOX1	28 (14)
Clec4a2		other		-0.283	7.54e-06	0.000222	ABCA1,ABCG1,CAMK2A,PLIN2
INSULIN (family)		group		-0.285	1.06e-08	1.34e-06	ABCA1,Acot1,ANGPTL4,DBI,EGR1,HMOX1,IRF7,LIPE,PDK4,PLIN2,RRM2,Scd2,UCP2	35 (19)
SP1		transcription regulator		-0.302	1.22e-05	0.000339	ABCA1,BACE2,COL2A1,EGR1,HMOX1,LIPE,NDRG1,PTN,RRM2	32 (20)
decitabine		chemical drug		-0.306	1.29e-05	0.000349	ANGPTL4,BRCA1,DHRS3,EGR3,HELLS,HMGCS2,IRF7,ISG15,KLF11,NDRG1,TFRC	26 (10)
LDL (complex)		complex		-0.307	1.4e-07	1.25e-05	ABCA1,ABCG1,CPT1A,EGR1,EGR3,HMOX1,IRF7,ISG15,PLIN2	34 (25)
NR3C1		ligand-dependent nuclear receptor		-0.311	6.07e-09	9.21e-07	ABCA1,ANGPTL4,BRCA1,CPT1A,DBI,EGR1,GRIA4,HMGCS2,ISG15,KLF15,LIPE,PDK4,PLIN2,Prl2c2 (includes others)
AKT (family)		group		-0.353	4.96e-06	0.000165	BRCA1,COL2A1,CPT1A,HMOX1,NDRG1,PDK4,PTN,RRM2	32 (21)
MYD88		other		-0.372	0.0011	0.00747	EGR1,HMOX1,IRF7,ISG15,TFRC	25 (13)
RXRA		ligand-dependent nuclear receptor		-0.391	4.27e-07	2.7e-05	ABCA1,ABCG1,Acot1,BRCA1,CPT1A,DHRS3,HMGCS2,HMOX1,IRF7	31 (12)
cycloheximide		chemical reagent		-0.408	0.000284	0.00293	BRCA1,CAMK2A,COL2A1,EGR1,HMOX1,IRF7	26 (19)
progesterone		chemical - endogenous mammalian		-0.408	3.37e-06	0.000131	Acot1,BRCA1,COL15A1,EGR1,HELLS,KLF11,LIPE,NDRG1,RRM2,Scd2
PDGF-BB (complex)		complex		-0.422	0.000142	0.00186	ABCA1,BRCA1,EGR1,EGR3,HMOX1,Scd2	32 (20)
VEGF (family)		group		-0.437	2.44e-05	0.000551	Acot1,ANGPTL4,EGR1,EGR3,HELLS,HMGCS2,HMOX1,PDK4	22 (6)
thapsigargin		chemical toxicant		-0.44	0.000861	0.00632	COL2A1,CPT1A,EGR1,HMGCS2,HMOX1	28 (16)
LEP		growth factor		-0.451	2.74e-06	0.000116	ANGPTL4,COL2A1,CPT1A,ECH1,EGR1,LIPE,PLIN2,Scd2,UCP2	35 (20)
STAT6		transcription regulator		-0.465	1.69e-09	3.42e-07	Acot1,BRCA1,CPT1A,DHX58,EGR1,HMGCS2,IRF7,ISG15,KCTD12,LIPE,PDK4,Scd2	20 (3)
TLR9		transmembrane receptor		-0.471	2.05e-05	0.000503	ABCA1,EGR1,HMOX1,IRF7,ISG15,Oasl2	29 (18)
AGT		growth factor		-0.548	3.84e-13	2.91e-10	ANGPTL4,BRCA1,CAMK2A,COL15A1,CPXM1,EGR1,HMOX1,IRF7,ISG15,KLF15,MDGA1,NDRG1,OLFML2A,PLIN2,PTN,SCARA5,Snhg20,TFRC,TMIE,UCP2	34 (10)
EGR1	-0,820	transcription regulator		-0.552	0.00119	0.00797	COL2A1,EGR1,HMOX1,NDRG1	28 (15)
SMAD3		transcription regulator		-0.57	0.00784	0.0263	COL2A1,EGR1,HMOX1,Scd2	31 (15)
IGG (complex)		complex		-0.577	0.00178	0.0104	CPT1A,EGR1,EGR3,ISG15,SLC16A6	18 (7)
EGR2		transcription regulator		-0.577	0.00417	0.0177	EGR1,KCTD12,NDRG1,TFRC
OSM		cytokine		-0.632	8.47e-07	4.84e-05	ABCA1,ABCG1,ANGPTL4,COL2A1,DHRS3,EGR1,HMOX1,IRF7,OLFML2A,SLC16A6	26 (13)
olaparib		chemical drug		-0.64	2.23e-05	0.000527	ABCA1,BRCA1,EGR3,IRF7,ISG15	21 (7)
diethylstilbestrol		chemical drug		-0.647	0.000689	0.00554	CPXM1,EGR1,HELLS,OLFML2A,SCARA5
5-hydroxytryptamine		chemical - endogenous mammalian		-0.651	0.00154	0.00956	ABCG1,EGR1,SLC16A6,UCP2
CSF2		cytokine		-0.663	0.0013	0.00843	ABCA1,ABCG1,EGR1,EGR3,HMOX1,RRM2	33 (17)
NFKB (complex)		complex		-0.686	0.000698	0.00559	ABCG1,COL2A1,EGR1,HMOX1,IRF7,ISG15,TFRC	25 (14)
CSF3		cytokine		-0.686	0.00169	0.0101	EGR1,EGR3,HMOX1,TFRC	31 (15)
ESRRA		transcription regulator		-0.708	3.31e-06	0.00013	ANGPTL4,CPT1A,ECH1,EGR3,HMOX1,LIPE,PDK4,Scd2
SMARCA4		transcription regulator		-0.73	0.0193	0.0429	ABCA1,EGR1,PLIN2,RRM2,SLC43A3
ELAVL1		other		-0.75	0.00992	0.0295	ABCA1,CPT1A,HMOX1,ISG15
GCN2iB		chemical drug		-0.762	6.13e-05	0.00107	CAMK2A,CPT1A,HMOX1,PLIN2
SB203580		chemical drug		-0.767	1.91e-05	0.000475	ABCA1,ABCG1,BRCA1,EGR1,HMOX1,IRF7,ISG15,UCP2	32 (19)
IL13		cytokine		-0.78	0.000148	0.00191	ABCA1,EGR1,HMOX1,PLIN2,SLC16A6,SLC43A3,TFRC	28 (10)
metformin		chemical drug		-0.822	1.12e-05	0.000321	ABCA1,ABCG1,ANGPTL4,EGR3,HMOX1,IRF7,PLIN2,UCP2	36 (23)
cholesterol		chemical - endogenous mammalian		-0.831	1.48e-06	7.58e-05	ABCA1,ABCG1,Acot1,CPT1A,DBI,KLF11,PLIN2	21 (8)
IL33		cytokine		-0.849	0.000473	0.00422	ABCA1,ABCG1,EGR3,HMOX1,IRF7,PLIN2	24 (14)
GW9662		chemical reagent		-0.865	0.000167	0.00207	ABCA1,ANGPTL4,PLIN2,UCP2	34 (15)
P38 MAPK (family)		group		-0.878	0.00186	0.0108	ABCA1,EGR1,HMOX1,IRF7,KLF15	32 (19)
dopamine		chemical - endogenous mammalian		-0.882	0.000799	0.00603	EGR1,EGR3,GRIA4,HMOX1
NCOA2		transcription regulator		-0.9	0.00103	0.00708	EGR1,IRF7,ISG15,PLIN2	27 (13)
STAT1		transcription regulator		-0.903	6.98e-07	4.07e-05	ABCA1,EGR1,IRF7,ISG15,KCTD12,Oasl2,PLIN2,PTN,UCP2	29 (13)
TNF		cytokine		-0.922	8.85e-08	8.39e-06	ABCA1,ANGPTL4,COL15A1,COL2A1,CPT1A,DBI,DHRS3,ECH1,EGR1,EGR3,HMOX1,IRF7,ISG15,LIPE,OLFML2A,PLIN2,Prl2c2 (includes others),RRM2,TFRC,UCP2	35 (20)
PGR		ligand-dependent nuclear receptor		-0.928	0.000749	0.00574	BRCA1,CLDN15,IRF7,ISG15,KLF11,NDRG1
GW3965		chemical reagent		-0.93	4.81e-07	2.92e-05	ABCA1,ABCG1,LIPE,MYLIP,PDK4,PLIN2	19 (6)
trichostatin A		chemical drug		-0.956	0.00227	0.0112	ABCA1,BRCA1,COL2A1,DHRS3,HMGCS2,HMOX1,NDRG1,Scd2	34 (18)
SFTPA1		other		-1	2.68e-05	0.000603	ANGPTL4,EGR1,PDK4,PLIN2
HSD11B1		enzyme		-1	4.21e-08	4.26e-06	ANGPTL4,CPT1A,LIPE,PDK4,UCP2
NUPR1		transcription regulator		-1	0.0288	0.0541	BRCA1,NDRG1,RNFT2,SLC16A6
IL2		cytokine		-1	0.00812	0.0269	ABCA1,ISG15,NDRG1,RRM2,Scd2,TFRC	21 (4)
EHMT1		enzyme		-1	0.000245	0.00269	GARIN5A,LIPE,PLIN2,SCARA5
prexasertib		chemical drug		-1	3.44e-05	0.000735	EGR1,EGR3,HMOX1,IRF7
concanavalin a		chemical drug		-1	0.000297	0.00302	EGR1,EGR3,HELLS,HMOX1	21 (9)
imiquimod		chemical drug		-1.004	0.000245	0.00269	ECH1,HMOX1,IRF7,ISG15,S100a7a	21 (7)
PD98059		chemical - kinase inhibitor		-1.006	0.000399	0.00371	ABCA1,DHRS3,EGR1,EGR3,HMOX1,KLF15,RRM2	29 (18)
IL3		cytokine		-1.067	0.000248	0.00272	COL2A1,CPT1A,ECH1,EGR1,EGR3,UCP2	22 (7)
TP73		transcription regulator		-1.067	0.0286	0.0538	ANGPTL4,DHRS3,EGR1,NDRG1
tacrolimus		chemical drug		-1.067	0.00284	0.0136	COL2A1,EGR1,HELLS,PLIN2
daidzein		chemical drug		-1.067	7.2e-05	0.00121	ABCA1,ABCG1,HMOX1,IRF7	29 (13)
PI3K (family)		group		-1.091	0.000138	0.00185	ABCA1,ABCG1,HMOX1,ISG15	21 (10)
Ca2+		chemical - endogenous mammalian		-1.109	0.00527	0.0202	COL2A1,EGR1,HMGCS2,NDRG1	26 (10)
TLR3		transmembrane receptor		-1.114	3.78e-05	0.000763	ABCA1,DHX58,HMOX1,IRF7,ISG15,Oasl2	14 (10)
1-methyl-4-phenyl-1,2,3,6-tetrahydropyridine		chemical toxicant		-1.131	8.24e-06	0.00024	EGR1,EGR3,HMOX1,IRF7,PDK4	26 (13)
CYP7B1		enzyme		-1.134	9.63e-11	3.25e-08	ABCA1,ABCG1,Acot1,CPT1A,HMOX1,PDK4,UCP2	11 (3)
SPARC		other		-1.165	0.000584	0.00485	BRCA1,IRF7,ISG15,NDRG1
leukotriene D4		chemical - endogenous mammalian		-1.172	7.54e-06	0.000222	EGR1,EGR3,NDRG1,PDK4	24 (7)
IFN BETA (family)		group		-1.175	0.000512	0.00442	DHX58,IRF7,ISG15,Oasl2,SLC16A6	11 (8)
Scd1		enzyme		-1.177	2.06e-07	1.49e-05	ANGPTL4,CPT1A,EGR1,LIPE,PDK4,Scd2,UCP2	25 (7)
lipopolysaccharide		chemical drug		-1.193	2.17e-09	3.65e-07	ABCA1,ABCG1,Acot1,ANGPTL4,COL2A1,CPT1A,DHX58,EGR1,EGR3,HELLS,HMGCS2,HMOX1,IRF7,ISG15,KCTD12,NDRG1,Oasl2,PDK4,PLEKHA4,PLIN2,PTN,RRM2,Scd2,TFRC,UCP2	36 (19)
IFNG		cytokine		-1.201	9.01e-07	4.97e-05	ABCA1,Acot1,ANGPTL4,CPT1A,EGR1,EGR3,GRIA4,HMOX1,IRF7,ISG15,KCTD12,Oasl2,PDK4,PTN,TFRC,UCP2	30 (22)
NRG1		growth factor		-1.207	3.7e-05	0.000754	ABCA1,BRCA1,EGR1,EGR3,HMOX1,NDRG1	32 (19)
TGFB1		growth factor		-1.21	3.72e-06	0.000137	ABCA1,ABCG1,Acot1,ANGPTL4,BRCA1,COL2A1,CPXM1,EGR1,EGR3,HMOX1,ISG15,KLF15,NEU3,Prl2c2 (includes others),RRM2,Scd2,TFRC	32 (17)
TGF BETA (family)		group		-1.246	0.0246	0.0493	ABCA1,ANGPTL4,HMOX1,TFRC
nitrofurantoin		chemical drug		-1.342	3.5e-05	0.000743	COL2A1,CPT1A,DBI,HMGCS2,HMOX1
atorvastatin		chemical drug		-1.342	0.000232	0.00259	ABCA1,ABCG1,CPT1A,EGR1,HMOX1	33 (22)
calcitriol		chemical drug		-1.364	4.55e-08	4.45e-06	BRCA1,COL2A1,CPT1A,ECH1,EGR1,HELLS,IRF7,ISG15,KCTD12,OLFML2A,PDK4,RRM2,UCP2	32 (18)
CTNNB1		transcription regulator		-1.408	0.000649	0.0053	COL2A1,CPT1A,EGR1,HMGCS2,LGR6,LIPE,PLIN2,RRM2,SLC16A6	24 (13)
vorinostat		chemical drug		-1.412	0.00188	0.0108	ABCG1,BRCA1,EGR1,HMOX1,NDRG1	30 (22)
CG (complex)		complex		-1.459	0.00178	0.0104	ANGPTL4,BRCA1,DBI,EGR1,HELLS,Oasl2
TP53		transcription regulator		-1.503	8.98e-05	0.00146	ABCA1,ANGPTL4,BRCA1,COL2A1,CPT1A,DBI,ECH1,EGR1,EGR3,HMOX1,IRF7,ISG15,NDRG1,PTN,RRM2,TFRC	31 (16)
ethanol		chemical - endogenous mammalian		-1.517	0.000268	0.00283	ABCA1,ABCG1,BRCA1,CPT1A,EGR1,HMOX1,IRF7	31 (19)
5-azacytidine		chemical drug		-1.537	9.53e-05	0.00151	BRCA1,ECH1,IRF7,NDRG1,RRM2
APOE		transporter		-1.561	1.4e-09	3.11e-07	ABCA1,ABCG1,ANGPTL4,CPT1A,DBI,EGR1,HMGCS2,HMOX1,MYLIP,PLIN2,UCP2	32 (16)
INTERFERON ALPHA (family)		group		-1.613	0.000407	0.00377	COL15A1,DHX58,HMOX1,IRF7,ISG15,MYLIP,Oasl2	20 (12)
SNCA		enzyme		-1.633	0.000981	0.00692	BRCA1,DHRS3,GRAMD1B,IRF7,ISG15,KLF11
NR1H2		ligand-dependent nuclear receptor		-1.686	5.69e-06	0.000184	ABCA1,ABCG1,LIPE,MYLIP,Scd2	7 (7)
IKBKB		kinase		-1.715	6.84e-06	0.000216	ABCA1,BRCA1,EGR1,HMOX1,ISG15,LIPE,Prl2c2 (includes others)	33 (16)
VDR		transcription regulator		-1.756	4.28e-06	0.000155	BRCA1,CPT1A,EGR1,ISG15,LIPE,PLIN2,UCP2	27 (14)
TO-901317		chemical reagent		-1.83	1.63e-05	0.000415	ABCA1,ABCG1,Acot1,CPT1A,HMGCS2,Scd2	25 (9)
tetradecanoylphorbol acetate		chemical drug		-1.847	0.000147	0.00191	ABCA1,ANGPTL4,EGR1,EGR3,HMOX1,IRF7,ISG15,LIPE,NEU3,PDK4,S100a7a	37 (20)
NR1I2		ligand-dependent nuclear receptor		-1.91	0.00159	0.00977	ABCA1,CPT1A,EGR1,HMGCS2
SRF		transcription regulator		-1.925	0.0113	0.0314	CLDN15,EGR1,EGR3,HMOX1
TSC2		other		-1.929	0.000283	0.00293	EGR1,HMGCS2,HMOX1,PDK4,UCP2	22 (7)
IFNAR1		transmembrane receptor		-1.935	0.00125	0.00824	DHX58,IRF7,ISG15,Oasl2	15 (11)
INS		other		-1.948	0.00127	0.00837	COL2A1,CPT1A,EGR1,PLIN2	31 (14)
adavosertib		chemical drug		-1.949	0.000101	0.00155	DHX58,IRF7,ISG15,RRM2	7 (6)
MAVS		other		-1.953	0.000274	0.00286	DHX58,IRF7,ISG15,Oasl2	11 (11)
IRF7	-0,690	transcription regulator		-1.962	0.000848	0.00626	DHX58,IRF7,ISG15,Oasl2	10 (10)
NR1H3		ligand-dependent nuclear receptor		-1.98	2.09e-05	0.000508	ABCA1,ABCG1,HELLS,IRF7,MYLIP,Scd2	7 (6)
IRF3		transcription regulator		-1.99	0.00141	0.00899	DHX58,IRF7,ISG15,Oasl2	13 (12)
RIPK2		kinase	Inhibited	-2	0.000274	0.00286	ABCA1,DHX58,IRF7,ISG15	20 (4)
IGF2BP1		translation regulator	Inhibited	-2	0.00402	0.0176	ABCA1,CPT1A,RRM2,TFRC
PEX5		other	Inhibited	-2	7.54e-06	0.000222	Acot1,HMGCS2,PDK4,UCP2
STAT5B		transcription regulator	Inhibited	-2	0.00896	0.0271	Acot1,Oasl2,PDK4,SCARA5
IRF5		transcription regulator	Inhibited	-2	5.18e-05	0.000946	DHX58,IRF7,ISG15,Oasl2	16 (11)
D-glucose		chemical - endogenous mammalian	Inhibited	-2.061	2.43e-06	0.000104	ABCA1,ABCG1,COL2A1,DBI,EGR1,HMOX1,LIPE,RRM2,Scd2,TFRC,UCP2	33 (17)
STING1		ion channel	Inhibited	-2.132	0.000124	0.00177	DHX58,IRF7,ISG15,Oasl2,PLEKHA4	16 (14)
IFNB1		cytokine	Inhibited	-2.167	0.000117	0.00171	DHX58,IRF7,ISG15,Oasl2,PDK4,RRM2	12 (9)
palbociclib		chemical drug	Inhibited	-2.177	7.31e-06	0.000222	BRCA1,EGR1,EGR3,IRF7,ISG15	23 (11)
PRL		cytokine	Inhibited	-2.219	0.000957	0.00678	DHX58,EGR1,IRF7,ISG15,PDK4	28 (14)
IL5		cytokine	Inhibited	-2.219	0.000497	0.00436	EGR1,EGR3,IRF7,NDRG1,Scd2	23 (7)
doxorubicin		chemical drug	Inhibited	-2.5	0.000577	0.00481	BRCA1,DHX58,EGR1,HMOX1,IRF7,ISG15,NDRG1,RRM2	24 (13)
poly rI:rC-RNA		biologic drug	Inhibited	-2.674	0.000972	0.00687	ABCA1,DHX58,EGR1,IRF7,ISG15,Oasl2,PTN,TFRC	17 (15)
PML		transcription regulator	Inhibited	-2.813	1.39e-10	4.21e-08	BRCA1,CPT1A,HMOX1,IRF7,ISG15,LIPE,NDRG1,PDK4,UCP2	28 (15)
HISTONE H2A (family)		group			0.00538	0.0206	COL2A1,EGR1
sofalcone		chemical drug			0.0111	0.0309	HMOX1
D-alpha-tocopheryl succinate		chemical reagent			0.0286	0.0538	UCP2
lysophosphatidic acid		chemical - other			0.0235	0.0484	EGR1,LIPE
T-5224		chemical reagent			0.03	0.0561	ANGPTL4,EGR1
lysophosphatidylcholine		chemical - other			0.000297	0.00302	ABCA1,CPT1A,DBI,EGR1	29 (15)
BBP-398		chemical drug			0.0265	0.051	EGR1
1,2-dioleoyloxy-3-(trimethylammonium)propane		chemical reagent			0.0133	0.0342	IRF7
UC2288		chemical reagent			0.00446	0.0177	COL2A1
IRP (family)		group			0.0243	0.0487	TFRC
15-deoxy-delta-12,14 -PGJ 2		chemical - endogenous mammalian			0.0182	0.0414	BRCA1,EGR1,HMOX1
epoprostenol		chemical - endogenous mammalian			0.0351	0.0616	EGR1
prostaglandin A1		chemical - endogenous non-mammalian			0.048	0.0754	HMOX1
prostaglandin A2		chemical - endogenous non-mammalian			0.0351	0.0616	HMOX1
leukotriene C4		chemical - endogenous mammalian			0.000652	0.0053	EGR1,EGR3	10 (3)
15(S)-HETE		chemical - endogenous mammalian			0.000732	0.00566	ABCG1,EGR1
8-chloroadenosine		chemical drug			0.0155	0.0375	HMOX1
5-N-ethylcarboxamido adenosine		chemical reagent			0.0278	0.0533	EGR1,HMOX1
guanosine		chemical - endogenous mammalian			0.00446	0.0177	HMOX1
triciribine		chemical drug			0.033	0.059	ANGPTL4
bromodeoxyuridine		chemical drug			0.000229	0.00257	IRF7,ISG15,NEU3
9-(2-hydroxy-3-nonyl)adenine		chemical reagent			0.0177	0.0404	HMOX1
uric acid		chemical - endogenous mammalian			0.000321	0.0032	BRCA1,HMOX1,IRF7,ISG15	22 (13)
2-aminopurine		chemical reagent			0.00142	0.00899	HMOX1,ISG15
PP2/AG1879 tyrosine kinase inhibitor		chemical drug			0.0191	0.0429	HMOX1,RRM2
3,5-L-diiodothyronine		chemical - endogenous mammalian			0.0177	0.0404	CPT1A
S-nitroso-N-acetyl-DL-penicillamine		chemical reagent			0.00876	0.027	BRCA1,HMOX1	29 (13)
histidinol		chemical - endogenous mammalian			0.0155	0.0375	EGR1
L-phenylalanine		chemical - endogenous mammalian			0.000438	0.00394	CPT1A,KLF15
3-aminoisobutanoate		chemical - endogenous mammalian			0.00668	0.0231	CPT1A
L-methionine		chemical - endogenous mammalian			0.0169	0.0402	BRCA1,TFRC
L-histidine		chemical - endogenous mammalian			0.0265	0.051	EGR1
L-glutamic acid		chemical - endogenous mammalian			0.00543	0.0207	EGR1,PLIN2,Scd2	13 (3)
lipid A		chemical toxicant			0.0085	0.027	ABCA1,EGR1	26 (11)
E. coli B4 lipopolysaccharide		chemical toxicant			0.028	0.0537	BAZ1A,HMOX1,Oasl2
pentosan polysulfate		chemical drug			0.00668	0.0231	ABCA1
peptidoglycan		chemical - endogenous non-mammalian			0.0269	0.0517	EGR1,HMOX1
nitroglycerin		chemical drug			0.0351	0.0616	HMOX1
glycerol		chemical - endogenous mammalian			0.000732	0.00566	ABCA1,HMOX1	22 (5)
ferric hexacyanoferrate(II)		chemical drug			0.0221	0.0459	HMOX1
aucubin		chemical - endogenous non-mammalian			0.0394	0.0667	HMOX1
etoposide		chemical drug			0.03	0.0561	ABCG1,BRCA1,IRF7
digoxin		chemical drug			0.000255	0.00275	ANGPTL4,COL2A1,NDRG1
loganin		chemical - endogenous non-mammalian			0.0155	0.0375	HMOX1
stigmasterol		chemical - endogenous mammalian			4.88e-05	0.000913	ABCA1,ABCG1
SREBP (family)		group			0.048	0.0754	UCP2
tauromuricholic acid		chemical - endogenous mammalian			0.0155	0.0375	CPT1A
cholic acid		chemical - endogenous mammalian			0.000796	0.00602	ABCA1,EGR3,HMOX1
hyodeoxycholic acid		chemical - endogenous mammalian			8.79e-07	4.94e-05	ABCA1,ABCG1,HMGCS2
pregnenolone sulfate		chemical - endogenous mammalian			0.00668	0.0231	EGR1
pregnenolone carbonitrile		chemical drug			0.00747	0.0252	CPT1A,HMGCS2	4 (2)
24(S),25-epoxycholesterol		chemical - endogenous mammalian			0.000136	0.00183	ABCA1,ABCG1	7 (3)
cholesterol sulfate		chemical - endogenous mammalian			0.0199	0.0429	ABCA1
pyrophosphate		chemical - endogenous mammalian			0.0177	0.0404	COL2A1
Z16078526		chemical reagent			0.0133	0.0342	LIPE
ACTIVIN RECEPTOR (family)		group			0.0199	0.0429	LIPE
RU.521		chemical reagent			0.0155	0.0375	ISG15
H-151		chemical reagent			0.0308	0.0564	IRF7
A-485		chemical reagent			0.0199	0.0429	ISG15
GSK583		chemical drug			0.0177	0.0404	ISG15
ADRA2 (family)		group			0.00223	0.0111	EGR1
phosphatidylcholine		chemical - endogenous mammalian			0.0221	0.0459	ABCA1
prostaglandin E1		chemical - endogenous mammalian			0.0416	0.0688	RRM2
P85 PIK3R (family)		group			0.0394	0.0667	NDRG1
Rp-cAMPS		chemical - kinase inhibitor			0.0416	0.0688	HMOX1
ADP		chemical - endogenous mammalian			0.0394	0.0667	HMOX1
corticosterone		chemical - endogenous mammalian			3.93e-05	0.000789	ANGPTL4,CPT1A,LIPE,PDK4,UCP2	24 (9)
tert-butyl hydroperoxide		chemical toxicant			0.00233	0.0115	ANGPTL4,COL2A1
VBIT-4		chemical reagent			0.00668	0.0231	ISG15
BML-111		chemical reagent			0.0221	0.0459	HMOX1
SN-011		chemical reagent			0.0107	0.0309	IRF7,ISG15
meldonium		chemical drug			0.0286	0.0538	CPT1A
imidazole ketone erastin		chemical reagent			0.000102	0.00155	HMOX1,KLF11
echinomycin		chemical drug			0.048	0.0754	ISG15
1-palmitoyl-2-arachidonyl-sn-glycero-3-phosphorylcholine		chemical - endogenous mammalian			0.00154	0.00956	EGR1,HMOX1
pCPT-cAMP		chemical - kinase inhibitor			0.000652	0.0053	ABCA1,EGR1
1,4,5-IP3		chemical - endogenous mammalian			0.00668	0.0231	EGR3
fluocinolone acetonide		chemical drug			0.00722	0.0246	ANGPTL4,KLF15
11-dehydrocorticosterone		chemical - endogenous mammalian			0.000175	0.00209	LIPE,PDK4
kawain		chemical - endogenous non-mammalian			0.0437	0.071	HMOX1
DUSP11		phosphatase			1.37e-05	0.000363	IRF7,ISG15,Oasl2	13 (6)
ELF3		transcription regulator			0.00398	0.0174	ANGPTL4,COL2A1
EPHB1		kinase			0.0243	0.0487	EGR1
GPR174		G-protein coupled receptor			0.0223	0.0462	ABCA1,KCTD12
C2CD5		other			0.0416	0.0688	CPT1A
5-deoxy-rutaecarpine		chemical reagent			0.0089	0.027	ABCA1
GEBR-7b		chemical reagent			0.00668	0.0231	BRCA1
trastuzumab		biologic drug			0.0031	0.0145	IRF7,ISG15	11 (7)
lunasin		biologic drug			0.0111	0.0309	HMOX1
cardiotoxin		chemical - other			0.0182	0.0414	ANGPTL4,PTN,UCP2
Tetanospasmin		chemical - endogenous non-mammalian			0.0243	0.0487	CAMK2A
ADRA1 (family)		group			0.0133	0.0342	EGR1
ARMC5		other			0.0111	0.0309	Scd2
clofazimine		chemical drug			0.00446	0.0177	PLIN2
oblimersen		biologic drug			0.00674	0.0233	IRF7,ISG15
salmonella minnesota R595 lipopolysaccharides		chemical - endogenous non-mammalian			0.0309	0.0566	EGR1,ISG15
picropodophyllin		chemical drug			0.0416	0.0688	ABCG1
heat-not-burn cigarette smoke extract		chemical toxicant			0.0089	0.027	HMOX1
trichloroethylene		chemical toxicant			0.00931	0.0279	EGR1,HMOX1	30 (18)
styrene		chemical toxicant			0.0111	0.0309	EGR1
1,1-diarylethylene-diammonium derivative		chemical reagent			0.00747	0.0252	IRF7,ISG15
mirdametinib		chemical drug			0.00289	0.0138	ABCA1,COL15A1,TFRC
ladostigil		chemical drug			0.0286	0.0538	TFRC
dendrobium officinale polysaccharide		chemical - endogenous mammalian			0.0133	0.0342	HMOX1
OLFM4-RET		fusion gene/product			0.0169	0.0402	EGR1,EGR3
ABCA1 inducer compound G		chemical reagent			0.00223	0.0111	ABCA1
ABCA1 inducer compound A		chemical reagent			0.00223	0.0111	ABCA1
KH-3		chemical reagent			0.00213	0.0111	DHX58,IRF7,Oasl2
trans-cinnamaldehyde		chemical drug			0.00191	0.0108	EGR1,HMOX1	19 (7)
hesperidin		chemical drug			0.0308	0.0564	HMOX1
methapyrilene		chemical drug			0.000259	0.00279	CPT1A,DBI,HMGCS2,HMOX1
vitamin E		chemical drug			0.000477	0.00422	COL2A1,EGR1,UCP2
2,2-dichloroacetyl chloride		chemical toxicant			0.0177	0.0404	HMOX1
PDGFR (family)		group			0.0308	0.0564	EGR1
CREB (family)		group			0.0103	0.0303	CPT1A,EGR1,EGR3,RRM2
G PROTEIN ALPHA I (family)		group			0.0122	0.0334	ISG15,Oasl2
SHP (family)		group			0.0089	0.027	EGR1
ATM/ATR (family)		group			0.00223	0.0111	RRM2
NOS (family)		group			0.000576	0.00481	EGR1,HMOX1	22 (11)
DUB (family)		group			1.47e-05	0.00038	ABCA1,MYLIP
TCR (complex)		complex			0.00168	0.0101	DHX58,ECH1,EGR1,IRF7,ISG15	28 (12)
RAS HOMOLOG (family)		group			0.0011	0.00746	ABCA1,EGR1	29 (14)
GRM GROUP I (family)		group			0.0133	0.0342	CAMK2A
MAP2K1/2 (family)		group			0.0145	0.0367	EGR1,HMOX1
TYROSINE KINASE (family)		group			0.0089	0.027	HMOX1
NFKB (family)		group			0.00309	0.0145	ISG15,LIPE,RRM2
BVR (family)		group			0.0089	0.027	HMOX1
PKA (complex)		complex			0.0042	0.0177	EGR1,HMOX1,LIPE	21 (6)
RAS (family)		group			0.0381	0.0655	EGR1,HMOX1
IL1 (family)		group			0.00831	0.027	COL2A1,CPT1A,EGR1,HMOX1	28 (19)
JNK (family)		group			0.00169	0.0101	ABCA1,BRCA1,EGR1,HMOX1	33 (18)
PDE (family)		group			0.0199	0.0429	HMOX1
CYCLOOXYGENASE (family)		group			0.0437	0.071	HMOX1
HISTONE H3 (family)		group			0.0117	0.0321	EGR1,IRF7,PRRT4,RRM2,SLC16A6
SERCA (family)		group			0.0133	0.0342	EGR1
MEK (family)		group			0.00776	0.026	EGR1,EGR3,SLC16A6,SLC43A3
CBP/P300 (family)		group			0.00154	0.00956	ABCA1,BRCA1
JAK1/2 (family)		group			0.011	0.0309	IRF7,ISG15
NMDA RECEPTOR (complex)		complex			0.0394	0.0667	CAMK2A
MAPK (family)		group			0.026	0.051	EGR1,HMOX1
L-TYPE CALCIUM CHANNEL (complex)		complex			0.0199	0.0429	EGR1
E2F (family)		group			0.0347	0.0616	BRCA1,RRM2
N-COR (family)		group			0.000112	0.00166	ABCA1,DHRS3,PLIN2,Scd2
PDGF (complex)		complex			0.0215	0.0459	EGR1,HMOX1
CAMKK (family)		group			0.00446	0.0177	ABCA1
triclosan		chemical drug			0.0373	0.0642	HMOX1
rasagiline		chemical drug			9.12e-05	0.00146	EGR1,EGR3,TFRC
methysticin		chemical reagent			0.00668	0.0231	HMOX1
yangonin		chemical - endogenous non-mammalian			0.0089	0.027	HMOX1
SNHG4		other			0.0177	0.0404	RRM2
NCF1		enzyme			0.0169	0.0402	HMOX1,ISG15
NPM1		transcription regulator			0.00696	0.0239	EGR1,EGR3,HMOX1	23 (7)
PDGF-AB (complex)		complex			0.0394	0.0667	HMOX1
STAT1/STAT2 (complex)		complex			0.0243	0.0487	IRF7
tagitinin C		chemical - endogenous non-mammalian			0.0089	0.027	HMOX1
CBP/P300/MAF/NFE2L2 (complex)		complex			0.0133	0.0342	HMOX1
AP1 (complex)		complex			0.00936	0.028	HMOX1,NDRG1,RRM2
IGE (complex)		complex			0.0398	0.0671	EGR1,HMOX1,TFRC
ADAPTOR PROTEIN 2 (complex)		complex			0.0265	0.051	HMOX1
obeticholic acid		chemical drug			0.00798	0.0265	CPT1A,PDK4
A-769662		chemical reagent			1.81e-05	0.000454	ABCA1,ABCG1,BRCA1
perfluorooctanoic acid		chemical reagent			0.0373	0.0642	Acot1
tanshinone II		chemical - endogenous non-mammalian			0.000399	0.00371	ABCA1,ABCG1,HMOX1
ticrynafen		chemical drug			0.0089	0.027	HMOX1
stevioside		chemical - endogenous non-mammalian			0.0177	0.0404	HMOX1
edratide		biologic drug			0.0111	0.0309	EGR3
PPARG:Fatty Acid:RXRA:Mediator:Coactivator		complex			0.0199	0.0429	ANGPTL4
TP53 Tetramer:NDRG1 Gene		complex			0.00223	0.0111	NDRG1
RORA:EP300:CPT1A gene		complex			0.00223	0.0111	CPT1A
BMAL1:CLOCK,NPAS2:KLF15 gene		complex			0.00223	0.0111	KLF15
E2F1:TFDP1,TFDP2:RRM2 gene		complex			0.00223	0.0111	RRM2
E2F6:(TFDP1,TFDP2):RRM2 gene		complex			0.00223	0.0111	RRM2
E2F6:(TFDP1,TFDP2):BRCA1 gene		complex			0.00223	0.0111	BRCA1
ABCA1gene:NR1H2,3:RXR:NCOR:GPS2:TBL1:HDAC3		complex			0.00223	0.0111	ABCA1
ABCG1 gene:NR1H2,3:RXR:oxysterol:GPS2:KDMs		complex			0.00223	0.0111	ABCG1
EP300:NCOA1:NR1H2,3:RXR:NR1H2,3 ligand:ABCA1 gene		complex			0.00223	0.0111	ABCA1
EGR1 gene:CREB:SRF		complex			0.00223	0.0111	EGR1
EGR1 gene:EGR1		complex			0.00223	0.0111	EGR1
EGR1 gene:EGR1:NAB1,NAB2		complex			0.00223	0.0111	EGR1
ABCA1 mRNA:miR-26 RISC		complex			0.00223	0.0111	ABCA1
NR1H2,3:RXR:NR1H2,3 ligand:MYLIP gene		complex			0.00223	0.0111	MYLIP
ABCA1 mRNA:miR-33 RISC		complex			0.00223	0.0111	ABCA1
ABCA1 mRNA:miR-144 RISC		complex			0.00223	0.0111	ABCA1
aurapten		chemical - endogenous non-mammalian			0.0199	0.0429	CPT1A
IL4, IL13		group			0.0155	0.0375	HMOX1
LXR/LXR LIGAND/RXRA/RETINOIC ACID (complex)		complex			0.000376	0.00356	ABCA1,ABCG1
PPARA/RXRA (complex)		complex			0.0351	0.0616	ABCA1
PLC (family)		group			0.000732	0.00566	EGR3,LIPE
NR1H (family)		group			0.000413	0.00381	ABCA1,ABCG1,LIPE,MYLIP	7 (6)
AMPK (complex)		complex			0.00283	0.0135	EGR1,HMOX1,UCP2	26 (10)
RXR (family)		group			7.02e-06	0.000217	ABCA1,ANGPTL4,CPT1A,PDK4,PLIN2	29 (7)
fluoromethyl 2,2-difluoro-1-(trifluoromethyl)vinyl ether		chemical toxicant			0.00247	0.012	ANGPTL4,HMOX1
CYP (family)		group			0.0111	0.0309	HMOX1
naringin		chemical - endogenous non-mammalian			0.0308	0.0564	HMOX1
NCOR/LXR/RXR/OXYSTEROL/9 CIS RA (complex)		complex			0.00142	0.00899	ABCA1,ABCG1
ME0328		chemical reagent			0.0133	0.0342	NDRG1
levistilide A		chemical drug			0.00446	0.0177	HMOX1
rutaecarpine		chemical - endogenous non-mammalian			0.00446	0.0177	ABCA1
2-methoxycinnamaldehyde		chemical - endogenous non-mammalian			0.00446	0.0177	HMOX1
coal tar		chemical drug			0.0243	0.0487	HMOX1
SWI/SNF (complex)		complex			0.0133	0.0342	RRM2
imeglimin		chemical drug			0.0089	0.027	EGR3
benfluorex		chemical drug			0.0133	0.0342	HMGCS2
hydroxyethylnorfenfluramine		chemical - endogenous mammalian			0.0133	0.0342	HMGCS2
WWL229		chemical reagent			0.0133	0.0342	CPT1A
ATF1		transcription regulator			0.00417	0.0177	EGR1,HMOX1
CYP4A11		enzyme			0.0177	0.0404	ABCA1
BNIP3L		other			0.00798	0.0265	RRM2,TFRC
PTGES3		enzyme			0.0221	0.0459	BRCA1
RBX1		enzyme			0.0138	0.0353	BRCA1,IRF7
KPNA2		other			0.033	0.059	ISG15
FTL		other			0.0133	0.0342	TFRC
H3-3B		other			0.0221	0.0459	EGR1
H3-3A		other			0.0394	0.0667	EGR1
IRGM		enzyme			0.0013	0.00843	DHX58,IRF7,ISG15
FCGR2A		other			0.00294	0.0139	IRF7,ISG15
ATAD3A		other			0.0221	0.0459	ISG15
Acat2/Acat3		enzyme			0.00223	0.0111	ABCA1
HMGA1		transcription regulator			0.00923	0.0278	BRCA1,EGR1,LIPE
AFP		other			0.0286	0.0538	EGR1
Aldh3a2		enzyme			0.0111	0.0309	HMOX1
IL22		cytokine			0.0273	0.0525	ABCG1,HMOX1
ALOX15		enzyme			0.0373	0.0642	HMOX1
Alox15		enzyme			5e-05	0.00092	ABCA1,ABCG1,HMOX1	19 (7)
Asgr1		transmembrane receptor			0.0155	0.0375	ABCA1
C4a/C4b		other			0.000505	0.00436	EGR1,EGR3
Gabpb1l		other			0.00446	0.0177	BRCA1
HP		other			0.0199	0.0429	HMOX1
CYP3A4		enzyme			0.0177	0.0404	HMOX1
LGALS7		other			0.0243	0.0487	EGR1
Samsn1		other			0.0166	0.0396	IRF7,ISG15
Cyb5r4		enzyme			0.000907	0.0065	HMOX1,Scd2
MMP3		peptidase			0.0207	0.0445	EGR1,NDRG1
Nme1		kinase			0.0133	0.0342	PTN
CD244		other			0.033	0.059	EGR1
SCD		enzyme			0.0351	0.0616	ABCA1
CCL2		cytokine			0.0498	0.0774	ABCA1,ABCG1
Slc22a1		transporter			0.0089	0.027	CPT1A
SERPINA1		other			0.00747	0.0252	ANGPTL4,COL2A1
STAT5A		transcription regulator			0.0401	0.0676	ABCA1,ABCG1,Prl2c2 (includes others)
TLE1		transcription regulator			0.0308	0.0564	EGR1
TRPM3		ion channel			0.00223	0.0111	EGR1
Obp2a		other			0.0133	0.0342	CPT1A
MRGPRX1		G-protein coupled receptor			0.00446	0.0177	EGR1
STS		enzyme			0.00218	0.0111	LIPE,UCP2
UGT2B17		enzyme			0.000175	0.00209	ABCG1,SLC16A6
UGT2B15		enzyme			0.000175	0.00209	ABCG1,SLC16A6
SET		other			0.00436	0.0177	BRCA1,EGR1	23 (8)
CD163		other			0.0177	0.0404	HMOX1
IFNA14		cytokine			0.0308	0.0564	ISG15
Ifna1/Ifna1l1		cytokine			0.000102	0.00155	IRF7,ISG15
Ifi204 (includes others)		transcription regulator			0.0437	0.071	ISG15
OR10J5		G-protein coupled receptor			0.0243	0.0487	CPT1A
FMO3		enzyme			0.0394	0.0667	PDK4
Tle1		transcription regulator			0.0155	0.0375	EGR1
ANTIOXIDANT (family)		group			0.0111	0.0309	HMOX1
EGOT		other			0.048	0.0754	ISG15
PLIN5		other			0.00496	0.0193	HMOX1,PDK4
THYROID HORMONE RECEPTOR (family)		group			0.00154	0.00956	ABCA1,CPT1A	11 (3)
IFN LAMBDA (family)		group			0.0265	0.051	ISG15
dorsomorphin		chemical - kinase inhibitor			0.00192	0.0109	COL2A1,CPT1A,EGR1	26 (10)
CpG ODN 1585		chemical reagent			0.0243	0.0487	IRF7
ADIRF-AS1		other			0.0133	0.0342	ANGPTL4
IRF3 DIMER (complex)		complex			0.0199	0.0429	ISG15
RAF (family)		group			0.000477	0.00422	EGR1,SLC16A6,SLC43A3
olmesartan		chemical drug			0.0133	0.0342	UCP2
Salmonella enterica serotype abortus equi lipopolysaccharide		chemical toxicant			0.00642	0.0231	EGR1,EGR3,ISG15
RNASEH2B		other			0.00235	0.0115	DHX58,IRF7,ISG15	10 (4)
MEDAG		other			0.0265	0.051	LIPE
GPRC6A		G-protein coupled receptor			3.78e-06	0.000138	EGR1,LIPE,PLIN2
UBAP1		other			0.00154	0.00956	IRF7,ISG15	15 (9)
PKNOX2		transcription regulator			0.000907	0.0065	COL2A1,EGR1
ZBTB10		transcription regulator			0.0492	0.077	DHX58,ISG15
AACS		enzyme			0.00668	0.0231	HMOX1
INTS11		enzyme			0.0199	0.0429	EGR1
shikonin		chemical drug			3.7e-05	0.000754	ABCA1,ABCG1,BRCA1	19 (5)
LRP4		other			0.033	0.059	COL2A1
TRIM13		enzyme			0.000218	0.00248	ABCA1,ABCG1	7 (3)
ZNF219		transcription regulator			0.00668	0.0231	COL2A1
SPSB3		other			0.00668	0.0231	ISG15
MCPH1		other			0.0308	0.0564	BRCA1
RNASEL		enzyme			0.0031	0.0145	IRF7,ISG15	12 (5)
IRF (family)		group			0.0265	0.051	ISG15
ISGF3 (complex)		complex			0.000817	0.00607	IRF7,ISG15
BLVRA		enzyme			0.0199	0.0429	HMOX1
CMTR1		enzyme			0.0199	0.0429	CAMK2A
SLC22A2		transporter			0.0111	0.0309	CPT1A
DPP9		peptidase			0.00446	0.0177	HMOX1
FMOD		other			0.033	0.059	COL2A1
cyanidin 3-O-glucoside		chemical - endogenous non-mammalian			0.033	0.059	ABCG1
FOXD2-AS1		other			0.0373	0.0642	RRM2
TTC39B		other			0.00446	0.0177	ABCA1
CPT1C		enzyme			0.000505	0.00436	CPT1A,PDK4
poly(dG-dC)		chemical reagent			0.0155	0.0375	ISG15
HVCN1		ion channel			0.0199	0.0429	IRF7
CLEC14A		other			0.0199	0.0429	EGR1
ANO1		ion channel			0.000319	0.00319	ABCA1,ABCG1
LINC01139		other			0.000218	0.00248	ANGPTL4,EGR1
FBXO45		other			0.00668	0.0231	ISG15
NUF2		other			0.00668	0.0231	TFRC
TLX3		transcription regulator			0.0416	0.0688	GRIA4
CYP26A1		enzyme			0.0111	0.0309	PDK4
MLYCD		enzyme			0.0177	0.0404	PDK4
PRMT7		enzyme			0.033	0.059	ISG15
kremezin		chemical drug			0.0221	0.0459	HMOX1
NPC1		transporter			3.21e-05	0.000691	ABCA1,ABCG1,EGR1,ISG15,MYLIP	9 (6)
PDLIM2		other			0.0188	0.0425	KCTD12,SLC43A3
SQSTM1		transcription regulator			0.000661	0.00536	HMOX1,IRF7,ISG15	27 (17)
FBXL17		other			0.00223	0.0111	HMOX1
MRTFB		transcription regulator			0.0109	0.0309	CLDN15,EGR1,EGR3
PANX1		transporter			0.0416	0.0688	HMOX1
LAS1L		other			0.00823	0.027	ANGPTL4,CPT1A
MTDH		transcription regulator			2.44e-06	0.000104	ANGPTL4,EGR1,HMGCS2,HMOX1,Scd2,UCP2
UBE2O		enzyme			0.0286	0.0538	CPT1A
FBXO25		enzyme			0.00446	0.0177	EGR1
IFNA10		cytokine			0.0308	0.0564	ISG15
SOAT2		enzyme			0.0111	0.0309	ABCA1
TOX3		transcription regulator			0.0243	0.0487	BRCA1
FDX2		transporter			0.0089	0.027	TFRC
CHCHD3		transcription regulator			0.000266	0.00282	CPT1A,HMGCS2
CDK12		kinase			0.0111	0.0309	BRCA1
CYB561A3		enzyme			0.000732	0.00566	ABCA1,TFRC
IFNA21		cytokine			0.0308	0.0564	ISG15
CSNK1G3		kinase			0.0265	0.051	ISG15
IFNL2		other			0.0351	0.0616	IRF7
IRX2		transcription regulator			0.0155	0.0375	EGR1
ANKIB1		transcription regulator			0.0155	0.0375	ISG15
BRIP1		enzyme			0.00223	0.0111	HMOX1
SELENOK		other			0.0199	0.0429	ISG15
ELOVL2		enzyme			0.0221	0.0459	EGR1
colestimide		chemical drug			0.00446	0.0177	ABCA1
SLC15A4		transporter			0.00344	0.0156	HMOX1,IRF7,Oasl2
ZBED2		transcription regulator			0.0199	0.0429	IRF7
WDR11-DT		other			0.0133	0.0342	COL2A1
ZBTB20		transcription regulator			0.0129	0.0342	PDK4,TFRC
CTSO		peptidase			0.00223	0.0111	BRCA1
T 0070907		chemical reagent			0.0437	0.071	HMOX1
SIRT3		enzyme			0.0132	0.0342	CPT1A,TFRC
TRMT6		other			0.0089	0.027	HMGCS2
RNASEH2A		enzyme			0.00772	0.0259	IRF7,ISG15
GFRAL		transmembrane receptor			0.00446	0.0177	LIPE
PRKAG3		kinase			3.61e-05	0.000744	ABCA1,ANGPTL4,EGR1,Scd2,TFRC
GPR119		G-protein coupled receptor			0.0111	0.0309	ABCA1
PGAM5		enzyme			0.0177	0.0404	HMOX1
PNPLA8		enzyme			0.0177	0.0404	HMOX1
LINC00924		other			0.00668	0.0231	CPT1A
PARP14		enzyme			0.0243	0.0487	ISG15
TXNDC17		enzyme			0.0111	0.0309	HMOX1
MFSD2A		transporter			0.00296	0.014	COL15A1,Oasl2,Scd2
SLC9A9		transporter			0.00446	0.0177	TFRC
DOCK8		other			0.0119	0.0327	IRF7,ISG15
SERPINA6		other			0.000832	0.00615	ABCA1,ABCG1,GRIA4,LIPE
SLC35D3		transporter			0.000505	0.00436	CPT1A,LIPE
MARCHF2		enzyme			0.0199	0.0429	TFRC
IGF2		growth factor			0.00065	0.0053	EGR1,HELLS,NDRG1,RRM2	9 (3)
KLF14		transcription regulator			0.000438	0.00394	CPT1A,HMOX1
TELO2		other			0.00668	0.0231	IRF7
CERS6		transcription regulator			0.000732	0.00566	CPT1A,PLIN2
MSRA		enzyme			0.00668	0.0231	HMOX1
DGAT2		enzyme			0.0155	0.0375	UCP2
HIBCH		enzyme			0.00903	0.0273	CPT1A,PDK4
FLCN		other			0.0362	0.0633	COL2A1,HMOX1
IFNA5		cytokine			0.0308	0.0564	ISG15
GYY 4137		chemical reagent			0.0416	0.0688	HMOX1
RTCB		enzyme			0.0199	0.0429	ISG15
CPXM1	-1,080	peptidase			0.0155	0.0375	COL15A1
YTHDF2		other			0.00014	0.00185	ABCA1,ABCG1,EGR1
HISTONE H4 (family)		group			0.00581	0.022	ANGPTL4,EGR1,RRM2
YIPF6		other			0.0111	0.0309	LIPE
S100A12		other			0.0265	0.051	ABCG1
SAR1B		enzyme			0.00131	0.00843	ABCA1,CPT1A
ARID5A		transcription regulator			0.0308	0.0564	COL2A1
USP50		peptidase			0.00668	0.0231	CPT1A
RICTOR		other			0.0283	0.0538	EGR1,ISG15,NDRG1
ZFP91		transcription regulator			0.000576	0.00481	RRM2,Scd2
NLRX1		other			0.00653	0.0231	EGR1,HMOX1,LIPE,UCP2	22 (5)
CDKN2AIP		transcription regulator			0.0221	0.0459	HMOX1
SGC (complex)		complex			0.0111	0.0309	EGR1
ADRB (family)		group			0.00404	0.0176	ANGPTL4,HMOX1,Prl2c2 (includes others)
TMT1B		enzyme			0.0111	0.0309	HMOX1
OXGR1		G-protein coupled receptor			0.00668	0.0231	LIPE
RIBOSOME 80S (complex)		complex			0.00668	0.0231	EGR1
IGFBPL1		other			0.00223	0.0111	ABCG1
CGAS		enzyme			0.00159	0.00977	IRF7,ISG15,Oasl2	15 (14)
SGPL1		enzyme			0.0177	0.0404	ABCA1,ISG15
FAM222A		other			0.0155	0.0375	ISG15
PIWIL4		other			0.00373	0.0167	ANGPTL4,EGR1,NDRG1
FH		enzyme			0.0308	0.0564	HMOX1
MRPS5		other			0.0221	0.0459	KLF15
ASPN		other			0.0199	0.0429	COL2A1
KMT2C		transcription regulator			0.0221	0.0459	EGR3
SMARCAL1		enzyme			0.00388	0.0172	CPT1A,DBI,PDK4
TRIM31		enzyme			5.79e-06	0.000185	CPT1A,PDK4,UCP2
ABHD6		enzyme			0.0089	0.027	PLIN2
NEK7		kinase			0.0199	0.0429	ISG15
RNF126		enzyme			0.00446	0.0177	BRCA1
ZNF750		transcription regulator			0.0142	0.0361	IRF7,ISG15
HDAC11		transcription regulator			0.0416	0.0688	ISG15
Mexis		other			0.00223	0.0111	ABCA1
MEX3A		other			0.00014	0.00185	ABCA1,ANGPTL4,PDK4
HERC2		enzyme			0.0199	0.0429	BRCA1
SHARPIN		other			0.0351	0.0616	ISG15
SIRT4		enzyme			0.0111	0.0309	HMOX1
FFAR1		G-protein coupled receptor			0.048	0.0754	EGR1
CLPP		peptidase			0.0135	0.0346	ECH1,ISG15
TMEM165		other			0.0286	0.0538	COL2A1
DNAJA2		enzyme			0.000175	0.00209	IRF7,ISG15	12 (8)
PARP3		enzyme			0.0199	0.0429	NDRG1
TNFAIP8L2		other			0.0416	0.0688	HMOX1
TRMT61A		enzyme			0.0089	0.027	HMGCS2
RAB23		enzyme			0.0133	0.0342	COL2A1
RIGI		enzyme			0.0443	0.0719	IRF7,ISG15
DHCR24		enzyme			7.02e-06	0.000217	HMOX1,IRF7,ISG15
PRPF19		enzyme			0.0308	0.0564	BRCA1
SELENOI		enzyme			0.00446	0.0177	LIPE
LRRC8A		ion channel			0.0199	0.0429	ISG15
PSMG1		other			0.0133	0.0342	KLF15
PHLPP2		enzyme			0.0394	0.0667	CPT1A
TMEM120A		ion channel			0.000218	0.00248	IRF7,ISG15	12 (8)
TOP1MT		enzyme			0.0221	0.0459	PDK4
NSD2		transcription regulator			0.00476	0.0187	BACE2,IRF7
HUWE1		transcription regulator			0.00173	0.0102	ABCG1,DBI,PLIN2
FRZB		other			0.00446	0.0177	COL2A1
ELOVL5		enzyme			5.5e-05	0.00098	Acot1,HMGCS2,PDK4
CLEC12A		other			0.000102	0.00155	IRF7,ISG15	11 (7)
DDX25		enzyme			0.0278	0.0533	LIPE,Scd2
ZFP57		transcription regulator			0.033	0.059	BRCA1
TMEM43		other			0.001	0.00699	CPT1A,PLIN2
AFAP1-AS1		other			0.048	0.0754	IRF7
SGMS1-AS1		other			0.0089	0.027	MYLIP
CYSLTR2		G-protein coupled receptor			0.0243	0.0487	EGR1
laquinimod		chemical drug			0.0264	0.051	OLFML2A,STBD1
STARD5		transporter			0.0155	0.0375	ABCA1
ALPHA CATENIN (family)		group			0.0305	0.0564	COL15A1,Prl2c2 (includes others)
PCA3		other			0.0111	0.0309	NDRG1
CIP2A		other			0.000636	0.00523	COL15A1,EGR1,PDK4
CDCA2		other			0.0111	0.0309	BRCA1
GPR151		G-protein coupled receptor			0.0437	0.071	ANGPTL4
IFN (family)		group			0.000167	0.00207	DHX58,IRF7,ISG15,TFRC	21 (11)
IFN TYPE 1 (family)		group			0.00108	0.00738	DHX58,ISG15,PLEKHA4	5 (3)
double-stranded DNA		chemical - endogenous mammalian			0.000817	0.00607	IRF7,ISG15	18 (12)
N-propyl bromide		chemical reagent			0.0177	0.0404	HMOX1
glucosylceramide (d18:1/16:0)		chemical - endogenous mammalian			0.0155	0.0375	EGR1
MTORC2 (complex)		complex			0.0265	0.051	ISG15
denosumab		biologic drug			0.0133	0.0342	LGR6
tofacitinib		chemical drug			0.000122	0.00176	IRF7,ISG15,TFRC
IFNAR (family)		group			0.0235	0.0484	IRF7,ISG15
iron dextran		chemical drug			0.0373	0.0642	HMOX1
LINC00173		other			0.0111	0.0309	NDRG1
ESTROGEN RECEPTOR (family)		group			0.00272	0.0131	ABCA1,ABCG1,EGR1,PDK4	27 (7)
HEMOGLOBIN (complex)		complex			0.000732	0.00566	HMOX1,TFRC
ELASTASE (family)		group			0.0394	0.0667	HMOX1
PTPASE (family)		group			0.00446	0.0177	ABCA1
FETAL HEMOGLOBIN (complex)		complex			0.0133	0.0342	HMOX1
LH (complex)		complex			0.0475	0.0754	COL15A1,DHRS3,EGR1
isoleucine		chemical - endogenous mammalian			0.0286	0.0538	UCP2
valine		chemical - endogenous mammalian			0.000505	0.00436	Acot1,UCP2
arginine		chemical - endogenous mammalian			0.00476	0.0187	EGR1,HMOX1	19 (7)
CpG ODN 2395		chemical reagent			0.048	0.0754	HMOX1
PNU282987		chemical reagent			0.0199	0.0429	HMOX1
VLDL (complex)		complex			0.0089	0.027	PLIN2
MEN1		transcription regulator			0.00611	0.0229	ABCA1,ABCG1,PTN
EIF2AK3		kinase			0.047	0.0752	EGR1,NDRG1
CHIR-124		chemical reagent			0.00668	0.0231	RRM2
ACAT1		enzyme			0.033	0.059	ABCA1
FZD9		G-protein coupled receptor			1.37e-05	0.000363	IRF7,ISG15,Oasl2
alisertib		chemical drug			0.0373	0.0642	PDK4
taspoglutide		biologic drug			0.0133	0.0342	CPT1A
scutellarin		chemical - endogenous non-mammalian			0.0416	0.0688	HMOX1
hispidulin		chemical drug			0.00223	0.0111	EGR1
SAR1A		enzyme			0.0286	0.0538	CPT1A
PRKDC		kinase			0.00417	0.0177	CPT1A,EGR1
low molecular weight heparin		chemical drug			0.0308	0.0564	HMGCS2
neuropeptide Y		biologic drug			0.00446	0.0177	UCP2
pictilisib		chemical drug			0.0265	0.051	ANGPTL4
ferric carboxymaltose		chemical drug			0.00668	0.0231	Acot1
ghrelin		biologic drug			0.0394	0.0667	EGR1
vitamin MK 7		chemical drug			0.0155	0.0375	HMOX1
fontolizumab		biologic drug			0.0373	0.0642	ISG15
TIP60 (complex)		complex			0.0199	0.0429	COL2A1
IGG2A (complex)		complex			0.0286	0.0538	HMOX1
TNF (family)		group			0.0225	0.0467	DHX58,IRF7,ISG15
SAMD4A		translation regulator			0.0133	0.0342	UCP2
STX12		other			0.0089	0.027	ABCA1
SRA1		transcription regulator			0.0458	0.0736	LIPE
RBM5		other			0.00604	0.0227	ISG15,UCP2
GLRX3		enzyme			0.0089	0.027	TFRC
HMOX2		enzyme			0.00218	0.0111	LGR6,LIPE,PDK4
MYO1C		enzyme			0.033	0.059	UCP2
2-(p-hydroxyanilino)-4-(p-chlorophenyl) thiazole		chemical drug			0.0243	0.0487	HMOX1
HSF1		transcription regulator			0.0229	0.0474	HMOX1,LIPE,PLIN2
CCND1		transcription regulator			0.0398	0.0671	BRCA1,RRM2,STBD1
XDH		enzyme			0.0031	0.0145	ABCA1,ABCG1
BCOR		transcription regulator			0.0065	0.0231	COL2A1,ISG15
ASCL2		transcription regulator			0.0199	0.0429	EGR1
liquiritigenin		chemical - endogenous non-mammalian			0.0265	0.051	HMOX1
perfluorooctane sulfonic acid		chemical toxicant			0.0286	0.0538	ANGPTL4
IRS1		enzyme			0.00436	0.0177	EGR1,HMOX1,UCP2
ZNF202		transcription regulator			0.000907	0.0065	ABCA1,ABCG1
AREG		growth factor			0.0231	0.0477	EGR1,RRM2
PRDX5		enzyme			0.0265	0.051	HMOX1
vidutolimod		chemical drug			0.00187	0.0108	DHX58,IRF7,ISG15
CAVIN1		transcription regulator			0.0458	0.0736	LIPE
NCOR2		transcription regulator			0.00187	0.0108	Acot1,CPT1A,HMGCS2	23 (5)
2-chlorohexadecanoic acid		chemical - endogenous mammalian			0.0133	0.0342	CPT1A
ENPP1		enzyme			0.0199	0.0429	IRF7
SOX5		transcription regulator			0.000438	0.00394	COL2A1,LIPE
TFAP2A		transcription regulator			0.0427	0.0705	ABCA1,RRM2
TRIB1		kinase			0.00747	0.0252	CPT1A,Scd2
vistusertib		chemical drug			0.00668	0.0231	HMOX1
TCR (family)		group			0.00436	0.0177	EGR1,TFRC	12 (7)
SCAP		other			0.00155	0.0096	ABCA1,HMGCS2,Scd2
PGF		growth factor			0.00362	0.0163	ANGPTL4,EGR1
erucin		chemical reagent			0.0155	0.0375	HMOX1
kahweol		chemical - endogenous non-mammalian			0.0089	0.027	HMOX1
ABCD1		transporter			0.0265	0.051	ABCA1
dimethyl itaconate		chemical reagent			0.000122	0.00176	HMOX1,ISG15,S100a7a
ZBED5-AS1		other			0.00446	0.0177	TFRC
KL		enzyme			0.0152	0.0375	EGR1,IRF7
DSG3		other			5e-05	0.00092	ANGPTL4,IZUMO4,NDRG1
LYL1		transcription regulator			0.00131	0.00843	BRCA1,EGR1
PF-3758309		chemical drug			0.0111	0.0309	RRM2
GSK0660		chemical reagent			0.0265	0.051	PDK4
PLX 4720		chemical drug			0.0416	0.0688	ISG15
16:0 lysophosphatidylcholine		chemical - endogenous mammalian			0.00668	0.0231	CPT1A
CTSD		peptidase			0.0111	0.0309	ABCA1
COL9A1		other			0.033	0.059	COL2A1
VHL		transcription regulator			0.00109	0.0074	HMOX1,ISG15,NEU3,TFRC	20 (7)
BMP10		growth factor			0.0191	0.0429	ANGPTL4,PTN
HDAC5		transcription regulator			0.0173	0.0404	CPT1A,HMGCS2
CSF1		cytokine			0.000162	0.00204	ABCA1,DHX58,EGR1,EGR3,IRF7,ISG15	32 (17)
C1QA		other			0.00496	0.0193	EGR1,IRF7	20 (7)
GPR132		G-protein coupled receptor			0.0416	0.0688	EGR1
LCK		kinase			2.42e-05	0.000551	ABCA1,ABCG1,BRCA1,EGR1	26 (11)
CAVIN3		other			0.0089	0.027	BRCA1
SMAD2		transcription regulator			0.0347	0.0616	COL2A1,HMOX1
FANCA		other			0.000505	0.00436	EGR1,UCP2	5 (2)
PDE6B		enzyme			0.0155	0.0375	HMOX1
MRTFA		transcription regulator			0.0144	0.0367	CLDN15,EGR1,EGR3
GADD45G		other			0.0265	0.051	BRCA1
TREM1		transmembrane receptor			0.0102	0.03	EGR1,EGR3,ISG15
RBMS1		other			0.00327	0.015	COL15A1,LIPE
SIRT2		transcription regulator			0.00294	0.0139	ISG15,Oasl2
EPAS1		transcription regulator			0.00515	0.0199	ANGPTL4,NDRG1,NEU3,PLIN2
IFNA7		cytokine			0.0308	0.0564	ISG15
SCARB1		transporter			0.00876	0.027	ABCA1,ABCG1
AGTRAP		G-protein coupled receptor			0.0351	0.0616	HMOX1
USF1		transcription regulator			0.00123	0.00812	ABCA1,CPT1A,UCP2
FGF23		growth factor			0.033	0.059	EGR1
EIF4EBP1		translation regulator			0.00823	0.027	EGR1,IRF7
PLCG1		enzyme			0.0437	0.071	EGR1
NRF1		transcription regulator			0.0247	0.0493	HMOX1,UCP2
RNF40		enzyme			0.000376	0.00356	PDK4,UCP2
NFE2L3		transcription regulator			0.0416	0.0688	ISG15
MOAP1		other			0.0089	0.027	HMOX1
F2R		G-protein coupled receptor			0.00164	0.00997	EGR1,EGR3,HMOX1	23 (7)
PAIP2		translation regulator			0.00223	0.0111	CAMK2A
NOP2		enzyme			0.0394	0.0667	ANGPTL4
PCSK9		peptidase			0.018	0.0411	IRF7,ISG15,PLIN2
MSR1		transmembrane receptor			0.0437	0.071	ISG15
NAMPT		cytokine			0.0247	0.0493	HMOX1,LIPE
PRKAA2		kinase			0.0443	0.0719	EGR1,UCP2
ACSL1		enzyme			0.0177	0.0404	ABCA1
PMP22		other			0.0437	0.071	ABCA1
ACSL6		enzyme			0.0111	0.0309	COL2A1
IRF8		transcription regulator			0.00103	0.00708	EGR1,IRF7,ISG15,Oasl2	28 (15)
CBLB		enzyme			0.0437	0.071	HMOX1
SHC1		other			0.0119	0.0327	EGR1,KLF11
MKNK1		kinase			1.59e-07	1.34e-05	ANGPTL4,CAMK2A,EGR1,ISG15,KCTD12,PDK4,Scd2
JAK1		kinase			0.0126	0.0341	IRF7,Oasl2
COMT		enzyme			0.0155	0.0375	CAMK2A
PHACTR1		other			0.00417	0.0177	ANGPTL4,HMOX1
MAP2K1		kinase			0.0155	0.0375	BRCA1,EGR1,RRM2
MAT2B		enzyme			0.00668	0.0231	HMOX1
NGF		growth factor			0.0227	0.047	EGR1,GRIA4,HMOX1
PPP4C		phosphatase			0.0177	0.0404	ISG15
PPP2CA		phosphatase			0.0492	0.077	IRF7,ISG15
IKBKE		kinase			0.0184	0.0417	IRF7,PDK4
DNMT1		enzyme			0.00198	0.0111	CAMK2A,GRIA4,IRF7,NDRG1,PDK4,PTN
PLCG2		enzyme			0.0148	0.0374	ISG15,PLIN2
SPOP		other			1.25e-05	0.000345	ABCA1,EGR3,IRF7,NDRG1,TFRC
FABP3		transporter			0.00166	0.00998	EGR1,RRM2
VCL		other			0.0177	0.0404	COL2A1
PAPPA		peptidase			7.3e-05	0.00121	ABCA1,ABCG1
IHH		enzyme			0.0199	0.0429	COL2A1,PDK4
SMARCA5		transcription regulator			0.0337	0.0602	Gm4724 (includes others),IRF7
IL27		cytokine			0.0167	0.0399	ANGPTL4,EGR1,ISG15
AGR2		other			0.0177	0.0404	EGR1
ITCH		enzyme			0.00436	0.0177	RRM2,TFRC
GCK		kinase			0.00233	0.0115	CPT1A,Scd2
RBBP4		enzyme			0.0286	0.0538	RRM2
HAND1		transcription regulator			5.5e-05	0.00098	CPT1A,DBI,LIPE
PLA2G1B		enzyme			0.0243	0.0487	UCP2
TLR4		transmembrane receptor			0.0165	0.0396	HMOX1,IRF7,ISG15,TFRC
GPER1		G-protein coupled receptor			0.00178	0.0104	EGR1,HMOX1,TFRC	29 (12)
SOD2		enzyme			0.0239	0.0487	HMOX1,UCP2
HMGCS1		enzyme			0.00668	0.0231	HMOX1
HMOX1	0,730	enzyme			0.0033	0.0151	ABCA1,ABCG1,HMOX1	20 (6)
DLX4		transcription regulator			0.0177	0.0404	BRCA1
CHRM1		G-protein coupled receptor			0.000376	0.00356	EGR1,EGR3
IFNGR1		transmembrane receptor			0.000664	0.00536	ECH1,EGR1,IRF7,UCP2	21 (6)
STC1		kinase			0.048	0.0754	UCP2
MED14		transcription regulator			0.0265	0.051	ISG15
TF		transporter			0.00218	0.0111	CPT1A,TFRC
CEBPA		transcription regulator			0.0214	0.0459	CPT1A,HMOX1,ISG15,PLIN2
PRPF8		other			0.0199	0.0429	PLIN2
FKBP4		enzyme			0.0416	0.0688	PDK4
EHHADH		enzyme			0.033	0.059	PDK4
IDH1		enzyme			1.5e-06	7.58e-05	ABCA1,ABCG1,EGR1,ISG15,MYLIP
RXRB		ligand-dependent nuclear receptor			0.00799	0.0265	ABCA1,DHRS3,IRF7
LINC00624		other			0.000376	0.00356	IRF7,ISG15	11 (7)
RAB11B-AS1		other			0.00446	0.0177	ANGPTL4
LRAT		enzyme			0.0286	0.0538	PDK4
SLC27A2		transporter			0.00436	0.0177	Acot1,PLIN2
(-)-arctigenin		chemical reagent			0.0416	0.0688	PDK4
4-methylene-2-octyl-5-oxotetrahydrofuran-3-carboxylic acid		chemical reagent			0.0265	0.051	HMOX1
ACOX1		enzyme			0.0042	0.0177	PDK4,PLIN2,UCP2
MC3R		G-protein coupled receptor			0.0133	0.0342	HMOX1
methyl hydrogen fumarate		chemical drug			0.0199	0.0429	HMOX1
MAPK8		kinase			0.00811	0.0269	ABCA1,EGR1,HMOX1	31 (19)
RAG2		enzyme			0.00183	0.0106	HELLS,IRF7,ISG15
IRF2		transcription regulator			0.0376	0.0647	IRF7,ISG15
CHEK1		kinase			0.0458	0.0736	RRM2
UBD		other			0.000907	0.0065	Acot1,UCP2
LRP8		transmembrane receptor			0.0111	0.0309	ABCA1
PCK1		kinase			0.0116	0.0321	ANGPTL4,ISG15
NRG4		growth factor			0.0373	0.0642	ABCA1
OSMR		transmembrane receptor			0.00876	0.027	DHX58,Oasl2
EDN3		other			0.0458	0.0736	EGR1
RUNX1		transcription regulator			0.0303	0.0564	IRF7,ISG15,Oasl2
CHMP2B		other			0.0177	0.0404	GRIA4
SP100		transcription regulator			0.0458	0.0736	BRCA1
MAPT		other			3.7e-07	2.44e-05	ABCG1,CAMK2A,DBI,EGR1,EGR3,HMOX1,IRF7,ISG15,Oasl2,SLC43A3,UCP2	33 (17)
SLC35E1		other			0.0133	0.0342	S100a7a
18:2 lysophosphatidic acid		chemical - endogenous mammalian			2.93e-05	0.000644	Acot1,ANGPTL4
VEGFA		growth factor			0.037	0.0642	EGR1,HMOX1,LIPE
SMAD7		transcription regulator			0.0487	0.0763	COL2A1,HMOX1
IRF4		transcription regulator			0.012	0.0329	DBI,IRF7,ISG15
PDGFA		growth factor			0.0221	0.0459	EGR1
NFYB		transcription regulator			0.0229	0.0474	CLDN15,GRIA4,RRM2
SENP3		peptidase			0.000181	0.00216	IRF7,ISG15,Oasl2	12 (8)
CHUK		kinase			0.0127	0.0342	HMOX1,ISG15,Prl2c2 (includes others)
SSH1		phosphatase			0.0089	0.027	HMOX1
CDK5R1		kinase			0.00247	0.012	IRF7,RRM2
MVD		enzyme			0.00668	0.0231	HMOX1
FLI1		transcription regulator			0.0122	0.0334	EGR1,RRM2
DDX39B		enzyme			0.00223	0.0111	BRCA1
SIM1		transcription regulator			0.0125	0.0341	ABCG1,ANGPTL4,EGR1
CASP7		peptidase			0.0111	0.0309	ISG15
NR1H4		ligand-dependent nuclear receptor			0.0245	0.0491	ABCG1,COL15A1,LIPE
ZBP1		other			0.048	0.0754	ISG15
DAB2IP		other			0.0437	0.071	EGR1
CTBP2		transcription regulator			0.00233	0.0115	ABCA1,CPT1A
LRP2		transporter			0.0199	0.0429	HMOX1
TFRC	0,760	transporter			0.0397	0.0669	HMOX1,PTN
CHRM3		G-protein coupled receptor			0.000319	0.00319	EGR1,HMOX1	22 (9)
ACSS2		enzyme			0.0116	0.0321	GRAMD1B,NDRG1
SERPINE1		other			0.0215	0.0459	Acot1,EGR1
TERT		enzyme			0.00125	0.00824	IRF7,ISG15,Oasl2,RRM2	13 (9)
PRKCI		kinase			0.00398	0.0174	HMOX1,IRF7	20 (7)
GLA		enzyme			0.0155	0.0375	TFRC
PKP2		other			0.0243	0.0487	COL2A1
MIRLET7 (family)		group			0.0458	0.0736	RRM2
MIR320 (family)		group			0.0221	0.0459	TFRC
9-benzyl-8-hydroxy-2-(2-methoxyethoxy)adenine		chemical reagent			0.00668	0.0231	IRF7
mir-155		microRNA			0.0481	0.0756	HMOX1,IRF7
miR-17-5p (and other miRNAs w/seed AAAGUGC)		mature microRNA			0.00309	0.0145	MYLIP,RRM2,SLC16A6
mir-515 (includes others)		microRNA			0.00191	0.0108	ANGPTL4,RRM2
mir-148 (includes others)		microRNA			0.000284	0.00293	ABCA1,EGR1,TFRC
miR-99a-3p (and other miRNAs w/seed AAGCUCG)		mature microRNA			0.00223	0.0111	RRM2
mir-15 (includes others)		microRNA			0.0199	0.0429	ISG15,UCP2
mir-675		microRNA			0.00668	0.0231	COL2A1
miR-136-5p (miRNAs w/seed CUCCAUU)		mature microRNA			0.0111	0.0309	PDK4
mir-136		microRNA			0.0089	0.027	PDK4
miR-494-3p (miRNAs w/seed GAAACAU)		mature microRNA			0.048	0.0754	HMOX1
mir-210		microRNA			0.0219	0.0459	MDGA1,NDRG1
miR-29b-3p (and other miRNAs w/seed AGCACCA)		mature microRNA			0.0235	0.0484	ANGPTL4,COL15A1
mir-17 (includes others)		microRNA			0.00187	0.0108	ABCA1,CPT1A,MYLIP
miR-217-5p (and other miRNAs w/seed ACUGCAU)		mature microRNA			0.0373	0.0642	COL2A1
mir-217 (includes others)		microRNA			0.000907	0.0065	COL2A1,HMOX1	20 (7)
mir-19 (includes others)		microRNA			0.00538	0.0206	ABCA1,MYLIP
mir-183		microRNA			0.00698	0.0239	EGR1,ISG15	20 (7)
miR-293-5p (and other miRNAs w/seed CUCAAAC)		mature microRNA			0.0458	0.0736	KLF15
mir-451 (includes others)		microRNA			0.0437	0.071	TFRC
miR-545-3p (miRNAs w/seed CAGCAAA)		mature microRNA			0.00446	0.0177	BRCA1
mir-95 (includes others)		microRNA			0.0089	0.027	BRCA1
let-7 (includes others)		microRNA			0.0177	0.0404	BRCA1,HMOX1,RRM2
mir-218 (includes others)		microRNA			0.00327	0.015	MDGA1,NDRG1
miR-146a-5p (and other miRNAs w/seed GAGAACU)		mature microRNA			0.0247	0.0493	BRCA1,PLEKHA4
mir-146 (includes others)		microRNA			0.0291	0.0546	IRF7,ISG15
mir-320 (includes others)		microRNA			0.0351	0.0616	TFRC
mir-8 (includes others)		microRNA			0.0128	0.0342	CPT1A,HMOX1,TFRC
miR-142-5p (and other miRNAs w/seed AUAAAGU)		mature microRNA			0.0265	0.051	TFRC
miR-184 (and other miRNAs w/seed GGACGGA)		mature microRNA			0.0177	0.0404	EGR1
miR-182-5p (and other miRNAs w/seed UUGGCAA)		mature microRNA			0.00958	0.0286	CLDN15,ISG15
miR-33-5p (and other miRNAs w/seed UGCAUUG)		mature microRNA			0.00223	0.0111	ABCA1
mir-33 (includes others)		microRNA			2.35e-05	0.000543	ABCA1,ABCG1,CPT1A
mir-149		microRNA			0.0155	0.0375	UCP2
mir-373		microRNA			0.033	0.059	ANGPTL4
MIR4500		microRNA			0.00223	0.0111	RRM2
miR-486-5p (and other miRNAs w/seed CCUGUAC)		mature microRNA			0.0264	0.051	HELLS,RRM2
miR-486-3p (and other miRNAs w/seed GGGGCAG)		mature microRNA			0.0227	0.047	HELLS,RRM2
TRAF3		enzyme			0.0252	0.0501	ISG15,NDRG1
lynestrenol		chemical drug			0.00446	0.0177	ABCA1
LPL		enzyme			1.06e-05	0.000307	CPT1A,LIPE,PDK4,UCP2
AKT1		kinase			0.0342	0.0609	EGR1,HMOX1,KLF15
KISS1		other			0.00362	0.0163	EGR1,LIPE	8 (3)
PTN	-1,010	growth factor			0.00798	0.0265	CPT1A,PLIN2
RAB2A		enzyme			0.0394	0.0667	PLIN2
LPCAT3		enzyme			0.00166	0.00998	ABCA1,CPT1A
ADCYAP1		other			0.0164	0.0392	EGR1,EGR3,UCP2
HPX		transporter			0.000576	0.00481	COL2A1,TFRC
DICER1		enzyme			0.0116	0.0321	ANGPTL4,CAMK2A,EGR1,EGR3
MLX		transcription regulator			0.00931	0.0279	CPT1A,Scd2
NCOA1		transcription regulator			0.0465	0.0745	ABCA1,EGR1
STAT2		transcription regulator			0.000399	0.00371	IRF7,ISG15,Oasl2	16 (11)
LINC		complex			0.00223	0.0111	EGR1
KRT16		other			0.0199	0.0429	S100a7a
JUN		transcription regulator			0.00131	0.00843	BRCA1,CPT1A,HMOX1,NDRG1,Prl2c2 (includes others),TFRC	29 (13)
ASXL1		transcription regulator			0.00398	0.0174	KLF15,LIPE
MACROH2A1		other			0.000825	0.00612	ABCA1,EGR1,IRF7
NUBP1		other			0.00446	0.0177	TFRC
IRAK4		kinase			0.0138	0.0353	EGR1,IRF7
ABHD5		enzyme			0.0133	0.0342	PDK4
PRKCZ		kinase			0.00327	0.015	ABCA1,HMOX1	31 (19)
CD274		transmembrane receptor			0.0342	0.0609	BRCA1,ISG15
MED16		transcription regulator			0.0286	0.0538	ANGPTL4
Irs3		other			0.0133	0.0342	EGR1
HBP1		transcription regulator			0.0394	0.0667	PDK4
ADAR		enzyme			0.000229	0.00257	IRF7,ISG15,UCP2
EEF1D		translation regulator			0.00668	0.0231	COL2A1
FGF1		growth factor			0.00323	0.015	CPXM1,EGR1,HMOX1
NPY1R		G-protein coupled receptor			0.0373	0.0642	UCP2
HIF1A-AS1		other			0.0177	0.0404	EGR1
DNM1L		enzyme			0.0038	0.0169	CPT1A,PLIN2
PARP1		enzyme			0.0422	0.0698	ABCA1,HMOX1
FBN1		other			0.00876	0.027	ABCA1,ABCG1
HDAC3		transcription regulator			0.0318	0.0581	HMOX1,PLIN2
GSN		other			0.048	0.0754	COL2A1
USP7		peptidase			0.00903	0.0273	ISG15,PLIN2
FST		other			0.0132	0.0342	COL2A1,UCP2
F10		peptidase			0.0308	0.0564	EGR1
SDHA		enzyme			0.0155	0.0375	HMOX1
EMP3		other			0.0199	0.0429	BRCA1
GPAM		enzyme			0.000218	0.00248	HMGCS2,PLIN2
DRD1		G-protein coupled receptor			0.0308	0.0564	EGR1
HPN		peptidase			0.0286	0.0538	LIPE
genipin		chemical drug			0.0199	0.0429	HMOX1
apitolisib		chemical drug			0.00668	0.0231	NDRG1
GW 6471		chemical reagent			0.000732	0.00566	CPT1A,HMOX1
ANKH		transporter			0.0089	0.027	COL2A1
THRB		ligand-dependent nuclear receptor			0.00503	0.0195	CPT1A,Oasl2,PDK4,UCP2	19 (4)
Scd2	-0,810	enzyme			0.00417	0.0177	IRF7,ISG15	10 (6)
PPARGC1B		transcription regulator			0.0119	0.0327	ABCA1,PDK4
HCRT		other			0.0221	0.0459	EGR1
SNTB1		other			0.00223	0.0111	ABCA1
NGEF		other			0.0159	0.0382	COL2A1,OLFML2A
CX3CR1		G-protein coupled receptor			0.00763	0.0258	EGR1,HMOX1,SLC16A6	12 (3)
EGR4		transcription regulator			0.0177	0.0404	EGR1
LCN2		transporter			0.0247	0.0493	HMOX1,TFRC
NBR1		other			0.0243	0.0487	IRF7
SCY-635		biologic drug			0.00446	0.0177	ISG15
NU 7442		chemical drug			0.0308	0.0564	EGR1
SOCS1		other			0.00103	0.00708	HMOX1,IRF7,ISG15,Oasl2	27 (16)
PLAU		peptidase			0.0119	0.0327	ABCG1,PTN
SPRY2		other			0.0269	0.0517	ANGPTL4,ISG15
ATM		kinase			0.0152	0.0375	HMOX1,RRM2
WNT5B		other			0.0394	0.0667	COL2A1
IRS2		enzyme			0.00903	0.0273	EGR1,HMOX1	25 (10)
FR 180204		chemical drug			0.0133	0.0342	CPT1A
IL21		cytokine			0.000783	0.00595	EGR1,IRF7,ISG15,TFRC	34 (18)
CHADL		other			0.00191	0.0108	COL2A1,Prl2c2 (includes others)
APP		other			0.00296	0.014	ABCA1,ABCG1,BACE2,DBI,ECH1,EGR1,HMOX1,IRF7	29 (19)
MTLN		other			0.0199	0.0429	BRCA1
HOXC-AS2		other			0.00223	0.0111	HMOX1
HOXC-AS3		other			0.0155	0.0375	PDK4
VEGFB		growth factor			0.00772	0.0259	Acot1,PDK4
ADORA2A		G-protein coupled receptor			0.0427	0.0705	ABCA1,HMOX1
NPR1		enzyme			0.00538	0.0206	DHX58,IRF7
CX3CL1		cytokine			0.00524	0.0202	HMOX1,IRF7,TFRC	21 (7)
FABP4		transporter			9.12e-05	0.00146	ABCA1,HMOX1,LIPE
POLDIP3		other			0.00446	0.0177	ISG15
COX4I1		enzyme			0.0458	0.0736	PDK4
DNASE2		enzyme			6.74e-07	4.01e-05	DHX58,IRF7,ISG15,Oasl2
FOXC1		transcription regulator			0.00663	0.0231	COL2A1,EGR1,ISG15	19 (8)
ELK4		transcription regulator			0.00142	0.00899	EGR1,EGR3
MGA		transcription regulator			0.00823	0.027	Acot1,NDRG1
APOA2		transporter			0.0265	0.051	ABCA1
MTTP		transporter			0.000106	0.00159	ABCA1,CPT1A,HMOX1
LIPE	0,890	enzyme			2.16e-05	0.000515	ABCA1,EGR1,PDK4,PLIN2,Scd2	22 (7)
ASXL2		other			0.00191	0.0108	KLF15,LIPE
PTGER4		G-protein coupled receptor			0.0487	0.0763	EGR1,IRF7
NKX2-3		transcription regulator			0.0133	0.0342	ANGPTL4,DHX58,PLEKHA4
BCAR1		other			0.0286	0.0538	EGR1
KRAS		enzyme			0.000164	0.00205	ABCA1,ABCG1,ANGPTL4,CPT1A,EGR1,HMOX1,ISG15,Oasl2,SLC43A3,TFRC	31 (18)
ETV3		transcription regulator			0.00798	0.0265	DHX58,IRF7
ADRB3		G-protein coupled receptor			0.001	0.00699	EGR1,UCP2	15 (6)
FABP2		transporter			0.000376	0.00356	ABCA1,CPT1A	22 (5)
PIK3R2		kinase			0.000438	0.00394	IRF7,ISG15
IL36G		cytokine			0.00823	0.027	HMOX1,IRF7,ISG15	19 (7)
NCOA3		transcription regulator			0.00168	0.0101	ABCA1,HMOX1,PLIN2	33 (12)
PIAS4		transcription regulator			0.0351	0.0616	PDK4
HFE		transmembrane receptor			0.00289	0.0138	ANGPTL4,EGR1,TFRC	19 (5)
DOCK2		other			0.0286	0.0538	LIPE
CYP8B1		enzyme			0.0089	0.027	ABCA1
ATF6		transcription regulator			0.018	0.0411	CPT1A,PLIN2
BCL2		transporter			0.0264	0.051	COL2A1,NDRG1
ERN1		kinase			0.00601	0.0227	CPT1A,HMGCS2,PLIN2
RPS6KB2		kinase			0.0221	0.0459	ISG15
NUP155		other			0.0177	0.0404	ANGPTL4
ADRA1B		G-protein coupled receptor			0.00517	0.0199	EGR1,Scd2
MECP2		transcription regulator			0.0119	0.0327	BRCA1,CAMK2A,EGR1
GPS2		transcription regulator			0.000477	0.00422	ABCA1,ABCG1,DHRS3
LDLR		transporter			2.34e-06	0.000103	ABCA1,ABCG1,EGR1,HELLS,IRF7,PLIN2,UCP2	22 (9)
SOST		other			0.00344	0.0156	CPT1A,PLIN2
ADRA1A		G-protein coupled receptor			0.00604	0.0227	EGR1,Scd2
DHX9		enzyme			0.00798	0.0265	EGR1,NDRG1
STIM1		ion channel			0.0145	0.0367	HMOX1,KLF15
PSEN1		peptidase			0.0136	0.0349	ABCG1,DBI,EGR1,IRF7
ADRA1D		G-protein coupled receptor			0.00517	0.0199	EGR1,Scd2
ADIPOR2		transmembrane receptor			0.0221	0.0459	UCP2
TPH1		enzyme			0.000885	0.00647	HMOX1,RRM2,SLC16A6
IFIH1		enzyme			0.000229	0.00257	EGR1,IRF7,ISG15	27 (18)
PFKFB2		enzyme			0.00223	0.0111	PDK4
UBE2E2		enzyme			0.0243	0.0487	HMOX1
FTMT		enzyme			0.00668	0.0231	TFRC
GATAD2B		transcription regulator			0.00327	0.015	PTN,RRM2
SP3		transcription regulator			0.0138	0.0353	ABCA1,COL2A1,EGR1
SYVN1		transporter			0.0492	0.077	SLC43A3,TFRC
MGAT3		enzyme			0.0394	0.0667	TFRC
IL2RG		transmembrane receptor			0.000437	0.00394	ABCG1,IRF7,ISG15	17 (7)
CAPN3		peptidase			0.033	0.059	HMOX1
PPIF		enzyme			0.0191	0.0429	PDK4,PTN
AVP		other			0.00698	0.0239	EGR1,RRM2
RAC1		enzyme			0.0381	0.0655	COL2A1,HMOX1
DIRAS3		enzyme			0.0351	0.0616	COL2A1
ERBB4		kinase			0.00115	0.00775	BRCA1,EGR1,HMOX1	19 (7)
NFYA		transcription regulator			5.64e-05	0.000994	CPT1A,EGR1,RRM2,Scd2
TICAM1		other			0.00479	0.0188	EGR1,IRF7,ISG15	29 (18)
MAP3K1		kinase			0.00798	0.0265	EGR1,HMOX1	30 (18)
NRAS		enzyme			0.0146	0.037	EGR1,ISG15,KCTD12
SMAD4		transcription regulator			0.0179	0.0409	ANGPTL4,COL2A1,HMOX1,KLF15
ERBB3		kinase			0.00224	0.0111	EGR1,HMOX1,NDRG1	29 (13)
DAB1		other			0.0155	0.0375	ABCA1
PRKAB1		kinase			0.0243	0.0487	CPT1A
PIK3R1		kinase			0.00105	0.0072	HMOX1,IRF7,ISG15	27 (16)
NRG2		growth factor			0.00931	0.0279	EGR1,HMOX1
STK25		kinase			0.0243	0.0487	PLIN2
KIDINS220		transcription regulator			0.0111	0.0309	EGR1
DRD5		G-protein coupled receptor			0.0199	0.0429	HMOX1
ARPC1B		other			0.0177	0.0404	COL2A1
USP18		peptidase			0.00876	0.027	IRF7,ISG15	26 (17)
MAGI1		enzyme			0.00462	0.0183	BRCA1,HELLS,RRM2
SOCS3		phosphatase			0.0256	0.0509	ABCA1,EGR1
IFNA8		cytokine			0.033	0.059	ISG15
USP8		peptidase			0.000768	0.00585	IRF7,ISG15,Oasl2
MYOD1		transcription regulator			0.0196	0.0429	BRCA1,LIPE,RRM2
HDAC2		transcription regulator			3.61e-05	0.000744	BRCA1,COL2A1,EGR1,LGR6,RRM2	5 (2)
KDM1A		enzyme			2.39e-05	0.000549	BRCA1,HMOX1,IRF7,ISG15,Oasl2,SLC43A3,UCP2
erastin		chemical drug			0.00247	0.012	HMOX1,TFRC
ferrostatin-1		chemical reagent			1.17e-05	0.000332	COL2A1,HMOX1,TFRC
PTH		other			0.0167	0.0399	COL2A1,LGR6,PDK4
MKNK2		kinase			0.00668	0.0231	ISG15
IFN TYPE I RECEPTOR (complex)		complex			0.0111	0.0309	IRF7
BCL3		transcription regulator			0.0155	0.0375	EGR1,PDK4
sulfurbutylether-beta-cyclodextrin		chemical reagent			0.00668	0.0231	ABCG1
CARM1		enzyme			0.0148	0.0374	ABCA1,EGR3
NHLH2		transcription regulator			0.033	0.059	UCP2
LMNA		other			0.0456	0.0736	CAMK2A,KLF15,LIPE
RBL2		other			0.0235	0.0484	BRCA1,RRM2
EZH2		transcription regulator			0.000218	0.00248	BRCA1,EGR1,ISG15,NDRG1,PLEKHA4,PRRT4,PTN	25 (7)
MGLL		enzyme			0.0012	0.00803	CPT1A,LIPE
RARB		ligand-dependent nuclear receptor			0.00989	0.0294	CPT1A,DHRS3,EGR1
MMP2		peptidase			0.000588	0.00487	ABCA1,IRF7,PDK4
BANF1		other			0.0113	0.0314	IRF7,ISG15
SLC27A5		transporter			0.0265	0.051	TFRC
CIDEB		transporter			0.00446	0.0177	PLIN2
NF2		other			0.0056	0.0212	HMOX1,TFRC
DKK1		growth factor			0.0162	0.039	ABCA1,IRF7
lapatinib/pazopanib		chemical drug			0.000907	0.0065	EGR1,SLC16A6
BMAL1		transcription regulator			0.0148	0.0374	HMGCS2,HMOX1
DIAPH1		other			0.0265	0.051	EGR1
COPA		transporter			0.0265	0.051	ISG15
bis(4-hydroxyphenyl)sulfone		chemical reagent			0.0437	0.071	ANGPTL4
CANX		other			0.0177	0.0404	ABCA1
ETV6		transcription regulator			0.0116	0.0321	DHX58,ISG15
ARFRP1		enzyme			0.00223	0.0111	LIPE
MLST8		other			0.00668	0.0231	ISG15
UBA7		enzyme			0.000175	0.00209	DHX58,ISG15
TRIM44		other			0.00223	0.0111	BRCA1
VIM		other			0.00476	0.0187	ANGPTL4,TFRC
TNK1		kinase			0.0373	0.0642	IRF7
RARG		ligand-dependent nuclear receptor			0.00123	0.00812	ABCA1,DHRS3,EGR1	5 (3)
IL25		cytokine			0.00123	0.00812	ABCG1,MYLIP,PLIN2
CHRM4		G-protein coupled receptor			0.0089	0.027	EGR1
EIF3A		translation regulator			0.000218	0.00248	ISG15,NDRG1
GCH1		enzyme			0.0221	0.0459	HMOX1
SND1		transcription regulator			0.0102	0.03	ABCA1,ANGPTL4,BACE2
IFNA6		cytokine			0.0308	0.0564	ISG15
MAT2A		enzyme			0.0199	0.0429	HMOX1
CTBP1		enzyme			0.00747	0.0252	ABCA1,BRCA1
PGD		enzyme			0.0089	0.027	TFRC
HNF1A		transcription regulator			0.0332	0.0594	KLF11,NDRG1,TFRC,UCP2
FAS		transmembrane receptor			0.0105	0.0308	COL15A1,EGR1,PLIN2,TFRC
PITX2		transcription regulator			0.0454	0.0736	EGR1,RRM2
STEAP3		transporter			0.00722	0.0246	KLF15,TFRC
VLDLR		transporter			0.0437	0.071	ABCA1
ASAH1		enzyme			0.0038	0.0169	COL2A1,LIPE
ATF4		transcription regulator			0.0143	0.0363	ABCA1,CPT1A,NDRG1
GFRA2		transmembrane receptor			0.00668	0.0231	EGR1
FSCN1		other			0.0437	0.071	IRF7
TREX1		enzyme			0.00729	0.0248	DHX58,IRF7,ISG15	19 (14)
STAG2		other			0.000114	0.00167	DHX58,IRF7,ISG15
ABI1		other			0.0089	0.027	EGR1
Rhox5		transcription regulator			0.00218	0.0111	CPXM1,TFRC
USF2		transcription regulator			2.06e-05	0.000503	ABCA1,CPT1A,HMOX1,UCP2
FBXL5		enzyme			0.000136	0.00183	HMOX1,TFRC
RPS6KA2		kinase			0.0111	0.0309	EGR1
ARF6		transporter			0.0286	0.0538	ISG15
NTRK1		kinase			0.0318	0.058	EGR1,GRIA4,RRM2
RNF216		enzyme			0.0286	0.0538	ISG15
PTPN11		phosphatase			0.00264	0.0127	EGR1,IRF7,ISG15	31 (16)
TFAM		transcription regulator			0.0376	0.0647	ECH1,STBD1
KLF6		transcription regulator			0.024	0.0487	ANGPTL4,HMOX1,SLC16A6
TRIM14		enzyme			0.000136	0.00183	IRF7,ISG15
IKBKG		kinase			0.00388	0.0172	IRF7,ISG15,Prl2c2 (includes others)	19 (11)
CNN2		other			0.0089	0.027	HMGCS2
OXTR		G-protein coupled receptor			0.0286	0.0538	LIPE
FKBP5		enzyme			9.84e-05	0.00155	LIPE,PDK4,UCP2
RELN		peptidase			0.0221	0.0459	ABCA1
CUL1		enzyme			0.0177	0.0404	BRCA1
LEPR		transmembrane receptor			0.00189	0.0108	ABCG1,ANGPTL4,HMGCS2,UCP2
LSS		enzyme			2.93e-05	0.000644	ABCA1,ABCG1
HBEGF		growth factor			0.00168	0.0101	ANGPTL4,EGR1,PDK4
PABPC1		translation regulator			0.0458	0.0736	COL2A1
CCN2		growth factor			0.0252	0.0501	COL2A1,EGR1
ZNF423		transcription regulator			0.0221	0.0459	BRCA1
TBC1D1		other			0.0265	0.051	PLIN2
RRAS2		enzyme			0.0381	0.0655	EGR1,EGR3
BTK		kinase			0.00241	0.0118	HELLS,HMOX1,ISG15	17 (6)
MEF2A		transcription regulator			0.0155	0.0375	IRF7,Oasl2
ERG		transcription regulator			0.016	0.0386	ABCA1,BACE2,NDRG1,RRM2
E2F6		transcription regulator			0.00986	0.0294	BRCA1,RRM2
TEK		kinase			0.000347	0.0034	DHX58,IRF7,ISG15
CCNH		transcription regulator			0.0416	0.0688	UCP2
F2		peptidase			0.0261	0.051	ANGPTL4,EGR1,HMOX1
INSR		kinase			6.96e-05	0.00117	CPT1A,EGR1,HELLS,NDRG1,PDK4,Prl2c2 (includes others),RRM2,UCP2	25 (8)
C1QTNF2		other			0.0133	0.0342	LIPE
EXO1		enzyme			4.88e-05	0.000913	IRF7,ISG15
ECSIT		transcription regulator			0.00178	0.0104	HMOX1,IRF7	22 (13)
DDIT3		transcription regulator			0.0352	0.0617	HMOX1,NDRG1
NR4A1		ligand-dependent nuclear receptor			0.0313	0.0572	HMOX1,PDK4,UCP2
SOAT1		enzyme			0.00142	0.00899	ABCA1,HMOX1,TFRC
CCKAR		G-protein coupled receptor			0.0089	0.027	EGR1
ARNT2		transcription regulator			0.0112	0.031	ABCG1,ANGPTL4,EGR1
TGFBR1		kinase			0.0314	0.0573	HMOX1,PDK4
FGF19		growth factor			0.0207	0.0445	EGR1,Scd2
GNA13		enzyme			0.048	0.0754	EGR1
ETS1		transcription regulator			0.00226	0.0112	BRCA1,COL2A1,EGR1,HMOX1	33 (18)
SH2B3		other			0.0265	0.051	HMOX1
NFATC1		transcription regulator			0.0309	0.0566	EGR3,HMOX1
TRRAP		transcription regulator			0.0437	0.071	IRF7
MAD2L2		enzyme			0.0221	0.0459	EGR1
ASCC3		enzyme			0.000266	0.00282	IRF7,ISG15
EIF2AK4		kinase			0.0065	0.0231	EGR1,HMOX1	23 (7)
OSBPL8		transporter			0.0351	0.0616	ABCA1
MOGAT1		enzyme			2.29e-06	0.000103	ANGPTL4,CPT1A,HMGCS2
F2RL3		G-protein coupled receptor			0.0133	0.0342	EGR1
PNPLA3		enzyme			0.00668	0.0231	ABCG1
DTNA		other			0.00668	0.0231	CAMK2A
FASN		enzyme			0.0148	0.0374	ABCG1,CPT1A
FOXC2		transcription regulator			0.0195	0.0429	COL2A1,LIPE
FOSL2		transcription regulator			0.000381	0.00358	ABCA1,BRCA1,S100a7a
KLB		enzyme			0.0265	0.051	EGR1
HOXA5		transcription regulator			0.00582	0.022	EGR1,PTN
ACOD1		enzyme			0.0038	0.0169	IRF7,ISG15
MLXIPL		transcription regulator			0.000423	0.00387	CPT1A,HMGCS2,LIPE,STBD1
KAT2B		enzyme			0.00747	0.0252	ABCA1,ISG15
SIN3B		transcription regulator			0.048	0.0754	RRM2
SNAI2		transcription regulator			0.0337	0.0602	BRCA1,COL2A1
ETS2		transcription regulator			0.0132	0.0342	BRCA1,HMOX1
SKP1		transcription regulator			0.00223	0.0111	BRCA1
TRIM24		transcription regulator			0.00218	0.0111	DHX58,IRF7,ISG15	6 (6)
SENP1		peptidase			0.00698	0.0239	MYLIP,UCP2
WAC		other			0.0133	0.0342	PDK4
PLAGL1		transcription regulator			0.00247	0.012	ANGPTL4,PLIN2
ZBTB7B		transcription regulator			0.0116	0.0321	COL2A1,ECH1
CNOT3		other			0.000817	0.00607	PDK4,UCP2
SASH1		other			0.011	0.0309	IRF7,ISG15
NPC1L1		transporter			0.0221	0.0459	ABCA1
ATR		kinase			0.0458	0.0736	RRM2
TCTN1		other			0.00278	0.0133	CPT1A,ECH1
IFNL4		cytokine			0.000376	0.00356	DHX58,ISG15
ABCA1	-1,270	transporter			0.000284	0.00293	ABCA1,ABCG1,CPT1A	12 (8)
POSTN		other			0.0065	0.0231	EGR1,PTN
CAVIN2		other			0.00446	0.0177	CPT1A
FDXR		enzyme			0.0089	0.027	TFRC
ATXN3		peptidase			0.0416	0.0688	ISG15
GABBR1		G-protein coupled receptor			0.0416	0.0688	COL2A1
TBRG4		other			0.0133	0.0342	RRM2
PRNP		other			0.0252	0.0501	EGR1,PDK4
NKX3-2		transcription regulator			0.0155	0.0375	COL2A1
HTT		transcription regulator			0.0395	0.0668	ABCA1,CAMK2A,EGR1,Scd2,TFRC
TG		other			0.00218	0.0111	CPT1A,PDK4
PLIN1		other			0.0437	0.071	UCP2
APEX1		enzyme			0.00262	0.0127	EGR1,EGR3
MVP		other			0.0458	0.0736	IRF7
KITLG		growth factor			0.0214	0.0459	EGR1,HMOX1,UCP2
ADCY1		enzyme			0.00446	0.0177	ABCA1
LRP1		transmembrane receptor			0.00986	0.0294	COL2A1,PLIN2
ACS84		chemical reagent			0.00668	0.0231	HMOX1
HDAC4		transcription regulator			0.000423	0.00387	ANGPTL4,CAMK2A,COL2A1,ISG15
PCBP2		other			0.0437	0.071	BRCA1
FDFT1		enzyme			0.0458	0.0736	ABCA1
HSPA5		enzyme			0.00224	0.0111	CPT1A,ISG15,KCTD12
NFATC2		transcription regulator			0.000124	0.00177	ABCA1,COL2A1,EGR3,IRF7,ISG15	26 (10)
TRPV4		ion channel			0.00436	0.0177	COL2A1,HMOX1
PGK1		kinase			0.0243	0.0487	KLF15
ATRX		transcription regulator			0.033	0.059	ISG15
CDK5		kinase			0.011	0.0309	IRF7,RRM2
KDM5B		enzyme			0.0047	0.0186	BRCA1,EGR1,ISG15	16 (4)
CASR		G-protein coupled receptor			0.00358	0.0162	EGR1,ISG15,UCP2
GABPA		transcription regulator			0.00931	0.0279	BRCA1,HMOX1
UTS2R		G-protein coupled receptor			0.0199	0.0429	ABCA1
EEF2K		kinase			0.0221	0.0459	HMOX1
PON1		phosphatase			0.000376	0.00356	ABCA1,HMOX1
GRIN1		ion channel			0.00931	0.0279	CAMK2A,EGR3
UPP1		enzyme			0.0111	0.0309	Acot1
PRDM1		transcription regulator			0.0285	0.0538	ANGPTL4,IRF7,SCARA5
NFKB1		transcription regulator			0.00688	0.0237	COL2A1,EGR1,HMOX1,ISG15	29 (13)
PAX9		transcription regulator			0.0265	0.051	COL2A1
RAG1		enzyme			0.00016	0.00203	COL2A1,IRF7,ISG15
2-[[4-[(e)-styryl]phenoxy]methyl]oxirane		chemical reagent			0.0089	0.027	ABCA1
alpha-santalol		chemical reagent			0.0221	0.0459	BRCA1
RND3		enzyme			0.048	0.0754	UCP2
CPT1B		enzyme			0.00132	0.00846	ANGPTL4,DBI,LIPE,PDK4
torin-2		chemical drug			0.0155	0.0375	NDRG1
IRF9		transcription regulator			0.000948	0.00675	IRF7,ISG15,Oasl2	16 (8)
norisoboldine		chemical - endogenous non-mammalian			0.0133	0.0342	CPT1A
SERTAD2		transcription regulator			0.000505	0.00436	ECH1,LIPE
HNRNPU		transporter			0.0173	0.0404	IRF7,Oasl2
DUSP5		phosphatase			0.000907	0.0065	EGR1,EGR3
ABCB7		transporter			0.0155	0.0375	TFRC
FAP		peptidase			0.0089	0.027	LIPE
MTCL2		other			0.0089	0.027	PDK4
CIDEC		other			0.00344	0.0156	CPT1A,LIPE
TBK1		kinase			0.00235	0.0115	IRF7,ISG15,Oasl2	6 (7)
BTG2		transcription regulator			0.00496	0.0193	BRCA1,HMOX1
IFNA2		cytokine			0.0247	0.0493	IRF7,ISG15,RRM2
TMBIM6		other			0.0437	0.071	HMOX1
PTGER1		G-protein coupled receptor			0.033	0.059	ANGPTL4
MAML1		transcription regulator			0.0394	0.0667	EGR1
HAPLN1		other			0.000576	0.00481	ABCA1,ABCG1
FOS		transcription regulator			0.0113	0.0314	BRCA1,EGR1,HMOX1,Prl2c2 (includes others),S100a7a
AKAP1		other			0.00446	0.0177	HMOX1
HIPK2		kinase			0.0126	0.0341	EGR1,HMOX1
PES1		other			0.0089	0.027	HMOX1
MIF		cytokine			0.00488	0.0191	IRF7,ISG15,LIPE
EIF2AK2		kinase			0.0219	0.0459	EGR1,ISG15
PNPT1		enzyme			0.000242	0.00267	IRF7,ISG15,Oasl2	5 (4)
GLP1R		G-protein coupled receptor			0.0221	0.0459	ABCA1
RXRG		ligand-dependent nuclear receptor			0.00108	0.00738	ABCG1,MYLIP,PDK4
HDAC1		enzyme			0.00186	0.0108	COL2A1,EGR1,HMOX1,LGR6,RRM2	28 (18)
STARD3		transporter			0.0089	0.027	ABCA1
CYP27A1		enzyme			0.00131	0.00843	ABCA1,ABCG1	7 (5)
CBLC		enzyme			0.0133	0.0342	HMOX1
FKBP10		enzyme			0.00823	0.027	COL15A1,COL2A1
HRAS		enzyme			0.00502	0.0195	COL2A1,CPT1A,EGR1,HMOX1,RRM2,Scd2	29 (19)
DGAT1		enzyme			0.000576	0.00481	CPT1A,PDK4
CYP1B1		enzyme			0.0391	0.0667	HMOX1,Prl2c2 (includes others)
TSPO		transmembrane receptor			0.00958	0.0286	IRF7,ISG15
TNFSF10		cytokine			0.0417	0.0689	ISG15,TFRC
SP7		transcription regulator			0.0437	0.071	COL2A1
RARRES2		transmembrane receptor			0.00015	0.00192	CPT1A,KLF15,LIPE
GPX4		enzyme			0.00154	0.00956	COL2A1,TFRC
CITED2		transcription regulator			0.0141	0.036	ANGPTL4,ISG15,Oasl2
EPO		cytokine			0.0361	0.0633	EGR1,TFRC,UCP2
DDX5		enzyme			0.0357	0.0625	COL2A1,HMOX1
BACH1		transcription regulator			0.0169	0.0402	HMOX1,PDK4
DDB1		other			0.00262	0.0127	EGR1,EGR3
BAMBI		other			0.0286	0.0538	CPXM1
LNCAROD		other			0.0089	0.027	ISG15
LNCRNA-IUR		other			0.00223	0.0111	TFRC
EPOR		transmembrane receptor			0.00191	0.0108	HMOX1,TFRC
CHROMR		other			0.0459	0.0737	DHX58,ISG15
ELK3		transcription regulator			0.000817	0.00607	EGR1,HMOX1
CAND1		transcription regulator			0.000175	0.00209	IRF7,ISG15
SULF1		enzyme			0.0177	0.0404	COL2A1
EHF		transcription regulator			0.00159	0.00977	ANGPTL4,COL2A1,HMOX1
TYK2		kinase			0.00246	0.012	DHX58,ISG15,Oasl2	13 (10)
UBE2I		enzyme			0.000192	0.00227	CPT1A,MYLIP,PDK4
PREB		transcription regulator			0.00668	0.0231	ABCA1
SPIB		transcription regulator			0.0211	0.0453	COL2A1,EGR1
BARD1		transcription regulator			0.0243	0.0487	BRCA1
zinc pyrithione		chemical reagent			0.00327	0.015	HMOX1,ISG15
SPRY4		other			0.0111	0.0309	ISG15
tofogliflozin		chemical drug			0.0133	0.0342	CPT1A
CDKN1B		other			0.0333	0.0594	EGR1,GRIA4
BET (family)		group			0.0308	0.0564	HMOX1
DIO2		enzyme			0.0487	0.0763	EGR1,KLF15
COX6A2		enzyme			0.0133	0.0342	UCP2
FTH1		enzyme			0.0308	0.0564	TFRC
direct black 38		chemical reagent			0.00223	0.0111	TFRC
EIF4EBP2		translation regulator			0.00233	0.0115	EGR1,IRF7
PARP9		enzyme			0.00142	0.00899	IRF7,ISG15	9 (7)
DBH		enzyme			0.0243	0.0487	UCP2
PTPN3		phosphatase			0.048	0.0754	ANGPTL4
POU4F2		transcription regulator			0.0159	0.0382	ANGPTL4,BRCA1
GNA11		enzyme			0.000907	0.0065	EGR3,KLF15
8-hydroxyeicosapentaenoic acid		chemical - endogenous mammalian			0.000319	0.00319	ANGPTL4,CPT1A
AM-095		chemical reagent			0.0155	0.0375	EGR1
ANPEP		peptidase			0.0265	0.051	NDRG1
ARHGEF11		other			0.00668	0.0231	ABCA1
PCYT2		enzyme			0.000817	0.00607	ABCA1,ABCG1
JMJD1C		enzyme			0.0243	0.0487	EGR1
CDK2		kinase			0.00517	0.0199	BRCA1,UCP2
ATP5IF1		other			0.0119	0.0327	DBI,ECH1
RET		kinase			0.0487	0.0763	EGR1,PTN
TTC39A-AS1		other			0.000477	0.00422	DHX58,IRF7,ISG15
Bmncr		other			0.000732	0.00566	CPT1A,LIPE
ANGPTL4	3,200	other			0.00131	0.00843	ANGPTL4,PLIN2
DGKA		kinase			0.0265	0.051	LIPE
tetramethylpyrazine		chemical drug			4.88e-05	0.000913	ABCA1,ABCG1
AEBP1		peptidase			0.000218	0.00248	ABCA1,ABCG1
CHD4		enzyme			0.000636	0.00523	ANGPTL4,HMOX1,RRM2
ELK1		transcription regulator			0.0155	0.0375	EGR1,EGR3
SERPIND1		other			0.0133	0.0342	EGR1
CFTR		ion channel			0.0231	0.0477	ABCA1,Scd2
IFNLR1		transmembrane receptor			0.00476	0.0187	IRF7,ISG15	9 (4)
cepharanthine		chemical drug			0.0373	0.0642	HMOX1
GAB1		other			0.0394	0.0667	EGR1
CREBBP		transcription regulator			4.47e-06	0.000158	COL2A1,DHRS3,EGR1,EGR3,HMGCS2,HMOX1,ISG15,NDRG1	32 (18)
EXOSC10		kinase			0.00668	0.0231	BRCA1
Duxbl1		transcription regulator			0.0177	0.0404	Oasl2
Hbb-b1		transporter			0.0184	0.0417	TFRC,UCP2
EEF1A1		translation regulator			0.0308	0.0564	RRM2
IRX5		transcription regulator			0.0416	0.0688	BRCA1
CHRM2		G-protein coupled receptor			0.00223	0.0111	EGR1
ACAN		other			0.0221	0.0459	COL2A1
AMELX		growth factor			0.0199	0.0429	COL2A1
UBR5		enzyme			0.00772	0.0259	IRF7,ISG15	6 (2)
BHLHE41		transcription regulator			0.0351	0.0616	ANGPTL4
CDC42		enzyme			0.0295	0.0554	BRCA1,COL2A1
FLT1		kinase			0.0159	0.0382	COL2A1,HMOX1
GNMT		enzyme			0.000102	0.00155	ABCA1,ABCG1
HMGB1		transcription regulator			0.0286	0.0538	BRCA1,EGR1
IFNA1/IFNA13		cytokine			0.00033	0.00327	DHX58,IRF7,ISG15	10 (8)
Ifna4		cytokine			7.3e-05	0.00121	IRF7,ISG15
IFNA16		cytokine			0.033	0.059	ISG15
IRS4		other			0.0089	0.027	EGR1
PCDH10		other			0.0416	0.0688	EGR1
PCMT1		enzyme			0.0038	0.0169	KCTD12,OLFML2A
TNIK		kinase			0.0038	0.0169	IRF7,ISG15
BRD4		kinase			0.0339	0.0605	HMOX1,RRM2,SLC16A6
PPBP		cytokine			0.0243	0.0487	COL15A1
KLK5		peptidase			0.0373	0.0642	S100a7a
MAP3K7		kinase			0.00396	0.0174	HMOX1,IRF7,ISG15	26 (14)
HMGB2		transcription regulator			0.00436	0.0177	COL2A1,LIPE
MUC3A		other			0.0177	0.0404	BRCA1
SOHLH2		transcription regulator			1.47e-05	0.00038	ABCA1,ABCG1
SREBF2		transcription regulator			0.000133	0.00183	ABCA1,DBI,IRF7,PLIN2	22 (6)
FADD		other			0.00101	0.00703	DHX58,EGR1,IRF7
CPT1A	0,730	enzyme			0.000319	0.00319	CPT1A,PLIN2
PELP1		other			0.0402	0.0676	ANGPTL4,NDRG1
KMT2A		enzyme			0.0309	0.0566	EGR1,SLC16A6
PRKN		enzyme			0.0314	0.0573	CPT1A,LIPE
BCKDHA		enzyme			0.0458	0.0736	Scd2
PCTP		transporter			0.000136	0.00183	ECH1,HMGCS2
PSAT1		enzyme			0.0089	0.027	ISG15
EMD		other			0.0458	0.0736	EGR1
FMR1		translation regulator			0.0164	0.0392	ABCA1,CAMK2A,EGR3
NRTN		growth factor			0.0416	0.0688	EGR1
BI 836845		biologic drug			0.00223	0.0111	RRM2
ulixertinib		chemical drug			0.0221	0.0459	ABCA1
PRI-724		chemical drug			0.0089	0.027	RRM2
AZGP1		transporter			0.00191	0.0108	EGR1,LIPE
WT1		transcription regulator			0.0208	0.0448	EGR1,NDRG1,Scd2
NPPA		other			0.00218	0.0111	EGR1,HMOX1	29 (16)
CYP7A1		enzyme			0.00131	0.00843	ABCA1,ABCG1	7 (8)
ACO1		enzyme			0.0286	0.0538	TFRC
GABPB2		transcription regulator			0.00223	0.0111	BRCA1
CCNK		kinase			0.00218	0.0111	BRCA1,UCP2
PPP3R1		phosphatase			0.0085	0.027	Prl2c2 (includes others),Scd2
CD28		transmembrane receptor			0.0469	0.075	CAMK2A,HELLS,TFRC
ESR1		ligand-dependent nuclear receptor			0.0147	0.0372	BRCA1,EGR1,EGR3,HELLS,HMGCS2,PDK4,PLIN2,Scd2,TFRC
ID4		transcription regulator			0.033	0.059	BRCA1
TRIM21		enzyme			0.00398	0.0174	HMOX1,IRF7	23 (11)
SCP2		transporter			0.0416	0.0688	PLIN2
IL19		cytokine			0.0437	0.071	HMOX1
GADD45GIP1		other			0.0177	0.0404	HMOX1
CFLAR		other			0.00247	0.012	HMOX1,ISG15	21 (9)
LINC01228		other			0.00446	0.0177	ABCA1
RP11_770J14		other			0.0111	0.0309	ISG15
3-[4-(2-chloro-5-fluorophenoxy)-1-piperidinyl]-6-(5-methyl-1,3,4-oxadiazol-2-yl)-pyridazine		chemical reagent			0.0111	0.0309	LIPE
CML advanced glycation end products		chemical reagent			0.00223	0.0111	EGR1
GSK343		chemical reagent			0.0155	0.0375	ISG15
dinitrophenyl R group		chemical reagent			0.0089	0.027	CAMK2A
hydroxycitric acid		chemical - endogenous non-mammalian			0.0111	0.0309	COL2A1
STMN1		other			0.048	0.0754	EGR1
SOD1		enzyme			0.0012	0.00803	GRIA4,HMOX1,IRF7,ISG15,TFRC	24 (11)
COH29		chemical drug			0.0199	0.0429	BRCA1
antroquinonol		chemical drug			0.0133	0.0342	HMOX1
avadomide		chemical drug			0.0265	0.051	IRF7
pomegranate extract pill		chemical drug			0.033	0.059	HMOX1
APTO-253		chemical drug			0.0089	0.027	KLF15
CBL0137		chemical drug			0.0111	0.0309	RRM2
PT-2385		chemical drug			0.033	0.059	NEU3
2'3'-cyclic guanosine monophosphate-adenosine monophosphate		chemical - endogenous mammalian			0.00496	0.0193	IRF7,ISG15	13 (11)
triacetyl-3-hydroxyphenyladenosine		chemical reagent			0.000102	0.00155	ABCA1,ABCG1
4-(benzylamino)-2-((2-(3-chloro-4-hydroxyphenyl)ethyl)amino)pyrimidine-5-carboxamide		chemical reagent			0.0221	0.0459	BRCA1
PNU-74654		chemical reagent			0.0243	0.0487	COL2A1
BT2		chemical drug			0.00446	0.0177	TFRC
Z-551		chemical reagent			0.033	0.059	UCP2
ASP5878		chemical drug			0.00223	0.0111	CPT1A
AZD0156		chemical drug			0.048	0.0754	ANGPTL4
UNC1999		chemical reagent			0.033	0.059	HMOX1
KMUP-1		chemical reagent			0.0243	0.0487	ABCA1
MLS000389544		chemical reagent			0.00446	0.0177	PDK4
NCGC00184710		chemical reagent			0.00223	0.0111	PDK4
THZ1		chemical drug			0.00632	0.0231	BACE2,CLDN15,EGR1
ascaridole		chemical - endogenous non-mammalian			0.0111	0.0309	HMOX1
falcarinol		chemical - endogenous non-mammalian			0.0243	0.0487	HMOX1
indicaxanthin		chemical - endogenous non-mammalian			0.0199	0.0429	ABCA1
zeaxanthin dipalmitate		chemical - endogenous non-mammalian			0.0042	0.0177	ABCG1,BACE2,EGR1
neohesperidin		chemical - endogenous non-mammalian			0.000732	0.00566	PDK4,UCP2
KPT-9274		chemical drug			0.000732	0.00566	BRCA1,RRM2
E. coli 0111:B4 peptidoglycan		chemical - endogenous non-mammalian			0.00223	0.0111	DBI
BAY1436032		chemical drug			0.0089	0.027	ISG15
pidnarulex		chemical drug			0.00101	0.00703	ANGPTL4,DBI,EGR1
DEETGE-CAL-Tat		chemical reagent			0.0089	0.027	HMOX1
6-aminopyrazolopyrimidine derivative compound II		chemical drug			2.97e-06	0.000122	IRF7,ISG15,Oasl2	11 (7)
HA900		chemical reagent			0.0199	0.0429	PTN
upadacitinib		chemical drug			0.0133	0.0342	TFRC
temuterkib		chemical drug			0.0089	0.027	HMOX1
eltanexor		chemical drug			0.00247	0.012	BRCA1,HELLS
pemafibrate		chemical drug			0.0199	0.0429	HMOX1
emactuzumab		biologic drug			0.000266	0.00282	DHX58,ISG15
bleomycin		biologic drug			0.0447	0.0724	CPT1A,IRF7,KLF15
intralipid		chemical drug			0.000505	0.00436	ANGPTL4,PLIN2
sulfamethoxazole/trimethoprim		chemical drug			0.0111	0.0309	IRF7
sesame oil		chemical reagent			0.000266	0.00282	EGR1,PTN
reactive oxygen species		chemical toxicant			0.0347	0.0616	HMOX1,UCP2
superoxide		chemical - endogenous mammalian			0.0416	0.0688	HMOX1
griseofulvin		chemical drug			0.0089	0.027	HMOX1
ciglitazone		chemical drug			0.0397	0.0669	ABCA1,ABCG1
PD 169316		chemical drug			0.048	0.0754	ABCA1
AP20187		chemical reagent			0.0373	0.0642	EGR1
gabapentin		chemical drug			0.0101	0.03	HMOX1,LRRC39
halofuginone		chemical drug			0.0465	0.0745	EGR1,Scd2
GW7647		chemical drug			2.97e-05	0.000644	CPT1A,PDK4,PLIN2	34 (11)
cuprizone		chemical toxicant			0.00674	0.0233	DBI,HMOX1,TFRC
prazosin		chemical drug			0.0437	0.071	EGR1
darglitazone		chemical drug			0.0243	0.0487	UCP2
N-hydroxy-N'-(4-butyl-2-methylphenyl)formamidine		chemical reagent			0.0133	0.0342	ABCA1
doxazosin		chemical drug			0.0265	0.051	ABCA1
Bay 11-7082		chemical - kinase inhibitor			0.0286	0.0538	ABCA1,HMOX1
3-hydroxybutyric acid		chemical - endogenous mammalian			0.0373	0.0642	HMOX1
LY379196		chemical drug			0.0111	0.0309	EGR1
diquat		chemical toxicant			0.0155	0.0375	HMOX1
triacsin C		chemical reagent			0.0089	0.027	PLIN2
L-796449		chemical reagent			0.0089	0.027	CPT1A
methamphetamine		chemical drug			0.01	0.0298	EGR1,HMOX1,IRF7
cantharidin		chemical drug			0.00386	0.0171	BRCA1,CPT1A,EGR1,EGR3,KLF11
cyclopiazonic acid		chemical - endogenous non-mammalian			0.0351	0.0616	EGR1
neopterin		chemical - endogenous mammalian			0.0089	0.027	ABCA1
pyrazole		chemical - endogenous non-mammalian			0.0111	0.0309	HMOX1
advanced glycation end-products		chemical - endogenous mammalian			0.0132	0.0342	ABCA1,ABCG1
NSC23766		chemical reagent			0.048	0.0754	HMOX1
imatinib		chemical drug			0.00815	0.027	BRCA1,HMOX1,PLIN2,TFRC
cephaloridine		chemical drug			0.00146	0.00922	ANGPTL4,HMOX1,TFRC
gefitinib		chemical drug			0.000122	0.00176	BRCA1,COL15A1,COL2A1,EGR3,HMOX1	8 (2)
perifosine		chemical drug			0.0458	0.0736	UCP2
scriptaid		chemical reagent			0.0199	0.0429	PDK4
ebselen		chemical drug			0.0373	0.0642	HMOX1
NO 1886		chemical drug			0.0373	0.0642	UCP2
methylmercury		chemical toxicant			0.00931	0.0279	EGR1,HMOX1	10 (5)
esomeprazole magnesium		chemical drug			0.0265	0.051	HMOX1
LG100268		chemical reagent			0.000114	0.00167	ABCA1,NDRG1,PLIN2	11 (3)
ferric ammonium citrate		chemical drug			4.54e-05	0.0009	COL2A1,HMOX1,TFRC
enalapril		biologic drug			0.0166	0.0396	HMOX1,UCP2
resiquimod		chemical drug			0.00336	0.0153	DHX58,IRF7,ISG15,PTN,TFRC	10 (10)
tempo		chemical reagent			0.0243	0.0487	HMOX1
chlorpyrifos		chemical toxicant			0.0243	0.0487	HMOX1
trans-stilbene oxide		chemical reagent			0.033	0.059	HMOX1
diazoxide		chemical drug			0.00166	0.00998	EGR1,UCP2	15 (6)
1-butanol		chemical - endogenous non-mammalian			0.0089	0.027	ABCA1
sorafenib		chemical drug			0.0159	0.0382	HMOX1,TFRC
linsidomine		chemical drug			0.00233	0.0115	EGR1,HMOX1	25 (10)
kynurenic acid		chemical - endogenous mammalian			0.0089	0.027	UCP2
nelfinavir		chemical drug			0.0138	0.0353	HMOX1,LIPE
diphenyleneiodonium		chemical drug			0.00159	0.00977	EGR1,HMOX1,UCP2	16 (6)
triapine		chemical drug			0.0155	0.0375	RRM2
ethyl pyruvate		chemical drug			0.0351	0.0616	HMOX1
CGP 12177		chemical reagent			0.00668	0.0231	UCP2
atipamezole		chemical drug			0.0199	0.0429	EGR1
fomepizole		chemical drug			0.00668	0.0231	HMOX1
1,4-bis[2-(3,5-dichloropyridyloxy)]benzene		chemical toxicant			0.00252	0.0122	CPT1A,HMGCS2,UCP2
delta-aminolevulinic acid		chemical - endogenous mammalian			0.0308	0.0564	HMOX1
vadimezan		chemical drug			0.048	0.0754	ISG15
6,7-dinitroquinoxaline-2,3-dione		chemical reagent			0.0133	0.0342	EGR1
poloxamer		chemical reagent			0.0199	0.0429	CPT1A
tempol		chemical drug			0.00017	0.00209	BRCA1,HMOX1,UCP2	12 (3)
Sch-23390		chemical drug			0.00436	0.0177	EGR1,HMOX1	23 (12)
XCT790		chemical reagent			0.0133	0.0342	PDK4
calmidazolium		chemical drug			0.0221	0.0459	EGR1
CGS 21680		chemical reagent			0.00014	0.00185	EGR1,EGR3,TFRC
1,10-phenanthroline		chemical toxicant			0.0373	0.0642	HMOX1
stilbene		chemical reagent			0.0089	0.027	ISG15
CL 316243		chemical drug			0.00436	0.0177	PDK4,UCP2
ethylene glycol tetraacetic acid		chemical reagent			0.00327	0.015	COL2A1,EGR1	29 (19)
acetaminophen		chemical drug			0.028	0.0537	HMGCS2,HMOX1,Scd2
trifluoperazine		chemical drug			0.0243	0.0487	EGR1
acetone		chemical - endogenous mammalian			0.0199	0.0429	ABCA1
rotenone		chemical toxicant			0.00074	0.00569	COL2A1,HMOX1,UCP2	11 (3)
SR 144528		chemical reagent			0.0265	0.051	EGR1
4-phenylbutyric acid		chemical - endogenous mammalian			0.0342	0.0609	ABCA1,COL15A1
neratinib		chemical drug			0.0221	0.0459	HMOX1
nicotinic acid		chemical - endogenous mammalian			9.12e-05	0.00146	ABCA1,ABCG1,LIPE
BRL 37344		chemical reagent			0.0133	0.0342	UCP2
4-coumaric acid		chemical - endogenous mammalian			0.0351	0.0616	LIPE
Sb202190		chemical drug			0.00436	0.0177	ANGPTL4,EGR1,HMOX1	30 (15)
clonidine		chemical drug			0.0243	0.0487	EGR1
kainic acid		chemical toxicant			0.00872	0.027	EGR1,EGR3,HMOX1	23 (7)
amphetamine		chemical drug			0.0159	0.0382	CAMK2A,EGR1
10-(6'-ubiquinonyl)decyltriphenylphosphonium		chemical drug			0.00131	0.00843	CPT1A,UCP2
cilostazol		chemical drug			0.00016	0.00203	ABCA1,ABCG1,HMOX1
cyclothiazide		chemical drug			0.00223	0.0111	EGR1
sulforafan		chemical drug			0.0298	0.0557	HMOX1,IRF7,LIPE
phenytoin		chemical drug			0.0416	0.0688	LIPE
urea		chemical - endogenous mammalian			0.0221	0.0459	EGR1
okadaic acid		chemical toxicant			0.0195	0.0429	EGR1,NDRG1
carbon monoxide		chemical - endogenous mammalian			0.00823	0.027	EGR1,HMOX1	29 (18)
chloramphenicol		chemical drug			0.0177	0.0404	UCP2
PQQ cofactor		chemical - endogenous non-mammalian			0.0177	0.0404	HMOX1
RV 538		chemical reagent			0.0286	0.0538	ABCA1
2-mercaptoethanol		chemical - endogenous mammalian			0.0155	0.0375	HMOX1
cysteamine		chemical drug			0.0221	0.0459	HMOX1
RX-821002		chemical reagent			0.00668	0.0231	EGR1
triiodothyronine, reverse		chemical - endogenous mammalian			0.0111	0.0309	EGR1
W7		chemical reagent			0.048	0.0754	COL2A1
volinanserin		chemical drug			0.0155	0.0375	EGR1
clopidogrel		chemical drug			0.00074	0.00569	DHRS3,KLF15,LGR6
phenyl-N-tert-butylnitrone		chemical reagent			0.0373	0.0642	HMOX1
thiazolidinedione		chemical drug			0.000817	0.00607	ABCG1,UCP2
SR 59230A		chemical reagent			0.0221	0.0459	LIPE
Trolox C		chemical drug			0.000732	0.00566	HMOX1,UCP2
KN 93		chemical drug			0.00436	0.0177	ABCA1,CAMK2A
hydroquinone		chemical - endogenous mammalian			0.0437	0.071	HMOX1
KU-55933		chemical drug			7.78e-05	0.00127	ANGPTL4,ISG15,RRM2	23 (7)
pranlukast		chemical drug			0.0199	0.0429	EGR1
allyl sulfide		chemical drug			0.0373	0.0642	HMOX1
dichloroacetic acid		chemical drug			0.048	0.0754	PDK4
aspirin		chemical drug			0.0165	0.0396	ABCA1,ABCG1,CPT1A
indinavir		chemical drug			0.0265	0.051	LIPE
methylselenic acid		chemical reagent			0.0188	0.0426	BRCA1,NDRG1,RRM2
oxaliplatin		chemical drug			0.0264	0.051	HELLS,HMOX1
tyloxapol		chemical drug			0.001	0.00699	HMOX1,LIPE
aminopropionitrile		chemical toxicant			0.0243	0.0487	KLF15
V-PYRRO/NO		chemical reagent			0.0011	0.00746	EGR1,HMOX1
dimethyl sulfoxide		chemical drug			0.0412	0.0688	HMOX1,TFRC
carbonyl cyanide m-chlorophenyl hydrazone		chemical toxicant			0.0104	0.0308	EGR1,EGR3
thioacetamide		chemical toxicant			0.00351	0.0159	BRCA1,HMOX1,Scd2,UCP2
di(2-ethylhexyl) phthalate		chemical toxicant			0.0107	0.0309	Acot1,EGR1
6-cyano-7-nitroquinoxaline-2,3-dione		chemical reagent			0.0133	0.0342	EGR1
diethylmaleate		chemical toxicant			0.00166	0.00998	HMOX1,IRF7	20 (7)
lambda-cyhalothrin		chemical toxicant			0.0177	0.0404	HMOX1
phenylhydrazine		chemical toxicant			0.0458	0.0736	HMOX1
ethacrynic acid		chemical drug			0.0133	0.0342	HMOX1
methylene blue		chemical drug			0.048	0.0754	HMOX1
LINC02574		other			0.0265	0.051	ISG15
phenol derivative		chemical toxicant			0.0111	0.0309	HMOX1
exemestane		chemical drug			0.0243	0.0487	HMOX1
muromonab-CD3		biologic drug			0.0308	0.0564	TFRC
RSL3		chemical reagent			0.00772	0.0259	HMOX1,KLF11
pyridostatin		chemical reagent			0.00052	0.00446	DHX58,IRF7,ISG15	6 (6)
pegintron		biologic drug			0.0177	0.0404	ISG15
poly rI:rC-RNA HMW		chemical reagent			0.0177	0.0404	ISG15
GABP (complex)		complex			0.0199	0.0429	BRCA1
salvianolic acid A		chemical drug			0.0133	0.0342	HMOX1
di-2-pyridylketone 4-cyclohexyl-4-methyl-3-thiosemicarbazone		chemical drug			0.0394	0.0667	NDRG1
allicin		chemical - endogenous non-mammalian			0.000175	0.00209	ABCA1,HMOX1	22 (9)
hexane		chemical - endogenous non-mammalian			0.0286	0.0538	HMOX1
kojic acid		chemical toxicant			0.0351	0.0616	HMOX1
curdione		chemical - endogenous non-mammalian			0.0351	0.0616	HMOX1
ISRIB		chemical reagent			0.048	0.0754	ABCA1
zinc mesoporphyrin		chemical reagent			0.00446	0.0177	HMOX1
LFM-A13		chemical drug			0.00668	0.0231	HMOX1
cerivastatin		chemical drug			0.0132	0.0342	DBI,HMOX1
pravastatin		chemical drug			0.0101	0.03	ABCA1,HMOX1
simvastatin		chemical drug			0.0169	0.0402	ABCA1,ABCG1,HMOX1
lovastatin		chemical drug			0.00533	0.0205	ABCA1,HELLS,HMOX1
mevastatin		chemical drug			0.0416	0.0688	ABCA1
acetyl-L-carnitine		chemical - endogenous mammalian			0.0437	0.071	CPT1A
AD-5057		chemical drug			0.0111	0.0309	UCP2
aurothiomalate		chemical drug			0.0111	0.0309	HMOX1
MI-2-2		chemical reagent			0.000255	0.00275	ABCA1,ABCG1,MYLIP
pramipexole		chemical drug			0.0111	0.0309	HMOX1
formaldehyde		chemical - endogenous mammalian			0.00417	0.0177	EGR1,NDRG1	23 (7)
BCR-ABL1		fusion gene/product			0.0184	0.0417	BRCA1,HMOX1
4-hydroxyhexenal		chemical - endogenous mammalian			0.00668	0.0231	HMOX1
largazole		chemical - endogenous non-mammalian			0.0221	0.0459	ANGPTL4
bexarotene		chemical drug			0.00962	0.0287	ABCA1,DHRS3,EGR3	4 (2)
pantoprazole		chemical drug			0.0089	0.027	HMOX1
isoliquiritigenin		chemical - endogenous non-mammalian			0.0437	0.071	ABCA1
lomefloxacin		chemical drug			0.0089	0.027	HMOX1
N-ethyl-N-nitrosourea		chemical toxicant			0.000381	0.00358	IRF7,ISG15,Oasl2
arachidonyl-2-chloroethylamide		chemical reagent			0.00446	0.0177	EGR1
RP 73401		chemical toxicant			0.0199	0.0429	EGR1
rosuvastatin		chemical drug			0.0065	0.0231	CPT1A,HMOX1
tolbutamide		chemical drug			0.0199	0.0429	EGR1
glyburide		chemical drug			0.0394	0.0667	HMOX1
lipid		chemical - endogenous mammalian			0.00496	0.0193	ABCA1,ABCG1
mitotane		chemical drug			0.0177	0.0404	LIPE
MIR5095		microRNA			0.00223	0.0111	RRM2
Pick1		other			0.0113	0.0314	EGR1,HMOX1,UCP2
juglone		chemical toxicant			0.0177	0.0404	EGR1
benzo(a)pyrene-3,6-quinone		chemical toxicant			0.00223	0.0111	HMOX1
vitamin K3		chemical drug			0.00417	0.0177	EGR1,HMOX1	20 (6)
carnosol		chemical - endogenous non-mammalian			0.0221	0.0459	HMOX1
pyrrolidine dithiocarbamate		chemical reagent			0.00323	0.015	ABCA1,HMOX1,IRF7	21 (9)
ruboxistaurin		chemical drug			0.0133	0.0342	EGR1
protoporphyrin IX		chemical - endogenous mammalian			0.0089	0.027	HMOX1
mitomycin C		chemical drug			0.0142	0.0361	BRCA1,EGR1
KT5720		chemical drug			0.0394	0.0667	HMOX1
Go 6976		chemical drug			0.0101	0.03	ABCA1,HMOX1
paxilline		chemical - endogenous non-mammalian			0.0155	0.0375	ABCA1
semaxinib		chemical drug			0.0391	0.0667	EGR1,HMOX1
opioid		chemical drug			0.0111	0.0309	HMOX1
flavonoid		chemical - endogenous mammalian			0.0111	0.0309	HMOX1
H-7		chemical - kinase inhibitor			0.0038	0.0169	EGR1,ISG15
saquinavir		chemical drug			0.0133	0.0342	LIPE
phorone		chemical reagent			0.00223	0.0111	HMOX1
acetic acid		chemical - endogenous mammalian			0.0243	0.0487	EGR1
AGI-1067		chemical drug			0.0177	0.0404	EGR1
mesalamine		chemical drug			0.0286	0.0538	HMOX1
chlorogenic acid		chemical drug			0.033	0.059	HMOX1
nordihydroguaiaretic acid		chemical drug			0.033	0.059	HMOX1
11-keto-beta-boswellic acid		chemical - endogenous non-mammalian			0.0133	0.0342	HMOX1
protocatechuic acid		chemical - endogenous non-mammalian			0.033	0.059	HMOX1
rhodioloside		chemical - endogenous non-mammalian			0.0416	0.0688	HMOX1
3-hydroxyanthranilic acid		chemical - endogenous mammalian			0.0155	0.0375	HMOX1
SKF-38393		chemical reagent			0.0394	0.0667	EGR1
propofol		chemical drug			0.00538	0.0206	EGR1,HMOX1	29 (14)
tiron		chemical reagent			0.0221	0.0459	HMOX1
ezetimibe		chemical drug			0.000131	0.00183	ABCA1,CPT1A,HMOX1	19 (7)
4-methylcatechol		chemical - endogenous mammalian			0.0089	0.027	HMOX1
rottlerin		chemical drug			0.0152	0.0375	ABCA1,HMOX1
phloretin		chemical - endogenous non-mammalian			0.0111	0.0309	HMOX1
AGI-1095		chemical reagent			0.00446	0.0177	EGR1
zeranol		chemical - endogenous mammalian			0.033	0.059	HMOX1
tryptanthrin		chemical - endogenous non-mammalian			0.00668	0.0231	HMOX1
phenylephrine		chemical drug			0.00164	0.00997	EGR1,HMOX1,PDK4	26 (14)
acetovanillone		chemical drug			0.00517	0.0199	HMOX1,UCP2
2,5-dihydroxybenzoic acid		chemical - endogenous mammalian			0.00223	0.0111	ABCG1
aurintricarboxylic acid		chemical drug			0.0155	0.0375	PTN
silver nitrate		chemical drug			0.00668	0.0231	HMOX1
cadmium sulfate		chemical toxicant			0.0089	0.027	HMOX1
nitroprusside		chemical drug			0.0065	0.0231	EGR1,HMOX1	25 (16)
sodium arsenate		chemical toxicant			0.0265	0.051	CPT1A
lithium chloride		chemical drug			0.0412	0.0688	HMOX1,PLIN2
sodium chloride		chemical - endogenous mammalian			0.0362	0.0633	EGR1,HMOX1
ruthenium red		chemical reagent			0.0133	0.0342	COL2A1
nickel subsulfide		chemical toxicant			0.00668	0.0231	NDRG1
nickel chloride		chemical toxicant			0.00798	0.0265	HMOX1,NDRG1
methylpiperidinyl-3b-hydroxycholenamide		chemical reagent			0.0089	0.027	ABCA1
sodium fluoride		chemical drug			0.0265	0.051	UCP2
boric acid		chemical drug			0.0089	0.027	HMOX1
hydrogen sulfide		chemical - endogenous mammalian			0.0394	0.0667	HMOX1
spermine nitric oxide complex		chemical toxicant			0.0286	0.0538	HMOX1
DETA-NONOate		chemical reagent			0.00722	0.0246	HMOX1,IRF7	10 (5)
heme arginate		chemical drug			0.00446	0.0177	HMOX1
chlorophyllin		chemical drug			0.0089	0.027	HMOX1
tin protoporphyrin IX		chemical drug			0.0373	0.0642	HMOX1
zinc protoporphyrin IX		chemical - endogenous mammalian			0.0458	0.0736	HMOX1
GSK3368715		chemical drug			0.0308	0.0564	IRF7
sodium iodate		chemical reagent			0.048	0.0754	UCP2
MK-1642		chemical reagent			0.00668	0.0231	LIPE
2-(tridec-12-yn-1-ylthio)acetic acid		chemical reagent			0.0155	0.0375	UCP2
schisandrin A		chemical reagent			0.0199	0.0429	HMOX1
ASPSCR1-TFE3		fusion gene/product			0.0207	0.0445	HMOX1,OLFML2A
ETV6-NTRK3		fusion gene/product			0.000136	0.00183	IRF7,Oasl2
TMPRSS2-ERG		fusion gene/product			0.00302	0.0143	DHRS3,KLF11,SCARA5
ETV6-RUNX1		fusion gene/product			0.0339	0.0605	ABCG1,IRF7,ISG15
EWSR1-WT1		fusion gene/product			0.00446	0.0177	EGR1
PML-RARA		fusion gene/product			7.78e-05	0.00127	BRCA1,EGR1,HMOX1
fascaplysin		chemical drug			4.9e-06	0.000165	CPT1A,PTN
menin-MLL inhibitor 2		chemical reagent			1.47e-05	0.00038	ABCA1,ABCG1
retroinverso ERG inhibitory peptide 2		chemical reagent			0.0155	0.0375	NDRG1
retroinverso ERG inhibitory peptide 1		chemical reagent			0.0155	0.0375	NDRG1
TMP269		chemical reagent			0.000319	0.00319	EGR1,EGR3
E2F/DP1 (complex)		complex			0.00446	0.0177	BRCA1
mini-GAGR		chemical reagent			0.0111	0.0309	HMOX1
THZ531		chemical drug			0.0376	0.0647	BRCA1,LRRC39
CBR-470-1		chemical drug			0.0221	0.0459	HMOX1
S63845		chemical reagent			0.0089	0.027	ISG15
ORIN1001		chemical drug			0.0155	0.0375	LIPE
4-octyl itaconate		chemical reagent			0.0012	0.00803	HMOX1,ISG15
roflumilast N-oxide		chemical - endogenous mammalian			0.0265	0.051	HMOX1
sea cucumber body wall meal		chemical reagent			4.72e-06	0.000163	ABCA1,ABCG1,CPT1A
10,12-tricosadiynoic acid		chemical reagent			0.0133	0.0342	CPT1A
6-cyclopropyl-1-(4-fluorophenyl)-3-propan-2-ylpyrazolo[3,4-b]pyridine-4-carboxylic acid		chemical reagent			0.0089	0.027	PDK4
atamparib		chemical drug			0.0177	0.0404	ISG15
isotretinoin		biologic drug			0.000713	0.00566	ABCA1,ABCG1,TFRC
beta-carotene		chemical - endogenous mammalian			0.00496	0.0193	DBI,Scd2
Am 580		chemical reagent			0.000242	0.00267	CPT1A,LIPE,PLIN2
tamibarotene		chemical drug			0.048	0.0754	HMOX1
alitretinoin		chemical drug			0.0117	0.0323	ABCA1,ABCG1,ISG15
NCD-38		chemical reagent			0.0437	0.071	LGR6
(1S,2R)-NCL-1		chemical reagent			0.0437	0.071	LGR6
ascorbic acid		chemical - endogenous mammalian			0.0269	0.0517	NDRG1,TFRC
FDI6		chemical reagent			0.0437	0.071	BRCA1
ethylenediaminetetraacetic acid		chemical drug			0.0308	0.0564	EGR1
mastoparan		chemical toxicant			0.0221	0.0459	ABCA1
Ala-Tyr-Pro-Gly-Lys-Phe-NH2		chemical reagent			0.00668	0.0231	EGR1
hexarelin		chemical toxicant			0.0373	0.0642	LIPE
HZ-A-018		chemical drug			0.00223	0.0111	RRM2
Phe-Pro-Arg-chloromethyl ketone		chemical - protease inhibitor			0.0089	0.027	HMOX1
L-JNK inhibitor I		chemical reagent			0.00668	0.0231	HMOX1
leuprolide		biologic drug			0.0416	0.0688	EGR1
proteasome inhibitor PSI		chemical - protease inhibitor			0.00218	0.0111	BRCA1,HMOX1
GLP-1-(7-34)-amide		biologic drug			0.048	0.0754	HMOX1
buserelin		biologic drug			0.0177	0.0404	EGR1
N-Ac-Leu-Leu-norleucinal		chemical - protease inhibitor			0.000796	0.00602	ABCA1,BRCA1,Scd2
GNE-317		chemical drug			0.00668	0.0231	NDRG1
glutathione		chemical - endogenous mammalian			0.011	0.0309	HMOX1,NDRG1
romidepsin		biologic drug			0.00173	0.0102	BRCA1,EGR1,MYLIP
exenatide		biologic drug			0.0031	0.0145	ABCA1,HMOX1	20 (6)
melanotan-II		chemical drug			0.000136	0.00183	HMOX1,UCP2
stallimycin		biologic drug			0.00476	0.0187	IRF7,ISG15
leupeptin		chemical - protease inhibitor			0.0394	0.0667	ABCA1
DASA-58		chemical reagent			0.000136	0.00183	ABCA1,ABCG1
anti-benzo(a)pyrene-diol-epoxide		chemical toxicant			0.0308	0.0564	BRCA1
plicamycin		chemical drug			0.0295	0.0554	ABCA1,HMOX1
ropinirole		chemical drug			0.00446	0.0177	EGR1
bisindolylmaleimide I		chemical drug			0.0305	0.0564	EGR1,HMOX1
Ro31-8220		chemical drug			0.00476	0.0187	EGR1,HMOX1	25 (19)
3,3'-diindolylmethane		chemical drug			0.0166	0.0396	BRCA1,HMOX1
carveol		chemical - endogenous non-mammalian			0.0199	0.0429	HMOX1
linalool		chemical - endogenous non-mammalian			0.0437	0.071	UCP2
helenalin		chemical - endogenous non-mammalian			0.0437	0.071	HMOX1
pristane		chemical toxicant			0.000216	0.00248	IRF7,ISG15,Oasl2
parthenolide		chemical drug			0.0056	0.0212	HMOX1,PDK4
farnesyl pyrophosphate		chemical - endogenous mammalian			0.0351	0.0616	ABCA1
mezerein		chemical - endogenous non-mammalian			0.048	0.0754	SLC16A6
LY83583		chemical reagent			0.0155	0.0375	HMOX1
isoquercitrin		chemical drug			0.0373	0.0642	HMGCS2
luteolin 7-O-beta-D-glucoside		chemical - endogenous non-mammalian			0.00446	0.0177	HMOX1
naringenin		chemical - endogenous non-mammalian			0.000381	0.00358	CPT1A,HMOX1,LIPE
isovitexin		chemical - endogenous non-mammalian			0.0177	0.0404	HMOX1
hexamethoxyflavone		chemical toxicant			0.0265	0.051	LIPE
ampelopsin		chemical drug			0.0199	0.0429	HMOX1
taxifolin		chemical - endogenous non-mammalian			0.0416	0.0688	HMOX1
muscarine		chemical toxicant			0.0177	0.0404	EGR1
nicotine		chemical drug			0.0182	0.0414	DBI,EGR1,HMOX1
quinine		chemical drug			0.00668	0.0231	HMOX1
sanguinarine		chemical - endogenous non-mammalian			0.0177	0.0404	HMOX1
reserpine		chemical drug			0.0373	0.0642	EGR1
berberine		chemical drug			0.00404	0.0176	CPT1A,HMOX1,UCP2	11 (3)
yohimbine		chemical drug			0.0089	0.027	EGR1
vincristine		chemical drug			0.00674	0.0233	BRCA1,EGR1	20 (6)
topotecan		chemical drug			0.0469	0.075	ABCG1,EGR1,EGR3
trigonelline		chemical - endogenous mammalian			0.0199	0.0429	HMOX1
pentazocine		chemical drug			0.0199	0.0429	HMOX1
midostaurin		chemical drug			0.0437	0.071	HMOX1
D-tubocurarine		chemical drug			0.0308	0.0564	EGR1
apomorphine		chemical drug			8.43e-05	0.00137	EGR1,HMOX1,PTN	4 (3)
staurosporine		chemical drug			0.0333	0.0594	HMOX1,ISG15
caffeic acid phenethyl ester		chemical drug			0.0256	0.0509	EGR1,HMOX1
ciprofibrate		chemical drug			0.00453	0.018	DBI,PDK4,PLIN2
acetate		chemical - endogenous mammalian			0.00986	0.0294	GRAMD1B,NDRG1
epinephrine		chemical - endogenous mammalian			0.0152	0.0375	LIPE,TFRC
dobutamine		chemical drug			0.0155	0.0375	HMOX1
choline		chemical - endogenous mammalian			0.00604	0.0227	HMOX1,TFRC
ferricyanide		chemical reagent			0.00223	0.0111	HMOX1
tetrathiomolybdate		chemical drug			0.0031	0.0145	HMOX1,TFRC
myristic acid		chemical - endogenous mammalian			0.0133	0.0342	PLIN2
thioctic acid		chemical drug			0.000855	0.00629	HMOX1,PDK4,UCP2
2-bromopalmitic acid		chemical reagent			0.048	0.0754	UCP2
lithium		chemical drug			0.0239	0.0487	EGR1,ISG15
nigella sativa seed extract		chemical drug			0.0308	0.0564	UCP2
alpha-tocopherol succinate		chemical drug			0.0177	0.0404	EGR1
diacylglycerol		chemical - endogenous mammalian			0.0308	0.0564	UCP2
2-arachidonoylglycerol		chemical - endogenous mammalian			0.001	0.00699	ANGPTL4,PLIN2
short chain fatty acid		chemical - endogenous mammalian			0.0265	0.051	ANGPTL4
lipid peroxide		chemical - endogenous mammalian			0.0133	0.0342	ANGPTL4
gemfibrozil		chemical drug			0.0119	0.0327	CPT1A,ECH1
oleoylethanolamide		chemical - endogenous mammalian			0.0221	0.0459	CPT1A
D-thioctic acid		chemical - endogenous mammalian			0.0221	0.0459	CPT1A
gamma-linolenic acid		chemical - endogenous mammalian			0.000376	0.00356	HMOX1,PLIN2
perfluorodecanoic acid		chemical toxicant			0.000376	0.00356	CPT1A,HMGCS2
elaidic acid		chemical - endogenous mammalian			0.00187	0.0108	BRCA1,DBI,DHRS3
protectin D1		chemical - endogenous mammalian			0.0394	0.0667	HMOX1
palmitoleic acid		chemical - endogenous mammalian			0.033	0.059	ABCA1
anandamide		chemical - endogenous mammalian			0.00398	0.0174	ANGPTL4,PLIN2
cyclosporin H		chemical reagent			0.00446	0.0177	EGR1
NMN		chemical - endogenous mammalian			0.00344	0.0156	HMOX1,IRF7
AICAR		chemical - endogenous mammalian			0.00283	0.0135	ABCA1,ABCG1,PDK4
CpG ODN 1826		chemical reagent			0.0227	0.047	IRF7,Oasl2
poly dA-dT		chemical reagent			0.00327	0.015	IRF7,ISG15	25 (13)
CpG oligonucleotide		chemical drug			1e-08	1.32e-06	ABCA1,EGR1,IRF7,ISG15,Oasl2,PTN,RRM2,TFRC	27 (19)
stavudine		chemical drug			0.00668	0.0231	CPT1A
acadesine		chemical drug			0.0416	0.0688	EGR1
ribavirin		chemical drug			0.00398	0.0174	IRF7,ISG15
CpG ODN 1668		chemical reagent			0.00747	0.0252	IRF7,ISG15	14 (11)
diaminopimelic acid		chemical - endogenous non-mammalian			0.0265	0.051	ISG15
N-nitro-L-arginine methyl ester		chemical drug			0.0247	0.0493	HMOX1,PDK4
zofenopril		chemical drug			0.0133	0.0342	HMOX1
L-buthionine (SR)-sulfoximine		chemical drug			0.0111	0.0309	HMOX1
2-amino-5-phosphonovaleric acid		chemical - other			0.0412	0.0688	EGR1,EGR3
dimethyl n-oxalyl-glycine		chemical reagent			0.0169	0.0402	ANGPTL4,NDRG1,OLFML2A
L-N6-(1-iminoethyl)-lysine		chemical reagent			0.0221	0.0459	HMOX1
HIF1 (complex)		complex			0.0138	0.0353	HMOX1,TFRC
3,5-dihydroxyphenylglycine		chemical reagent			0.0417	0.0689	DBI,EGR1
nitroarginine		chemical reagent			0.00191	0.0108	EGR1,HMOX1	23 (12)
agmatine		chemical - endogenous mammalian			0.048	0.0754	UCP2
2-amino-3-phosphonopropionic acid		chemical - endogenous mammalian			0.00668	0.0231	EGR1
glutamyl-Se-methylselenocysteine		chemical - endogenous mammalian			0.0373	0.0642	EGR1
selenomethylselenocysteine		chemical - endogenous mammalian			0.048	0.0754	EGR1
N-chlorotaurine		chemical - kinase inhibitor			0.0221	0.0459	HMOX1
isoacteoside		chemical - endogenous non-mammalian			0.0089	0.027	HMOX1
echinacoside		chemical reagent			0.0155	0.0375	HMOX1
quisqualic acid		chemical - endogenous non-mammalian			0.0133	0.0342	EGR1
homocysteine		chemical - endogenous mammalian			0.0366	0.0641	HMOX1,NDRG1
fucoidin		chemical drug			0.00205	0.0111	IRF7,ISG15
hydroxypropyl-beta-cyclodextrin		chemical drug			0.00197	0.0111	ABCA1,ABCG1,MYLIP
AI-1		chemical reagent			0.0221	0.0459	HMOX1
auranofin		chemical drug			0.0351	0.0616	HMOX1
ACUTE PHASE (family)		group			0.00668	0.0231	TFRC
2-deoxyglucose		chemical drug			0.0342	0.0609	IRF7,ISG15
CYTOKINE (family)		group			0.047	0.0752	EGR1,HMOX1
D-galactosamine		chemical - endogenous mammalian			0.0122	0.0334	HMOX1,PTN
aurothioglucose		chemical drug			0.0199	0.0429	HMOX1
allosamidin		chemical reagent			4.88e-05	0.000913	ABCA1,ABCG1
LAMININ5 (complex)		complex			0.0265	0.051	CAMK2A
4alpha-phorbol 12,13-didecanoate		chemical reagent			0.0089	0.027	COL2A1
20alpha-hydroxycholesterol		chemical - endogenous mammalian			0.000102	0.00155	ABCA1,ABCG1	7 (3)
25-hydroxycholesterol		chemical reagent			0.000713	0.00566	ABCA1,ABCG1,HMOX1	8 (3)
nandrolone		chemical drug			0.0243	0.0487	HMOX1
sterol		chemical - endogenous mammalian			5e-05	0.00092	ABCG1,DBI,Scd2
estrogen		chemical drug			0.00052	0.00446	ABCA1,BRCA1,COL15A1,EGR1,RRM2	26 (17)
desmosterol		chemical - endogenous mammalian			1.72e-06	8.42e-05	ABCA1,ABCG1,Scd2
27-hydroxycholesterol		chemical - endogenous mammalian			0.00166	0.00998	ABCA1,ABCG1	7 (4)
U18666A		chemical reagent			0.0373	0.0642	ABCA1
22(S)-hydroxycholesterol		chemical - endogenous mammalian			0.000218	0.00248	ABCA1,ABCG1	6 (2)
22(R)-hydroxycholesterol		chemical - endogenous mammalian			0.00344	0.0156	ABCA1,ABCG1	7 (4)
24-hydroxycholesterol		chemical - endogenous mammalian			0.0056	0.0212	ABCA1,ABCG1	7 (3)
oxysterol		chemical - endogenous mammalian			0.000576	0.00481	ABCA1,ABCG1	7 (4)
S-equol		chemical drug			0.0286	0.0538	HMOX1
Fe2+		chemical - endogenous mammalian			0.000376	0.00356	HMOX1,TFRC
Cd2+		chemical toxicant			0.0308	0.0564	HMOX1
Co2+		chemical - endogenous mammalian			0.0089	0.027	NDRG1
Hg2+		chemical - endogenous non-mammalian			0.0111	0.0309	HMOX1
Cu2+		chemical - endogenous mammalian			0.0243	0.0487	HMOX1
Ni2+		chemical reagent			0.00131	0.00843	ANGPTL4,NDRG1
Pb2+		chemical reagent			0.0089	0.027	HMOX1
phosphate		chemical - endogenous mammalian			0.0269	0.0517	EGR1,HMOX1
arsenite		chemical toxicant			0.0282	0.0538	EGR1,HMOX1
iron		chemical - endogenous mammalian			0.000255	0.00275	HMOX1,NDRG1,TFRC
zinc		chemical drug			0.0173	0.0404	HMOX1,TFRC
manganese		chemical - endogenous mammalian			0.0199	0.0429	MYLIP,PTN
N6-p-coumaroylserotonin		chemical - endogenous non-mammalian			0.0089	0.027	TFRC
GSK1268267X		chemical reagent			0.0155	0.0375	ABCA1
