# Supplementary material for: Early-phase impact of obesity-associated stress on murine vascular smooth muscle cells depends on EGFR and sex
Source: Commun Biol. 2025 Dec 22;8:1834. doi: 10.1038/s42003-025-09416-7 (PMC12749158; doi:10.1038/s42003-025-09416-7)
Supplement: Supplementary file 16 — Supplementary Data 14 [file 42003_2025_9416_MOESM16_ESM.xlsx]

## Sheet: Tabelle1
# version: e111_eg58_p18_f463989d
# date: 26.11.2024	18:00:32
# organism: mmusculus
# numeric ns: ENTREZGENE_ACC
# significance threshold method: g_SCS
# user threshold: 0.001
source	term_name	term_id	highlighted	negative_log10_of_adjusted_p_value	term_size	query_size	intersection_size	effective_domain_size	enrichment	intersections
GO:BP	response to oxygen-containing compound	GO:1901700	true	3.97045	2077	29	13	26944	5.81528	PDK4,HMGCS2,ADCY1,ANKRD1,CPT1A,PPARG,HMOX1,ALDH1A1,TGM2,SCD2,ABAT,KLF15,CBS
GO:BP	small molecule metabolic process	GO:0044281	true	3.57982	1836	29	12	26944	6.07257	PDK4,HMGCS2,ADCY1,NPY1R,CPT1A,PPARG,ECH1,ALDH1A1,HSD11B1,SCD2,ABAT,CBS
GO:BP	response to organonitrogen compound	GO:0010243	true	3.50297	1161	29	10	26944	8.00261	PDK4,HMGCS2,CPT1A,PPARG,PDE1B,TGM2,ABAT,KLF15,MYLIP,CBS
GO:BP	response to organic substance	GO:0010033	false	3.11414	3435	29	15	26944	4.05722	PDK4,HMGCS2,ADCY1,ANKRD1,CPT1A,PPARG,PDE1B,HMOX1,ALDH1A1,TGM2,SCD2,ABAT,KLF15,MYLIP,CBS
GO:BP	response to nitrogen compound	GO:1901698	false	3.10261	1283	29	10	26944	7.24165	PDK4,HMGCS2,CPT1A,PPARG,PDE1B,TGM2,ABAT,KLF15,MYLIP,CBS
KEGG	PPAR signaling pathway	KEGG:03320	false	3.98754	89	22	5	9330	23.8253	ANGPTL4,HMGCS2,CPT1A,PPARG,SCD2
