# Supplementary material for: Early-phase impact of obesity-associated stress on murine vascular smooth muscle cells depends on EGFR and sex
Source: Commun Biol. 2025 Dec 22;8:1834. doi: 10.1038/s42003-025-09416-7 (PMC12749158; doi:10.1038/s42003-025-09416-7)
Supplement: Supplementary file 17 — Supplementary Data 15 [file 42003_2025_9416_MOESM17_ESM.xlsx]

## Sheet: Tabelle1
# version: e111_eg58_p18_f463989d
# date: 26.11.2024	17:56:38
# organism: mmusculus
# numeric ns: ENTREZGENE_ACC
# significance threshold method: g_SCS
# user threshold: 0.001
source	term_name	term_id	highlighted	negative log10 of adjusted p-value	term_size	query_size	intersection_size	effective_domain_size	enrichment	coverage (%)	intersections
GO:MF	protein binding	GO:0005515	true	17.7028	10460	301	206	25063	1.63984	1.96941	NPAS4,LRRC39,CD36,ADCY1,PRL2C2,ANKRD1,FABP4,ITGA8,CCDC42,RASL11B,EDN1,GDF6,HDAC9,PREX2,LAMA5,TNC,SERPINE1,BCAR3,AGTR1B,STBD1,INSC,DHCR24,MKI67,SPAG5,KIF11,ANGPTL4,MYOM1,BMP3,PCDH11X,CEMIP,IQGAP3,HSPB7,NET1,MYH10,AURKB,FABP5,FSCN1,PTPRB,HMGCS2,MYLK,ALDH1A1,DGKH,TGM2,LDLR,NFIL3,TOP2A,CDK15,GYG,PCGF5,ANKRD34A,LMCD1,ADORA2A,GRIA4,NLRC3,RAPSN,NEXN,TAGLN,TINAGL1,FBLIM1,CCNB1,DUSP1,PDGFD,RGCC,ALDH1A7,NO…
GO:MF	binding	GO:0005488	false	14.5286	16378	301	262	25063	1.33201	1.59971	PCDH10,NPAS4,LRRC39,RAMP1,CD36,ADCY1,PRL2C2,ANKRD1,FABP4,ITGA8,CCDC42,RASL11B,EDN1,PDK4,GDF6,HDAC9,PREX2,LAMA5,TNC,SLC6A6,SERPINE1,BCAR3,AGTR1B,STBD1,INSC,ATP10A,DHCR24,MKI67,SPAG5,RCAN2,KIF11,ANGPTL4,CYP26B1,MYOM1,BMP3,PCDH11X,CEMIP,IQGAP3,OR5M3B,ZFP970,PBK,HSPB7,NET1,MYH10,AURKB,FABP5,FDPS,FSCN1,MBD1,PTPRB,HMGCS2,MYLK,ALDH1A1,SLC1A6,DGKH,TGM2,LDLR,CPB1,NFIL3,TOP2A,CDK15,GYG,HMMR,PCGF5,ANKRD34A,…
GO:MF	extracellular matrix structural constituent	GO:0005201	true	7.55275	132	301	15	25063	9.46202	11.3636	LAMA5,TNC,TINAGL1,COL3A1,COL27A1,TGFBI,COL6A6,COL23A1,LAMA4,BMPER,MATN2,COL6A3,COL15A1,COL5A3,ASPN
GO:MF	anion binding	GO:0043168	false	7.13891	2483	301	67	25063	2.2468	2.69835	CD36,ADCY1,FABP4,RASL11B,PDK4,SLC6A6,ATP10A,DHCR24,MKI67,KIF11,CYP26B1,PBK,MYH10,AURKB,FABP5,MYLK,DGKH,TGM2,TOP2A,CDK15,MARK1,NLRC3,PFKFB3,SQLE,EPHA7,MVD,MYO10,DMPK,TNIK,KIF22,MCM5,FLT1,FGFR2,HSPA4,CAMK2A,EHD4,NPR3,CHST15,KIFC5B,KALRN,KIFC3,MAP3K10,HIP1,IGTP,ENPP1,ENTPD2,DPYD,UBE2L6,ADH1,AMY1,DHX58,PLEKHA4,EPHA4,ATP8B1,DNM1,STEAP3,GAP43,ANXA8,RERG,TGTP1,SLFN8,CD34,CMPK2,KCNJ8,GM4951,OAS2,ALDH1A3
GO:MF	small molecule binding	GO:0036094	false	7.13304	6255	301	125	25063	1.66398	1.9984	PCDH10,CD36,ADCY1,PRL2C2,FABP4,ITGA8,RASL11B,PDK4,HDAC9,SLC6A6,ATP10A,DHCR24,MKI67,KIF11,CYP26B1,PCDH11X,ZFP970,PBK,MYH10,AURKB,FABP5,FDPS,MBD1,MYLK,ALDH1A1,SLC1A6,DGKH,TGM2,LDLR,CPB1,TOP2A,CDK15,GYG,PCGF5,LMCD1,MARK1,NLRC3,RAPSN,FBLIM1,MSMO1,PFKFB3,SQLE,PLS3,EPHA7,MVD,MYO10,DMPK,DYSF,STARD4,TNIK,HEG1,KIF22,MCM5,FLT1,FGFR2,GFOD1,MYL12B,BCHE,HSPA4,NKD1,CAMK2A,EHD4,LOX,NPR3,TPM4,FBLN7,CHST15,CRYAB,…
GO:MF	ion binding	GO:0043167	false	6.57263	6018	301	120	25063	1.66033	1.99402	PCDH10,CD36,ADCY1,PRL2C2,FABP4,ITGA8,RASL11B,PDK4,HDAC9,SLC6A6,ATP10A,DHCR24,MKI67,KIF11,CYP26B1,PCDH11X,ZFP970,PBK,MYH10,AURKB,FABP5,FDPS,MBD1,MYLK,SLC1A6,DGKH,TGM2,LDLR,CPB1,TOP2A,CDK15,GYG,PCGF5,LMCD1,MARK1,NLRC3,RAPSN,FBLIM1,MSMO1,PFKFB3,SQLE,PLS3,EPHA7,MVD,MYO10,DMPK,DYSF,TNIK,HEG1,KIF22,MCM5,FLT1,FGFR2,MYL12B,BCHE,HSPA4,NKD1,CAMK2A,EHD4,LOX,NPR3,TPM4,FBLN7,CHST15,CRYAB,CYP51,KIFC5B,CCBE1,KA…
GO:MF	nucleotide binding	GO:0000166	false	5.41994	2200	301	58	25063	2.19519	2.63636	ADCY1,RASL11B,PDK4,ATP10A,DHCR24,MKI67,KIF11,PBK,MYH10,AURKB,MBD1,MYLK,ALDH1A1,DGKH,TGM2,TOP2A,CDK15,MARK1,NLRC3,PFKFB3,SQLE,EPHA7,MVD,MYO10,DMPK,TNIK,KIF22,MCM5,FLT1,FGFR2,GFOD1,HSPA4,CAMK2A,EHD4,CHST15,KIFC5B,KALRN,KIFC3,MAP3K10,IGTP,ENPP1,ENTPD2,DPYD,UBE2L6,ADH1,DHX58,EPHA4,ATP8B1,DNM1,STEAP3,RERG,TGTP1,SLFN8,CMPK2,KCNJ8,GM4951,OAS2,ALDH1A3
GO:MF	nucleoside phosphate binding	GO:1901265	false	5.41994	2200	301	58	25063	2.19519	2.63636	ADCY1,RASL11B,PDK4,ATP10A,DHCR24,MKI67,KIF11,PBK,MYH10,AURKB,MBD1,MYLK,ALDH1A1,DGKH,TGM2,TOP2A,CDK15,MARK1,NLRC3,PFKFB3,SQLE,EPHA7,MVD,MYO10,DMPK,TNIK,KIF22,MCM5,FLT1,FGFR2,GFOD1,HSPA4,CAMK2A,EHD4,CHST15,KIFC5B,KALRN,KIFC3,MAP3K10,IGTP,ENPP1,ENTPD2,DPYD,UBE2L6,ADH1,DHX58,EPHA4,ATP8B1,DNM1,STEAP3,RERG,TGTP1,SLFN8,CMPK2,KCNJ8,GM4951,OAS2,ALDH1A3
GO:MF	identical protein binding	GO:0042802	false	5.06253	2369	301	60	25063	2.10888	2.53271	GDF6,ANGPTL4,MYOM1,MYH10,FABP5,HMGCS2,ALDH1A1,DGKH,TGM2,LDLR,NFIL3,TOP2A,GYG,ADORA2A,GRIA4,ALDH1A7,HSPB6,MVD,PRC1,FGFR2,TMEM132A,BCHE,CAMK2A,NPR3,TPM4,H2BC23,MYD88,MTUS2,ACYP2,CRYAB,C1QTNF2,H2BC24,KIFC3,HIP1,AQP1,ENPP1,ENTPD2,DPYD,ADH1,RAB3IL1,ASPA,TGFBI,EPHA4,DNM1,ICOSL,COL23A1,IFI207,IFI211,IFIT3B,ITGB3,C1QB,HTRA4,IFI204,IFI27L2A,OLFML2A,SYNDIG1,ANGPTL7,IFI205,ALDH1A3,LNX1
GO:MF	3-chloroallyl aldehyde dehydrogenase activity	GO:0004028	true	4.91368	9	301	5	25063	46.2588	55.5556	ALDH1A1,ALDH1A7,ALDH1A2,ALDH3A1,ALDH1A3
GO:MF	carbohydrate derivative binding	GO:0097367	false	4.84277	2284	301	58	25063	2.11446	2.5394	ADCY1,RASL11B,PDK4,TNC,ATP10A,MKI67,KIF11,CEMIP,PBK,MYH10,AURKB,MYLK,DGKH,TGM2,TOP2A,CDK15,HMMR,MARK1,NLRC3,PFKFB3,EPHA7,MVD,MYO10,DMPK,TNIK,KIF22,MCM5,FLT1,FGFR2,HSPA4,CAMK2A,EHD4,FBLN7,CHST15,KIFC5B,KALRN,KIFC3,MAP3K10,IGTP,ENPP1,ENTPD2,UBE2L6,DHX58,EPHA4,ATP8B1,DNM1,ECM2,GAP43,COL23A1,RERG,TGTP1,NDNF,SLFN8,CMPK2,KCNJ8,GM4951,COL5A3,OAS2
GO:MF	purine nucleotide binding	GO:0017076	false	4.51661	2040	301	53	25063	2.16328	2.59804	ADCY1,RASL11B,PDK4,ATP10A,MKI67,KIF11,PBK,MYH10,AURKB,MYLK,ALDH1A1,DGKH,TGM2,TOP2A,CDK15,MARK1,NLRC3,PFKFB3,EPHA7,MVD,MYO10,DMPK,TNIK,KIF22,MCM5,FLT1,FGFR2,HSPA4,CAMK2A,EHD4,CHST15,KIFC5B,KALRN,KIFC3,MAP3K10,IGTP,ENPP1,ENTPD2,DPYD,UBE2L6,ADH1,DHX58,EPHA4,ATP8B1,DNM1,RERG,TGTP1,SLFN8,CMPK2,KCNJ8,GM4951,OAS2,ALDH1A3
GO:MF	heterocyclic compound binding	GO:1901363	false	4.45908	2343	301	58	25063	2.06121	2.47546	ADCY1,RASL11B,PDK4,ATP10A,DHCR24,MKI67,KIF11,PBK,MYH10,AURKB,MBD1,MYLK,ALDH1A1,DGKH,TGM2,TOP2A,CDK15,MARK1,NLRC3,PFKFB3,SQLE,EPHA7,MVD,MYO10,DMPK,TNIK,KIF22,MCM5,FLT1,FGFR2,GFOD1,HSPA4,CAMK2A,EHD4,CHST15,KIFC5B,KALRN,KIFC3,MAP3K10,IGTP,ENPP1,ENTPD2,DPYD,UBE2L6,ADH1,DHX58,EPHA4,ATP8B1,DNM1,STEAP3,RERG,TGTP1,SLFN8,CMPK2,KCNJ8,GM4951,OAS2,ALDH1A3
GO:MF	adenyl nucleotide binding	GO:0030554	false	4.25387	1678	301	46	25063	2.28261	2.74136	ADCY1,PDK4,ATP10A,MKI67,KIF11,PBK,MYH10,AURKB,MYLK,ALDH1A1,DGKH,TOP2A,CDK15,MARK1,NLRC3,PFKFB3,EPHA7,MVD,MYO10,DMPK,TNIK,KIF22,MCM5,FLT1,FGFR2,HSPA4,CAMK2A,EHD4,CHST15,KIFC5B,KALRN,KIFC3,MAP3K10,ENPP1,ENTPD2,DPYD,UBE2L6,ADH1,DHX58,EPHA4,ATP8B1,SLFN8,CMPK2,KCNJ8,OAS2,ALDH1A3
GO:MF	purine ribonucleoside triphosphate binding	GO:0035639	false	3.89898	1841	301	48	25063	2.17097	2.60728	ADCY1,RASL11B,PDK4,ATP10A,MKI67,KIF11,PBK,MYH10,AURKB,MYLK,DGKH,TGM2,TOP2A,CDK15,MARK1,NLRC3,PFKFB3,EPHA7,MVD,MYO10,DMPK,TNIK,KIF22,MCM5,FLT1,FGFR2,HSPA4,CAMK2A,EHD4,KIFC5B,KALRN,KIFC3,MAP3K10,IGTP,ENPP1,ENTPD2,UBE2L6,DHX58,EPHA4,ATP8B1,DNM1,RERG,TGTP1,SLFN8,CMPK2,KCNJ8,GM4951,OAS2
GO:MF	purine ribonucleotide binding	GO:0032555	false	3.74998	1921	301	49	25063	2.12391	2.55075	ADCY1,RASL11B,PDK4,ATP10A,MKI67,KIF11,PBK,MYH10,AURKB,MYLK,DGKH,TGM2,TOP2A,CDK15,MARK1,NLRC3,PFKFB3,EPHA7,MVD,MYO10,DMPK,TNIK,KIF22,MCM5,FLT1,FGFR2,HSPA4,CAMK2A,EHD4,CHST15,KIFC5B,KALRN,KIFC3,MAP3K10,IGTP,ENPP1,ENTPD2,UBE2L6,DHX58,EPHA4,ATP8B1,DNM1,RERG,TGTP1,SLFN8,CMPK2,KCNJ8,GM4951,OAS2
GO:MF	ribonucleotide binding	GO:0032553	false	3.62508	1940	301	49	25063	2.1031	2.52577	ADCY1,RASL11B,PDK4,ATP10A,MKI67,KIF11,PBK,MYH10,AURKB,MYLK,DGKH,TGM2,TOP2A,CDK15,MARK1,NLRC3,PFKFB3,EPHA7,MVD,MYO10,DMPK,TNIK,KIF22,MCM5,FLT1,FGFR2,HSPA4,CAMK2A,EHD4,CHST15,KIFC5B,KALRN,KIFC3,MAP3K10,IGTP,ENPP1,ENTPD2,UBE2L6,DHX58,EPHA4,ATP8B1,DNM1,RERG,TGTP1,SLFN8,CMPK2,KCNJ8,GM4951,OAS2
GO:MF	extracellular matrix structural constituent conferring tensile strength	GO:0030020	false	3.57913	42	301	7	25063	13.8776	16.6667	COL3A1,COL27A1,COL6A6,COL23A1,COL6A3,COL15A1,COL5A3
GO:MF	ATP binding	GO:0005524	false	3.57564	1490	301	41	25063	2.29121	2.75168	ADCY1,PDK4,ATP10A,MKI67,KIF11,PBK,MYH10,AURKB,MYLK,DGKH,TOP2A,CDK15,MARK1,NLRC3,PFKFB3,EPHA7,MVD,MYO10,DMPK,TNIK,KIF22,MCM5,FLT1,FGFR2,HSPA4,CAMK2A,EHD4,KIFC5B,KALRN,KIFC3,MAP3K10,ENPP1,ENTPD2,UBE2L6,DHX58,EPHA4,ATP8B1,SLFN8,CMPK2,KCNJ8,OAS2
GO:MF	adenyl ribonucleotide binding	GO:0032559	false	3.47205	1560	301	42	25063	2.24177	2.69231	ADCY1,PDK4,ATP10A,MKI67,KIF11,PBK,MYH10,AURKB,MYLK,DGKH,TOP2A,CDK15,MARK1,NLRC3,PFKFB3,EPHA7,MVD,MYO10,DMPK,TNIK,KIF22,MCM5,FLT1,FGFR2,HSPA4,CAMK2A,EHD4,CHST15,KIFC5B,KALRN,KIFC3,MAP3K10,ENPP1,ENTPD2,UBE2L6,DHX58,EPHA4,ATP8B1,SLFN8,CMPK2,KCNJ8,OAS2
GO:MF	aldehyde dehydrogenase (NAD+) activity	GO:0004029	true	3.25681	17	301	5	25063	24.4899	29.4118	ALDH1A1,ALDH1A7,ALDH1A2,ALDH3A1,ALDH1A3
GO:BP	developmental process	GO:0032502	true	17.9878	6854	303	155	26944	2.01098	2.26145	NPAS4,RAMP1,CD36,ADCY1,PRL2C2,ANKRD1,FABP4,ITGA8,CCDC42,EDN1,DHRS3,GDF6,HDAC9,PREX2,LAMA5,TNC,SLC6A6,SERPINE1,BCAR3,AGTR1B,INSC,DHCR24,MKI67,ANGPTL4,CYP26B1,MYOM1,BMP3,IQGAP3,HSPB7,MYH10,AURKB,FDPS,PTPRB,HMGCS2,MYLK,ALDH1A1,TGM2,LDLR,NFIL3,TOP2A,PCGF5,FGL2,MARK1,XKR4,ADORA2A,NEXN,TAGLN,FBLIM1,CCNB1,DUSP1,PDGFD,RGCC,NOVA1,LBH,HSPB6,PLS3,RELT,TENT5C,EPHA7,MYO10,TMSB4X,DMPK,DYSF,TRP53INP2,TNIK,HEG1,…
GO:BP	anatomical structure development	GO:0048856	false	16.5536	6269	303	144	26944	2.0426	2.29702	NPAS4,RAMP1,CD36,ADCY1,PRL2C2,ANKRD1,ITGA8,CCDC42,EDN1,DHRS3,GDF6,HDAC9,PREX2,LAMA5,TNC,SERPINE1,BCAR3,AGTR1B,INSC,DHCR24,MKI67,ANGPTL4,CYP26B1,MYOM1,BMP3,IQGAP3,HSPB7,MYH10,AURKB,FDPS,PTPRB,HMGCS2,MYLK,ALDH1A1,TGM2,LDLR,NFIL3,TOP2A,PCGF5,FGL2,MARK1,XKR4,ADORA2A,NEXN,TAGLN,FBLIM1,CCNB1,DUSP1,PDGFD,RGCC,NOVA1,LBH,HSPB6,PLS3,RELT,TENT5C,EPHA7,MYO10,TMSB4X,DMPK,DYSF,TNIK,HEG1,LINGO1,SPECC1,FLT1,FGFR…
GO:BP	positive regulation of biological process	GO:0048518	false	13.5709	6589	303	142	26944	1.91641	2.15511	NPAS4,RAMP1,CD36,ADCY1,PRL2C2,ANKRD1,FABP4,ITGA8,EDN1,GDF6,HDAC9,TNC,SLC6A6,SERPINE1,BCAR3,AGTR1B,ATP10A,SPAG5,ANGPTL4,CYP26B1,MYOM1,BMP3,CEMIP,IQGAP3,NET1,MYH10,AURKB,FABP5,FDPS,FSCN1,MYLK,ALDH1A1,TGM2,LDLR,NFIL3,TOP2A,PCGF5,LMCD1,MARK1,ADORA2A,GRIA4,NLRC3,RAPSN,CCNB1,DUSP1,PDGFD,RGCC,ADRA1B,LBH,HSPB6,TEDC1,TENT5C,EPHA7,MVD,MYO10,TMSB4X,DYSF,NCAPH,PRC1,TRP53INP2,STARD4,TNIK,HEG1,PTP4A3,FLT1,FGFR…
GO:BP	system development	GO:0048731	false	13.57	4117	303	106	26944	2.28952	2.57469	NPAS4,RAMP1,ADCY1,PRL2C2,ANKRD1,ITGA8,EDN1,DHRS3,GDF6,HDAC9,PREX2,LAMA5,TNC,SERPINE1,BCAR3,AGTR1B,INSC,DHCR24,MKI67,ANGPTL4,CYP26B1,MYOM1,BMP3,HSPB7,MYH10,FDPS,PTPRB,HMGCS2,MYLK,ALDH1A1,TGM2,LDLR,MARK1,ADORA2A,NEXN,CCNB1,PDGFD,RGCC,NOVA1,HSPB6,PLS3,EPHA7,DYSF,TNIK,HEG1,LINGO1,FLT1,FGFR2,BCHE,CCNB2,CAMK2A,PKP2,LOX,NPR3,ARNT2,MYD88,CDKN2B,LUZP1,EDNRB,CRYAB,PLXNB1,CCBE1,KALRN,AQP1,PTPN13,TRPS1,COL3A…
GO:BP	biological regulation	GO:0065007	false	13.4268	13527	303	224	26944	1.47254	1.65595	GM33228,NPAS4,LRRC39,RAMP1,CD36,ADCY1,PRL2C2,ANKRD1,FABP4,ITGA8,RASL11B,EDN1,DHRS3,PDK4,GDF6,HDAC9,PREX2,LAMA5,TNC,SLC6A6,SERPINE1,BCAR3,AGTR1B,INSC,ATP10A,DHCR24,MKI67,SPAG5,RCAN2,KIF11,ANGPTL4,GABRA3,CYP26B1,MYOM1,BMP3,CEMIP,IQGAP3,OR5M3B,ZFP970,PBK,NET1,MYH10,AURKB,FABP5,FDPS,FSCN1,PTPRB,MYLK,ALDH1A1,SLC1A6,DGKH,TGM2,LDLR,NFIL3,TOP2A,CDK15,PCGF5,PCLAF,VIPR2,LMCD1,FGL2,MARK1,DLGAP5,XKR4,ADORA2A…
GO:BP	multicellular organism development	GO:0007275	false	12.8057	4879	303	116	26944	2.1142	2.37754	NPAS4,RAMP1,ADCY1,PRL2C2,ANKRD1,ITGA8,EDN1,DHRS3,GDF6,HDAC9,PREX2,LAMA5,TNC,SERPINE1,BCAR3,AGTR1B,INSC,DHCR24,MKI67,ANGPTL4,CYP26B1,MYOM1,BMP3,HSPB7,MYH10,AURKB,FDPS,PTPRB,HMGCS2,MYLK,ALDH1A1,TGM2,LDLR,TOP2A,FGL2,MARK1,ADORA2A,NEXN,CCNB1,DUSP1,PDGFD,RGCC,NOVA1,HSPB6,PLS3,TENT5C,EPHA7,DYSF,TNIK,HEG1,LINGO1,SPECC1,FLT1,FGFR2,BCHE,CCNB2,CAMK2A,PKP2,LOX,NPR3,ARNT2,MYD88,CDKN2B,LUZP1,EDNRB,CRYAB,PLXNB…
GO:BP	regulation of response to stimulus	GO:0048583	false	12.626	3987	303	102	26944	2.27496	2.55831	RAMP1,CD36,PRL2C2,ANKRD1,FABP4,ITGA8,RASL11B,EDN1,DHRS3,GDF6,TNC,SERPINE1,BCAR3,CYP26B1,IQGAP3,PBK,NET1,AURKB,FABP5,FDPS,MYLK,TGM2,LDLR,LMCD1,FGL2,ADORA2A,NLRC3,CCNB1,DUSP1,PDGFD,RGCC,ADRA1B,LBH,TEDC1,EPHA7,SIPA1L2,CISH,DMPK,DYSF,TNIK,HEG1,PTP4A3,FLT1,FGFR2,TMEM132A,F2R,NKD1,CAMK2A,LOX,RRS1,MYD88,CDKN2B,EDNRB,PLXNB1,C1QTNF2,CCBE1,MAP3K10,GADD45B,HIP1,IGTP,DTX3L,ENPP1,PTPN13,SPIRE2,COL3A1,NUPR1,RU…
GO:BP	anatomical structure morphogenesis	GO:0009653	false	12.2282	2761	303	81	26944	2.60878	2.93372	RAMP1,CD36,ADCY1,PRL2C2,ANKRD1,ITGA8,CCDC42,EDN1,DHRS3,HDAC9,PREX2,LAMA5,TNC,SERPINE1,BCAR3,AGTR1B,MKI67,ANGPTL4,CYP26B1,MYH10,PTPRB,MYLK,ALDH1A1,TGM2,LDLR,ADORA2A,NEXN,FBLIM1,DUSP1,RGCC,HSPB6,RELT,EPHA7,MYO10,DYSF,TNIK,HEG1,FLT1,FGFR2,MYL12B,NKD1,CAMK2A,PKP2,LOX,NPR3,LUZP1,PLEKHO1,CRYAB,PLXNB1,CCBE1,KALRN,AQP1,IGTP,COL3A1,VLDLR,COL27A1,FLRT2,TGFBI,EPHA4,ALDH1A2,SH3KBP1,ATP8B1,GAP43,CDKN1C,ITGB3,…
GO:BP	response to stimulus	GO:0050896	false	12.2199	10506	303	188	26944	1.59126	1.78945	NPAS4,LRRC39,RAMP1,CD36,ADCY1,PRL2C2,ANKRD1,FABP4,ITGA8,RASL11B,EDN1,DHRS3,PDK4,GDF6,HDAC9,PREX2,LAMA5,TNC,SERPINE1,BCAR3,AGTR1B,DHCR24,RCAN2,ANGPTL4,CYP26B1,MYOM1,BMP3,IQGAP3,OR5M3B,PBK,NET1,MYH10,AURKB,FABP5,FDPS,HMGCS2,MYLK,ALDH1A1,DGKH,TGM2,LDLR,NFIL3,TOP2A,PCLAF,VIPR2,LMCD1,FGL2,MARK1,ADORA2A,GRIA4,NLRC3,NEXN,CCNB1,DUSP1,PDGFD,RGCC,ALDH1A7,ADRA1B,LBH,SQLE,HSPB6,TEDC1,EPHA7,MYO10,SIPA1L2,CISH…
GO:BP	regulation of biological process	GO:0050789	false	12.1025	13144	303	217	26944	1.46809	1.65094	GM33228,NPAS4,LRRC39,RAMP1,CD36,ADCY1,PRL2C2,ANKRD1,FABP4,ITGA8,RASL11B,EDN1,DHRS3,PDK4,GDF6,HDAC9,PREX2,LAMA5,TNC,SLC6A6,SERPINE1,BCAR3,AGTR1B,INSC,ATP10A,DHCR24,MKI67,SPAG5,RCAN2,KIF11,ANGPTL4,GABRA3,CYP26B1,MYOM1,BMP3,CEMIP,IQGAP3,OR5M3B,ZFP970,PBK,NET1,MYH10,AURKB,FABP5,FDPS,FSCN1,PTPRB,MYLK,ALDH1A1,DGKH,TGM2,LDLR,NFIL3,TOP2A,CDK15,PCGF5,PCLAF,VIPR2,LMCD1,FGL2,MARK1,DLGAP5,ADORA2A,GRIA4,NLRC3…
GO:BP	positive regulation of cellular process	GO:0048522	false	10.9965	6078	303	129	26944	1.88733	2.12241	NPAS4,RAMP1,CD36,ADCY1,PRL2C2,ANKRD1,FABP4,ITGA8,EDN1,GDF6,HDAC9,TNC,SLC6A6,SERPINE1,BCAR3,AGTR1B,ATP10A,SPAG5,CYP26B1,MYOM1,BMP3,CEMIP,IQGAP3,NET1,MYH10,AURKB,FABP5,FDPS,FSCN1,MYLK,ALDH1A1,TGM2,LDLR,NFIL3,TOP2A,PCGF5,LMCD1,MARK1,ADORA2A,GRIA4,RAPSN,CCNB1,DUSP1,PDGFD,RGCC,ADRA1B,LBH,TEDC1,TENT5C,EPHA7,MVD,MYO10,TMSB4X,DYSF,NCAPH,PRC1,TRP53INP2,STARD4,TNIK,HEG1,PTP4A3,FLT1,FGFR2,TMEM132A,F2R,NKD1,…
GO:BP	regulation of multicellular organismal process	GO:0051239	false	10.3421	3165	303	84	26944	2.36007	2.65403	CD36,PRL2C2,FABP4,EDN1,DHRS3,PDK4,GDF6,HDAC9,LAMA5,SERPINE1,AGTR1B,CYP26B1,IQGAP3,FABP5,FDPS,ALDH1A1,TGM2,LDLR,LMCD1,FGL2,MARK1,ADORA2A,NLRC3,CCNB1,RGCC,NOVA1,ADRA1B,LBH,HSPB6,EPHA7,DMPK,TNIK,HEG1,LINGO1,FLT1,F2R,PKP2,LOX,NPR3,MYD88,CDKN2B,EDNRB,CYP51,PLXNB1,CCBE1,KALRN,AQP1,IGTP,XAF1,PTPN13,NUPR1,DHX58,ASPA,MTURN,FLRT2,EPHA4,IL16,SH3KBP1,CDKN1C,ICOSL,PI16,PLAC8,IRF7,LAMA4,MYLIP,ITGB3,BMPER,SFRP4…
GO:BP	vasculature development	GO:0001944	false	9.95362	793	303	38	26944	4.26118	4.79193	RAMP1,PRL2C2,EDN1,HDAC9,SERPINE1,AGTR1B,ANGPTL4,MYH10,PTPRB,MYLK,LDLR,PDGFD,RGCC,HSPB6,DYSF,HEG1,FLT1,LOX,NPR3,LUZP1,CCBE1,AQP1,COL3A1,COL27A1,ADAMTS6,TGFBI,ALDH1A2,LAMA4,ITGB3,BMPER,NDNF,KLF2,RAMP2,TMEM204,TSPAN18,CD34,KCNJ8,ANGPTL7
GO:BP	cellular response to stimulus	GO:0051716	false	9.85962	8752	303	161	26944	1.63583	1.83958	NPAS4,LRRC39,RAMP1,CD36,ADCY1,PRL2C2,ANKRD1,FABP4,ITGA8,RASL11B,EDN1,DHRS3,PDK4,GDF6,HDAC9,PREX2,LAMA5,TNC,SERPINE1,BCAR3,AGTR1B,DHCR24,RCAN2,ANGPTL4,CYP26B1,MYOM1,BMP3,IQGAP3,OR5M3B,PBK,NET1,AURKB,FABP5,HMGCS2,MYLK,ALDH1A1,DGKH,TGM2,LDLR,NFIL3,TOP2A,PCLAF,VIPR2,LMCD1,MARK1,ADORA2A,GRIA4,NLRC3,CCNB1,DUSP1,PDGFD,RGCC,ALDH1A7,ADRA1B,LBH,TEDC1,EPHA7,MYO10,SIPA1L2,CISH,DMPK,DYSF,TNIK,HEG1,KIF22,LINGO…
GO:BP	positive regulation of response to stimulus	GO:0048584	false	9.69065	2359	303	69	26944	2.601	2.92497	CD36,PRL2C2,ANKRD1,FABP4,ITGA8,EDN1,GDF6,SERPINE1,BCAR3,IQGAP3,NET1,AURKB,FABP5,MYLK,TGM2,LDLR,LMCD1,ADORA2A,NLRC3,PDGFD,RGCC,ADRA1B,TEDC1,DYSF,TNIK,PTP4A3,FLT1,FGFR2,TMEM132A,F2R,NKD1,CAMK2A,MYD88,CDKN2B,PLXNB1,C1QTNF2,CCBE1,MAP3K10,GADD45B,HIP1,IGTP,SPIRE2,COL3A1,NUPR1,RUNDC3A,DHX58,MTURN,PLEKHA4,EPHA4,IL16,CDKN1C,ICOSL,IRF7,IFI207,IFI211,ITGB3,BMPER,SFRP4,C1QB,IFI204,KLF2,CD55,IFI203,CMKLR1,KC…
GO:BP	regulation of cellular process	GO:0050794	false	9.62835	12593	303	205	26944	1.44759	1.62789	GM33228,NPAS4,LRRC39,RAMP1,CD36,ADCY1,PRL2C2,ANKRD1,FABP4,ITGA8,RASL11B,EDN1,DHRS3,PDK4,GDF6,HDAC9,PREX2,LAMA5,TNC,SLC6A6,SERPINE1,BCAR3,AGTR1B,INSC,ATP10A,DHCR24,MKI67,SPAG5,RCAN2,KIF11,ANGPTL4,CYP26B1,MYOM1,BMP3,CEMIP,IQGAP3,OR5M3B,ZFP970,PBK,NET1,MYH10,AURKB,FABP5,FDPS,FSCN1,PTPRB,MYLK,ALDH1A1,DGKH,TGM2,LDLR,NFIL3,TOP2A,CDK15,PCGF5,PCLAF,VIPR2,LMCD1,FGL2,MARK1,ADORA2A,GRIA4,NLRC3,RAPSN,NEXN,FB…
GO:BP	circulatory system development	GO:0072359	false	9.59329	1216	303	47	26944	3.43703	3.86513	RAMP1,PRL2C2,ANKRD1,EDN1,DHRS3,HDAC9,SERPINE1,AGTR1B,ANGPTL4,HSPB7,MYH10,FDPS,PTPRB,MYLK,LDLR,CCNB1,PDGFD,RGCC,HSPB6,DYSF,HEG1,FLT1,PKP2,LOX,NPR3,LUZP1,CCBE1,AQP1,COL3A1,COL27A1,FLRT2,ADAMTS6,TGFBI,ALDH1A2,PI16,LAMA4,ITGB3,BMPER,NDNF,KLF2,RAMP2,TMEM204,TSPAN18,CD34,KCNJ8,ANGPTL7,AGTR2
GO:BP	regulation of signal transduction	GO:0009966	false	9.23176	3005	303	79	26944	2.33777	2.62895	RAMP1,CD36,PRL2C2,ANKRD1,ITGA8,RASL11B,EDN1,DHRS3,GDF6,SERPINE1,BCAR3,CYP26B1,IQGAP3,PBK,NET1,AURKB,FABP5,TGM2,LMCD1,ADORA2A,NLRC3,CCNB1,DUSP1,PDGFD,ADRA1B,LBH,TEDC1,EPHA7,SIPA1L2,CISH,DMPK,TNIK,HEG1,PTP4A3,FLT1,FGFR2,TMEM132A,F2R,NKD1,CAMK2A,LOX,RRS1,MYD88,CDKN2B,PLXNB1,C1QTNF2,CCBE1,MAP3K10,GADD45B,HIP1,IGTP,ENPP1,PTPN13,COL3A1,NUPR1,RUNDC3A,DHX58,MTURN,PLEKHA4,EPHA4,DNM1,ARHGAP20,CDKN1C,IRF7,I…
GO:BP	blood vessel development	GO:0001568	false	9.10302	761	303	36	26944	4.20666	4.73062	RAMP1,PRL2C2,EDN1,HDAC9,SERPINE1,AGTR1B,ANGPTL4,MYH10,PTPRB,MYLK,LDLR,PDGFD,RGCC,HSPB6,DYSF,HEG1,FLT1,LOX,NPR3,LUZP1,CCBE1,AQP1,COL3A1,COL27A1,ADAMTS6,TGFBI,ALDH1A2,LAMA4,ITGB3,BMPER,NDNF,KLF2,RAMP2,TSPAN18,CD34,KCNJ8
GO:BP	regulation of signaling	GO:0023051	false	8.89253	3616	303	88	26944	2.16408	2.43363	NPAS4,RAMP1,CD36,ADCY1,PRL2C2,ANKRD1,ITGA8,RASL11B,EDN1,DHRS3,GDF6,PREX2,SLC6A6,SERPINE1,BCAR3,CYP26B1,IQGAP3,PBK,NET1,AURKB,FABP5,TGM2,LDLR,LMCD1,ADORA2A,GRIA4,NLRC3,RAPSN,CCNB1,DUSP1,PDGFD,ADRA1B,LBH,TEDC1,EPHA7,SIPA1L2,CISH,DMPK,TNIK,HEG1,PTP4A3,FLT1,FGFR2,TMEM132A,F2R,BCHE,NKD1,CAMK2A,LOX,RRS1,MYD88,CDKN2B,PLXNB1,C1QTNF2,CCBE1,KALRN,MAP3K10,GADD45B,HIP1,IGTP,ENPP1,PTPN13,COL3A1,NUPR1,RUNDC3A,…
GO:BP	animal organ development	GO:0048513	false	8.72291	3260	303	82	26944	2.23674	2.51534	PRL2C2,ANKRD1,ITGA8,EDN1,DHRS3,GDF6,LAMA5,TNC,SERPINE1,BCAR3,AGTR1B,DHCR24,MKI67,CYP26B1,MYOM1,BMP3,IQGAP3,HSPB7,MYH10,FDPS,HMGCS2,MYLK,ALDH1A1,TGM2,MARK1,CCNB1,PDGFD,RGCC,LBH,PLS3,RELT,EPHA7,HEG1,FLT1,FGFR2,CCNB2,PKP2,LOX,ARNT2,MYD88,CDKN2B,LUZP1,EDNRB,CRYAB,PLXNB1,CCBE1,KALRN,AQP1,ENPP1,COL3A1,NUPR1,ADH1,COL27A1,FLRT2,ADAMTS6,TGFBI,EPHA4,LCP1,ALDH1A2,ADAM5,ATP8B1,CDKN1C,PI16,ITGB3,BMPER,SFRP4,C…
GO:BP	multicellular organismal process	GO:0032501	false	8.50337	9132	303	162	26944	1.5775	1.77398	NPAS4,RAMP1,CD36,ADCY1,PRL2C2,ANKRD1,FABP4,ITGA8,CCDC42,EDN1,DHRS3,PDK4,GDF6,HDAC9,PREX2,LAMA5,TNC,SERPINE1,BCAR3,AGTR1B,INSC,DHCR24,MKI67,RCAN2,ANGPTL4,CYP26B1,MYOM1,BMP3,CEMIP,IQGAP3,OR5M3B,HSPB7,MYH10,AURKB,FABP5,FDPS,PTPRB,HMGCS2,MYLK,ALDH1A1,TGM2,LDLR,NFIL3,TOP2A,PCGF5,LMCD1,FGL2,MARK1,ADORA2A,NLRC3,NEXN,CCNB1,DUSP1,PDGFD,RGCC,NOVA1,ADRA1B,LBH,HSPB6,PLS3,TENT5C,EPHA7,DMPK,DYSF,NCAPH,TRP53INP…
GO:BP	response to stress	GO:0006950	false	8.08553	3936	303	91	26944	2.05592	2.31199	CD36,ADCY1,ANKRD1,FABP4,EDN1,PDK4,TNC,SERPINE1,AGTR1B,RCAN2,ANGPTL4,CYP26B1,PBK,NET1,MYH10,AURKB,HMGCS2,MYLK,ALDH1A1,LDLR,TOP2A,PCLAF,FGL2,ADORA2A,NLRC3,PDGFD,RGCC,HSPB6,DYSF,KIF22,MCM5,FGFR2,F2R,CAMK2A,NPR3,ARNT2,MYD88,CDKN2B,EDNRB,LIPE,CRYAB,NRBF2,AQP1,IGTP,DTX3L,ENTPD2,SPIRE2,COL3A1,NUPR1,UBE2L6,DHX58,GGT5,VLDLR,LSP1,SP110,EPHA4,IL16,LCP1,GAP43,METRNL,PLAC8,IRF7,ANXA8,IFI207,IFI211,IFIT3B,ITGB…
GO:BP	signaling	GO:0023052	false	8.07273	7472	303	140	26944	1.66614	1.87366	NPAS4,LRRC39,RAMP1,CD36,ADCY1,PRL2C2,ANKRD1,ITGA8,RASL11B,EDN1,DHRS3,PDK4,GDF6,PREX2,LAMA5,TNC,SLC6A6,SERPINE1,BCAR3,AGTR1B,DHCR24,RCAN2,GABRA3,CYP26B1,MYOM1,BMP3,IQGAP3,OR5M3B,PBK,NET1,AURKB,FABP5,DGKH,TGM2,LDLR,VIPR2,LMCD1,MARK1,DLGAP5,ADORA2A,GRIA4,NLRC3,RAPSN,CCNB1,DUSP1,PDGFD,ADRA1B,LBH,TEDC1,EPHA7,MYO10,SIPA1L2,CISH,DMPK,TNIK,HEG1,LINGO1,PTP4A3,FLT1,FGFR2,TMEM132A,F2R,BCHE,NKD1,CAMK2A,PKP2,…
GO:BP	regulation of cell communication	GO:0010646	false	8.03895	3616	303	86	26944	2.1149	2.37832	NPAS4,RAMP1,CD36,ADCY1,PRL2C2,ANKRD1,ITGA8,RASL11B,EDN1,DHRS3,GDF6,SLC6A6,SERPINE1,BCAR3,CYP26B1,IQGAP3,PBK,NET1,AURKB,FABP5,TGM2,LMCD1,ADORA2A,GRIA4,NLRC3,RAPSN,CCNB1,DUSP1,PDGFD,ADRA1B,LBH,TEDC1,EPHA7,SIPA1L2,CISH,DMPK,TNIK,HEG1,PTP4A3,FLT1,FGFR2,TMEM132A,F2R,BCHE,NKD1,CAMK2A,LOX,RRS1,MYD88,CDKN2B,PLXNB1,C1QTNF2,CCBE1,KALRN,MAP3K10,GADD45B,HIP1,IGTP,ENPP1,PTPN13,COL3A1,NUPR1,RUNDC3A,DHX58,MTURN…
GO:BP	cell differentiation	GO:0030154	false	7.9247	4777	303	103	26944	1.91735	2.15616	NPAS4,CD36,ADCY1,PRL2C2,ANKRD1,FABP4,ITGA8,CCDC42,EDN1,GDF6,HDAC9,PREX2,LAMA5,TNC,SLC6A6,SERPINE1,AGTR1B,INSC,CYP26B1,BMP3,MYH10,FDPS,PTPRB,TGM2,LDLR,NFIL3,TOP2A,PCGF5,FGL2,MARK1,ADORA2A,NEXN,TAGLN,CCNB1,RGCC,LBH,TENT5C,EPHA7,TMSB4X,DMPK,DYSF,TRP53INP2,TNIK,HEG1,LINGO1,FGFR2,BCHE,NKD1,CAMK2A,PKP2,LOX,RRS1,MYD88,CDKN2B,EDNRB,PLEKHO1,CYP51,PLXNB1,KALRN,GADD45B,HIP1,PDE1B,IGTP,ENPP1,COL3A1,NUPR1,VLD…
GO:BP	cellular developmental process	GO:0048869	false	7.91909	4778	303	103	26944	1.91695	2.15571	NPAS4,CD36,ADCY1,PRL2C2,ANKRD1,FABP4,ITGA8,CCDC42,EDN1,GDF6,HDAC9,PREX2,LAMA5,TNC,SLC6A6,SERPINE1,AGTR1B,INSC,CYP26B1,BMP3,MYH10,FDPS,PTPRB,TGM2,LDLR,NFIL3,TOP2A,PCGF5,FGL2,MARK1,ADORA2A,NEXN,TAGLN,CCNB1,RGCC,LBH,TENT5C,EPHA7,TMSB4X,DMPK,DYSF,TRP53INP2,TNIK,HEG1,LINGO1,FGFR2,BCHE,NKD1,CAMK2A,PKP2,LOX,RRS1,MYD88,CDKN2B,EDNRB,PLEKHO1,CYP51,PLXNB1,KALRN,GADD45B,HIP1,PDE1B,IGTP,ENPP1,COL3A1,NUPR1,VLD…
GO:BP	tube morphogenesis	GO:0035239	false	7.89411	927	303	38	26944	3.64522	4.09924	RAMP1,PRL2C2,EDN1,HDAC9,LAMA5,TNC,SERPINE1,AGTR1B,ANGPTL4,PTPRB,MYLK,TGM2,LDLR,RGCC,HSPB6,EPHA7,DYSF,HEG1,FLT1,LOX,NPR3,LUZP1,CCBE1,AQP1,COL3A1,COL27A1,TGFBI,EPHA4,ALDH1A2,ITGB3,BMPER,CSMD1,NDNF,KLF2,RAMP2,TSPAN18,CD34,AGTR2
GO:BP	response to external stimulus	GO:0009605	false	7.62114	3042	303	76	26944	2.22164	2.49836	CD36,PRL2C2,ANKRD1,FABP4,EDN1,PDK4,TNC,SERPINE1,AGTR1B,ANGPTL4,CYP26B1,PBK,AURKB,HMGCS2,LDLR,FGL2,ADORA2A,NLRC3,NEXN,DUSP1,PDGFD,EPHA7,DYSF,FLT1,FGFR2,F2R,BCHE,CAMK2A,LOX,MYD88,CDKN2B,EDNRB,AQP1,IGTP,DTX3L,DPYD,COL3A1,NUPR1,UBE2L6,AMY1,DHX58,FLRT2,PPL,LSP1,SP110,EPHA4,IL16,ALDH1A2,METRNL,PLAC8,IRF7,IFI207,IFI211,IFIT3B,ITGB3,TGTP1,C1QB,CSMD1,SLFN8,IFI204,CD55,IFI203,CMKLR1,PTGFR,USP18,IFI27L2A,CM…
GO:BP	regulation of developmental process	GO:0050793	false	7.43749	2698	303	70	26944	2.30715	2.59451	CD36,PRL2C2,EDN1,GDF6,LAMA5,SLC6A6,SERPINE1,AGTR1B,CYP26B1,IQGAP3,MYH10,FDPS,TGM2,LDLR,FGL2,MARK1,FBLIM1,CCNB1,RGCC,LBH,HSPB6,TENT5C,EPHA7,MYO10,TMSB4X,DMPK,TNIK,LINGO1,FLT1,MYL12B,PKP2,LOX,CDKN2B,EDNRB,PLEKHO1,CYP51,PLXNB1,CCBE1,KALRN,AQP1,IGTP,ENPP1,PTPN13,NUPR1,VLDLR,ASPA,MTURN,FLRT2,EPHA4,SH3KBP1,CDKN1C,METRNL,PI16,PLAC8,LAMA4,ITGB3,BMPER,SFRP4,IFI204,KLF2,RAMP2,CMKLR1,TSPAN18,CD34,AHSG,SYNDI…
GO:BP	intracellular signaling cassette	GO:0141124	false	7.23623	1794	303	54	26944	2.67664	3.01003	CD36,ADCY1,EDN1,GDF6,PREX2,BCAR3,AGTR1B,DHCR24,RCAN2,IQGAP3,PBK,NET1,TGM2,LMCD1,NLRC3,DUSP1,PDGFD,ADRA1B,LBH,EPHA7,SIPA1L2,DMPK,TNIK,HEG1,LINGO1,PTP4A3,FLT1,FGFR2,F2R,NKD1,LOX,MYD88,EDNRB,CRYAB,PLXNB1,C1QTNF2,MAP3K10,GADD45B,AQP1,IGTP,PTPN13,COL3A1,RUNDC3A,MTURN,EPHA4,ARHGAP20,ITGB3,BMPER,SFRP4,NDNF,CMKLR1,PTGFR,TSPAN18,KCNJ8
GO:BP	cell communication	GO:0007154	false	7.22426	7582	303	139	26944	1.63024	1.83329	NPAS4,LRRC39,RAMP1,CD36,ADCY1,PRL2C2,ANKRD1,ITGA8,RASL11B,EDN1,DHRS3,PDK4,GDF6,PREX2,LAMA5,TNC,SLC6A6,SERPINE1,BCAR3,AGTR1B,DHCR24,RCAN2,ANGPTL4,GABRA3,CYP26B1,MYOM1,BMP3,IQGAP3,OR5M3B,PBK,NET1,AURKB,FABP5,DGKH,TGM2,VIPR2,LMCD1,MARK1,ADORA2A,GRIA4,NLRC3,RAPSN,CCNB1,DUSP1,PDGFD,ADRA1B,LBH,TEDC1,EPHA7,MYO10,SIPA1L2,CISH,DMPK,TNIK,HEG1,LINGO1,PTP4A3,FLT1,FGFR2,TMEM132A,F2R,BCHE,NKD1,CAMK2A,PKP2,LOX,…
GO:BP	intracellular signal transduction	GO:0035556	false	7.19302	2610	303	68	26944	2.3168	2.60536	CD36,ADCY1,ANKRD1,EDN1,GDF6,PREX2,BCAR3,AGTR1B,DHCR24,RCAN2,MYOM1,IQGAP3,PBK,NET1,AURKB,DGKH,TGM2,LMCD1,MARK1,NLRC3,CCNB1,DUSP1,PDGFD,ADRA1B,LBH,EPHA7,SIPA1L2,CISH,DMPK,TNIK,HEG1,LINGO1,PTP4A3,FLT1,FGFR2,F2R,NKD1,LOX,RRS1,MYD88,EDNRB,CRYAB,PLXNB1,C1QTNF2,KALRN,MAP3K10,GADD45B,AQP1,IGTP,DTX3L,PTPN13,COL3A1,NUPR1,RUNDC3A,MTURN,EPHA4,LCP1,ARHGAP20,ITGB3,BMPER,SFRP4,NDNF,IFI204,CMKLR1,PTGFR,TSPAN18,K…
GO:BP	tube development	GO:0035295	false	7.08148	1181	303	42	26944	3.16241	3.55631	RAMP1,PRL2C2,EDN1,GDF6,HDAC9,LAMA5,TNC,SERPINE1,AGTR1B,ANGPTL4,PTPRB,HMGCS2,MYLK,TGM2,LDLR,RGCC,HSPB6,EPHA7,DYSF,HEG1,FLT1,LOX,NPR3,LUZP1,EDNRB,CCBE1,AQP1,COL3A1,COL27A1,TGFBI,EPHA4,ALDH1A2,ITGB3,BMPER,CSMD1,NDNF,GJB5,KLF2,RAMP2,TSPAN18,CD34,AGTR2
GO:BP	signal transduction	GO:0007165	false	6.8396	6895	303	129	26944	1.6637	1.87092	NPAS4,LRRC39,RAMP1,CD36,ADCY1,PRL2C2,ANKRD1,ITGA8,RASL11B,EDN1,DHRS3,PDK4,GDF6,PREX2,LAMA5,SERPINE1,BCAR3,AGTR1B,DHCR24,RCAN2,CYP26B1,MYOM1,BMP3,IQGAP3,OR5M3B,PBK,NET1,AURKB,FABP5,DGKH,TGM2,VIPR2,LMCD1,MARK1,ADORA2A,GRIA4,NLRC3,CCNB1,DUSP1,PDGFD,ADRA1B,LBH,TEDC1,EPHA7,MYO10,SIPA1L2,CISH,DMPK,TNIK,HEG1,LINGO1,PTP4A3,FLT1,FGFR2,TMEM132A,F2R,NKD1,CAMK2A,LOX,NPR3,ARNT2,RRS1,KPNA2,MYD88,CDKN2B,EDNRB,C…
GO:BP	cell migration	GO:0016477	false	6.5856	1538	303	48	26944	2.77526	3.12094	PRL2C2,EDN1,GDF6,HDAC9,LAMA5,TNC,SERPINE1,AGTR1B,CEMIP,NET1,MYH10,FSCN1,PTPRB,MYLK,MARK1,NEXN,DUSP1,PDGFD,RGCC,TMSB4X,DYSF,PTP4A3,FLT1,F2R,CAMK2A,PKP2,LOX,MYD88,EDNRB,PLEKHO1,PLXNB1,CCBE1,AQP1,COL3A1,FLRT2,EPHA4,IL16,LCP1,SH3KBP1,IGSF10,LAMA4,ITGB3,BMPER,NDNF,CMKLR1,MATN2,CD34,APOD
GO:BP	positive regulation of signal transduction	GO:0009967	false	6.39016	1613	303	49	26944	2.70135	3.03782	CD36,PRL2C2,ANKRD1,ITGA8,EDN1,GDF6,BCAR3,IQGAP3,NET1,AURKB,FABP5,TGM2,LMCD1,ADORA2A,PDGFD,ADRA1B,TEDC1,TNIK,PTP4A3,FLT1,FGFR2,TMEM132A,F2R,NKD1,CAMK2A,MYD88,CDKN2B,PLXNB1,C1QTNF2,CCBE1,MAP3K10,GADD45B,HIP1,IGTP,COL3A1,NUPR1,RUNDC3A,DHX58,MTURN,PLEKHA4,EPHA4,CDKN1C,IRF7,ITGB3,BMPER,SFRP4,KLF2,AGTR2,ALDH1A3
GO:BP	tissue development	GO:0009888	false	6.38461	2122	303	58	26944	2.43054	2.73327	ANKRD1,ITGA8,EDN1,GDF6,LAMA5,TNC,SERPINE1,AGTR1B,DHCR24,CYP26B1,MYOM1,BMP3,IQGAP3,MYH10,FDPS,HMGCS2,MYLK,ALDH1A1,TGM2,MARK1,TAGLN,CCNB1,DUSP1,PDGFD,RGCC,LBH,EPHA7,HEG1,FGFR2,NKD1,PKP2,LOX,MYD88,CDKN2B,LUZP1,EDNRB,AQP1,ENPP1,COL3A1,NUPR1,COL27A1,TGFBI,EPHA4,ALDH1A2,CDKN1C,PI16,ITGB3,BMPER,SFRP4,CSMD1,GJB5,KLF2,CD34,AHSG,KCNJ8,AGTR2,ALDH1A3,ASPN
GO:BP	cell death	GO:0008219	false	6.36111	2125	303	58	26944	2.4271	2.72941	ANKRD1,EDN1,PDK4,GDF6,SERPINE1,AGTR1B,DHCR24,ANGPTL4,CYP26B1,NET1,AURKB,ALDH1A1,TGM2,TOP2A,XKR4,ADORA2A,GRIA4,RAPSN,DUSP1,RGCC,HSPB6,RELT,EPHA7,DMPK,TMEM132A,F2R,CAMK2A,LOX,ARNT2,MYD88,EDNRB,CRYAB,MAP3K10,RNF122,GADD45B,HIP1,AQP1,XAF1,NUPR1,PRUNE2,LSP1,SP110,ALDH1A2,SH3KBP1,PLAC8,IFIT3B,ITGB3,SFRP4,HTRA4,NDNF,IFI204,RAMP2,PTGFR,IFI27L2A,KCNJ8,AGTR2,ALDH1A3,NPTX1
GO:BP	programmed cell death	GO:0012501	false	6.36111	2125	303	58	26944	2.4271	2.72941	ANKRD1,EDN1,PDK4,GDF6,SERPINE1,AGTR1B,DHCR24,ANGPTL4,CYP26B1,NET1,AURKB,ALDH1A1,TGM2,TOP2A,XKR4,ADORA2A,GRIA4,RAPSN,DUSP1,RGCC,HSPB6,RELT,EPHA7,DMPK,TMEM132A,F2R,CAMK2A,LOX,ARNT2,MYD88,EDNRB,CRYAB,MAP3K10,RNF122,GADD45B,HIP1,AQP1,XAF1,NUPR1,PRUNE2,LSP1,SP110,ALDH1A2,SH3KBP1,PLAC8,IFIT3B,ITGB3,SFRP4,HTRA4,NDNF,IFI204,RAMP2,PTGFR,IFI27L2A,KCNJ8,AGTR2,ALDH1A3,NPTX1
GO:BP	regulation of cellular component organization	GO:0051128	false	6.33936	2546	303	65	26944	2.27025	2.55302	CD36,PRL2C2,ANKRD1,EDN1,TNC,SERPINE1,ATP10A,MKI67,SPAG5,MYH10,AURKB,FDPS,FSCN1,TGM2,LDLR,TOP2A,MARK1,NLRC3,RAPSN,NEXN,FBLIM1,CCNB1,DUSP1,RGCC,EPHA7,MYO10,TMSB4X,DMPK,DYSF,NCAPH,TNIK,EHD4,PKP2,MYD88,PLEKHO1,CRYAB,PLXNB1,KALRN,HIP1,AQP1,IGTP,XAF1,ENPP1,PTPN13,NUPR1,VLDLR,STON2,FLRT2,EPHA4,LCP1,ATP8B1,DNM1,GAP43,PI16,RERG,MYLIP,ITGB3,SFRP4,NDNF,NEGR1,GNG4,AHSG,SYNDIG1,ANGPTL7,APOD
GO:BP	extracellular matrix organization	GO:0030198	false	6.2205	304	303	20	26944	5.85027	6.57895	ITGA8,FSCN1,RGCC,LOX,COL3A1,COL27A1,FLRT2,ADAMTS6,TGFBI,LCP1,ECM2,COL23A1,ITGB3,NDNF,RAMP2,MATN2,COL15A1,OLFML2A,ANGPTL7,COL5A3
GO:BP	external encapsulating structure organization	GO:0045229	false	6.2205	304	303	20	26944	5.85027	6.57895	ITGA8,FSCN1,RGCC,LOX,COL3A1,COL27A1,FLRT2,ADAMTS6,TGFBI,LCP1,ECM2,COL23A1,ITGB3,NDNF,RAMP2,MATN2,COL15A1,OLFML2A,ANGPTL7,COL5A3
GO:BP	extracellular structure organization	GO:0043062	false	6.17045	306	303	20	26944	5.81203	6.53595	ITGA8,FSCN1,RGCC,LOX,COL3A1,COL27A1,FLRT2,ADAMTS6,TGFBI,LCP1,ECM2,COL23A1,ITGB3,NDNF,RAMP2,MATN2,COL15A1,OLFML2A,ANGPTL7,COL5A3
GO:BP	defense response	GO:0006952	false	6.10474	1812	303	52	26944	2.55191	2.86976	CD36,ADCY1,FABP4,EDN1,TNC,SERPINE1,AGTR1B,CYP26B1,PBK,AURKB,LDLR,FGL2,ADORA2A,NLRC3,F2R,CAMK2A,MYD88,EDNRB,AQP1,IGTP,DTX3L,NUPR1,UBE2L6,DHX58,GGT5,LSP1,SP110,IL16,METRNL,PLAC8,IRF7,IFI207,IFI211,IFIT3B,TGTP1,C1QB,SLFN8,IFI204,CD55,IFI203,CMKLR1,PTGFR,TSPAN18,USP18,AHSG,KCNJ8,GM4951,IFI205,AGTR2,OAS2,IL1RL1,APOD
GO:BP	blood vessel morphogenesis	GO:0048514	false	6.05859	657	303	29	26944	3.92511	4.414	RAMP1,PRL2C2,EDN1,HDAC9,SERPINE1,AGTR1B,ANGPTL4,PTPRB,MYLK,LDLR,RGCC,HSPB6,DYSF,HEG1,FLT1,LOX,NPR3,CCBE1,AQP1,COL3A1,COL27A1,TGFBI,ITGB3,BMPER,NDNF,KLF2,RAMP2,TSPAN18,CD34
GO:BP	apoptotic process	GO:0006915	false	6.03537	2050	303	56	26944	2.42915	2.73171	ANKRD1,EDN1,PDK4,GDF6,SERPINE1,AGTR1B,DHCR24,ANGPTL4,NET1,AURKB,ALDH1A1,TGM2,TOP2A,XKR4,ADORA2A,GRIA4,RAPSN,DUSP1,RGCC,HSPB6,RELT,EPHA7,DMPK,F2R,CAMK2A,LOX,ARNT2,MYD88,EDNRB,CRYAB,MAP3K10,RNF122,GADD45B,HIP1,AQP1,XAF1,NUPR1,PRUNE2,LSP1,SP110,ALDH1A2,SH3KBP1,PLAC8,IFIT3B,ITGB3,SFRP4,HTRA4,NDNF,IFI204,RAMP2,PTGFR,IFI27L2A,KCNJ8,AGTR2,ALDH1A3,NPTX1
GO:BP	response to organic substance	GO:0010033	false	5.92756	3435	303	78	26944	2.01924	2.27074	NPAS4,RAMP1,CD36,ADCY1,ANKRD1,FABP4,EDN1,PDK4,HDAC9,TNC,SERPINE1,BCAR3,AGTR1B,DHCR24,CYP26B1,IQGAP3,HMGCS2,ALDH1A1,TGM2,LDLR,NFIL3,ADORA2A,NLRC3,DUSP1,PDGFD,ALDH1A7,LBH,SQLE,TNIK,PTP4A3,FGFR2,F2R,BCHE,CAMK2A,LOX,MYD88,CDKN2B,EDNRB,CRYAB,AQP1,PDE1B,IGTP,XAF1,ENPP1,ENTPD2,DPYD,COL3A1,ADH1,GGT5,LSP1,EPHA4,ALDH1A2,IRF7,IFI207,RERG,MYLIP,IFI211,ITGB3,TGTP1,IFI204,KLF2,CD55,RAMP2,IFI203,ALDH3A1,COL6A3,…
GO:BP	cellular component organization	GO:0016043	false	5.45325	7612	303	134	26944	1.5654	1.76038	NPAS4,CD36,ADCY1,PRL2C2,ANKRD1,ITGA8,CCDC42,EDN1,HDAC9,PREX2,LAMA5,TNC,SERPINE1,STBD1,INSC,ATP10A,DHCR24,MKI67,SPAG5,KIF11,CYP26B1,MYOM1,IQGAP3,MYH10,AURKB,FDPS,FSCN1,MYLK,TGM2,LDLR,TOP2A,PCGF5,PCLAF,MARK1,XKR4,ADORA2A,NLRC3,RAPSN,NEXN,FBLIM1,CCNB1,DUSP1,RGCC,SQLE,PLS3,EPHA7,ATG16L2,MYO10,TMSB4X,DMPK,DYSF,NCAPH,PRC1,TRP53INP2,STARD4,TNIK,HEG1,KIF22,LINGO1,MCM5,SPECC1,F2R,CCNB2,HSPA4,CAMK2A,EHD4,P…
GO:BP	cellular process	GO:0009987	false	5.43156	20967	303	275	26944	1.16631	1.31158	GM33228,PCDH10,NPAS4,LRRC39,RAMP1,CD36,ADCY1,PRL2C2,ANKRD1,FABP4,ITGA8,CCDC42,RASL11B,EDN1,DHRS3,PDK4,GDF6,HDAC9,PREX2,LAMA5,TNC,SLC6A6,SERPINE1,BCAR3,AGTR1B,STBD1,INSC,ATP10A,DHCR24,MKI67,SPAG5,RCAN2,KIF11,ANGPTL4,GABRA3,CYP26B1,MYOM1,BMP3,PCDH11X,CEMIP,IQGAP3,OR5M3B,ZFP970,PBK,NET1,MYH10,AURKB,FABP5,FDPS,FSCN1,PTPRB,HMGCS2,MYLK,ALDH1A1,SLC43A3,SLC1A6,DGKH,TGM2,LDLR,PIMREG,LCLAT1,NFIL3,TOP2A,CDK…
GO:BP	regulation of biological quality	GO:0065008	false	5.38662	3134	303	72	26944	2.04293	2.29738	NPAS4,CD36,ADCY1,PRL2C2,EDN1,DHRS3,SERPINE1,AGTR1B,INSC,ATP10A,GABRA3,CYP26B1,IQGAP3,MYH10,ALDH1A1,SLC1A6,XKR4,ADORA2A,GRIA4,RAPSN,FBLIM1,ADRA1B,TENT5C,EPHA7,MYO10,TMSB4X,DMPK,TNIK,HEG1,PTP4A3,MYL12B,F2R,CAMK2A,PKP2,NPR3,GABRE,MYD88,EDNRB,LIPE,PLEKHO1,CRYAB,PLXNB1,KALRN,RNF122,HIP1,AQP1,IGTP,ENTPD2,PTPN13,ADH1,FLRT2,EPHA4,ALDH1A2,SH3KBP1,ATP8B1,ANXA8,MYLIP,ITGB3,KLF2,CD55,NEGR1,RAMP2,CMKLR1,PTGFR…
GO:BP	regulation of cell population proliferation	GO:0042127	false	5.27856	1799	303	50	26944	2.47149	2.77932	PRL2C2,FABP4,EDN1,LAMA5,TNC,BCAR3,AGTR1B,DHCR24,IQGAP3,TGM2,VIPR2,ADORA2A,NLRC3,CCNB1,DUSP1,PDGFD,RGCC,LBH,SQLE,MVD,DYSF,PRC1,FLT1,FGFR2,F2R,BCHE,PKP2,NPR3,ARNT2,MYD88,CDKN2B,EDNRB,PLXNB1,AQP1,NUPR1,EPHA4,ALDH1A2,CDKN1C,ICOSL,PLAC8,RERG,IFIT3B,ITGB3,SFRP4,CD55,ALDH3A1,PTGFR,AGTR2,IL1RL1,APOD
GO:BP	kidney development	GO:0001822	false	5.24612	346	303	20	26944	5.14012	5.78035	ITGA8,EDN1,GDF6,LAMA5,AGTR1B,CYP26B1,HMGCS2,PDGFD,EPHA7,EDNRB,AQP1,ADAMTS6,EPHA4,ALDH1A2,CDKN1C,ITGB3,BMPER,CD34,KCNJ8,AGTR2
GO:BP	cell population proliferation	GO:0008283	false	5.15362	2168	303	56	26944	2.29693	2.58303	PRL2C2,FABP4,EDN1,LAMA5,TNC,BCAR3,AGTR1B,DHCR24,MKI67,IQGAP3,MYH10,TGM2,VIPR2,ADORA2A,NLRC3,CCNB1,DUSP1,PDGFD,RGCC,LBH,SQLE,MVD,DYSF,PRC1,FLT1,FGFR2,F2R,BCHE,PKP2,NPR3,ARNT2,MYD88,CDKN2B,EDNRB,PLXNB1,AQP1,COL3A1,NUPR1,EPHA4,ALDH1A2,CDKN1C,ICOSL,PLAC8,RERG,IFIT3B,ITGB3,BMPER,SFRP4,CD55,ALDH3A1,PTGFR,CD34,KCNJ8,AGTR2,IL1RL1,APOD
GO:BP	cell motility	GO:0048870	false	5.13237	1760	303	49	26944	2.47573	2.78409	PRL2C2,EDN1,GDF6,HDAC9,LAMA5,TNC,SERPINE1,AGTR1B,CEMIP,NET1,MYH10,FSCN1,PTPRB,MYLK,MARK1,NEXN,DUSP1,PDGFD,RGCC,MYO10,TMSB4X,DYSF,PTP4A3,FLT1,F2R,CAMK2A,PKP2,LOX,MYD88,EDNRB,PLEKHO1,PLXNB1,CCBE1,AQP1,COL3A1,FLRT2,EPHA4,IL16,LCP1,SH3KBP1,IGSF10,LAMA4,ITGB3,BMPER,NDNF,CMKLR1,MATN2,CD34,APOD
GO:BP	response to endogenous stimulus	GO:0009719	false	5.12227	1935	303	52	26944	2.38969	2.68734	NPAS4,RAMP1,CD36,ANKRD1,ITGA8,RASL11B,EDN1,PDK4,GDF6,HDAC9,TNC,BCAR3,AGTR1B,DHCR24,HMGCS2,TGM2,LDLR,PDGFD,LBH,PTP4A3,FLT1,FGFR2,BCHE,CAMK2A,EHD4,LOX,MYD88,CDKN2B,EDNRB,CCBE1,AQP1,ENPP1,COL3A1,ADH1,FLRT2,EPHA4,CDKN1C,RERG,MYLIP,ITGB3,BMPER,SFRP4,NDNF,KLF2,RAMP2,TMEM204,ALDH3A1,PTGFR,AHSG,KCNJ8,AGTR2,ASPN
GO:BP	anatomical structure formation involved in morphogenesis	GO:0048646	false	5.04038	1221	303	39	26944	2.84033	3.1941	RAMP1,CD36,PRL2C2,ITGA8,CCDC42,EDN1,HDAC9,SERPINE1,AGTR1B,ANGPTL4,MYH10,PTPRB,ALDH1A1,TGM2,DUSP1,RGCC,HSPB6,RELT,DYSF,FLT1,FGFR2,NPR3,LUZP1,PLEKHO1,CCBE1,AQP1,COL3A1,COL27A1,TGFBI,ALDH1A2,ATP8B1,ITGB3,BMPER,NDNF,KLF2,RAMP2,TSPAN18,CD34,ALDH1A3
GO:BP	renal system development	GO:0072001	false	4.99426	358	303	20	26944	4.96783	5.58659	ITGA8,EDN1,GDF6,LAMA5,AGTR1B,CYP26B1,HMGCS2,PDGFD,EPHA7,EDNRB,AQP1,ADAMTS6,EPHA4,ALDH1A2,CDKN1C,ITGB3,BMPER,CD34,KCNJ8,AGTR2
GO:BP	cellular component organization or biogenesis	GO:0071840	false	4.97162	7815	303	135	26944	1.53612	1.72745	NPAS4,CD36,ADCY1,PRL2C2,ANKRD1,ITGA8,CCDC42,EDN1,HDAC9,PREX2,LAMA5,TNC,SERPINE1,STBD1,INSC,ATP10A,DHCR24,MKI67,SPAG5,KIF11,CYP26B1,MYOM1,IQGAP3,MYH10,AURKB,FDPS,FSCN1,MYLK,TGM2,LDLR,TOP2A,PCGF5,PCLAF,MARK1,XKR4,ADORA2A,NLRC3,RAPSN,NEXN,FBLIM1,CCNB1,DUSP1,RGCC,SQLE,PLS3,EPHA7,ATG16L2,MYO10,TMSB4X,DMPK,DYSF,NCAPH,PRC1,TRP53INP2,STARD4,TNIK,HEG1,KIF22,LINGO1,MCM5,SPECC1,F2R,CCNB2,HSPA4,CAMK2A,EHD4,P…
GO:BP	negative regulation of biological process	GO:0048519	false	4.94346	5966	303	111	26944	1.65447	1.86054	GM33228,CD36,PRL2C2,ANKRD1,FABP4,RASL11B,EDN1,DHRS3,PDK4,HDAC9,TNC,SERPINE1,DHCR24,ANGPTL4,CYP26B1,CEMIP,IQGAP3,ZFP970,PBK,AURKB,FABP5,PTPRB,ALDH1A1,LDLR,NFIL3,TOP2A,PCGF5,VIPR2,LMCD1,FGL2,MARK1,ADORA2A,GRIA4,NLRC3,CCNB1,DUSP1,RGCC,NOVA1,LBH,HSPB6,TENT5C,EPHA7,TMSB4X,CISH,DYSF,TRP53INP2,HEG1,LINGO1,FLT1,FGFR2,TMEM132A,F2R,BCHE,NKD1,PKP2,NPR3,ARNT2,GABRE,MYD88,CDKN2B,EDNRB,CRYAB,CYP51,PLXNB1,KALRN…
GO:BP	cellular response to chemical stimulus	GO:0070887	false	4.84163	3162	303	71	26944	1.99671	2.24541	NPAS4,RAMP1,CD36,ADCY1,ANKRD1,FABP4,EDN1,PDK4,HDAC9,TNC,SERPINE1,BCAR3,AGTR1B,CYP26B1,IQGAP3,NET1,HMGCS2,MYLK,ALDH1A1,TGM2,LDLR,NFIL3,DUSP1,PDGFD,RGCC,ALDH1A7,LBH,DYSF,PTP4A3,FLT1,FGFR2,CAMK2A,LOX,MYD88,CDKN2B,EDNRB,ABTB2,AQP1,PDE1B,IGTP,ENPP1,ENTPD2,PTPN13,COL3A1,VLDLR,LSP1,EPHA4,IL16,ALDH1A2,IRF7,IFI207,IFI211,ITGB3,TGTP1,NDNF,IFI204,KLF2,CD55,RAMP2,IFI203,CMKLR1,PTGFR,USP18,CMPK2,AHSG,GM4951,I…
GO:BP	response to interferon-beta	GO:0035456	true	4.80851	72	303	10	26944	12.3506	13.8889	CAMK2A,IGTP,XAF1,IFI207,IFI211,TGTP1,IFI204,IFI203,GM4951,IFI205
GO:BP	positive regulation of cell communication	GO:0010647	false	4.71467	1990	303	52	26944	2.32364	2.61307	CD36,ADCY1,PRL2C2,ANKRD1,ITGA8,EDN1,GDF6,BCAR3,IQGAP3,NET1,AURKB,FABP5,TGM2,LMCD1,ADORA2A,GRIA4,RAPSN,PDGFD,ADRA1B,TEDC1,TNIK,PTP4A3,FLT1,FGFR2,TMEM132A,F2R,NKD1,CAMK2A,MYD88,CDKN2B,PLXNB1,C1QTNF2,CCBE1,MAP3K10,GADD45B,HIP1,IGTP,COL3A1,NUPR1,RUNDC3A,DHX58,MTURN,PLEKHA4,EPHA4,CDKN1C,IRF7,ITGB3,BMPER,SFRP4,KLF2,AGTR2,ALDH1A3
GO:BP	positive regulation of signaling	GO:0023056	false	4.71467	1990	303	52	26944	2.32364	2.61307	CD36,ADCY1,PRL2C2,ANKRD1,ITGA8,EDN1,GDF6,BCAR3,IQGAP3,NET1,AURKB,FABP5,TGM2,LMCD1,ADORA2A,GRIA4,RAPSN,PDGFD,ADRA1B,TEDC1,TNIK,PTP4A3,FLT1,FGFR2,TMEM132A,F2R,NKD1,CAMK2A,MYD88,CDKN2B,PLXNB1,C1QTNF2,CCBE1,MAP3K10,GADD45B,HIP1,IGTP,COL3A1,NUPR1,RUNDC3A,DHX58,MTURN,PLEKHA4,EPHA4,CDKN1C,IRF7,ITGB3,BMPER,SFRP4,KLF2,AGTR2,ALDH1A3
GO:BP	regulation of multicellular organismal development	GO:2000026	false	4.53308	1550	303	44	26944	2.5243	2.83871	PRL2C2,EDN1,GDF6,LAMA5,SERPINE1,CYP26B1,FDPS,TGM2,LDLR,FGL2,CCNB1,RGCC,HSPB6,EPHA7,TNIK,LINGO1,FLT1,LOX,CDKN2B,PLXNB1,CCBE1,KALRN,AQP1,PTPN13,NUPR1,ASPA,MTURN,FLRT2,EPHA4,CDKN1C,PI16,LAMA4,ITGB3,BMPER,SFRP4,KLF2,RAMP2,TSPAN18,CD34,AHSG,SYNDIG1,ANGPTL7,OAS2,ASPN
GO:BP	regulation of response to external stimulus	GO:0032101	false	4.43384	1126	303	36	26944	2.84304	3.19716	CD36,FABP4,EDN1,TNC,SERPINE1,PBK,AURKB,LDLR,FGL2,ADORA2A,NLRC3,DUSP1,PDGFD,DYSF,F2R,MYD88,EDNRB,IGTP,DTX3L,NUPR1,DHX58,EPHA4,IL16,METRNL,IRF7,IFI207,IFI211,IFI204,CD55,IFI203,CMKLR1,USP18,AHSG,KCNJ8,IFI205,IL1RL1
GO:BP	positive regulation of multicellular organismal process	GO:0051240	false	4.34644	1804	303	48	26944	2.36605	2.66075	CD36,PRL2C2,FABP4,EDN1,GDF6,SERPINE1,AGTR1B,IQGAP3,FABP5,FDPS,TGM2,ADORA2A,CCNB1,RGCC,LBH,HSPB6,TNIK,HEG1,FLT1,F2R,NPR3,MYD88,EDNRB,PLXNB1,CCBE1,KALRN,AQP1,DHX58,ASPA,FLRT2,EPHA4,IL16,SH3KBP1,ICOSL,PLAC8,IRF7,ITGB3,BMPER,ARRDC4,CD55,RAMP2,CMKLR1,CD34,AHSG,SYNDIG1,AGTR2,OAS2,IL1RL1
GO:BP	angiogenesis	GO:0001525	false	4.27122	561	303	24	26944	3.80424	4.27807	RAMP1,PRL2C2,EDN1,HDAC9,SERPINE1,AGTR1B,ANGPTL4,PTPRB,RGCC,HSPB6,DYSF,FLT1,NPR3,CCBE1,AQP1,COL27A1,TGFBI,ITGB3,BMPER,NDNF,KLF2,RAMP2,TSPAN18,CD34
GO:BP	cell surface receptor signaling pathway	GO:0007166	false	4.12003	2766	303	63	26944	2.02539	2.27766	NPAS4,CD36,PRL2C2,ITGA8,RASL11B,EDN1,PDK4,GDF6,LAMA5,SERPINE1,BCAR3,RCAN2,VIPR2,MARK1,ADORA2A,GRIA4,PDGFD,TEDC1,EPHA7,DMPK,TNIK,PTP4A3,FLT1,FGFR2,TMEM132A,F2R,NKD1,CAMK2A,LOX,MYD88,CDKN2B,EDNRB,PLXNB1,CCBE1,KALRN,MAP3K10,SAMD10,HIP1,IGTP,DTX3L,ENPP1,COL3A1,VLDLR,FLRT2,PLEKHA4,EPHA4,CDKN1C,ICOSL,IRF7,ITGB3,BMPER,SFRP4,CD55,TMEM204,CMKLR1,USP18,AHSG,DLK1,AGTR2,OAS2,IL1RL1,APOD,ASPN
GO:BP	cellular response to interferon-beta	GO:0035458	false	4.10408	64	303	9	26944	12.505	14.0625	CAMK2A,IGTP,IFI207,IFI211,TGTP1,IFI204,IFI203,GM4951,IFI205
GO:BP	locomotion	GO:0040011	true	4.06048	1273	303	38	26944	2.65445	2.98507	PRL2C2,EDN1,HDAC9,LAMA5,TNC,SERPINE1,AGTR1B,RCAN2,CEMIP,MYLK,NEXN,DUSP1,PDGFD,RGCC,EPHA7,TMSB4X,DYSF,FLT1,F2R,CAMK2A,PKP2,LOX,MYD88,EDNRB,PLXNB1,CCBE1,AQP1,COL3A1,FLRT2,LSP1,EPHA4,IL16,IGSF10,LAMA4,ITGB3,BMPER,CMKLR1,APOD
GO:BP	localization	GO:0051179	true	4.0279	5364	303	100	26944	1.65779	1.86428	RAMP1,CD36,PRL2C2,ANKRD1,FABP4,ITGA8,EDN1,LAMA5,SLC6A6,SERPINE1,STBD1,INSC,ATP10A,DHCR24,SPAG5,GABRA3,MYOM1,CEMIP,MYH10,AURKB,FABP5,MYLK,SLC43A3,SLC1A6,TGM2,LDLR,HMMR,MARK1,XKR4,ADORA2A,GRIA4,RAPSN,CCNB1,RGCC,SQLE,PLS3,ATG16L2,MYO10,TMSB4X,DMPK,DYSF,TRP53INP2,STARD4,TNIK,HEG1,KIF22,PTP4A3,MYL12B,TMEM132A,F2R,HSPA4,CAMK2A,EHD4,PKP2,NPR3,H2BC23,RRS1,GABRE,KPNA2,MYD88,EDNRB,CRYAB,CYP51,KIFC5B,C1QTNF…
GO:BP	alcohol metabolic process	GO:0006066	true	4.00682	371	303	19	26944	4.55406	5.12129	DHRS3,DHCR24,FDPS,HMGCS2,ALDH1A1,LDLR,ALDH1A7,MSMO1,SQLE,MVD,DYSF,STARD4,EDNRB,LIPE,CYP51,ADH1,VLDLR,ALDH1A2,ALDH1A3
GO:BP	organic hydroxy compound metabolic process	GO:1901615	false	4.00006	580	303	24	26944	3.67962	4.13793	DHRS3,DHCR24,CYP26B1,FDPS,HMGCS2,ALDH1A1,LDLR,ALDH1A7,MSMO1,SQLE,MVD,DYSF,STARD4,EDNRB,LIPE,CYP51,PDE1B,ADH1,VLDLR,ALDH1A2,ATP8B1,DIO2,AGTR2,ALDH1A3
GO:BP	negative regulation of cellular process	GO:0048523	false	3.97915	5599	303	103	26944	1.63586	1.83961	GM33228,CD36,PRL2C2,ANKRD1,FABP4,RASL11B,EDN1,DHRS3,PDK4,HDAC9,TNC,SERPINE1,DHCR24,ANGPTL4,CYP26B1,CEMIP,IQGAP3,ZFP970,PBK,AURKB,FABP5,PTPRB,LDLR,NFIL3,TOP2A,PCGF5,VIPR2,LMCD1,FGL2,MARK1,ADORA2A,GRIA4,NLRC3,CCNB1,DUSP1,RGCC,LBH,HSPB6,TENT5C,EPHA7,TMSB4X,CISH,DYSF,TRP53INP2,HEG1,LINGO1,FLT1,FGFR2,TMEM132A,F2R,BCHE,NKD1,PKP2,NPR3,ARNT2,MYD88,CDKN2B,EDNRB,CRYAB,CYP51,PLXNB1,KALRN,MAP3K10,AQP1,IGTP,X…
GO:BP	cellular response to organic substance	GO:0071310	false	3.89624	2420	303	57	26944	2.09449	2.35537	NPAS4,RAMP1,CD36,ADCY1,ANKRD1,FABP4,EDN1,PDK4,HDAC9,TNC,SERPINE1,BCAR3,AGTR1B,CYP26B1,IQGAP3,HMGCS2,TGM2,LDLR,NFIL3,DUSP1,PDGFD,LBH,PTP4A3,FGFR2,CAMK2A,LOX,MYD88,EDNRB,AQP1,PDE1B,IGTP,ENPP1,ENTPD2,COL3A1,LSP1,EPHA4,ALDH1A2,IRF7,IFI207,IFI211,ITGB3,TGTP1,IFI204,KLF2,CD55,RAMP2,IFI203,PTGFR,USP18,CMPK2,AHSG,GM4951,IFI205,AGTR2,OAS2,IL1RL1,NPTX1
GO:BP	cell adhesion	GO:0007155	false	3.8483	1465	303	41	26944	2.48866	2.79863	PCDH10,CD36,ITGA8,LAMA5,TNC,SERPINE1,PCDH11X,MYH10,TGM2,FGL2,ADORA2A,NEXN,FBLIM1,DUSP1,RGCC,EPHA7,MYO10,DYSF,PKP2,FBLN7,PLXNB1,KIFC3,COL3A1,FLRT2,TGFBI,EPHA4,ADAM5,ECM2,COL6A6,ICOSL,LAMA4,ITGB3,NDNF,CD55,NEGR1,NAT8F3,COL6A3,CD34,COL15A1,COL5A3,APOD
GO:BP	MAPK cascade	GO:0000165	false	3.52005	758	303	27	26944	3.16748	3.56201	CD36,EDN1,GDF6,BCAR3,IQGAP3,PBK,DUSP1,PDGFD,ADRA1B,LBH,EPHA7,TNIK,FLT1,FGFR2,F2R,NKD1,MYD88,CRYAB,C1QTNF2,MAP3K10,GADD45B,MTURN,EPHA4,ITGB3,BMPER,SFRP4,KCNJ8
GO:BP	inflammatory response	GO:0006954	false	3.47744	811	303	28	26944	3.07013	3.45253	CD36,ADCY1,FABP4,TNC,SERPINE1,AGTR1B,CYP26B1,PBK,LDLR,ADORA2A,NLRC3,F2R,MYD88,EDNRB,IGTP,NUPR1,GGT5,IL16,METRNL,CMKLR1,PTGFR,TSPAN18,USP18,AHSG,KCNJ8,AGTR2,IL1RL1,APOD
GO:BP	regulation of defense response	GO:0031347	false	3.47744	811	303	28	26944	3.07013	3.45253	CD36,FABP4,TNC,SERPINE1,PBK,AURKB,LDLR,FGL2,ADORA2A,NLRC3,MYD88,EDNRB,IGTP,DTX3L,NUPR1,DHX58,IL16,METRNL,IRF7,IFI207,IFI211,IFI204,IFI203,USP18,AHSG,KCNJ8,IFI205,IL1RL1
GO:BP	sterol metabolic process	GO:0016125	false	3.46779	153	303	12	26944	6.97444	7.84314	DHCR24,CYP26B1,FDPS,HMGCS2,LDLR,MSMO1,SQLE,MVD,STARD4,LIPE,CYP51,VLDLR
GO:BP	positive regulation of developmental process	GO:0051094	false	3.28667	1480	303	40	26944	2.40335	2.7027	CD36,PRL2C2,EDN1,GDF6,SLC6A6,SERPINE1,AGTR1B,CYP26B1,IQGAP3,FDPS,TGM2,CCNB1,RGCC,LBH,HSPB6,TMSB4X,TNIK,FLT1,CDKN2B,CYP51,PLXNB1,CCBE1,KALRN,AQP1,IGTP,VLDLR,ASPA,MTURN,FLRT2,EPHA4,METRNL,ITGB3,BMPER,SFRP4,IFI204,RAMP2,CMKLR1,CD34,SYNDIG1,AGTR2
GO:BP	regulation of cell migration	GO:0030334	false	3.277	984	303	31	26944	2.80147	3.15041	PRL2C2,EDN1,HDAC9,LAMA5,TNC,SERPINE1,CEMIP,MYLK,NEXN,DUSP1,PDGFD,RGCC,TMSB4X,DYSF,FLT1,F2R,CAMK2A,PKP2,MYD88,PLXNB1,CCBE1,AQP1,COL3A1,FLRT2,EPHA4,IGSF10,LAMA4,ITGB3,BMPER,CMKLR1,APOD
GO:BP	muscle structure development	GO:0061061	false	3.25116	733	303	26	26944	3.1542	3.54707	PRL2C2,ANKRD1,ITGA8,EDN1,LAMA5,CYP26B1,MYOM1,MYH10,FDPS,MYLK,TMSB4X,DMPK,DYSF,HEG1,PKP2,LOX,EDNRB,PLEKHO1,CRYAB,COL3A1,NUPR1,PI16,RAMP2,TMEM204,KCNJ8,AGTR2
GO:BP	regulation of intracellular signal transduction	GO:1902531	false	3.23607	1722	303	44	26944	2.27216	2.55517	CD36,ANKRD1,EDN1,GDF6,BCAR3,IQGAP3,PBK,NET1,AURKB,TGM2,LMCD1,NLRC3,CCNB1,DUSP1,PDGFD,ADRA1B,LBH,EPHA7,SIPA1L2,TNIK,HEG1,PTP4A3,FLT1,FGFR2,F2R,NKD1,RRS1,MYD88,PLXNB1,C1QTNF2,MAP3K10,GADD45B,IGTP,PTPN13,COL3A1,NUPR1,RUNDC3A,MTURN,EPHA4,ARHGAP20,ITGB3,BMPER,SFRP4,CMKLR1
GO:BP	macromolecule localization	GO:0033036	false	3.07633	3092	303	65	26944	1.86936	2.1022	RAMP1,CD36,ANKRD1,FABP4,ITGA8,EDN1,LAMA5,INSC,ATP10A,DHCR24,SPAG5,MYOM1,CEMIP,MYH10,AURKB,FABP5,SLC43A3,LDLR,XKR4,ADORA2A,RAPSN,SQLE,ATG16L2,TMSB4X,DYSF,TRP53INP2,STARD4,TNIK,HEG1,PTP4A3,MYL12B,TMEM132A,F2R,HSPA4,CAMK2A,EHD4,PKP2,H2BC23,RRS1,KPNA2,EDNRB,CYP51,H2BC24,KALRN,IGTP,DTX3L,ENPP1,SPIRE2,RAB3IL1,VLDLR,LCP1,SH3KBP1,ATP8B1,PPP1R3C,STEAP3,ITGB3,BMPER,ARRDC4,RAMP2,TSPAN18,SYNDIG1,KCNJ8,AGTR2,…
GO:BP	cellular response to endogenous stimulus	GO:0071495	false	3.05428	1629	303	42	26944	2.2927	2.57827	NPAS4,RAMP1,CD36,ANKRD1,ITGA8,RASL11B,EDN1,PDK4,GDF6,HDAC9,TNC,BCAR3,AGTR1B,HMGCS2,TGM2,PDGFD,LBH,PTP4A3,FLT1,FGFR2,CAMK2A,EHD4,LOX,CDKN2B,CCBE1,AQP1,ENPP1,COL3A1,FLRT2,EPHA4,CDKN1C,ITGB3,BMPER,SFRP4,NDNF,KLF2,RAMP2,TMEM204,PTGFR,AHSG,AGTR2,ASPN
GO:CC	extracellular matrix	GO:0031012	true	12.0458	499	303	32	26995	5.71334	6.41283	LAMA5,TNC,SERPINE1,ANGPTL4,TGM2,FGL2,TINAGL1,LINGO1,FGFR2,LOX,FBLN7,CCBE1,ENTPD2,COL3A1,COL27A1,ADAMTS6,TGFBI,IL16,ECM2,COL6A6,COL23A1,LAMA4,BMPER,NDNF,MATN2,COL6A3,COL15A1,AHSG,OLFML2A,ANGPTL7,COL5A3,ASPN
GO:CC	external encapsulating structure	GO:0030312	false	11.997	501	303	32	26995	5.69053	6.38723	LAMA5,TNC,SERPINE1,ANGPTL4,TGM2,FGL2,TINAGL1,LINGO1,FGFR2,LOX,FBLN7,CCBE1,ENTPD2,COL3A1,COL27A1,ADAMTS6,TGFBI,IL16,ECM2,COL6A6,COL23A1,LAMA4,BMPER,NDNF,MATN2,COL6A3,COL15A1,AHSG,OLFML2A,ANGPTL7,COL5A3,ASPN
GO:CC	cell periphery	GO:0071944	false	11.0906	6862	303	138	26995	1.79172	2.01108	PCDH10,RAMP1,CD36,ADCY1,ITGA8,PREX2,LAMA5,TNC,SLC6A6,SERPINE1,AGTR1B,STBD1,INSC,ATP10A,ANGPTL4,GABRA3,PCDH11X,CEMIP,IQGAP3,OR5M3B,MYH10,FSCN1,MYLK,SLC43A3,SLC1A6,DGKH,TGM2,LDLR,VIPR2,FGL2,MARK1,XKR4,ADORA2A,GRIA4,RAPSN,NEXN,TINAGL1,FBLIM1,ADRA1B,PLS3,RELT,EPHA7,MYO10,CISH,DMPK,DYSF,PRC1,TNIK,CMYA5,HEG1,LINGO1,PTP4A3,FLT1,FGFR2,MYL12B,TMEM132A,F2R,BCHE,NKD1,CAMK2A,EHD4,PKP2,LOX,NPR3,TPM4,FBLN7,GAB…
GO:CC	collagen-containing extracellular matrix	GO:0062023	false	10.2575	371	303	26	26995	6.24367	7.00809	LAMA5,TNC,SERPINE1,ANGPTL4,TGM2,FGL2,TINAGL1,FGFR2,LOX,ENTPD2,COL3A1,COL27A1,TGFBI,IL16,ECM2,COL6A6,COL23A1,LAMA4,BMPER,MATN2,COL6A3,COL15A1,AHSG,ANGPTL7,COL5A3,ASPN
GO:CC	cytoplasm	GO:0005737	true	10.1967	11561	303	193	26995	1.48731	1.66941	LRRC39,CD36,ADCY1,PRL2C2,ANKRD1,FABP4,ITGA8,EDN1,PDK4,HDAC9,BCAR3,STBD1,INSC,ATP10A,DHCR24,MKI67,SPAG5,RCAN2,KIF11,CYP26B1,MYOM1,CEMIP,IQGAP3,HSPB7,NET1,MYH10,AURKB,FABP5,FDPS,FSCN1,HMGCS2,MYLK,ALDH1A1,SLC1A6,DGKH,TGM2,LDLR,LCLAT1,TOP2A,CDK15,GYG,HMMR,PCGF5,PCLAF,LMCD1,MARK1,CKAP2L,DLGAP5,NLRC3,RAPSN,NEXN,TAGLN,TINAGL1,FBLIM1,CCNB1,DUSP1,RGCC,ALDH1A7,MSMO1,NOVA1,ADRA1B,LBH,PFKFB3,SQLE,HSPB6,PLS3,…
GO:CC	cellular anatomical entity	GO:0110165	false	9.46948	22653	303	293	26995	1.15235	1.29343	PCDH10,NPAS4,LRRC39,RAMP1,CD36,ADCY1,PRL2C2,ANKRD1,FABP4,ITGA8,EDN1,DHRS3,PDK4,GDF6,HDAC9,PREX2,LAMA5,TNC,SLC6A6,SERPINE1,BCAR3,AGTR1B,STBD1,INSC,ATP10A,DHCR24,MKI67,SPAG5,RCAN2,KIF11,ANGPTL4,GABRA3,CYP26B1,MYOM1,BMP3,PCDH11X,CEMIP,IQGAP3,OR5M3B,ZFP970,PBK,HSPB7,NET1,MYH10,AURKB,FABP5,FDPS,FSCN1,MBD1,PTPRB,HMGCS2,MYLK,ALDH1A1,SLC43A3,SLC1A6,DGKH,TGM2,LDLR,PIMREG,CPB1,LCLAT1,NFIL3,TOP2A,CDK15,GYG,…
GO:CC	extracellular region	GO:0005576	false	8.79436	2554	303	69	26995	2.40696	2.70164	RAMP1,PRL2C2,EDN1,GDF6,LAMA5,TNC,SERPINE1,ANGPTL4,BMP3,CEMIP,FABP5,TGM2,LDLR,CPB1,FGL2,TINAGL1,PDGFD,HSPB6,LINGO1,GFOD1,BCHE,HSPA4,LOX,FBLN7,H2BC23,LIPE,CRYAB,C1QTNF2,CCBE1,H2BC24,AQP1,ENPP1,COL3A1,AMY1,VLDLR,COL27A1,FLRT2,ADAMTS6,TGFBI,IL16,ARSJ,ECM2,IGSF10,COL6A6,METRNL,PI16,COL23A1,LAMA4,BMPER,SFRP4,ARRDC4,C1QB,HTRA4,NDNF,MATN2,COL6A3,PTGFR,CD34,COL15A1,AHSG,OLFML2A,ANGPTL7,DLK1,COL5A3,XPNPEP2…
GO:CC	extracellular space	GO:0005615	false	7.09317	1836	303	53	26995	2.57184	2.88671	RAMP1,PRL2C2,EDN1,GDF6,LAMA5,TNC,SERPINE1,ANGPTL4,BMP3,FABP5,LDLR,CPB1,FGL2,TINAGL1,PDGFD,LINGO1,BCHE,HSPA4,LOX,FBLN7,H2BC23,LIPE,C1QTNF2,CCBE1,H2BC24,AQP1,ENPP1,COL3A1,AMY1,VLDLR,COL27A1,FLRT2,TGFBI,IL16,METRNL,PI16,COL23A1,BMPER,SFRP4,C1QB,NDNF,MATN2,COL6A3,COL15A1,AHSG,OLFML2A,ANGPTL7,DLK1,COL5A3,XPNPEP2,IL1RL1,APOD,ASPN
GO:CC	collagen trimer	GO:0005581	true	5.91936	85	303	11	26995	11.5296	12.9412	LOX,C1QTNF2,CCBE1,COL3A1,COL27A1,COL6A6,COL23A1,C1QB,COL6A3,COL15A1,COL5A3
GO:CC	plasma membrane region	GO:0098590	false	3.6646	1408	303	38	26995	2.40448	2.69886	CD36,ADCY1,ITGA8,SLC6A6,GABRA3,MYH10,FSCN1,MYLK,SLC43A3,SLC1A6,LDLR,ADORA2A,GRIA4,RAPSN,ADRA1B,EPHA7,MYO10,TNIK,F2R,CAMK2A,GABRE,LIPE,PLEKHO1,CRYAB,HIP1,AQP1,ENTPD2,SPIRE2,EPHA4,LCP1,ATP8B1,DNM1,GAP43,ITGB3,CD55,CD34,SYNDIG1,KCNJ8
GO:CC	plasma membrane	GO:0005886	false	3.53478	6367	303	109	26995	1.52522	1.71195	PCDH10,RAMP1,CD36,ADCY1,ITGA8,PREX2,SLC6A6,AGTR1B,STBD1,INSC,ATP10A,GABRA3,PCDH11X,CEMIP,IQGAP3,OR5M3B,MYH10,FSCN1,MYLK,SLC43A3,SLC1A6,DGKH,TGM2,LDLR,VIPR2,MARK1,XKR4,ADORA2A,GRIA4,RAPSN,NEXN,ADRA1B,PLS3,RELT,EPHA7,MYO10,CISH,DMPK,DYSF,PRC1,TNIK,CMYA5,HEG1,LINGO1,PTP4A3,FLT1,FGFR2,TMEM132A,F2R,BCHE,NKD1,CAMK2A,EHD4,PKP2,NPR3,GABRE,MYD88,EDNRB,LIPE,PLEKHO1,CRYAB,PLXNB1,SAMD10,HIP1,AQP1,GPR176,ENPP…
GO:CC	cytoskeleton	GO:0005856	true	3.39266	2373	303	53	26995	1.98984	2.23346	SPAG5,KIF11,MYOM1,HSPB7,MYH10,AURKB,FSCN1,MYLK,SLC1A6,DGKH,TOP2A,HMMR,PCGF5,PCLAF,MARK1,CKAP2L,DLGAP5,ADORA2A,NLRC3,RAPSN,NEXN,FBLIM1,CCNB1,RGCC,PLS3,TEDC1,TENT5C,MYO10,TMSB4X,DYSF,PRC1,TNIK,KIF22,SPECC1,FLT1,MYL12B,CCNB2,PKP2,TPM4,LUZP1,MTUS2,CRYAB,KIFC5B,KALRN,KIFC3,PTPN13,SPIRE2,PPL,LCP1,ARSJ,SH3KBP1,DNM1,MYLIP
GO:CC	postsynaptic membrane	GO:0045211	true	3.29372	332	303	16	26995	4.29361	4.81928	ADCY1,ITGA8,SLC6A6,GABRA3,SLC1A6,ADORA2A,GRIA4,RAPSN,EPHA7,F2R,CAMK2A,GABRE,HIP1,EPHA4,ITGB3,SYNDIG1
REAC	Signaling by Retinoic Acid	REAC:R-MMU-5362517	false	3.62786	41	157	8	8405	10.4459	19.5122	DHRS3,PDK4,CYP26B1,FABP5,ALDH1A1,ADH1,ALDH1A2,ALDH1A3
REAC	RA biosynthesis pathway	REAC:R-MMU-5365859	false	3.39316	20	157	6	8405	16.0605	30	DHRS3,CYP26B1,ALDH1A1,ADH1,ALDH1A2,ALDH1A3
REAC	Collagen chain trimerization	REAC:R-MMU-8948216	false	3.08609	34	157	7	8405	11.0219	20.5882	COL3A1,COL27A1,COL6A6,COL23A1,COL6A3,COL15A1,COL5A3
WP	Cholesterol biosynthesis	WP:WP103	false	3.26856	15	100	5	4496	14.9867	33.3333	FDPS,MSMO1,SQLE,MVD,CYP51
WP	Cholesterol metabolism with Bloch and Kandutsch Russell pathways	WP:WP4346	false	3.18093	52	100	8	4496	6.91692	15.3846	DHCR24,FDPS,HMGCS2,MSMO1,SQLE,MVD,CYP51,MYLIP
WP	Retinol metabolism	WP:WP1259	false	3.08956	39	100	7	4496	8.06974	17.9487	CD36,DHRS3,CYP26B1,ALDH1A1,ADH1,ALDH1A2,ALDH1A3
