# Supplementary material for: Early-phase impact of obesity-associated stress on murine vascular smooth muscle cells depends on EGFR and sex
Source: Commun Biol. 2025 Dec 22;8:1834. doi: 10.1038/s42003-025-09416-7 (PMC12749158; doi:10.1038/s42003-025-09416-7)
Supplement: Supplementary file 18 — Supplementary Data 16 [file 42003_2025_9416_MOESM18_ESM.xlsx]

## Sheet: MasterFile_VSMC
1	2	3	4	5	6	7	8	9	10	11	12	13	14	15	16	17	18	19	20	21	22	23	24	25	26	55	56	57	58	59	60	61	62	63	64	65	66	67	68	69	70	71	72	73	74	75	76	77	78
					WT
			Considered		WT
			for analysis ?		HG+FFS							AII+NA							all
gene	geneID	bioType	WT	KO	DESeq2 log2FC	DESeq2 log2FC SE	DESeq2 FDR	edgeR log2FC	edgeR FDR	Differentially expressed? (0/1)	max(mean(FPMcontrol), mean(FPMtreatment))	DESeq2 log2FC	DESeq2 log2FC SE	DESeq2 FDR	edgeR log2FC	edgeR FDR	Differentially expressed? (0/1)	max(mean(FPMcontrol), mean(FPMtreatment))	DESeq2 log2FC	DESeq2 log2FC SE	DESeq2 FDR	edgeR log2FC	edgeR FDR	Differentially expressed? (0/1)	max(mean(FPMcontrol), mean(FPMtreatment))	FPM_WT_Con_24h_M5101	FPM_WT_Con_24h_M5105	FPM_WT_Con_24h_M5109	FPM_WT_Con_24h_M5113	FPM_WT_HG.FFS_24h_M5102	FPM_WT_HG.FFS_24h_M5106	FPM_WT_HG.FFS_24h_M5110	FPM_WT_HG.FFS_24h_M5114	FPM_WT_AII.NA_24h_M5103	FPM_WT_AII.NA_24h_M5107	FPM_WT_AII.NA_24h_M5111	FPM_WT_AII.NA_24h_M5115	FPM_WT_all_24h_M5104	FPM_WT_all_24h_M5108	FPM_WT_all_24h_M5112	FPM_WT_all_24h_M5116	FPM_WT_Con_48h_M5501	FPM_WT_Con_48h_M5505	FPM_WT_Con_48h_M5509	FPM_WT_Con_48h_M5513	FPM_WT_HG.FFS_48h_M5502	FPM_WT_HG.FFS_48h_M5506	FPM_WT_HG.FFS_48h_M5510	FPM_WT_HG.FFS_48h_M5514
0610005C13Rik	ENSMUSG00000109644	lncRNA	1	1	-0.6	0.37	0.913548	-0.62	0.649086	0	0.8	-0.26	0.36	0.999965	-0.29	0.986116	0	0.8	-0.92	0.39	0.160916	-0.93	0.106486	0	0.8	0	1	1	1	0	1	1	0	1	1	0	1	0	0	0	1	1	0	0	1	1	1	1	0
0610009B22Rik	ENSMUSG00000007777	protein_coding	1	1	-0.14	0.13	0.997607	-0.13	0.912807	0	16	-0.05	0.13	0.999965	-0.05	0.997226	0	16	-0.06	0.13	0.905933	-0.06	0.884273	0	16	18	15	18	13	16	11	17	14	16	13	19	13	14	13	19	14	17	14	17	11	16	12	16	15
0610009E02Rik	ENSMUSG00000086714	lncRNA	1	1	0.2	0.43	0.997607	0.2	0.967543	0	0.8	-0.23	0.45	0.999965	-0.24	0.995306	0	0.5	0.11	0.44	0.957181	0.13	0.92085	0	0.8	1	0	0	1	1	1	0	1	0	0	0	0	1	1	1	0	0	1	1	0	1	1	1	1
0610009L18Rik	ENSMUSG00000043644	lncRNA	1	1	-0.08	0.18	0.997607	-0.07	0.975853	0	3.2	0.32	0.18	0.934747	0.31	0.845936	0	4	-0.02	0.18	0.981103	-0.02	0.973833	0	3.2	3	3	4	3	3	4	3	3	4	5	3	4	2	4	3	4	2	4	3	3	4	3	3	4
0610010K14Rik	ENSMUSG00000020831	protein_coding	1	1	0.01	0.32	0.99823	0	0.998502	0	1	0.21	0.32	0.999965	0.19	0.990672	0	1	0.01	0.32	0.993351	0	0.997333	0	1	1	1	1	1	1	1	1	1	1	1	1	1	1	1	1	1	1	1	1	1	0	1	1	1
0610012G03Rik	ENSMUSG00000107002	protein_coding	1	1	-0.16	0.14	0.997607	-0.16	0.899431	0	56.2	0.08	0.14	0.999965	0.08	0.995306	0	59.2	-0.11	0.14	0.810391	-0.11	0.774578	0	56.2	58	60	56	51	59	49	44	52	63	53	62	59	47	57	51	54	60	70	50	58	62	52	48	69
0610030E20Rik	ENSMUSG00000058706	protein_coding	1	1	0.01	0.13	0.997607	0.02	0.993373	0	19.5	0.02	0.13	0.999965	0.01	0.998517	0	19.5	0.08	0.13	0.860761	0.08	0.840005	0	20.2	13	17	19	29	13	21	21	23	17	18	17	25	16	19	19	27	17	13	19	25	15	19	21	18
0610038B21Rik	ENSMUSG00000097882	lncRNA	1	1	-0.48	0.32	0.942804	-0.49	0.689764	0	1	-0.38	0.32	0.999965	-0.39	0.928743	0	1	-0.71	0.33	0.224789	-0.69	0.157288	0	1	1	1	1	1	1	1	1	1	1	1	1	1	1	1	1	0	1	1	1	1	0	0	0	1
0610039K10Rik	ENSMUSG00000058812	lncRNA	1	1	-0.02	0.65	0.99823	-0.03	0.997242	0	0	0.78	0.62	NA	0.8	0.897857	0	0.2	0.68	0.62	NA	0.64	0.59951	0	0	0	0	0	0	0	0	0	0	0	0	1	0	0	0	0	0	0	0	0	0	0	0	0	0
0610040B10Rik	ENSMUSG00000089889	lncRNA	1	1	-0.45	0.23	0.751245	-0.42	0.631242	0	1.8	0.1	0.22	0.999965	0.1	0.996471	0	2	-0.01	0.22	0.994078	-0.01	0.99262	0	1.8	2	2	1	2	2	2	1	1	2	2	2	2	2	2	1	2	2	3	1	1	2	2	1	2
0610043K17Rik	ENSMUSG00000087361	lncRNA	1	1	0.58	0.42	0.977248	0.57	0.791947	0	0.5	0.68	0.43	0.978089	0.65	0.834378	0	0.8	0.49	0.43	0.650954	0.49	0.549585	0	0.5	0	0	0	0	0	1	1	0	1	1	0	1	0	1	0	1	0	0	0	1	0	1	0	0
1010001B22Rik	ENSMUSG00000097863	lncRNA	1	1	-0.22	0.44	0.997607	-0.25	0.955127	0	0.2	0.1	0.44	0.999965	0.08	0.997226	0	0.2	-0.96	0.48	0.284964	-0.97	0.235402	0	0.2	0	0	1	0	0	0	1	0	0	0	1	0	0	0	0	0	0	0	0	1	0	0	1	1
1110002E22Rik	ENSMUSG00000090066	protein_coding	1	1	0.34	0.66	0.997607	0.45	0.949452	0	0	1.13	0.64	0.934747	1.15	0.793386	0	0	1.52	0.63	0.150012	1.53	0.109462	0	0.5	0	0	0	0	0	0	0	0	0	0	0	0	1	0	0	1	0	0	0	0	1	0	0	0
1110002L01Rik	ENSMUSG00000071456	lncRNA	1	1	-0.08	0.24	0.997607	-0.07	0.983664	0	3.2	0.24	0.24	0.999965	0.23	0.98556	0	3.5	0.04	0.24	0.971827	0.04	0.97016	0	3.2	2	4	3	4	2	4	3	3	3	5	3	3	3	3	3	3	3	1	2	3	2	3	4	2
1110002O04Rik	ENSMUSG00000102531	lncRNA	1	1	0.33	0.55	0.997607	0.02	0.997242	0	0.5	0.65	0.54	0.999965	0.35	0.990027	0	0.5	1.11	0.53	0.256725	0.75	0.424778	0	0.8	0	0	1	0	0	1	1	0	0	0	1	1	0	1	1	1	1	0	2	0	0	0	1	1
1110004F10Rik	ENSMUSG00000030663	protein_coding	1	1	-0.12	0.08	0.938993	-0.11	0.854225	0	110.2	0.04	0.08	0.999965	0.03	0.997226	0	112.5	-0.04	0.08	0.873045	-0.04	0.864911	0	110.2	126	101	110	104	116	88	104	100	116	98	126	110	111	99	107	110	133	126	131	117	117	115	118	125
1110006O24Rik	ENSMUSG00000107121	lncRNA	1	1	-0.09	0.27	0.997607	-0.08	0.983664	0	1.2	0.23	0.26	0.999965	0.25	0.980817	0	1.5	-0.03	0.27	0.982695	-0.01	0.99273	0	1.2	1	2	1	1	1	1	1	1	2	2	1	1	2	1	1	1	2	2	1	1	1	1	1	1
1110013H19Rik	ENSMUSG00000116164	lncRNA	1	1	-0.22	0.29	0.997607	-0.22	0.929617	0	1.2	-0.25	0.29	0.999965	-0.28	0.980015	0	1.2	-0.14	0.29	0.900152	-0.15	0.852623	0	1.2	1	1	2	1	1	2	1	0	1	1	1	1	1	2	1	1	1	1	2	1	1	1	1	0
1110017D15Rik	ENSMUSG00000028441	protein_coding	1	1	0.82	0.68	0.997607	0.82	0.85073	0	0	1	0.68	0.999965	0.88	0.928743	0	0	1.11	0.68	NA	1.13	0.297115	0	0.2	0	0	0	0	0	0	0	0	0	0	0	0	0	1	0	0	0	0	0	0	1	0	0	0
1110018N20Rik	ENSMUSG00000085151	lncRNA	1	1	-0.08	0.47	0.997607	-0.16	0.975853	0	0	0.4	0.46	0.999965	0.34	0.986116	0	0.2	0.31	0.47	0.8396	0.34	0.72954	0	0.2	0	0	0	0	0	0	0	0	0	0	0	1	0	0	1	0	0	0	0	0	0	0	0	1
1110019D14Rik	ENSMUSG00000097616	lncRNA	1	1	0.05	0.18	0.997607	0.05	0.980704	0	4	-0.14	0.18	0.999965	-0.15	0.986116	0	4	-0.22	0.18	0.623905	-0.22	0.572088	0	4	4	4	4	4	5	3	4	4	5	4	2	3	4	3	3	4	3	3	3	3	4	4	3	4
1110020A21Rik	ENSMUSG00000097047	lncRNA	0	1	NA	NA	NA	NA	NA	NA	NA	NA	NA	NA	NA	NA	NA	NA	NA	NA	NA	NA	NA	NA	NA	NA	NA	NA	NA	NA	NA	NA	NA	NA	NA	NA	NA	NA	NA	NA	NA	NA	NA	NA	NA	NA	NA	NA	NA
1110025M09Rik	ENSMUSG00000103520	TEC	1	1	0.1	0.26	0.997607	0.1	0.975853	0	1	0.12	0.27	0.999965	0.1	0.996471	0	1	0	0.27	0.999696	-0.02	0.985563	0	1	1	1	1	1	1	1	1	1	1	1	1	1	1	1	1	1	1	1	1	0	1	1	1	1
1110032A03Rik	ENSMUSG00000037971	protein_coding	1	1	-0.1	0.1	0.997607	-0.1	0.922441	0	22.2	-0.05	0.1	0.999965	-0.06	0.995661	0	22.2	-0.2	0.1	0.307683	-0.2	0.332203	0	22.2	29	20	20	20	22	19	21	19	27	18	22	18	21	20	19	16	25	24	20	18	19	20	19	21
1110035H17Rik	ENSMUSG00000099098	lncRNA	1	1	-0.59	0.57	0.997607	-0.53	0.912669	0	0	0.38	0.54	0.999965	0.39	0.986116	0	0.2	0.75	0.53	0.526948	0.71	0.433451	0	0.5	0	0	0	0	0	0	0	0	0	0	1	0	1	0	0	1	0	0	0	0	0	0	0	0
1110038B12Rik	ENSMUSG00000092203	lncRNA	1	1	-0.22	0.15	0.953085	-0.21	0.820383	0	64	-0.14	0.15	0.999965	-0.15	0.980015	0	64	-0.2	0.15	0.570325	-0.2	0.536203	0	64	66	68	80	42	61	56	61	40	59	54	81	37	50	74	63	36	41	56	57	33	34	48	48	38
1110038F14Rik	ENSMUSG00000063236	protein_coding	1	1	-0.06	0.14	0.997607	-0.06	0.975738	0	29.8	0.17	0.14	0.999965	0.17	0.958438	0	33.8	0.04	0.14	0.947744	0.04	0.936253	0	30.5	36	28	31	24	37	23	27	28	40	28	33	34	32	32	29	29	38	44	29	29	35	31	29	40
1110046J04Rik	ENSMUSG00000085457	lncRNA	1	1	-0.25	0.19	0.994254	-0.24	0.878241	0	9.2	-0.1	0.19	0.999965	-0.1	0.995306	0	9.2	-0.14	0.19	0.815559	-0.14	0.786792	0	9.2	9	11	8	9	8	7	8	7	10	6	9	9	7	10	8	9	8	12	10	10	6	9	8	13
1110059E24Rik	ENSMUSG00000035171	protein_coding	1	1	-0.1	0.12	0.997607	-0.09	0.93952	0	21	-0.06	0.12	0.999965	-0.07	0.995306	0	21	-0.03	0.12	0.949977	-0.03	0.937924	0	21	23	22	20	19	24	18	20	17	22	20	20	19	19	22	18	23	18	26	20	19	19	23	21	23
1110059G10Rik	ENSMUSG00000032551	protein_coding	1	1	-0.01	0.14	0.997607	-0.01	0.997242	0	15.5	0	0.14	0.999965	-0.01	0.998517	0	15.8	-0.09	0.14	0.860105	-0.09	0.830885	0	15.5	19	16	13	14	20	13	13	15	21	14	12	16	15	16	12	14	15	21	12	10	17	14	13	17
1110065P20Rik	ENSMUSG00000078570	protein_coding	1	1	-0.06	0.16	0.997607	-0.05	0.980704	0	21	0.18	0.16	0.999965	0.17	0.979047	0	23.8	0.15	0.16	0.740086	0.15	0.709538	0	23	23	21	22	18	24	18	16	24	27	21	23	24	21	24	23	24	30	28	20	20	29	21	20	30
1190005I06Rik	ENSMUSG00000043687	protein_coding	1	1	1.17	0.76	0.944562	1.01	0.807021	0	0	0.4	0.8	NA	0.21	0.997226	0	0	0.71	0.79	NA	0.63	0.732447	0	0	0	0	0	0	0	0	0	0	0	0	0	0	0	0	0	0	0	0	0	0	0	0	0	1
1190007I07Rik	ENSMUSG00000063320	protein_coding	1	1	-0.17	0.16	0.997607	-0.17	0.909195	0	5.2	0.24	0.16	0.999965	0.23	0.931695	0	6.2	-0.09	0.16	0.876227	-0.1	0.845378	0	5.2	5	6	5	5	5	5	5	4	6	5	8	6	4	5	4	6	5	7	6	6	6	5	5	5
1200007C13Rik	ENSMUSG00000087684	lncRNA	1	1	-0.32	0.41	0.997607	-0.31	0.940273	0	1	0.77	0.39	0.849873	0.71	0.791791	0	1.2	0.31	0.4	0.803668	0.28	0.794949	0	1.2	1	1	1	1	1	0	1	1	1	2	1	1	2	1	1	1	1	1	1	1	1	1	1	1
1300002E11Rik	ENSMUSG00000097290	lncRNA	1	1	0.06	0.17	0.997607	0.07	0.975853	0	5	-0.11	0.17	0.999965	-0.11	0.990672	0	4.8	-0.15	0.17	0.761333	-0.15	0.733165	0	4.8	5	4	4	6	5	4	5	6	4	5	3	5	4	5	3	5	4	6	5	4	5	5	5	6
1300014J16Rik	ENSMUSG00000112545	lncRNA	1	1	0.38	0.39	0.997607	0.4	0.892027	0	0.8	0.3	0.39	0.999965	0.33	0.986116	0	0.8	0.01	0.4	0.997447	0.01	0.992153	0	0.5	0	1	1	0	0	1	1	1	0	1	1	1	0	0	1	1	1	1	0	1	0	1	1	0
1500002C15Rik	ENSMUSG00000096221	lncRNA	1	1	-0.07	0.19	0.997607	-0.06	0.977028	0	2	0.1	0.19	0.999965	0.08	0.996471	0	2	-0.11	0.19	0.873784	-0.12	0.823216	0	2	2	2	1	3	2	2	1	3	2	3	1	2	2	2	1	2	2	3	1	3	2	2	1	2
1500002F19Rik	ENSMUSG00000097595	lncRNA	1	1	-0.31	0.3	0.997607	-0.31	0.878241	0	1	-0.1	0.3	0.999965	-0.1	0.997017	0	1	-0.5	0.31	0.45277	-0.51	0.310118	0	1	1	1	1	1	1	1	1	1	1	1	1	1	1	1	1	1	1	1	0	0	1	1	0	1
1500004A13Rik	ENSMUSG00000098912	lncRNA	1	1	0.24	0.17	0.973389	0.25	0.820865	0	4.8	0.15	0.18	0.999965	0.14	0.986116	0	4.2	0.14	0.18	0.789425	0.14	0.762617	0	4.2	3	4	4	4	3	5	4	7	4	5	3	5	5	4	4	4	3	4	3	4	3	4	4	4
1500009L16Rik	ENSMUSG00000087651	protein_coding	1	1	-0.43	0.21	0.720544	-0.42	0.5958	0	2.8	-0.03	0.21	0.999965	-0.01	0.998517	0	3	-0.5	0.22	0.175589	-0.5	0.171834	0	2.8	4	3	2	2	3	2	2	1	3	6	2	1	3	3	2	1	3	4	3	2	3	4	2	2
1500011B03Rik	ENSMUSG00000072694	protein_coding	1	1	0.04	0.12	0.997607	0.04	0.977028	0	19	0.03	0.12	0.999965	0.02	0.997226	0	18.5	0.1	0.12	0.789425	0.09	0.764421	0	19.5	21	16	16	19	23	15	16	22	22	16	16	20	19	18	17	24	22	19	14	19	20	18	15	28
1500015A07Rik	ENSMUSG00000098702	lncRNA	1	1	0	0.22	0.999509	0.01	0.997242	0	2.8	-0.04	0.23	0.999965	-0.05	0.997226	0	2.5	-0.34	0.23	0.508079	-0.32	0.502746	0	2.5	2	2	3	3	2	3	3	3	3	2	3	2	2	2	3	2	2	3	3	2	1	3	3	2
1500026H17Rik	ENSMUSG00000097383	lncRNA	1	1	-0.6	0.79	0.997607	-0.66	0.901748	0	0	-0.49	0.79	NA	-0.44	0.988994	0	0	-1.35	0.83	NA	-1.32	0.324375	0	0	0	0	0	0	0	0	0	0	0	0	0	0	0	0	0	0	0	0	0	0	0	0	0	0
1520401A03Rik	ENSMUSG00000043747	protein_coding	0	1	NA	NA	NA	NA	NA	NA	NA	NA	NA	NA	NA	NA	NA	NA	NA	NA	NA	NA	NA	NA	NA	NA	NA	NA	NA	NA	NA	NA	NA	NA	NA	NA	NA	NA	NA	NA	NA	NA	NA	NA	NA	NA	NA	NA	NA
1600012H06Rik	ENSMUSG00000050088	protein_coding	1	1	-0.01	0.09	0.997607	-0.01	0.995968	0	63.5	-0.1	0.09	0.999965	-0.11	0.978318	0	63.2	-0.05	0.09	0.867461	-0.05	0.853574	0	63.2	65	57	76	55	58	59	82	55	57	55	73	50	52	55	82	59	50	60	75	57	54	60	88	51
1600014C10Rik	ENSMUSG00000054676	protein_coding	1	1	0	0.11	0.99823	0	0.998502	0	34.2	0.07	0.11	0.999965	0.06	0.995661	0	35.2	0.08	0.11	0.818082	0.08	0.792656	0	35.8	38	35	34	30	38	34	36	28	33	39	39	30	38	36	38	31	41	30	30	30	40	27	32	28
1600020E01Rik	ENSMUSG00000097048	lncRNA	1	1	0.06	0.12	0.997607	0.07	0.964429	0	12.5	0.18	0.12	0.999965	0.17	0.939037	0	13.5	0.04	0.12	0.932058	0.04	0.919318	0	12.5	11	13	12	12	12	13	12	13	11	16	14	13	10	15	12	13	13	16	12	11	12	15	10	14
1600023N17Rik	ENSMUSG00000104986	TEC	1	1	0.05	0.6	0.997607	0.06	0.993373	0	0	-0.16	0.62	0.999965	-0.17	0.997226	0	0	-0.7	0.65	NA	-0.71	0.579169	0	0	0	0	0	0	0	0	0	0	0	0	0	0	0	0	0	0	0	0	0	0	1	0	0	0
1700001G11Rik	ENSMUSG00000085984	lncRNA	1	1	-0.43	0.46	0.997607	-0.39	0.911533	0	0.8	0.04	0.45	0.999965	0.04	0.997226	0	0.8	-0.6	0.47	0.590951	-0.57	0.513038	0	0.8	0	1	1	1	0	0	0	0	0	1	1	1	0	0	0	0	0	0	0	0	0	0	0	1
1700001G17Rik	ENSMUSG00000103746	TEC	1	1	0.3	0.48	0.997607	0.36	0.92708	0	0.2	0.21	0.49	0.999965	0.24	0.995306	0	0.2	0.35	0.49	0.822993	0.35	0.744342	0	0.2	0	1	0	0	0	0	1	0	0	0	0	0	0	0	0	0	0	0	0	0	0	0	1	0
1700001K19Rik	ENSMUSG00000056508	protein_coding	1	1	0.24	0.29	0.997607	0.24	0.929159	0	1.5	0.28	0.29	0.999965	0.28	0.986116	0	1.5	0.23	0.29	0.797521	0.23	0.758803	0	1.8	1	2	1	2	1	2	1	2	2	1	2	1	2	1	2	2	1	1	2	2	1	2	2	1
1700001K23Rik	ENSMUSG00000118314	lncRNA	1	1	-0.15	0.38	0.997607	-0.15	0.967543	0	0.8	-0.46	0.39	0.999965	-0.47	0.908321	0	0.8	-0.59	0.4	0.498296	-0.62	0.30657	0	0.8	0	1	1	1	0	1	1	1	0	1	0	0	0	0	0	1	0	0	0	0	0	1	0	0
1700001L05Rik	ENSMUSG00000075511	lncRNA	1	1	0.1	0.22	0.997607	0.15	0.949982	0	4.5	0.2	0.22	0.999965	0.21	0.986116	0	4.5	-0.04	0.23	0.970416	-0.01	0.987266	0	4	4	3	6	3	4	3	9	2	4	5	7	2	5	3	6	2	3	2	5	2	3	4	5	2
1700001L19Rik	ENSMUSG00000021534	protein_coding	1	0	-0.22	0.54	0.997607	-0.22	0.967543	0	0	-0.12	0.54	NA	-0.1	0.997226	0	0	-1.26	0.62	NA	-1.22	0.178974	0	0	0	0	0	0	0	0	0	0	0	0	0	0	0	0	0	0	0	0	0	0	0	0	0	1
1700001O22Rik	ENSMUSG00000044320	protein_coding	0	1	NA	NA	NA	NA	NA	NA	NA	NA	NA	NA	NA	NA	NA	NA	NA	NA	NA	NA	NA	NA	NA	NA	NA	NA	NA	NA	NA	NA	NA	NA	NA	NA	NA	NA	NA	NA	NA	NA	NA	NA	NA	NA	NA	NA	NA
1700003E16Rik	ENSMUSG00000030030	protein_coding	1	1	0.02	0.2	0.997607	0.02	0.993373	0	4.5	-0.15	0.2	0.999965	-0.15	0.986609	0	4.5	-0.25	0.2	0.611531	-0.24	0.598111	0	4.5	4	4	6	4	4	4	5	5	3	4	6	4	4	3	6	4	5	4	5	6	4	4	4	6
1700003F12Rik	ENSMUSG00000038523	protein_coding	1	1	-0.59	0.41	0.961094	-0.38	0.901748	0	1.2	-0.35	0.41	0.999965	-0.24	0.990672	0	1.2	0.04	0.4	0.985986	0.02	0.988615	0	1.2	3	1	0	1	3	1	0	0	3	1	0	0	3	1	1	0	3	2	1	0	2	1	0	0
1700003M07Rik	ENSMUSG00000085389	lncRNA	1	1	0.01	0.25	0.99808	-0.04	0.991787	0	2.5	-0.2	0.26	0.999965	-0.18	0.988994	0	2.5	-0.26	0.26	0.712675	-0.22	0.723332	0	2.5	4	2	3	1	3	2	3	1	4	2	3	1	4	2	3	1	4	1	4	1	5	1	4	1
1700006J14Rik	ENSMUSG00000034764	lncRNA	1	0	-0.44	0.63	0.997607	-0.37	0.949385	0	0	-0.3	0.63	0.999965	-0.27	0.996045	0	0	-0.51	0.64	NA	-0.4	0.793332	0	0	0	0	0	0	0	0	0	0	0	0	0	0	0	0	0	0	0	0	0	0	0	0	0	0
1700007J10Rik	ENSMUSG00000086330	lncRNA	1	1	-0.02	0.4	0.99764	-0.02	0.997242	0	1.2	-0.27	0.4	0.999965	-0.29	0.986609	0	1.2	0.3	0.4	0.804649	0.28	0.762617	0	1.5	1	2	1	1	0	2	1	1	1	1	1	1	1	2	1	2	1	0	1	1	1	1	1	0
1700007L15Rik	ENSMUSG00000097318	lncRNA	1	1	0.16	0.34	0.997607	0.14	0.971003	0	1	0.32	0.34	0.999965	0.32	0.980015	0	1	0.09	0.34	0.956166	0.04	0.974567	0	1	1	1	1	1	1	1	1	1	2	0	1	1	1	1	1	1	1	1	0	1	1	1	1	1
1700008J07Rik	ENSMUSG00000101225	lncRNA	1	1	0.07	0.27	0.997607	0.06	0.985225	0	1.5	0	0.28	0.999965	-0.03	0.997226	0	1.2	-0.21	0.28	0.810513	-0.21	0.761955	0	1.2	1	1	1	2	1	2	1	2	1	2	1	1	1	1	1	2	1	1	1	1	1	1	1	2
1700008O03Rik	ENSMUSG00000008028	protein_coding	1	1	0.29	0.6	0.997607	0.22	0.971818	0	0	0.82	0.59	0.999965	0.75	0.891216	0	0	-0.15	0.63	NA	-0.12	0.953525	0	0	0	0	0	0	0	0	0	0	0	0	0	0	0	0	0	0	0	0	0	0	0	0	0	0
1700009N14Rik	ENSMUSG00000028287	protein_coding	0	1	NA	NA	NA	NA	NA	NA	NA	NA	NA	NA	NA	NA	NA	NA	NA	NA	NA	NA	NA	NA	NA	NA	NA	NA	NA	NA	NA	NA	NA	NA	NA	NA	NA	NA	NA	NA	NA	NA	NA	NA	NA	NA	NA	NA	NA
1700010I14Rik	ENSMUSG00000023873	protein_coding	1	1	0.29	0.23	0.997607	0.29	0.853084	0	1.8	0.14	0.24	0.999965	0.1	0.996471	0	1.8	0.05	0.24	0.965781	0.03	0.968535	0	1.8	2	1	3	1	2	1	3	1	2	2	2	1	2	1	3	1	1	1	2	1	2	1	3	1
1700012B09Rik	ENSMUSG00000031927	protein_coding	1	1	-0.16	0.4	0.997607	0.02	0.997242	0	0.5	0.03	0.4	0.999965	0.16	0.996471	0	0.5	0.37	0.39	0.733071	0.42	0.558542	0	0.5	0	1	1	0	0	1	1	0	0	1	1	0	0	1	1	0	0	1	1	0	0	1	1	0
1700016A09Rik	ENSMUSG00000102737	TEC	1	1	-0.35	0.61	0.997607	-0.31	0.967543	0	0	0.56	0.58	0.999965	0.68	0.958438	0	0.2	0.4	0.59	0.836917	0.56	0.669045	0	0.2	0	0	0	0	0	0	0	0	1	0	0	0	1	0	0	0	0	0	1	0	0	0	0	0
1700017B05Rik	ENSMUSG00000032300	protein_coding	1	1	0.16	0.15	0.997607	0.16	0.901748	0	39.8	-0.14	0.16	0.999965	-0.14	0.986116	0	35.2	0.11	0.16	0.825261	0.11	0.792736	0	38.5	34	35	36	36	45	42	36	36	30	32	40	26	56	34	36	28	35	40	35	33	34	52	34	27
1700018A04Rik	ENSMUSG00000038408	lncRNA	1	1	-0.34	0.44	0.997607	-0.32	0.923247	0	0.2	-0.17	0.44	0.999965	-0.14	0.997226	0	0.5	-0.58	0.46	0.60526	-0.51	0.531983	0	0.2	1	0	0	0	0	0	0	0	1	1	0	0	0	0	1	0	1	0	0	0	0	0	0	0
1700018L02Rik	ENSMUSG00000100075	lncRNA	1	1	-0.19	0.39	0.997607	-0.2	0.95884	0	0.8	-0.49	0.4	0.999965	-0.52	0.933074	0	0.8	0.07	0.39	0.970083	0.07	0.95211	0	0.8	1	0	1	1	0	0	1	0	1	0	0	0	1	0	1	1	0	0	1	1	0	0	0	1
1700019D03Rik	ENSMUSG00000043629	protein_coding	1	1	0.83	0.6	0.973389	0.79	0.796012	0	0	1.23	0.59	0.768326	1.14	0.596077	0	0.2	0.62	0.62	NA	0.59	0.640256	0	0	0	0	0	0	0	0	0	0	0	0	1	0	0	0	0	0	0	0	0	0	0	1	0	0
1700020L24Rik	ENSMUSG00000035085	protein_coding	1	1	-0.03	0.21	0.997607	-0.04	0.991178	0	3.8	0.05	0.21	0.999965	0.05	0.997226	0	3.8	-0.16	0.21	0.805235	-0.17	0.758537	0	3.8	4	3	5	3	4	3	4	3	3	2	5	5	3	2	4	4	5	5	7	5	5	4	5	5
1700022N22Rik	ENSMUSG00000097523	lncRNA	1	1	0.33	0.39	0.997607	0.4	0.891251	0	0.5	0.21	0.4	0.999965	0.18	0.996045	0	1	0.05	0.41	0.981137	-0.01	0.996228	0	0.5	0	0	1	1	1	0	1	0	1	1	1	1	0	1	0	1	1	1	1	0	0	0	0	0
1700023B13Rik	ENSMUSG00000117050	TEC	1	1	-0.21	0.3	0.997607	-0.21	0.940273	0	1.5	-0.29	0.31	0.999965	-0.32	0.978768	0	1.2	0.03	0.3	0.985986	0.06	0.955682	0	1.8	1	1	2	1	2	1	1	2	2	1	1	1	3	1	2	1	2	1	1	2	1	1	2	1
1700025G04Rik	ENSMUSG00000032666	protein_coding	1	1	-0.18	0.1	0.811092	-0.18	0.737016	0	40.2	0.07	0.1	0.999965	0.06	0.993198	0	43	-0.22	0.1	0.218463	-0.22	0.245609	0	40.2	34	46	42	39	25	47	40	35	33	58	40	41	27	42	37	34	30	47	40	33	21	44	38	28
1700025N21Rik	ENSMUSG00000090200	lncRNA	0	1	NA	NA	NA	NA	NA	NA	NA	NA	NA	NA	NA	NA	NA	NA	NA	NA	NA	NA	NA	NA	NA	NA	NA	NA	NA	NA	NA	NA	NA	NA	NA	NA	NA	NA	NA	NA	NA	NA	NA	NA	NA	NA	NA	NA	NA
1700027A07Rik	ENSMUSG00000084864	lncRNA	0	1	NA	NA	NA	NA	NA	NA	NA	NA	NA	NA	NA	NA	NA	NA	NA	NA	NA	NA	NA	NA	NA	NA	NA	NA	NA	NA	NA	NA	NA	NA	NA	NA	NA	NA	NA	NA	NA	NA	NA	NA	NA	NA	NA	NA	NA
1700028E10Rik	ENSMUSG00000097321	lncRNA	1	1	-0.74	0.6	0.997607	-0.69	0.863796	0	0.2	0.06	0.57	0.999965	0	0.999868	0	0.5	-0.12	0.58	0.962558	-0.22	0.890742	0	0.2	0	0	1	0	0	0	0	0	0	1	1	0	0	0	0	0	0	1	1	0	0	1	0	0
1700028I16Rik	ENSMUSG00000056821	lncRNA	1	1	-0.4	0.37	0.997607	-0.42	0.863796	0	0.8	-0.55	0.38	0.999965	-0.57	0.850961	0	0.8	-0.66	0.39	0.409142	-0.63	0.319339	0	0.8	1	1	1	0	0	1	1	1	0	1	1	0	1	1	0	0	0	1	0	0	0	1	0	0
1700028J19Rik	ENSMUSG00000038782	protein_coding	1	1	0.09	0.45	0.997607	0.07	0.990363	0	0.2	-0.26	0.47	0.999965	-0.27	0.990672	0	0.2	-0.17	0.46	0.925408	-0.2	0.868612	0	0.2	1	0	0	0	0	0	0	0	0	0	0	0	0	0	0	0	1	0	0	0	0	0	0	0
1700029I15Rik	ENSMUSG00000044916	protein_coding	1	1	0	0.26	0.999509	0.01	0.997242	0	1.2	0.24	0.26	0.999965	0.24	0.980015	0	2	-0.07	0.26	0.94877	-0.06	0.944196	0	1.5	1	2	1	1	1	1	1	2	2	3	2	1	2	2	1	1	2	1	2	2	1	1	1	1
1700029J07Rik	ENSMUSG00000071103	protein_coding	1	1	-0.38	0.17	0.589365	-0.39	0.480058	0	7.5	-0.49	0.17	0.307745	-0.5	0.352754	0	7.5	-0.79	0.18	0.000636128	-0.79	0.00513428	1	7.5	4	8	9	9	5	8	5	6	4	6	6	5	3	5	5	5	5	7	6	6	4	6	6	5
1700030C10Rik	ENSMUSG00000099759	lncRNA	1	1	0	0.31	0.999509	0	0.999629	0	1	0.15	0.31	0.999965	0.13	0.996471	0	1	-0.11	0.32	0.930493	-0.12	0.891243	0	1	2	1	0	1	2	2	0	0	2	1	1	0	2	1	0	0	2	2	0	1	1	2	0	0
1700030J22Rik	ENSMUSG00000031847	protein_coding	1	1	-0.42	0.38	0.997607	-0.45	0.853084	0	0.8	-0.36	0.39	0.999965	-0.32	0.986116	0	0.8	-0.56	0.4	0.524895	-0.57	0.415366	0	0.8	0	1	1	1	0	0	0	1	0	0	1	1	0	0	0	1	0	1	1	1	0	1	0	1
1700030K09Rik	ENSMUSG00000052794	protein_coding	1	1	0	0.12	0.999509	0	0.997242	0	11	0.08	0.12	0.999965	0.07	0.995306	0	11.2	-0.04	0.12	0.933973	-0.04	0.923181	0	10.8	10	10	10	13	8	11	11	14	8	11	13	13	8	12	11	11	12	11	12	12	10	11	12	14
1700034H15Rik	ENSMUSG00000055833	lncRNA	0	1	NA	NA	NA	NA	NA	NA	NA	NA	NA	NA	NA	NA	NA	NA	NA	NA	NA	NA	NA	NA	NA	NA	NA	NA	NA	NA	NA	NA	NA	NA	NA	NA	NA	NA	NA	NA	NA	NA	NA	NA	NA	NA	NA	NA	NA
1700037C18Rik	ENSMUSG00000005983	protein_coding	1	1	-0.35	0.22	0.913215	-0.34	0.769322	0	1.8	0.14	0.21	0.999965	0.14	0.990672	0	2	0.08	0.21	0.927972	0.07	0.915453	0	2	1	2	2	2	1	2	1	2	2	2	2	2	1	2	2	3	3	2	2	2	2	2	2	3
1700037H04Rik	ENSMUSG00000027327	protein_coding	1	1	0.01	0.12	0.997607	0.01	0.993373	0	45.8	0.18	0.12	0.999965	0.17	0.939037	0	51	0.19	0.12	0.468612	0.19	0.44625	0	50.5	49	36	63	33	54	35	59	35	54	34	73	43	50	46	66	40	58	41	65	36	57	40	60	43
1700047K16Rik	ENSMUSG00000087347	lncRNA	1	1	0.18	0.46	0.997607	0.15	0.975341	0	0	0.09	0.47	0.999965	0.04	0.997226	0	0	-0.19	0.48	0.922533	-0.23	0.850425	0	0	0	0	0	0	0	0	0	0	0	0	0	0	0	0	0	0	0	0	0	0	0	0	0	0
1700048M11Rik	ENSMUSG00000085637	lncRNA	1	1	0.22	0.44	0.997607	0.24	0.955127	0	0.8	-0.45	0.46	0.999965	-0.5	0.969503	0	0.2	-0.16	0.45	0.932058	-0.16	0.904992	0	0.2	0	0	0	1	0	1	1	1	0	0	0	0	0	0	0	1	0	0	0	1	0	0	1	1
1700048O20Rik	ENSMUSG00000043773	lncRNA	1	1	0.03	0.25	0.997607	0	0.998413	0	1.8	-0.24	0.26	0.999965	-0.2	0.986116	0	1.8	-0.26	0.26	0.705923	-0.25	0.669365	0	1.8	1	1	3	2	1	2	2	2	1	1	3	2	1	1	3	2	1	2	2	2	1	1	2	2
1700052K11Rik	ENSMUSG00000099681	lncRNA	1	1	0.1	0.17	0.997607	0.1	0.95991	0	5.5	0.12	0.17	0.999965	0.11	0.990672	0	5.5	0.33	0.17	0.292784	0.33	0.295028	0	6.8	4	5	6	6	5	5	6	6	4	5	6	7	5	8	6	8	6	6	5	6	7	6	5	7
1700055D18Rik	ENSMUSG00000070997	lncRNA	1	1	0.11	0.24	0.997607	0.11	0.968278	0	1	0.18	0.24	0.999965	0.17	0.986609	0	1	0.18	0.24	0.807633	0.18	0.760658	0	1	1	1	1	1	1	1	1	1	1	1	1	1	1	1	1	1	1	1	2	1	1	1	2	1
1700056E22Rik	ENSMUSG00000044854	protein_coding	1	1	0.03	0.3	0.997607	0.04	0.993175	0	1.2	0.3	0.29	0.999965	0.29	0.979818	0	1.5	0.07	0.3	0.959759	0.02	0.98839	0	1.2	1	2	1	1	1	1	2	1	2	2	1	1	1	1	1	2	1	2	1	1	2	2	1	1
1700056N10Rik	ENSMUSG00000084792	lncRNA	1	1	-0.37	0.63	0.997607	-0.31	0.957016	0	0	-1.3	0.69	NA	-1.17	0.76133	0	0	-0.06	0.62	NA	0.03	0.986143	0	0	0	0	0	0	0	0	0	0	0	0	0	0	0	0	0	0	0	0	0	0	0	0	0	0
1700058P15Rik	ENSMUSG00000089636	lncRNA	1	1	0.07	0.3	0.997607	0.07	0.985225	0	1	0	0.31	0.999965	-0.01	0.999396	0	1	-0.16	0.31	0.896704	-0.15	0.85513	0	0.8	1	1	1	0	1	1	1	1	1	1	1	1	1	1	0	1	1	1	1	1	1	0	1	1
1700061I17Rik	ENSMUSG00000028009	lncRNA	0	1	NA	NA	NA	NA	NA	NA	NA	NA	NA	NA	NA	NA	NA	NA	NA	NA	NA	NA	NA	NA	NA	NA	NA	NA	NA	NA	NA	NA	NA	NA	NA	NA	NA	NA	NA	NA	NA	NA	NA	NA	NA	NA	NA	NA	NA
1700066B17Rik	ENSMUSG00000101634	lncRNA	1	1	0.97	0.68	0.961795	0.93	0.853084	0	0	1.08	0.68	0.978089	1.14	0.858667	0	0	1.77	0.66	0.0933287	1.8	0.0689067	0	0.2	0	0	0	0	0	0	0	0	0	0	0	0	0	1	0	0	0	0	0	0	0	0	0	0
1700066M21Rik	ENSMUSG00000038323	protein_coding	1	1	0.09	0.15	0.997607	0.1	0.950565	0	7.2	-0.19	0.15	0.999965	-0.2	0.958438	0	7	0.01	0.15	0.993261	0.01	0.990452	0	7	7	8	7	6	7	7	8	7	7	6	6	5	8	7	7	6	5	6	6	6	6	5	7	6
1700067K01Rik	ENSMUSG00000046408	protein_coding	1	1	0.43	0.26	0.906703	0.41	0.74505	0	1	0.77	0.26	0.228147	0.74	0.256942	0	1.8	0.46	0.26	0.382591	0.46	0.324553	0	1.5	1	1	1	1	1	1	1	1	2	1	2	2	1	2	2	1	1	1	1	1	1	1	1	1
1700084E18Rik	ENSMUSG00000100747	lncRNA	1	1	-0.32	0.36	0.997607	-0.35	0.89737	0	1	-0.29	0.36	0.999965	-0.31	0.98527	0	0.8	-0.23	0.36	0.851125	-0.25	0.758803	0	1	1	1	1	0	1	1	1	1	1	1	1	0	1	1	1	1	1	0	0	1	0	1	1	1
1700086O06Rik	ENSMUSG00000097080	lncRNA	1	1	0.12	0.24	0.997607	0.13	0.961574	0	1.8	0.28	0.24	0.999965	0.27	0.958438	0	2	0.02	0.25	0.987297	0.02	0.981153	0	1.8	2	2	2	1	2	2	2	1	2	2	2	2	2	2	1	1	2	3	1	1	2	2	1	1
1700086P04Rik	ENSMUSG00000085085	lncRNA	1	1	0.06	0.6	0.997607	-0.03	0.996294	0	0	-0.29	0.63	0.999965	-0.3	0.995306	0	0	-0.14	0.62	NA	-0.17	0.925157	0	0	0	0	0	0	0	0	0	0	0	0	0	0	0	0	0	0	0	0	0	0	0	0	0	0
1700087I21Rik	ENSMUSG00000115099	lncRNA	1	1	-0.26	0.18	0.963278	-0.25	0.809207	0	2.8	-0.21	0.18	0.999965	-0.22	0.958438	0	2.8	-0.45	0.19	0.163199	-0.45	0.142419	0	2.8	3	3	3	2	2	3	3	2	2	3	2	2	2	2	2	2	2	2	2	1	2	2	2	2
1700088E04Rik	ENSMUSG00000033029	protein_coding	1	1	-0.14	0.35	0.997607	-0.17	0.966339	0	1	0.03	0.35	0.999965	0.03	0.997226	0	1	0.13	0.35	0.928569	0.11	0.917846	0	1	1	1	1	1	1	1	1	1	0	1	1	1	1	1	1	1	1	1	1	1	1	0	1	1
1700093K21Rik	ENSMUSG00000020286	protein_coding	0	1	NA	NA	NA	NA	NA	NA	NA	NA	NA	NA	NA	NA	NA	NA	NA	NA	NA	NA	NA	NA	NA	NA	NA	NA	NA	NA	NA	NA	NA	NA	NA	NA	NA	NA	NA	NA	NA	NA	NA	NA	NA	NA	NA	NA	NA
1700096K18Rik	ENSMUSG00000101856	lncRNA	1	1	0.01	0.17	0.997607	0.02	0.993373	0	3.2	-0.08	0.17	0.999965	-0.08	0.996006	0	3.2	-0.2	0.17	0.639315	-0.2	0.585292	0	3.2	4	3	3	3	4	3	3	3	3	4	2	3	3	3	3	3	2	4	3	3	3	3	2	3
1700101I11Rik	ENSMUSG00000097675	lncRNA	1	1	-0.27	0.42	0.997607	-0.24	0.951288	0	1	-0.45	0.43	0.999965	-0.44	0.971885	0	1	-0.25	0.43	0.873102	-0.23	0.831525	0	1	1	1	1	1	1	0	0	0	0	0	1	1	0	1	1	0	0	1	0	0	0	0	0	0
1700102H20Rik	ENSMUSG00000116852	lncRNA	0	1	NA	NA	NA	NA	NA	NA	NA	NA	NA	NA	NA	NA	NA	NA	NA	NA	NA	NA	NA	NA	NA	NA	NA	NA	NA	NA	NA	NA	NA	NA	NA	NA	NA	NA	NA	NA	NA	NA	NA	NA	NA	NA	NA	NA	NA
1700102P08Rik	ENSMUSG00000032611	protein_coding	1	1	0.22	0.53	0.997607	0.26	0.964537	0	0	0.37	0.53	0.999965	0.37	0.986609	0	0.2	0.54	0.53	0.702246	0.51	0.639622	0	0	0	0	0	0	0	0	0	0	0	1	0	0	0	0	0	0	0	0	0	0	0	0	0	0
1700105P06Rik	ENSMUSG00000099923	lncRNA	1	1	-1.56	0.86	0.833915	-1.72	0.507887	0	0.2	-1.07	0.85	0.999965	-1.02	0.932481	0	0.2	0.56	0.79	NA	0.25	0.890512	0	0.2	0	0	1	0	0	0	0	0	0	0	0	0	1	0	0	0	0	0	1	0	0	0	0	0
1700109H08Rik	ENSMUSG00000008307	protein_coding	1	1	-0.07	0.35	0.997607	-0.08	0.985961	0	1	-0.17	0.35	0.999965	-0.17	0.995306	0	1	0.14	0.35	0.920242	0.17	0.854867	0	1.2	1	1	1	1	1	1	1	1	1	1	1	1	2	1	1	1	1	1	1	1	1	1	1	1
1700109K24Rik	ENSMUSG00000097267	lncRNA	1	1	0.22	0.56	0.997607	0.23	0.970747	0	0.8	-0.3	0.57	0.999965	-0.3	0.995306	0	0.5	0.17	0.56	0.942536	0.16	0.925809	0	0.5	0	0	1	1	0	1	1	1	0	1	0	1	1	1	0	0	0	0	0	0	0	0	0	1
1700110C19Rik	ENSMUSG00000099384	lncRNA	1	1	0.13	0.37	0.997607	0.04	0.993373	0	0.8	0.22	0.38	0.999965	0.1	0.997226	0	0.8	0.12	0.38	0.942845	0.09	0.93809	0	0.5	0	0	1	1	0	1	1	1	1	1	1	0	0	0	1	1	0	0	0	0	0	1	1	1
1700112D23Rik	ENSMUSG00000091329	lncRNA	1	1	-0.5	0.55	0.997607	-0.46	0.9174	0	0.2	-0.18	0.55	0.999965	-0.12	0.997226	0	0.2	-0.71	0.57	0.606987	-0.67	0.547668	0	0.2	0	1	0	0	0	0	0	0	0	1	0	0	0	0	0	0	0	0	0	0	0	0	0	0
1700112J16Rik	ENSMUSG00000097527	lncRNA	1	1	-0.52	0.48	0.997607	-0.49	0.892376	0	0.2	-0.43	0.49	0.999965	-0.42	0.98556	0	0.2	-0.08	0.47	0.968923	-0.08	0.960541	0	0.2	0	1	0	0	0	0	0	0	0	0	0	0	0	0	0	0	0	0	0	0	0	1	0	0
1700113A16Rik	ENSMUSG00000096935	lncRNA	1	1	0.04	0.42	0.997607	0.06	0.991787	0	0.5	0.02	0.43	0.999965	0.05	0.997226	0	0.5	0.18	0.42	0.913434	0.17	0.890512	0	0.2	0	0	0	1	0	1	0	1	0	0	1	1	0	0	1	0	0	0	0	1	0	1	0	1
1700120C14Rik	ENSMUSG00000100599	lncRNA	1	1	0.91	0.42	0.639093	0.88	0.419723	0	0.8	-0.22	0.46	0.999965	-0.21	0.996471	0	0.2	0.26	0.45	0.871406	0.21	0.867933	0	0.2	0	0	1	0	1	1	1	0	0	0	1	0	0	1	0	0	1	1	0	0	1	1	0	0
1700123L14Rik	ENSMUSG00000072878	protein_coding	1	0	-0.06	0.55	0.997607	-0.12	0.985225	0	0.2	0.16	0.54	0.999965	0.11	0.997226	0	0.2	-0.29	0.56	0.893594	-0.14	0.928413	0	0.2	0	1	0	0	0	0	0	0	0	1	0	0	0	1	0	0	0	0	0	0	0	0	0	0
1700123M08Rik	ENSMUSG00000085614	lncRNA	1	1	-0.08	0.21	0.997607	-0.09	0.971901	0	2	0.08	0.22	0.999965	0.06	0.997226	0	2.2	-0.21	0.22	0.731305	-0.21	0.6655	0	2.2	1	2	2	3	1	2	2	2	2	3	1	3	2	2	2	3	1	1	1	2	1	2	1	2
1700123O20Rik	ENSMUSG00000040822	protein_coding	1	1	0.04	0.08	0.997607	0.04	0.970747	0	31.5	0.1	0.08	0.999965	0.1	0.979818	0	32.8	0.04	0.08	0.890019	0.04	0.878756	0	31.8	32	33	30	27	35	30	33	28	35	32	34	30	30	29	36	32	33	34	33	30	33	27	33	32
1810009A15Rik	ENSMUSG00000071653	protein_coding	0	1	NA	NA	NA	NA	NA	NA	NA	NA	NA	NA	NA	NA	NA	NA	NA	NA	NA	NA	NA	NA	NA	NA	NA	NA	NA	NA	NA	NA	NA	NA	NA	NA	NA	NA	NA	NA	NA	NA	NA	NA	NA	NA	NA	NA	NA
1810010H24Rik	ENSMUSG00000078607	protein_coding	1	1	0.07	0.17	0.997607	0.08	0.968278	0	7.5	0.09	0.17	0.999965	0.08	0.996471	0	7.5	-0.12	0.18	0.830785	-0.12	0.808588	0	7.2	6	7	8	8	6	6	6	12	6	6	9	9	5	5	9	8	6	7	7	10	5	8	7	12
1810012K08Rik	ENSMUSG00000087595	lncRNA	1	1	-0.08	0.42	0.997607	-0.05	0.993175	0	0.5	0.44	0.42	0.999965	0.44	0.958438	0	0.8	0.58	0.41	0.532685	0.57	0.428722	0	0.8	1	0	0	1	0	0	1	1	0	1	1	1	1	1	0	1	0	0	0	0	0	1	1	0
1810012K16Rik	ENSMUSG00000099825	lncRNA	1	1	-0.16	0.62	0.997607	-0.2	0.974658	0	0	-1.19	0.68	NA	-1.19	0.735234	0	0	-0.18	0.62	NA	-0.16	0.924526	0	0	0	0	0	0	0	0	0	0	0	0	0	0	0	0	0	0	0	0	0	0	0	0	0	0
1810013L24Rik	ENSMUSG00000022507	protein_coding	1	1	-0.17	0.08	0.58188	-0.17	0.64455	0	72.2	-0.03	0.08	0.999965	-0.03	0.997226	0	72.2	-0.23	0.08	0.055678	-0.23	0.121114	0	72.2	89	69	68	63	75	63	60	60	85	70	66	62	71	59	57	60	72	72	70	62	64	66	64	55
1810014B01Rik	ENSMUSG00000121489	lncRNA	1	1	-0.22	0.21	0.997607	-0.21	0.899431	0	2.5	-0.23	0.21	0.999965	-0.23	0.970952	0	2.5	-0.42	0.21	0.282152	-0.42	0.269594	0	2.5	2	3	2	3	2	2	2	3	2	2	3	3	1	2	2	2	2	2	2	2	2	2	1	3
1810019D21Rik	ENSMUSG00000086390	lncRNA	1	1	0.5	0.4	0.997607	0.46	0.88925	0	0.8	0.37	0.41	0.999965	0.37	0.986116	0	0.8	0.75	0.4	0.341587	0.74	0.303419	0	1	0	1	1	0	0	1	1	1	1	0	1	1	1	1	1	1	1	1	1	0	0	0	1	1
1810021B22Rik	ENSMUSG00000087331	lncRNA	1	1	-0.11	0.14	0.997607	-0.1	0.940273	0	5.8	0.02	0.14	0.999965	0.01	0.997313	0	5.8	0.02	0.14	0.972409	0.02	0.973294	0	5.8	7	6	6	4	6	5	6	4	6	5	8	4	6	6	6	5	8	7	6	5	6	6	5	4
1810024B03Rik	ENSMUSG00000044145	protein_coding	1	1	-0.01	0.28	0.99823	0.01	0.996294	0	1.8	-0.38	0.28	0.999965	-0.37	0.947752	0	1.8	-0.27	0.28	0.729419	-0.29	0.646325	0	1.8	2	2	2	1	2	2	1	2	2	2	1	2	1	1	2	2	2	1	1	1	1	2	1	2
1810030O07Rik	ENSMUSG00000044148	protein_coding	1	1	-0.07	0.06	0.997607	-0.07	0.926385	0	46.8	-0.08	0.06	0.999965	-0.08	0.978768	0	46.8	-0.07	0.06	0.674432	-0.07	0.714508	0	46.8	46	44	51	46	40	42	51	46	44	39	52	42	41	42	52	45	43	51	50	49	40	42	50	42
1810034E14Rik	ENSMUSG00000097101	lncRNA	1	1	-0.12	0.19	0.997607	-0.12	0.955127	0	6	-0.11	0.19	0.999965	-0.11	0.993706	0	6	-0.19	0.19	0.706087	-0.19	0.669365	0	6	6	5	7	6	6	5	5	6	5	5	6	6	5	7	5	4	6	6	5	6	5	5	5	7
1810037I17Rik	ENSMUSG00000054091	protein_coding	1	1	-0.16	0.14	0.997607	-0.16	0.898301	0	39.8	0.1	0.14	0.999965	0.09	0.990672	0	42.5	-0.1	0.14	0.82697	-0.1	0.795417	0	39.8	57	34	36	32	61	22	31	32	62	35	36	37	42	31	36	36	56	46	41	34	57	31	36	49
1810044D09Rik	ENSMUSG00000100680	lncRNA	1	1	-0.09	0.24	0.997607	-0.1	0.968278	0	1.2	0.28	0.24	0.999965	0.26	0.958438	0	1.8	-0.26	0.25	0.685636	-0.29	0.560568	0	1.2	1	1	2	1	1	1	1	1	2	2	2	1	1	1	1	1	1	1	1	1	1	1	1	1
1810055G02Rik	ENSMUSG00000035372	protein_coding	1	1	-0.05	0.11	0.997607	-0.04	0.977028	0	45	0.05	0.11	0.999965	0.04	0.997226	0	46.2	0.04	0.11	0.922324	0.04	0.90463	0	47	49	43	44	44	47	41	44	43	51	38	52	44	61	39	44	44	74	49	54	55	55	54	43	46
1810058I24Rik	ENSMUSG00000073155	protein_coding	1	1	-0.24	0.14	0.84558	-0.24	0.726675	0	97.8	0.04	0.14	0.999965	0.03	0.997226	0	100.2	-0.23	0.14	0.424843	-0.23	0.403008	0	97.8	112	93	100	86	96	70	82	85	115	76	110	100	82	85	81	83	107	114	84	95	85	80	73	107
1810059H22Rik	ENSMUSG00000108207	lncRNA	1	1	-0.03	0.32	0.997607	-0.03	0.993373	0	1	-0.15	0.32	0.999965	-0.17	0.995306	0	0.8	-0.05	0.32	0.970083	-0.07	0.951863	0	1	0	1	1	1	1	1	1	1	1	0	1	1	1	1	1	1	1	1	1	1	0	1	1	1
1810062G17Rik	ENSMUSG00000027713	protein_coding	1	1	-0.29	0.36	0.997607	-0.26	0.937755	0	1	-0.18	0.36	0.999965	-0.15	0.996471	0	1	-0.39	0.37	0.692456	-0.32	0.704008	0	1	1	1	1	1	1	1	0	1	1	1	0	0	1	1	0	1	1	1	0	0	1	2	0	1
1810062O18Rik	ENSMUSG00000084925	lncRNA	1	1	-0.51	0.25	0.714417	-0.5	0.52841	0	1.8	-0.06	0.25	0.999965	-0.09	0.997226	0	1.8	-0.39	0.25	0.474424	-0.38	0.412433	0	1.8	1	2	2	2	1	1	1	1	2	2	1	2	1	2	1	1	1	2	1	1	1	1	1	1
2010001A14Rik	ENSMUSG00000087165	lncRNA	1	1	-0.41	0.18	0.568329	-0.41	0.497202	0	7	0.13	0.18	0.999965	0.12	0.990465	0	7.5	-0.39	0.18	0.233747	-0.4	0.229589	0	7	9	7	7	5	7	4	5	5	9	7	8	6	6	6	5	5	8	9	7	7	6	5	5	9
2010007H06Rik	ENSMUSG00000044694	lncRNA	1	1	0.04	0.32	0.997607	0.06	0.990363	0	1.5	-0.19	0.32	0.999965	-0.16	0.995306	0	1.5	-0.26	0.32	0.790071	-0.25	0.75137	0	1.5	1	1	2	2	1	1	2	1	1	1	2	1	1	1	1	1	1	1	1	1	1	1	1	0
2010110K18Rik	ENSMUSG00000097755	lncRNA	0	1	NA	NA	NA	NA	NA	NA	NA	NA	NA	NA	NA	NA	NA	NA	NA	NA	NA	NA	NA	NA	NA	NA	NA	NA	NA	NA	NA	NA	NA	NA	NA	NA	NA	NA	NA	NA	NA	NA	NA	NA	NA	NA	NA	NA	NA
2010204K13Rik	ENSMUSG00000063018	lncRNA	1	1	-0.24	0.27	0.997607	-0.22	0.92309	0	2	-0.13	0.27	0.999965	-0.12	0.996006	0	2	-0.85	0.28	0.0422635	-0.85	0.0507191	0	2	2	2	2	2	2	1	2	2	3	1	2	2	1	1	1	2	2	2	2	1	2	1	2	2
2010315B03Rik	ENSMUSG00000074829	protein_coding	1	1	0	0.14	0.99823	0.01	0.996009	0	11.8	-0.17	0.14	0.999965	-0.18	0.958438	0	11.8	-0.23	0.14	0.431351	-0.23	0.424091	0	11.8	9	13	9	16	10	13	10	13	10	12	7	12	9	12	7	13	8	11	8	7	10	12	9	14
2010320M18Rik	ENSMUSG00000100691	lncRNA	1	1	-0.03	0.14	0.997607	-0.03	0.991787	0	9.8	0.03	0.15	0.999965	0.02	0.997226	0	9.8	0.04	0.15	0.944849	0.04	0.934022	0	10.2	12	10	9	8	12	9	9	9	12	9	9	9	12	11	9	9	11	15	7	8	10	10	7	12
2200002D01Rik	ENSMUSG00000030587	protein_coding	1	1	0.05	0.26	0.997607	0.19	0.93952	0	3	0.65	0.25	0.439542	0.66	0.425126	0	3.5	0.67	0.25	0.0941433	0.74	0.0639476	0	4	5	2	1	1	8	2	0	2	7	3	1	3	8	4	1	3	8	3	1	2	8	2	1	4
2210016F16Rik	ENSMUSG00000021550	protein_coding	1	1	-0.06	0.12	0.997607	-0.06	0.967543	0	52.8	0.13	0.12	0.999965	0.12	0.980015	0	57	0.05	0.12	0.904473	0.05	0.884159	0	54.2	61	50	54	46	61	40	52	50	61	52	58	57	54	57	53	53	63	63	51	54	63	51	47	65
2210016L21Rik	ENSMUSG00000029559	protein_coding	1	1	-0.11	0.12	0.997607	-0.1	0.929159	0	58.2	0.01	0.12	0.999965	0	0.999832	0	58.8	-0.09	0.12	0.8053	-0.09	0.774578	0	58.2	52	61	65	55	49	52	58	60	50	53	69	63	43	58	62	57	50	63	58	61	46	49	53	76
2210039B01Rik	ENSMUSG00000113800	lncRNA	1	0	-0.47	0.74	0.997607	-0.42	0.94548	0	0.2	-0.43	0.74	NA	-0.42	0.990465	0	0.2	-0.31	0.74	NA	-0.36	0.840005	0	0.2	1	0	0	0	0	0	0	0	0	0	0	0	0	0	0	0	0	0	0	0	0	0	0	0
2210406O10Rik	ENSMUSG00000039563	lncRNA	0	1	NA	NA	NA	NA	NA	NA	NA	NA	NA	NA	NA	NA	NA	NA	NA	NA	NA	NA	NA	NA	NA	NA	NA	NA	NA	NA	NA	NA	NA	NA	NA	NA	NA	NA	NA	NA	NA	NA	NA	NA	NA	NA	NA	NA	NA
2210408F21Rik	ENSMUSG00000087380	lncRNA	1	1	-0.24	0.11	0.635497	-0.24	0.617285	0	11	-0.13	0.11	0.999965	-0.14	0.96404	0	11	-0.39	0.11	0.0181436	-0.39	0.0435533	1	11	10	13	11	10	9	10	10	8	10	10	11	9	7	9	10	7	10	9	9	7	8	7	8	8
2210408I21Rik	ENSMUSG00000071252	protein_coding	1	1	0.19	0.17	0.997607	0.19	0.891693	0	4.2	-0.1	0.18	0.999965	-0.1	0.995306	0	3.8	-0.06	0.18	0.939912	-0.05	0.930808	0	3.8	4	4	3	4	5	5	4	3	4	4	2	3	4	4	3	3	2	4	3	2	3	4	4	4
2210409E12Rik	ENSMUSG00000081766	transcribed_processed_pseudogene	1	1	0.97	0.6	0.916929	0.89	0.421658	0	1	0.14	0.62	0.999965	-0.13	0.997226	0	0.5	0.77	0.61	0.594189	0.75	0.290419	0	0.8	1	0	1	0	2	0	2	0	1	0	1	0	2	0	1	0	2	0	0	0	1	0	1	0
2210412B16Rik	ENSMUSG00000107216	TEC	1	1	0.2	0.49	0.997607	0.19	0.970747	0	0.5	-1.38	0.56	0.50494	-1.41	0.425126	0	0.5	-0.1	0.5	0.965067	-0.19	0.891782	0	0.5	0	0	1	1	0	1	0	1	0	0	0	0	0	0	1	0	0	1	0	1	0	0	0	0
2210418O10Rik	ENSMUSG00000078894	protein_coding	1	1	-0.1	0.13	0.997607	-0.09	0.947108	0	11.8	-0.07	0.13	0.999965	-0.07	0.995306	0	11.8	-0.11	0.13	0.784988	-0.11	0.762192	0	11.8	14	11	8	14	13	10	9	12	13	12	8	11	13	11	7	13	11	12	9	9	13	10	9	13
2300009A05Rik	ENSMUSG00000032403	protein_coding	1	1	-0.27	0.23	0.997607	-0.27	0.879577	0	2.2	-0.29	0.24	0.999965	-0.27	0.958438	0	2.2	-0.24	0.24	0.700426	-0.25	0.632534	0	2.2	3	2	2	2	2	2	1	2	3	1	1	1	2	1	1	2	2	2	1	2	3	2	1	2
2310001H17Rik	ENSMUSG00000097354	lncRNA	1	1	-0.35	0.22	0.937134	-0.35	0.766627	0	3.8	-0.24	0.22	0.999965	-0.25	0.966924	0	3.8	-0.51	0.23	0.198986	-0.5	0.192979	0	3.8	2	4	5	4	2	4	2	3	2	4	3	3	2	3	2	3	2	3	1	2	2	3	2	4
2310002F09Rik	ENSMUSG00000097178	lncRNA	1	1	0.52	0.63	0.997607	0.5	0.913673	0	0	0.41	0.64	NA	0.25	0.996471	0	0	0.77	0.63	NA	0.74	0.457895	0	0	0	0	0	0	0	0	0	0	0	0	0	0	0	0	0	0	0	0	0	0	0	0	0	0
2310009B15Rik	ENSMUSG00000079283	protein_coding	1	1	0.01	0.14	0.997607	0.02	0.993373	0	14.5	-0.08	0.14	0.999965	-0.08	0.993198	0	14	0.02	0.14	0.975638	0.02	0.972029	0	14.8	14	13	16	13	14	15	14	15	14	11	15	14	11	17	16	15	13	16	16	16	13	15	15	22
2310010J17Rik	ENSMUSG00000097162	lncRNA	1	1	-0.16	0.2	0.997607	-0.15	0.940273	0	3.2	-0.04	0.21	0.999965	-0.05	0.997226	0	3.2	-0.32	0.21	0.474119	-0.32	0.445634	0	3.2	4	3	3	3	3	3	3	4	3	3	3	3	2	3	2	4	2	4	3	3	2	4	3	4
2310011J03Rik	ENSMUSG00000020133	protein_coding	1	1	-0.05	0.11	0.997607	-0.05	0.974658	0	59.2	0.14	0.11	0.999965	0.13	0.971885	0	65.2	-0.02	0.11	0.967074	-0.02	0.960683	0	59.2	65	58	62	52	68	46	58	60	71	53	72	65	59	56	61	58	76	76	64	65	71	58	63	80
2310014F06Rik	ENSMUSG00000085945	lncRNA	1	1	-0.16	0.24	0.997607	-0.15	0.951112	0	2	-0.4	0.25	0.978089	-0.4	0.870865	0	2	-0.4	0.25	0.457819	-0.41	0.397494	0	2	2	2	2	2	1	3	2	1	1	2	1	1	1	2	1	2	2	2	2	1	2	2	2	2
2310015A10Rik	ENSMUSG00000097729	lncRNA	1	1	-0.08	0.16	0.997607	-0.07	0.970747	0	5	0.03	0.16	0.999965	0.03	0.997226	0	5	-0.25	0.16	0.470667	-0.25	0.446557	0	5	5	5	4	6	3	5	5	6	3	7	4	6	4	4	3	6	4	5	4	6	4	4	4	6
2310022A10Rik	ENSMUSG00000049643	protein_coding	1	1	0.03	0.15	0.997607	0.03	0.988799	0	20	0.1	0.15	0.999965	0.1	0.990672	0	21	0.1	0.15	0.830374	0.1	0.799535	0	21.2	15	21	23	19	19	22	20	19	16	22	26	20	19	20	26	20	24	17	25	21	22	20	22	16
2310022B05Rik	ENSMUSG00000031983	protein_coding	1	1	0.07	0.16	0.997607	0.08	0.968181	0	510.5	0.63	0.16	0.0184515	0.62	0.103359	0	753.2	0.81	0.16	4.14791e-05	0.81	0.00184569	1	846.5	487	370	686	410	506	449	654	433	608	544	896	965	670	819	858	1039	709	549	1059	757	682	661	846	702
2310026L22Rik	ENSMUSG00000078519	lncRNA	1	1	0.05	0.46	0.997607	0.01	0.997242	0	0.2	-0.21	0.48	0.999965	-0.21	0.996045	0	0.2	-0.2	0.48	0.914352	-0.21	0.878756	0	0.2	1	0	0	0	0	0	0	0	1	0	0	0	0	1	0	0	0	1	0	0	0	0	0	1
2310030G06Rik	ENSMUSG00000032062	protein_coding	1	1	0.04	0.17	0.997607	0.05	0.985118	0	2.8	0.19	0.17	0.999965	0.18	0.978768	0	3.2	0.25	0.17	0.500366	0.25	0.473157	0	3.2	3	4	2	2	3	4	2	2	3	4	3	3	3	5	2	3	3	7	4	3	3	5	3	3
2310033P09Rik	ENSMUSG00000020441	protein_coding	1	1	-0.14	0.11	0.983836	-0.14	0.881728	0	10.2	0.08	0.11	0.999965	0.07	0.990672	0	11	-0.09	0.11	0.783907	-0.09	0.765087	0	10.2	10	9	12	10	7	7	12	11	9	10	14	11	8	9	12	10	9	12	12	10	11	9	13	12
2310034G01Rik	ENSMUSG00000099655	protein_coding	1	1	-0.3	0.36	0.997607	-0.28	0.925004	0	1	-0.22	0.36	0.999965	-0.23	0.990465	0	1	-0.46	0.37	0.606689	-0.48	0.503228	0	1	1	1	1	1	0	1	1	1	1	1	1	1	0	0	1	1	0	0	0	1	0	1	0	1
2310039H08Rik	ENSMUSG00000062619	protein_coding	1	1	-0.24	0.15	0.918739	-0.23	0.793428	0	9.5	-0.1	0.15	0.999965	-0.1	0.990672	0	9.5	-0.22	0.15	0.498554	-0.22	0.479266	0	9.5	9	9	11	9	9	7	9	8	9	6	11	9	8	7	10	8	8	10	10	10	10	8	10	15
2310040G24Rik	ENSMUSG00000101655	lncRNA	1	1	0.03	0.49	0.997607	0.03	0.995675	0	0	-0.47	0.52	0.999965	-0.47	0.979818	0	0	0.27	0.49	NA	0.24	0.8357	0	0.2	0	0	0	0	0	0	0	0	0	0	0	0	0	0	0	1	0	0	0	0	0	0	0	0
2310043P16Rik	ENSMUSG00000108732	TEC	1	1	-0.31	0.31	0.997607	-0.3	0.901748	0	1.8	-0.43	0.32	0.999965	-0.42	0.931695	0	1.8	-0.46	0.32	0.516743	-0.45	0.449332	0	1.8	2	2	2	1	2	1	1	1	2	1	1	1	2	1	1	1	2	2	1	1	2	2	0	1
2310044K18Rik	ENSMUSG00000085080	lncRNA	0	1	NA	NA	NA	NA	NA	NA	NA	NA	NA	NA	NA	NA	NA	NA	NA	NA	NA	NA	NA	NA	NA	NA	NA	NA	NA	NA	NA	NA	NA	NA	NA	NA	NA	NA	NA	NA	NA	NA	NA	NA	NA	NA	NA	NA	NA
2310047D07Rik	ENSMUSG00000100783	lncRNA	1	1	-0.13	0.61	0.997607	-0.15	0.983664	0	0.5	0.18	0.61	0.999965	0.31	0.990672	0	0.2	0.03	0.61	0.990828	-0.02	0.990452	0	0.2	0	0	0	1	0	1	0	1	0	0	0	1	0	0	0	0	0	0	0	0	0	0	0	0
2310057M21Rik	ENSMUSG00000040177	protein_coding	1	1	-0.01	0.1	0.997607	-0.01	0.996294	0	9	0.05	0.1	0.999965	0.04	0.997226	0	9.2	0.09	0.1	0.76468	0.09	0.756009	0	9.5	9	8	10	9	9	10	10	7	9	9	11	8	9	9	11	9	11	8	11	10	10	10	12	9
2310058D17Rik	ENSMUSG00000085379	lncRNA	1	1	0.14	0.33	0.997607	0.16	0.966679	0	1.2	-0.15	0.33	0.999965	-0.14	0.996471	0	1.2	0.16	0.33	0.90103	0.2	0.810786	0	1.5	1	2	1	1	1	2	1	1	1	1	1	1	2	1	2	1	0	0	1	1	2	1	1	1
2310061I04Rik	ENSMUSG00000050705	protein_coding	1	1	-0.03	0.16	0.997607	-0.02	0.991954	0	18.8	0.06	0.16	0.999965	0.06	0.997226	0	19.8	0.16	0.16	0.696369	0.16	0.659497	0	20.8	13	19	28	15	15	15	29	15	14	17	32	16	16	19	30	18	22	17	27	17	18	13	23	16
2310068J16Rik	ENSMUSG00000100084	lncRNA	1	1	0.62	0.48	0.989052	0.56	0.845165	0	0.2	-0.34	0.52	0.999965	-0.38	0.986116	0	0	0.27	0.5	0.883183	0.24	0.85816	0	0.5	0	0	0	0	1	0	0	0	0	0	0	0	1	0	0	1	1	0	0	0	0	0	0	0
2310074N15Rik	ENSMUSG00000105858	lncRNA	1	1	0.61	0.61	0.997607	0.68	0.876742	0	0	0.77	0.61	0.999965	0.81	0.918298	0	0	0.48	0.62	NA	0.57	0.676197	0	0	0	0	0	0	0	0	0	0	0	0	0	0	0	0	0	0	0	0	0	0	0	0	0	0
2410002F23Rik	ENSMUSG00000045411	protein_coding	1	1	-0.16	0.13	0.997607	-0.15	0.882743	0	39	-0.05	0.13	0.999965	-0.05	0.997017	0	39	-0.28	0.13	0.218626	-0.28	0.226509	0	39	50	38	32	36	43	39	29	30	45	35	36	34	43	30	28	28	46	48	33	39	37	52	31	34
2410004B18Rik	ENSMUSG00000036873	protein_coding	1	1	-0.11	0.1	0.997607	-0.11	0.901748	0	15.8	0.02	0.1	0.999965	0.02	0.997226	0	16.2	-0.11	0.1	0.659992	-0.11	0.647876	0	15.8	20	14	13	16	18	12	15	13	20	14	16	15	17	12	16	13	20	19	18	16	18	14	16	17
2410004P03Rik	ENSMUSG00000071398	protein_coding	1	1	-0.15	0.27	0.997607	-0.11	0.971905	0	1.2	0.11	0.27	0.999965	0.11	0.996471	0	1.2	-0.01	0.27	0.99341	-0.01	0.991367	0	1.2	1	2	1	1	1	2	2	0	1	1	2	1	1	2	1	1	1	1	1	1	1	2	2	1
2410006H16Rik	ENSMUSG00000086841	lncRNA	1	1	-0.31	0.15	0.747552	-0.3	0.647163	0	130.2	-0.13	0.15	0.999965	-0.13	0.986116	0	130.2	-0.24	0.15	0.474608	-0.24	0.451495	0	130.2	141	134	134	112	119	110	90	103	122	111	134	107	94	151	109	93	82	132	90	93	63	93	80	99
2410018L13Rik	ENSMUSG00000073164	lncRNA	1	1	0.5	0.25	0.724481	0.5	0.555372	0	2	0.36	0.25	0.999965	0.36	0.919598	0	1.8	0.72	0.25	0.0616179	0.7	0.0682883	0	2.2	1	1	2	1	2	2	2	2	1	2	2	2	2	2	2	3	1	1	1	2	1	1	2	1
2410022M11Rik	ENSMUSG00000100017	lncRNA	1	1	0.01	0.21	0.99764	0.02	0.993786	0	6.8	0.16	0.21	0.999965	0.16	0.986609	0	7.8	-0.23	0.21	0.663438	-0.24	0.621657	0	6.8	7	7	7	6	8	6	6	7	10	7	8	6	6	5	6	6	6	10	5	6	5	11	6	9
2410124H12Rik	ENSMUSG00000051297	lncRNA	0	1	NA	NA	NA	NA	NA	NA	NA	NA	NA	NA	NA	NA	NA	NA	NA	NA	NA	NA	NA	NA	NA	NA	NA	NA	NA	NA	NA	NA	NA	NA	NA	NA	NA	NA	NA	NA	NA	NA	NA	NA	NA	NA	NA	NA	NA
2410137M14Rik	ENSMUSG00000064308	protein_coding	0	1	NA	NA	NA	NA	NA	NA	NA	NA	NA	NA	NA	NA	NA	NA	NA	NA	NA	NA	NA	NA	NA	NA	NA	NA	NA	NA	NA	NA	NA	NA	NA	NA	NA	NA	NA	NA	NA	NA	NA	NA	NA	NA	NA	NA	NA
2500002B13Rik	ENSMUSG00000096917	lncRNA	1	1	-0.08	0.28	0.997607	-0.1	0.977028	0	1.5	0.25	0.28	0.999965	0.23	0.986116	0	1.5	-0.06	0.28	0.961968	-0.1	0.909469	0	1.5	1	1	2	1	2	1	2	1	2	1	2	1	1	2	2	1	1	1	2	1	1	1	2	1
2500004C02Rik	ENSMUSG00000073236	lncRNA	1	1	-0.09	0.24	0.997607	-0.09	0.975853	0	3.5	0.07	0.24	0.999965	0.04	0.997226	0	3.5	-0.44	0.25	0.365132	-0.43	0.348056	0	3.5	2	4	4	4	2	4	3	4	3	4	3	3	1	3	3	3	2	3	3	3	1	3	3	3
2510002D24Rik	ENSMUSG00000071632	protein_coding	1	1	-0.2	0.16	0.997607	-0.19	0.881728	0	8.2	-0.05	0.16	0.999965	-0.06	0.997226	0	8.2	-0.19	0.16	0.633534	-0.19	0.60525	0	8.2	7	9	8	9	7	6	6	8	8	7	8	9	5	9	8	8	6	12	7	8	6	8	5	9
2510009E07Rik	ENSMUSG00000043391	protein_coding	1	1	-0.05	0.11	0.997607	-0.04	0.978936	0	44	-0.14	0.11	0.999965	-0.14	0.958438	0	44	-0.22	0.11	0.298633	-0.22	0.305981	0	44	37	49	32	58	34	52	30	56	36	47	31	43	35	36	30	46	30	40	28	56	29	47	33	43
2510016D11Rik	ENSMUSG00000106825	TEC	1	1	0.32	0.34	0.997607	0.35	0.881728	0	1	-0.21	0.35	0.999965	-0.21	0.990672	0	0.8	-0.07	0.35	0.967074	-0.05	0.968051	0	0.8	1	1	0	1	1	1	1	1	0	1	1	1	1	0	1	1	0	0	0	0	1	1	1	1
2510017J16Rik	ENSMUSG00000104891	lncRNA	1	1	0.12	0.52	0.997607	0.1	0.988292	0	0.2	0.23	0.53	0.999965	0.14	0.997226	0	0.2	-0.29	0.55	0.885482	-0.29	0.844764	0	0.2	1	0	0	0	1	0	0	0	0	0	0	0	0	0	0	0	0	0	0	0	0	0	1	0
2510039O18Rik	ENSMUSG00000044496	protein_coding	1	1	0.03	0.1	0.997607	0.04	0.977028	0	77	0.14	0.1	0.999965	0.13	0.958438	0	81.2	0.1	0.1	0.717629	0.1	0.690658	0	80	80	78	56	82	86	83	53	86	88	88	60	89	91	86	58	85	108	74	58	96	107	86	54	76
2600006K01Rik	ENSMUSG00000039798	lncRNA	1	1	-0.3	0.24	0.997607	-0.26	0.891251	0	1.2	0.3	0.23	0.999965	0.29	0.949993	0	1.5	0.45	0.23	0.295638	0.45	0.246184	0	1.8	1	1	1	1	2	1	1	1	1	2	2	1	2	2	2	1	3	2	2	1	2	1	2	1
2610005L07Rik	ENSMUSG00000071793	transcribed_unprocessed_pseudogene	1	1	0.01	0.39	0.99823	0.01	0.997242	0	0.8	-0.07	0.4	0.999965	-0.1	0.997226	0	0.8	-0.04	0.39	0.981137	-0.06	0.964993	0	0.8	0	1	1	1	0	1	1	1	1	1	0	1	1	1	0	1	1	1	1	1	0	1	1	0
2610005L07Rik	ENSMUSG00000121345	lncRNA	1	1	0.02	0.23	0.997607	0.03	0.993373	0	12.2	-0.21	0.24	0.999965	-0.23	0.986116	0	12	-0.03	0.24	0.975521	-0.04	0.967972	0	12	10	12	11	15	9	16	11	13	11	13	8	8	12	11	10	13	7	5	9	10	7	11	11	7
2610008E11Rik	ENSMUSG00000060301	protein_coding	1	1	0.08	0.16	0.997607	0.09	0.966334	0	50	-0.03	0.16	0.999965	-0.03	0.997226	0	46.8	0.16	0.16	0.704584	0.16	0.674716	0	52.2	42	48	57	40	38	53	69	40	46	49	45	40	35	57	63	54	49	52	58	25	64	50	75	45
2610020C07Rik	ENSMUSG00000097537	lncRNA	1	1	0.38	0.41	0.997607	0.37	0.907253	0	0.5	-0.21	0.43	0.999965	-0.2	0.996045	0	0.2	0.06	0.42	0.973324	0.07	0.962213	0	0.2	0	0	0	1	1	0	1	0	0	0	0	1	0	0	1	0	0	1	1	0	0	1	0	1
2610021A01Rik	ENSMUSG00000091474	protein_coding	1	1	0.13	0.2	0.997607	0.14	0.944341	0	6.2	-0.19	0.21	0.999965	-0.2	0.985558	0	5.2	0	0.21	0.999623	0	0.998387	0	5.5	4	6	5	6	3	8	7	7	4	6	4	6	4	5	6	7	2	3	5	4	5	5	7	5
2610027K06Rik	ENSMUSG00000087013	lncRNA	1	1	-1.02	0.73	0.967224	-0.82	0.860177	0	0	-0.19	0.68	NA	-0.07	0.997226	0	0	-0.47	0.7	NA	-0.34	0.845186	0	0	0	0	0	0	0	0	0	0	0	0	0	0	0	0	0	0	0	0	0	0	0	0	0	0
2610028D06Rik	ENSMUSG00000110997	TEC	1	0	-0.71	0.77	0.997607	-0.26	0.974518	0	0	-0.31	0.76	NA	0.17	0.997226	0	0.2	-0.33	0.76	NA	0.1	0.965401	0	0	0	0	0	0	0	0	0	0	0	1	0	0	0	0	0	0	0	0	0	0	0	0	0	0
2610035D17Rik	ENSMUSG00000087259	lncRNA	1	1	-0.41	0.11	0.0514217	-0.4	0.141169	0	8.2	-0.17	0.11	0.982156	-0.18	0.896557	0	8.2	-0.38	0.11	0.01962	-0.38	0.0443576	1	8.2	6	10	12	5	5	8	9	4	5	8	12	5	4	8	9	4	6	11	13	6	4	8	8	5
2610037D02Rik	ENSMUSG00000097536	lncRNA	1	1	0.88	0.53	0.895245	0.88	0.614411	0	0.2	0.97	0.53	0.902554	0.9	0.737591	0	0.2	0.25	0.56	0.907694	0.28	0.852919	0	0.2	0	0	0	0	0	0	1	0	0	1	0	0	0	0	1	0	0	0	0	0	0	0	0	0
2610044O15Rik8	ENSMUSG00000071302	protein_coding	1	1	0.19	0.13	0.962472	0.2	0.828626	0	13.5	0.02	0.14	0.999965	0.01	0.997226	0	11.5	0	0.14	0.998608	0	0.998387	0	11.8	11	10	11	14	12	15	13	14	12	12	10	12	11	13	10	13	11	12	14	9	12	12	14	13
2610203C22Rik	ENSMUSG00000079671	lncRNA	1	1	0.64	0.44	0.961094	0.7	0.682673	0	0.2	0.68	0.44	0.982156	0.71	0.824834	0	0.5	0.86	0.44	0.299197	0.82	0.232759	0	0.5	0	0	0	0	1	0	0	0	1	1	0	0	1	0	0	1	0	0	0	0	1	0	0	0
2610306M01Rik	ENSMUSG00000100164	lncRNA	1	1	0.13	0.15	0.997607	0.14	0.919424	0	4	0.1	0.15	0.999965	0.09	0.990672	0	3.8	0.08	0.15	0.893595	0.08	0.868612	0	4	4	4	4	3	4	4	4	4	4	4	3	4	4	4	4	4	4	5	4	4	4	4	4	5
2610306O10Rik	ENSMUSG00000108614	TEC	1	1	0.27	0.53	0.997607	0.34	0.940273	0	0.2	0.41	0.53	0.999965	0.44	0.986116	0	0.2	0.34	0.53	0.851125	0.37	0.764524	0	0	0	0	0	0	0	0	0	1	0	0	0	1	0	0	0	0	0	0	0	0	0	0	0	0
2610307P16Rik	ENSMUSG00000085936	lncRNA	1	1	1.27	0.5	0.41091	1.17	0.314128	0	0.5	0.9	0.51	0.934747	0.71	0.897108	0	0.5	1.02	0.51	0.280599	0.88	0.301859	0	0.5	0	1	0	0	0	1	1	0	1	1	0	0	0	1	0	1	0	1	0	0	0	1	0	0
2610316D01Rik	ENSMUSG00000097040	lncRNA	1	0	2.28	0.59	0.0304319	2.23	0.0281643	1	0.8	0.3	0.66	0.999965	0.34	0.996471	0	0	2.47	0.6	0.0019776	2.43	0.00263604	1	0.8	0	0	0	0	1	1	1	0	0	0	0	0	1	1	1	0	0	0	0	0	1	1	0	0
2610507I01Rik	ENSMUSG00000085882	lncRNA	1	1	0.07	0.14	0.997607	0.08	0.964537	0	18	-0.13	0.14	0.999965	-0.14	0.986116	0	17	-0.12	0.14	0.7703	-0.12	0.74178	0	17	12	19	20	17	13	21	19	19	11	18	18	16	12	16	19	16	17	14	16	20	14	15	16	18
2610528A11Rik	ENSMUSG00000096001	protein_coding	1	1	0.15	0.44	0.997607	0.2	0.964553	0	0.5	0.51	0.43	0.999965	0.57	0.887452	0	0.2	0.35	0.44	0.788993	0.4	0.640476	0	0.5	0	0	0	0	1	0	1	0	0	0	1	0	0	1	1	0	0	0	0	0	0	0	0	1
2700029L08Rik	ENSMUSG00000106691	TEC	0	1	NA	NA	NA	NA	NA	NA	NA	NA	NA	NA	NA	NA	NA	NA	NA	NA	NA	NA	NA	NA	NA	NA	NA	NA	NA	NA	NA	NA	NA	NA	NA	NA	NA	NA	NA	NA	NA	NA	NA	NA	NA	NA	NA	NA	NA
2700033N17Rik	ENSMUSG00000086328	lncRNA	1	1	-0.31	0.28	0.997607	-0.31	0.878241	0	1.8	-0.32	0.28	0.999965	-0.36	0.939037	0	1.8	-0.42	0.28	0.496829	-0.4	0.438312	0	1.8	1	3	1	2	1	1	1	2	1	1	2	1	0	1	1	2	0	1	1	2	0	2	1	2
2700038G22Rik	ENSMUSG00000097180	lncRNA	1	1	0.18	0.4	0.997607	0.17	0.968278	0	0.8	0.05	0.41	0.999965	0.03	0.997587	0	0.5	0.12	0.41	0.942845	0.1	0.937635	0	0.5	0	0	1	1	0	1	1	1	0	1	1	0	1	0	0	0	1	0	0	0	0	1	1	1
2700046G09Rik	ENSMUSG00000097787	lncRNA	1	1	-0.12	0.23	0.997607	-0.12	0.967488	0	1.8	-0.03	0.23	0.999965	-0.04	0.997226	0	2	-0.13	0.23	0.879084	-0.14	0.837295	0	1.8	2	2	2	1	2	2	2	1	2	2	2	2	2	2	1	2	2	3	2	1	2	2	1	2
2700049A03Rik	ENSMUSG00000034601	protein_coding	1	1	0.15	0.14	0.997607	0.16	0.899431	0	9.5	-0.06	0.15	0.999965	-0.07	0.996471	0	8.8	-0.01	0.15	0.990828	-0.01	0.990441	0	8.8	6	10	8	11	6	12	9	11	6	9	9	9	7	10	9	9	8	7	8	9	8	9	9	9
2700052C19Rik	ENSMUSG00000107620	TEC	1	0	-0.13	0.63	0.997607	-0.16	0.983664	0	0	-0.53	0.66	0.999965	-0.56	0.986116	0	0	-0.53	0.66	NA	-0.58	0.693795	0	0	0	0	0	0	0	0	0	0	0	0	0	0	0	0	0	0	0	0	0	0	0	1	0	0
2700054A10Rik	ENSMUSG00000117042	lncRNA	1	1	0.24	0.33	0.997607	0.22	0.937755	0	0.8	0.12	0.34	0.999965	0.08	0.997226	0	0.5	0.26	0.34	0.801773	0.25	0.74323	0	0.5	0	1	1	0	0	1	1	1	0	0	1	1	0	1	1	0	1	0	1	1	0	1	1	1
2700062C07Rik	ENSMUSG00000024273	protein_coding	1	1	-0.17	0.13	0.982965	-0.17	0.876742	0	10.8	0.09	0.13	0.999965	0.08	0.993198	0	11.5	-0.06	0.13	0.911036	-0.06	0.890742	0	10.8	14	9	10	10	13	7	9	10	13	10	12	11	12	10	10	10	12	14	12	11	12	10	11	14
2700080J24Rik	ENSMUSG00000108671	TEC	1	1	0.61	0.55	0.997607	0.65	0.857767	0	0.5	-0.14	0.58	0.999965	-0.13	0.997226	0	0	0.4	0.56	0.827288	0.44	0.740335	0	0.2	0	0	0	0	1	0	1	0	0	0	0	0	0	0	1	0	1	0	0	0	0	0	1	0
2700097O09Rik	ENSMUSG00000062198	protein_coding	1	1	-0.04	0.14	0.997607	-0.03	0.986831	0	5.5	-0.07	0.14	0.999965	-0.07	0.995661	0	5.5	-0.21	0.14	0.500366	-0.21	0.485013	0	5.5	4	5	7	6	5	5	6	5	5	6	6	4	4	4	5	5	5	4	7	5	6	4	8	4
2700099C18Rik	ENSMUSG00000121491	lncRNA	0	1	NA	NA	NA	NA	NA	NA	NA	NA	NA	NA	NA	NA	NA	NA	NA	NA	NA	NA	NA	NA	NA	NA	NA	NA	NA	NA	NA	NA	NA	NA	NA	NA	NA	NA	NA	NA	NA	NA	NA	NA	NA	NA	NA	NA	NA
2810001A02Rik	ENSMUSG00000120224	lncRNA	1	1	-0.33	0.19	0.859709	-0.33	0.733191	0	8	-0.06	0.19	0.999965	-0.07	0.997226	0	8	-0.51	0.19	0.101327	-0.51	0.115338	0	8	10	9	7	6	9	6	5	5	9	7	8	6	7	5	6	5	7	11	6	6	6	6	6	8
2810001G20Rik	ENSMUSG00000087497	lncRNA	1	1	-0.47	0.19	0.47866	-0.46	0.413705	0	4.5	-0.1	0.19	0.999965	-0.11	0.993198	0	4.5	-0.3	0.19	0.466029	-0.3	0.424506	0	4.5	4	5	5	4	3	4	4	2	5	4	4	4	3	4	4	4	4	5	4	3	2	3	3	4
2810002D19Rik	ENSMUSG00000045464	lncRNA	1	1	0.55	0.2	0.301848	0.55	0.277967	0	3.5	0.24	0.2	0.999965	0.24	0.965081	0	3	0.27	0.2	0.570325	0.27	0.542096	0	3	2	3	2	3	2	4	4	4	2	4	2	4	2	3	3	4	2	2	1	4	3	3	2	5
2810004N23Rik	ENSMUSG00000031984	protein_coding	1	1	-0.17	0.08	0.707816	-0.16	0.70947	0	24.5	-0.05	0.08	0.999965	-0.05	0.993198	0	24.5	-0.2	0.08	0.140336	-0.2	0.205691	0	24.5	25	21	30	22	21	20	25	21	20	21	31	23	20	20	24	20	21	21	28	21	23	19	25	22
2810013P06Rik	ENSMUSG00000099881	lncRNA	1	1	-0.08	0.13	0.997607	-0.08	0.963011	0	8.5	0.06	0.13	0.999965	0.05	0.997226	0	9	-0.05	0.13	0.930997	-0.05	0.916992	0	8.5	9	7	10	8	8	8	9	8	10	9	9	8	9	7	10	7	7	8	8	7	7	8	8	8
2810021J22Rik	ENSMUSG00000020491	protein_coding	1	1	0.09	0.15	0.997607	0.09	0.955127	0	10	-0.12	0.15	0.999965	-0.13	0.986116	0	9.2	-0.04	0.15	0.947686	-0.04	0.936253	0	9.2	10	8	9	10	10	11	9	10	9	8	8	8	10	8	8	9	8	9	11	10	7	11	11	9
2810025M15Rik	ENSMUSG00000049881	transcribed_processed_pseudogene	1	1	-0.05	0.15	0.997607	-0.05	0.983664	0	14.5	0.09	0.15	0.999965	0.08	0.996006	0	15.2	-0.03	0.15	0.967505	-0.03	0.960735	0	14.5	16	13	16	13	16	12	16	12	15	12	18	16	13	15	16	13	11	19	18	16	13	14	14	19
2810029C07Rik	ENSMUSG00000096995	lncRNA	1	1	0.33	0.26	0.99231	0.36	0.800001	0	1.5	0.31	0.26	0.999965	0.32	0.948622	0	1.5	-0.11	0.27	0.916585	-0.09	0.909621	0	1.2	2	1	1	1	2	2	1	1	2	1	2	1	1	1	1	1	2	2	1	1	1	1	1	1
2810032G03Rik	ENSMUSG00000037735	lncRNA	1	1	-0.29	0.2	0.961094	-0.27	0.839437	0	2.8	0.37	0.19	0.855284	0.36	0.784197	0	3	-0.04	0.2	0.964694	-0.04	0.961313	0	2.8	4	2	2	3	3	2	1	3	3	3	2	4	3	2	1	4	4	3	2	5	3	3	1	4
2810039B14Rik	ENSMUSG00000099034	transcribed_unitary_pseudogene	1	1	-0.04	0.15	0.997607	-0.03	0.988485	0	4.5	-0.17	0.15	0.999965	-0.18	0.967817	0	4.5	-0.09	0.15	0.873784	-0.09	0.84957	0	4.5	4	4	6	4	4	4	5	4	3	4	5	3	4	4	5	4	5	4	6	4	3	5	5	4
2810402E24Rik	ENSMUSG00000099966	lncRNA	1	1	-0.28	0.17	0.900174	-0.27	0.750035	0	2.8	0.16	0.17	0.999965	0.16	0.982272	0	3	0.05	0.17	0.948907	0.05	0.930102	0	3	3	2	3	3	2	3	2	2	3	3	4	2	3	3	3	3	2	3	2	2	3	3	2	3
2810403D21Rik	ENSMUSG00000086629	lncRNA	1	1	-0.49	0.23	0.644974	-0.49	0.49086	0	3.5	-0.35	0.23	0.987945	-0.37	0.856535	0	3.5	-0.47	0.23	0.27866	-0.46	0.240623	0	3.5	4	4	3	3	2	2	2	3	3	2	3	2	2	4	2	2	2	2	2	2	2	2	1	2
2810405F17Rik	ENSMUSG00000101493	lncRNA	1	1	-0.22	0.25	0.997607	-0.22	0.918574	0	1	-0.07	0.25	0.999965	-0.08	0.997226	0	1	0.23	0.25	0.742109	0.22	0.669045	0	1.5	1	1	1	1	1	1	1	1	1	1	1	1	1	2	1	2	1	1	1	1	1	1	1	1
2810408A11Rik	ENSMUSG00000018570	protein_coding	1	1	0.38	0.13	0.233733	0.38	0.248805	0	6.2	0.15	0.13	0.999965	0.14	0.979818	0	5.2	0.64	0.13	0.000105193	0.64	0.00243766	1	7.8	5	6	5	4	7	8	5	5	5	6	5	5	8	10	6	7	4	7	5	5	6	6	5	6
2810408I11Rik	ENSMUSG00000087213	lncRNA	1	1	-0.93	0.46	0.708332	-0.76	0.662867	0	0.5	-0.23	0.44	0.999965	-0.19	0.996006	0	0.5	-0.48	0.45	0.686214	-0.41	0.648161	0	0.5	1	0	0	1	1	0	1	0	1	0	0	0	1	1	0	0	1	1	0	0	1	0	0	0
2810414N06Rik	ENSMUSG00000100594	lncRNA	1	1	-0.25	0.34	0.997607	-0.25	0.937755	0	1.8	-0.13	0.34	0.999965	-0.14	0.996471	0	2	-0.45	0.35	0.588049	-0.43	0.533822	0	1.8	2	2	2	1	1	1	2	2	2	2	2	2	2	2	1	1	1	2	1	1	1	1	1	3
2810429I04Rik	ENSMUSG00000097709	lncRNA	1	1	0.18	0.57	0.997607	0.25	0.966339	0	0.2	-0.06	0.58	0.999965	-0.04	0.997226	0	0	0.34	0.57	NA	0.48	0.674785	0	0.2	0	0	0	0	0	0	1	0	0	0	0	0	0	0	1	0	0	0	0	0	0	0	0	0
2810430I11Rik	ENSMUSG00000085766	lncRNA	1	1	-0.07	0.16	0.997607	-0.06	0.975853	0	4.5	0.12	0.16	0.999965	0.11	0.990465	0	4.8	0.04	0.16	0.957181	0.04	0.941197	0	4.5	4	5	4	5	3	5	3	6	5	5	4	5	5	5	4	4	5	6	4	5	4	8	4	5
2810433D01Rik	ENSMUSG00000086283	lncRNA	1	1	-0.05	0.14	0.997607	-0.05	0.980704	0	8.8	-0.09	0.14	0.999965	-0.1	0.990465	0	8.8	-0.17	0.14	0.649227	-0.17	0.615348	0	8.8	11	7	6	11	9	6	7	12	9	7	6	9	8	7	6	9	9	10	5	12	10	8	6	14
2810454H06Rik	ENSMUSG00000100876	lncRNA	1	1	0.04	0.34	0.997607	0.08	0.984189	0	0.8	0.43	0.34	0.999965	0.43	0.91095	0	1	-0.06	0.35	0.970083	-0.02	0.989653	0	0.8	1	1	0	1	0	1	1	1	1	1	1	1	0	1	1	1	0	1	1	0	0	1	0	1
2810455O05Rik	ENSMUSG00000085030	lncRNA	1	1	0.5	0.32	0.943885	0.5	0.714663	0	1	0.41	0.33	0.999965	0.4	0.948501	0	0.8	0.21	0.34	0.855208	0.2	0.817386	0	0.8	1	1	0	1	1	1	1	1	1	1	1	0	1	1	0	1	0	1	0	0	1	1	0	1
2810459M11Rik	ENSMUSG00000026227	protein_coding	0	1	NA	NA	NA	NA	NA	NA	NA	NA	NA	NA	NA	NA	NA	NA	NA	NA	NA	NA	NA	NA	NA	NA	NA	NA	NA	NA	NA	NA	NA	NA	NA	NA	NA	NA	NA	NA	NA	NA	NA	NA	NA	NA	NA	NA	NA
2900005J15Rik	ENSMUSG00000043833	lncRNA	1	1	-0.09	0.27	0.997607	-0.09	0.980305	0	2.2	0	0.28	0.999965	-0.01	0.998432	0	2.5	-0.59	0.28	0.250476	-0.6	0.259509	0	2.2	1	3	3	2	2	2	2	3	3	3	2	2	1	2	2	1	4	2	2	2	2	3	2	2
2900026A02Rik	ENSMUSG00000051339	protein_coding	1	1	-0.14	0.15	0.997607	-0.14	0.92117	0	76.5	0.07	0.15	0.999965	0.06	0.996471	0	80.2	0.02	0.15	0.970156	0.02	0.966743	0	77.8	68	82	87	69	56	96	72	57	73	90	88	70	81	82	79	69	97	67	98	87	74	94	89	52
2900041M22Rik	ENSMUSG00000054418	lncRNA	1	1	-0.72	0.28	0.432472	-0.67	0.355694	0	2.5	-0.18	0.28	0.999965	-0.2	0.986116	0	2.5	-0.89	0.29	0.0372988	-0.91	0.0387918	1	2.5	2	3	1	4	1	2	1	3	2	1	2	3	1	1	1	2	2	2	1	4	1	1	1	4
2900052L18Rik	ENSMUSG00000043993	lncRNA	1	1	0.16	0.13	0.997607	0.17	0.877328	0	15.5	0.12	0.13	0.999965	0.12	0.986116	0	15.2	0.1	0.13	0.810513	0.1	0.790165	0	15.2	19	12	18	8	21	13	17	11	21	14	17	9	22	12	17	10	18	15	14	9	17	14	15	7
2900060N12Rik	ENSMUSG00000113621	lncRNA	0	1	NA	NA	NA	NA	NA	NA	NA	NA	NA	NA	NA	NA	NA	NA	NA	NA	NA	NA	NA	NA	NA	NA	NA	NA	NA	NA	NA	NA	NA	NA	NA	NA	NA	NA	NA	NA	NA	NA	NA	NA	NA	NA	NA	NA	NA
2900076A07Rik	ENSMUSG00000097277	lncRNA	1	1	0.11	0.17	0.997607	0.12	0.947511	0	3.8	0.03	0.18	0.999965	0.02	0.997226	0	3.8	-0.22	0.18	0.619865	-0.22	0.570924	0	3.8	3	5	3	4	3	5	3	4	3	5	3	4	3	3	2	4	3	3	3	3	4	3	3	3
2900089D17Rik	ENSMUSG00000087484	lncRNA	1	1	0.01	0.19	0.997607	0.02	0.993373	0	3	-0.22	0.19	0.999965	-0.24	0.958438	0	3	-0.32	0.19	0.437839	-0.32	0.395025	0	3	2	4	2	4	2	4	2	4	3	3	2	2	2	3	2	2	2	4	2	3	2	3	2	2
2900093K20Rik	ENSMUSG00000099632	lncRNA	1	1	-0.16	0.2	0.997607	-0.16	0.929617	0	2.2	0.13	0.2	0.999965	0.12	0.990672	0	2.5	-0.28	0.2	0.551069	-0.29	0.469413	0	2.2	2	2	3	2	2	2	2	2	3	3	2	2	1	2	2	2	1	2	3	1	1	2	2	2
3000002C10Rik	ENSMUSG00000070282	transcribed_processed_pseudogene	1	1	-0.07	0.27	0.997607	-0.06	0.987513	0	1.5	-0.2	0.28	0.999965	-0.19	0.990465	0	1.5	-0.03	0.28	0.981526	-0.02	0.98783	0	1.5	1	1	2	2	1	1	2	2	1	3	1	1	1	2	1	2	1	2	1	2	1	2	1	3
3010001F23Rik	ENSMUSG00000084885	lncRNA	1	1	-0.35	0.34	0.997607	-0.35	0.898648	0	1	-0.09	0.34	0.999965	-0.11	0.997226	0	1	-0.04	0.34	0.982248	-0.04	0.975804	0	1	1	1	1	1	1	1	1	0	1	1	0	1	1	1	0	1	1	1	1	1	1	1	0	0
3010003L21Rik	ENSMUSG00000085355	lncRNA	1	1	0.31	0.51	0.997607	0.31	0.952658	0	0.2	0.92	0.5	0.894049	0.88	0.755457	0	0.8	0.42	0.51	0.780924	0.46	0.688841	0	0.2	1	0	0	0	1	0	0	0	1	1	0	1	0	1	0	0	0	1	0	1	0	1	1	1
3110009E18Rik	ENSMUSG00000026388	protein_coding	1	1	0.08	0.25	0.997607	0.08	0.978936	0	1.8	-0.05	0.26	0.999965	-0.06	0.997226	0	1.2	-0.03	0.26	0.978171	-0.05	0.960249	0	1.2	1	1	2	1	2	1	2	2	1	1	1	2	1	1	2	1	2	2	1	1	2	2	2	2
3110039M20Rik	ENSMUSG00000104861	lncRNA	1	1	0.01	0.39	0.999509	0.1	0.977028	0	2.2	0.15	0.39	0.999965	-0.01	0.999832	0	2	0.29	0.39	0.817146	0.24	0.704714	0	2.2	1	0	7	0	2	0	7	0	2	0	6	0	2	0	7	0	2	1	4	0	1	0	6	0
3110040N11Rik	ENSMUSG00000025102	protein_coding	1	1	-0.08	0.13	0.997607	-0.08	0.961045	0	19.2	0.1	0.13	0.999965	0.1	0.986409	0	20.2	0.02	0.13	0.978564	0.02	0.974388	0	19.2	23	19	19	16	25	15	18	16	24	17	20	20	18	19	20	19	23	20	22	20	22	14	20	23
3110045C21Rik	ENSMUSG00000097503	lncRNA	1	1	1.2	0.44	0.352522	1.2	0.222459	0	0.8	0.48	0.47	0.999965	0.53	0.958438	0	0.2	0.82	0.46	0.372413	0.83	0.290353	0	0.5	0	0	0	1	1	1	0	1	1	0	0	0	1	0	0	1	1	0	0	0	1	0	0	0
3110053B16Rik	ENSMUSG00000085642	transcribed_unprocessed_pseudogene	1	1	0.55	0.3	0.829589	0.56	0.625733	0	1.2	0.2	0.31	0.999965	0.17	0.995306	0	1	0.47	0.31	0.482051	0.44	0.460563	0	1	1	1	1	0	2	1	1	1	1	1	1	1	1	1	1	1	1	2	1	1	1	2	2	1
3110056K07Rik	ENSMUSG00000085622	lncRNA	1	1	-0.14	0.16	0.997607	-0.13	0.929943	0	3.8	0.04	0.16	0.999965	0.03	0.997226	0	4	-0.13	0.16	0.789425	-0.13	0.756725	0	3.8	3	4	3	5	3	4	3	4	4	4	4	4	3	3	4	4	4	3	3	4	3	3	3	3
3110070M22Rik	ENSMUSG00000074635	lncRNA	1	1	-0.41	0.29	0.964653	-0.41	0.8101	0	1.5	-0.22	0.29	0.999965	-0.23	0.986116	0	1.5	-0.08	0.29	0.949203	-0.08	0.933733	0	1.5	2	2	1	1	1	1	1	1	1	1	2	1	1	2	1	2	1	2	1	1	1	1	1	2
3110082I17Rik	ENSMUSG00000053553	protein_coding	1	1	-0.14	0.13	0.997607	-0.14	0.91059	0	9.5	-0.03	0.13	0.999965	-0.03	0.997226	0	9.5	-0.32	0.13	0.147433	-0.32	0.175607	0	9.5	10	10	9	9	10	8	8	8	11	8	10	9	7	8	7	9	9	13	10	10	9	8	8	11
3110083C13Rik	ENSMUSG00000097303	lncRNA	1	1	-0.17	0.38	0.997607	-0.21	0.947344	0	0.8	0.23	0.37	0.999965	0.2	0.990465	0	0.8	-0.06	0.38	0.9719	-0.09	0.933454	0	0.8	0	1	1	1	0	1	0	0	0	1	1	1	0	0	1	1	0	0	0	0	0	0	1	1
3222401L13Rik	ENSMUSG00000073590	lncRNA	1	1	0.06	0.2	0.997607	0.06	0.983437	0	3	0	0.2	0.999965	0	0.999832	0	3	-0.03	0.2	0.975638	-0.03	0.967459	0	3	3	4	2	3	2	4	2	3	2	4	2	3	3	4	2	3	3	3	2	3	4	3	2	2
3300002I08Rik	ENSMUSG00000063364	protein_coding	1	1	0.22	0.27	0.997607	0.24	0.918574	0	2	-0.28	0.28	0.999965	-0.29	0.980015	0	1.5	-0.06	0.28	0.962353	-0.08	0.931841	0	1.8	2	1	2	1	3	1	2	2	2	2	1	1	2	2	2	1	2	3	2	2	2	2	1	2
3300005D01Rik	ENSMUSG00000096965	lncRNA	1	1	-0.05	0.19	0.997607	-0.06	0.980704	0	6.5	-0.19	0.19	0.999965	-0.2	0.978768	0	6.5	-0.08	0.19	0.910347	-0.1	0.859635	0	6.5	11	5	1	9	11	4	1	9	11	4	1	7	9	5	1	8	12	5	1	9	15	3	2	10
3425401B19Rik	ENSMUSG00000071540	protein_coding	1	1	0.29	0.38	0.997607	0.19	0.966339	0	1	0.11	0.39	0.999965	0.09	0.997226	0	1	0.78	0.38	0.26656	0.77	0.199849	0	1.2	1	1	0	1	1	1	1	1	1	2	0	1	2	2	0	1	1	1	0	1	1	1	0	1
3830403N18Rik	ENSMUSG00000031125	protein_coding	1	1	0.22	0.45	0.997607	0.24	0.95746	0	0.8	0.17	0.45	0.999965	0.24	0.993198	0	0.5	-0.13	0.46	0.948944	-0.1	0.950512	0	0.5	1	0	0	1	1	1	0	1	1	0	0	1	0	1	0	1	1	1	0	1	1	1	0	1
3830406C13Rik	ENSMUSG00000033111	protein_coding	1	1	-0.22	0.09	0.401749	-0.22	0.480058	0	22.8	-0.06	0.09	0.999965	-0.06	0.990672	0	22.8	-0.2	0.09	0.187441	-0.2	0.2592	0	22.8	22	22	20	27	18	19	19	21	22	21	19	25	17	21	19	22	21	23	20	19	19	18	19	24
3830408C21Rik	ENSMUSG00000071181	lncRNA	1	1	0.12	0.21	0.997607	0.13	0.955127	0	2.2	-0.37	0.23	0.963008	-0.38	0.831436	0	1.8	-0.3	0.22	0.565785	-0.29	0.516111	0	1.8	1	2	2	2	2	3	2	2	2	2	1	1	2	2	1	1	1	2	1	1	2	2	2	2
3830432H09Rik	ENSMUSG00000101731	lncRNA	0	1	NA	NA	NA	NA	NA	NA	NA	NA	NA	NA	NA	NA	NA	NA	NA	NA	NA	NA	NA	NA	NA	NA	NA	NA	NA	NA	NA	NA	NA	NA	NA	NA	NA	NA	NA	NA	NA	NA	NA	NA	NA	NA	NA	NA	NA
4631405J19Rik	ENSMUSG00000075027	lncRNA	0	1	NA	NA	NA	NA	NA	NA	NA	NA	NA	NA	NA	NA	NA	NA	NA	NA	NA	NA	NA	NA	NA	NA	NA	NA	NA	NA	NA	NA	NA	NA	NA	NA	NA	NA	NA	NA	NA	NA	NA	NA	NA	NA	NA	NA	NA
4632404H12Rik	ENSMUSG00000042579	lncRNA	1	1	0.15	0.21	0.997607	0.15	0.940273	0	3	-0.3	0.22	0.999965	-0.32	0.903998	0	3	0.18	0.21	0.761333	0.17	0.746128	0	3	2	3	4	3	2	3	4	3	2	3	2	3	3	3	3	3	2	2	3	3	2	3	4	2
4632427E13Rik	ENSMUSG00000074024	lncRNA	1	1	-0.27	0.23	0.997607	-0.27	0.876742	0	1.5	-0.08	0.23	0.999965	-0.07	0.997226	0	1.5	0.11	0.23	0.899442	0.1	0.872357	0	1.8	1	2	2	1	1	2	1	1	1	2	1	1	1	2	2	2	1	1	1	1	1	2	1	1
4632428C04Rik	ENSMUSG00000097184	lncRNA	1	1	-0.31	0.68	0.997607	-0.27	0.971003	0	0	-0.24	0.69	0.999965	-0.19	0.997226	0	0	0.28	0.67	NA	0.42	0.775153	0	0.2	0	0	0	0	0	0	0	0	0	0	0	0	1	0	0	0	0	0	0	0	0	0	0	0
4731419I09Rik	ENSMUSG00000097004	lncRNA	1	1	0.05	0.53	0.997607	0.11	0.985769	0	0	-0.2	0.55	0.999965	-0.13	0.997226	0	0	-0.84	0.6	NA	-0.75	0.468955	0	0	0	0	0	0	0	0	0	0	0	0	0	0	0	0	0	0	0	0	0	0	0	0	0	0
4732414G09Rik	ENSMUSG00000086943	lncRNA	1	1	-0.78	0.55	0.965572	-0.69	0.800352	0	0	-0.46	0.54	0.999965	-0.45	0.982272	0	0	-0.23	0.53	NA	-0.24	0.85943	0	0	0	0	0	0	0	0	0	0	0	0	0	0	0	0	0	0	0	0	0	0	0	0	0	0
4732416N19Rik	ENSMUSG00000107402	TEC	1	1	0.05	0.45	0.997607	0.05	0.993373	0	0.5	-0.05	0.46	0.999965	-0.04	0.997226	0	0.5	-0.28	0.47	0.867461	-0.3	0.80626	0	0.5	1	1	0	0	0	1	1	0	0	1	0	1	0	0	0	1	0	1	0	0	0	0	0	1
4732440D04Rik	ENSMUSG00000090031	lncRNA	1	1	0.1	0.23	0.997607	0.12	0.964214	0	3	-0.14	0.24	0.999965	-0.15	0.990895	0	2.5	0.06	0.23	0.955469	0.07	0.931877	0	2.8	2	2	3	3	2	4	3	3	2	3	2	3	2	3	3	3	1	2	3	1	1	2	3	2
4732471J01Rik	ENSMUSG00000053714	lncRNA	1	1	0.3	0.25	0.997607	0.28	0.879577	0	1.8	-0.25	0.26	0.999965	-0.31	0.958438	0	1.2	0	0.26	0.999623	-0.03	0.974932	0	1.2	1	1	2	1	1	2	2	2	1	1	1	1	1	1	2	1	1	1	1	1	1	1	2	2
4732487G21Rik	ENSMUSG00000097488	lncRNA	1	1	-0.19	0.25	0.997607	-0.17	0.94548	0	2.2	-0.19	0.25	0.999965	-0.19	0.986609	0	2.2	-0.2	0.25	0.797508	-0.19	0.764912	0	2.2	3	2	2	2	1	2	2	2	2	2	2	2	2	2	1	2	2	2	2	2	2	3	2	2
4732491K20Rik	ENSMUSG00000097350	lncRNA	1	1	-0.03	0.3	0.997607	-0.11	0.975853	0	1.5	-0.03	0.3	0.999965	-0.11	0.997144	0	1.5	-0.19	0.3	0.863036	-0.23	0.74178	0	1.5	2	1	2	1	2	1	1	1	1	1	2	1	2	1	1	1	1	1	1	1	1	1	1	1
4732496C06Rik	ENSMUSG00000108456	lncRNA	1	1	-0.23	0.43	0.997607	-0.25	0.953424	0	0.5	-0.21	0.44	0.999965	-0.21	0.995306	0	0.8	-0.79	0.46	0.39381	-0.83	0.299266	0	0.5	0	1	0	1	0	1	0	1	0	1	1	1	0	0	0	0	0	1	0	0	0	0	1	1
4833408A19Rik	ENSMUSG00000118132	lncRNA	1	1	0.21	0.29	0.997607	0.17	0.95653	0	1	-0.15	0.3	0.999965	-0.15	0.995661	0	1	0.12	0.3	0.921752	0.12	0.897468	0	1	1	1	1	0	1	1	1	1	2	1	1	0	1	1	1	1	1	1	1	1	1	1	1	1
4833412C05Rik	ENSMUSG00000097697	lncRNA	1	1	-0.6	0.29	0.681126	-0.63	0.550346	0	2	0.45	0.28	0.974174	0.38	0.93281	0	2.5	0.15	0.28	0.883183	0.1	0.91662	0	2	2	2	3	1	1	1	1	1	2	2	3	3	2	2	2	2	2	2	4	2	2	2	1	1
4833413G10Rik	ENSMUSG00000104950	lncRNA	1	1	0.05	0.24	0.997607	0.06	0.985225	0	2.5	-0.09	0.25	0.999965	-0.1	0.996665	0	2.2	-0.18	0.25	0.82103	-0.17	0.799372	0	2.2	2	2	3	2	2	3	3	2	2	2	2	2	2	2	2	2	2	2	2	1	1	3	3	1
4833415N18Rik	ENSMUSG00000115936	lncRNA	0	1	NA	NA	NA	NA	NA	NA	NA	NA	NA	NA	NA	NA	NA	NA	NA	NA	NA	NA	NA	NA	NA	NA	NA	NA	NA	NA	NA	NA	NA	NA	NA	NA	NA	NA	NA	NA	NA	NA	NA	NA	NA	NA	NA	NA	NA
4833418N02Rik	ENSMUSG00000085287	lncRNA	1	1	0.26	0.21	0.997607	0.27	0.86436	0	6.8	0.16	0.21	0.999965	0.16	0.986609	0	6.2	0.14	0.22	0.843269	0.16	0.777857	0	6.2	8	5	6	4	8	7	7	5	9	5	7	4	9	5	8	3	4	4	5	3	5	7	5	3
4833419F23Rik	ENSMUSG00000117401	lncRNA	1	1	-0.61	0.27	0.58188	-0.6	0.475726	0	1.8	0.26	0.26	0.999965	0.25	0.979818	0	2.2	-0.24	0.27	0.750706	-0.26	0.672617	0	1.8	2	2	2	1	1	1	1	1	3	2	2	2	1	1	1	2	2	2	1	2	1	1	1	2
4833420G17Rik	ENSMUSG00000062822	protein_coding	1	1	-0.02	0.09	0.997607	-0.01	0.993373	0	43.8	-0.17	0.09	0.876793	-0.17	0.829389	0	43.8	-0.23	0.09	0.103154	-0.23	0.16118	0	43.8	38	51	39	47	38	54	38	45	38	43	36	39	35	41	33	41	39	46	33	35	35	43	35	43
4833422C13Rik	ENSMUSG00000074782	lncRNA	1	1	-0.22	0.34	0.997607	-0.21	0.947108	0	1	-0.05	0.34	0.999965	-0.06	0.997226	0	1	-1.01	0.37	0.0828731	-0.99	0.0879482	0	1	1	1	1	1	1	1	1	1	1	1	1	1	1	0	1	1	1	1	1	0	0	1	1	1
4833438C02Rik	ENSMUSG00000118087	lncRNA	1	1	-0.04	0.18	0.997607	-0.03	0.991787	0	4.2	0.38	0.18	0.768326	0.37	0.707215	0	5.5	-0.12	0.19	0.846689	-0.12	0.817386	0	4.2	4	4	4	5	3	4	4	5	4	7	5	6	3	4	4	4	3	4	3	5	3	3	3	5
4833439L19Rik	ENSMUSG00000025871	protein_coding	1	1	0.12	0.08	0.953	0.12	0.827176	0	87.2	0.11	0.08	0.999965	0.1	0.964797	0	85.2	0.15	0.08	0.339356	0.15	0.382346	0	88	91	73	81	74	97	76	101	75	94	76	90	81	96	81	89	86	98	64	90	79	109	68	92	75
4833445I07Rik	ENSMUSG00000103103	lncRNA	1	1	0.27	0.25	0.997607	0.28	0.891251	0	1.8	0.49	0.25	0.836961	0.48	0.744936	0	2	0.26	0.25	0.694097	0.27	0.645668	0	1.5	2	1	2	1	1	2	2	2	2	2	2	2	1	2	2	1	2	2	2	1	1	2	1	2
4921504A21Rik	ENSMUSG00000097626	lncRNA	1	1	-0.17	0.38	0.997607	-0.18	0.967543	0	0.8	-0.03	0.38	0.999965	-0.02	0.998059	0	0.8	0.1	0.38	0.950892	0.09	0.944196	0	0.8	1	0	1	1	1	1	1	0	0	1	1	1	1	1	0	1	0	0	0	1	1	1	1	1
4921507P07Rik	ENSMUSG00000029828	protein_coding	1	1	0.2	0.47	0.997607	0.25	0.941369	0	0.5	-0.41	0.5	0.999965	-0.44	0.971885	0	0.5	0.02	0.49	NA	0	0.997468	0	0.5	0	0	1	1	0	0	1	0	0	0	0	0	0	0	0	0	0	0	0	0	0	0	0	0
4921514A10Rik	ENSMUSG00000097620	lncRNA	1	1	0.09	0.62	0.997607	0.11	0.988292	0	0	0.2	0.62	0.999965	0.16	0.997226	0	0.2	-0.06	0.64	NA	-0.05	0.98121	0	0	0	0	0	0	0	0	0	0	0	0	1	0	0	0	0	0	0	0	0	0	0	0	0	0
4921524J17Rik	ENSMUSG00000036934	protein_coding	1	1	0.12	0.16	0.997607	0.12	0.940273	0	13	-0.01	0.16	0.999965	-0.01	0.997226	0	12	-0.01	0.16	0.990181	-0.02	0.980197	0	12	18	10	11	9	18	10	14	10	19	10	10	8	14	11	11	11	13	13	11	7	15	12	14	10
4921531C22Rik	ENSMUSG00000085704	lncRNA	1	1	-0.07	0.18	0.997607	-0.06	0.979521	0	3	0.05	0.18	0.999965	0.05	0.997226	0	3.2	-0.06	0.18	0.943253	-0.05	0.932934	0	3	3	4	2	3	2	3	3	4	2	4	2	5	3	3	2	4	2	3	2	4	3	3	2	4
4921536K21Rik	ENSMUSG00000020434	protein_coding	1	1	0.36	0.5	0.997607	0.52	0.884691	0	0.2	0.28	0.51	0.999965	0.3	0.990672	0	0.5	0.32	0.51	0.85818	0.34	0.786405	0	0.2	0	0	0	0	1	0	0	0	1	0	1	0	1	0	0	0	1	1	0	0	0	0	0	0
4921539H07Rik	ENSMUSG00000104586	lncRNA	1	0	0.57	0.82	0.997607	0.83	0.866001	0	0	-0.14	0.87	NA	-0.19	0.997226	0	0	0.69	0.82	NA	0.84	0.556512	0	0	0	0	0	0	0	0	0	0	0	0	0	0	0	0	0	0	0	0	0	0	0	0	0	0
4930404I05Rik	ENSMUSG00000087354	lncRNA	1	1	0.58	0.53	0.997607	0.57	0.888701	0	0.8	0.45	0.53	0.999965	0.38	0.986609	0	0.5	0.13	0.54	0.959035	0.14	0.939007	0	0.8	0	0	1	1	0	1	1	1	1	0	0	1	1	1	1	0	1	1	1	0	1	1	0	0
4930405A21Rik	ENSMUSG00000086638	lncRNA	1	1	-0.2	0.62	0.997607	-0.2	0.975853	0	0.2	-0.6	0.65	0.999965	-0.66	0.967817	0	0.2	-0.53	0.65	NA	-0.6	0.648058	0	0.2	1	0	0	0	0	0	0	0	0	0	0	0	0	0	0	0	0	0	0	0	0	0	0	1
4930412C18Rik	ENSMUSG00000085558	lncRNA	1	1	0.8	0.26	0.194154	0.79	0.147839	0	1.8	-0.29	0.28	0.999965	-0.29	0.978768	0	1	0.3	0.27	0.662677	0.3	0.598741	0	1.2	1	1	0	1	1	2	2	2	1	1	1	1	1	1	1	2	1	1	1	1	1	1	1	2
4930412F12Rik	ENSMUSG00000110289	TEC	1	1	-0.42	0.38	0.997607	-0.43	0.878241	0	0.8	0.45	0.36	0.999965	0.42	0.957093	0	1	0	0.37	0.997447	-0.07	0.959433	0	0.8	1	1	1	0	0	1	0	0	1	1	1	1	1	0	1	1	0	1	1	0	1	1	1	0
4930412M03Rik	ENSMUSG00000051008	lncRNA	1	1	-0.22	0.6	0.997607	-0.27	0.960423	0	0	-0.62	0.62	NA	-0.62	0.958438	0	0	-0.07	0.6	NA	0	0.999299	0	0.2	0	0	0	0	0	0	0	0	0	0	0	0	0	1	0	0	0	0	0	0	0	0	0	0
4930413G21Rik	ENSMUSG00000108452	TEC	1	1	-0.01	0.24	0.998781	-0.01	0.997924	0	1.5	0.2	0.24	0.999965	0.18	0.986116	0	2	0.23	0.24	0.734848	0.21	0.715212	0	2	2	1	2	1	2	1	1	2	2	2	2	2	2	2	2	2	2	2	2	1	2	2	2	1
4930417H01Rik	ENSMUSG00000087017	lncRNA	0	1	NA	NA	NA	NA	NA	NA	NA	NA	NA	NA	NA	NA	NA	NA	NA	NA	NA	NA	NA	NA	NA	NA	NA	NA	NA	NA	NA	NA	NA	NA	NA	NA	NA	NA	NA	NA	NA	NA	NA	NA	NA	NA	NA	NA	NA
4930422M22Rik	ENSMUSG00000100281	lncRNA	0	1	NA	NA	NA	NA	NA	NA	NA	NA	NA	NA	NA	NA	NA	NA	NA	NA	NA	NA	NA	NA	NA	NA	NA	NA	NA	NA	NA	NA	NA	NA	NA	NA	NA	NA	NA	NA	NA	NA	NA	NA	NA	NA	NA	NA	NA
4930426I24Rik	ENSMUSG00000097323	lncRNA	1	1	-0.32	0.6	0.997607	-0.41	0.929159	0	0.2	-0.32	0.61	0.999965	-0.35	0.989679	0	0.2	-1.21	0.64	0.328632	-1.25	0.217557	0	0.2	0	0	1	0	0	1	0	0	0	0	1	0	0	0	0	0	0	0	0	1	0	0	0	1
4930426L09Rik	ENSMUSG00000026736	lncRNA	1	1	-0.38	0.34	0.997607	-0.4	0.88925	0	1	0.04	0.33	0.999965	-0.01	0.998517	0	1	-0.39	0.34	0.651797	-0.39	0.614896	0	1	1	1	1	1	1	1	1	0	1	1	1	1	1	1	1	1	1	1	2	1	0	1	1	1
4930429H19Rik	ENSMUSG00000108530	lncRNA	1	1	-1.08	0.48	0.586887	-1.08	0.243692	0	1	-0.82	0.48	0.957291	-0.88	0.522386	0	1	-2.4	0.54	0.000778717	-2.46	0.0012445	1	1	0	1	2	1	0	1	0	1	0	1	1	1	0	0	0	0	0	1	1	1	0	1	0	1
4930430F08Rik	ENSMUSG00000046567	protein_coding	1	1	-0.07	0.18	0.997607	-0.06	0.977913	0	5	-0.11	0.18	0.999965	-0.12	0.990672	0	5	-0.31	0.18	0.412426	-0.32	0.375964	0	5	5	5	6	4	6	4	5	3	4	5	5	4	3	3	5	5	2	4	5	3	4	3	6	4
4930431P19Rik	ENSMUSG00000109147	transcribed_processed_pseudogene	1	1	-0.24	0.28	0.997607	-0.25	0.919182	0	1.2	0.22	0.27	0.999965	0.21	0.986116	0	1.5	0.06	0.28	0.962975	0.04	0.971757	0	1.2	2	1	1	1	1	1	1	1	2	2	1	1	1	1	1	1	1	1	2	2	1	2	1	1
4930447C04Rik	ENSMUSG00000021098	protein_coding	1	1	0.19	0.36	0.997607	0.18	0.957016	0	1	0.18	0.36	0.999965	0.13	0.997017	0	1	-0.52	0.38	0.553282	-0.48	0.483885	0	0.8	1	1	0	1	1	1	0	2	2	1	0	1	1	1	0	1	1	1	0	0	1	1	0	1
4930447F24Rik	ENSMUSG00000102224	lncRNA	1	1	-0.67	0.44	0.944626	-0.63	0.679072	0	0.8	-0.66	0.44	0.999965	-0.64	0.815395	0	0.8	-0.91	0.45	0.277987	-0.86	0.184852	0	0.8	0	1	1	1	0	0	0	1	0	0	1	1	0	0	0	1	0	1	1	1	0	0	0	1
4930448D08Rik	ENSMUSG00000086824	lncRNA	1	1	-0.49	0.54	0.997607	-0.4	0.929159	0	0	-0.17	0.53	0.999965	-0.14	0.997226	0	0	-0.5	0.55	0.749495	-0.42	0.732447	0	0	0	0	0	0	0	0	0	0	0	0	0	0	0	0	0	0	0	0	0	0	1	0	1	0
4930451E10Rik	ENSMUSG00000069223	lncRNA	1	1	-0.15	0.54	0.997607	-0.22	0.968181	0	0.2	-0.01	0.54	0.999965	-0.09	0.997226	0	0.2	0.02	0.54	NA	-0.06	0.971383	0	0.2	0	0	1	0	0	0	0	0	0	0	0	0	0	0	0	0	0	1	0	1	0	0	0	0
4930453N24Rik	ENSMUSG00000059920	protein_coding	1	1	0.01	0.11	0.997607	0.02	0.993175	0	25.5	0.11	0.11	0.999965	0.1	0.986116	0	27.2	0.01	0.11	0.984652	0.01	0.982032	0	25.5	34	24	24	20	33	22	25	22	35	25	25	24	30	25	23	23	28	31	26	22	30	26	23	27
4930458D05Rik	ENSMUSG00000087611	lncRNA	1	1	-0.14	0.29	0.997607	-0.15	0.961574	0	1.5	-0.2	0.29	0.999965	-0.17	0.993198	0	1.5	-0.34	0.3	0.649389	-0.34	0.58424	0	1.5	2	1	2	1	1	1	1	1	1	1	2	1	1	1	2	1	1	1	1	1	1	1	2	1
4930466K18Rik	ENSMUSG00000112332	TEC	1	1	0.26	0.29	0.997607	0.23	0.93418	0	1.8	-0.1	0.3	0.999965	-0.13	0.996471	0	1.5	0.09	0.3	0.940561	0.06	0.955282	0	1.5	1	1	2	2	2	1	2	2	1	1	2	2	1	1	2	2	1	3	2	1	1	1	2	2
4930473A02Rik	ENSMUSG00000060029	lncRNA	1	1	-0.38	0.3	0.990853	-0.38	0.832996	0	1.2	-0.4	0.3	0.999965	-0.42	0.91095	0	1.2	-0.41	0.3	0.569388	-0.41	0.480225	0	1.2	1	1	2	1	1	1	1	1	1	1	1	1	1	1	1	1	1	1	1	1	0	2	1	1
4930474M22Rik	ENSMUSG00000117328	lncRNA	1	1	-0.39	0.5	0.997607	-0.21	0.967543	0	0.5	0.34	0.49	0.999965	0.26	0.990672	0	0.5	-0.49	0.51	0.731305	-0.57	0.572518	0	0.5	0	1	0	1	0	1	0	1	0	1	0	1	0	1	0	0	0	0	0	1	0	1	0	1
4930480G23Rik	ENSMUSG00000086332	transcribed_unitary_pseudogene	0	1	NA	NA	NA	NA	NA	NA	NA	NA	NA	NA	NA	NA	NA	NA	NA	NA	NA	NA	NA	NA	NA	NA	NA	NA	NA	NA	NA	NA	NA	NA	NA	NA	NA	NA	NA	NA	NA	NA	NA	NA	NA	NA	NA	NA	NA
4930481A15Rik	ENSMUSG00000086938	lncRNA	1	1	-0.07	0.18	0.997607	-0.07	0.974658	0	3.5	-0.13	0.18	0.999965	-0.13	0.987881	0	3.2	-0.52	0.19	0.0732413	-0.52	0.0882676	0	3.2	3	5	3	2	4	4	3	3	3	5	3	2	2	4	2	2	4	5	3	2	3	4	2	2
4930481B07Rik	ENSMUSG00000085956	lncRNA	1	1	0.38	0.36	0.997607	0.41	0.879577	0	1	0.05	0.37	0.999965	0.07	0.997226	0	0.8	0.37	0.37	0.705149	0.38	0.631446	0	1	0	1	1	1	1	1	1	1	0	1	1	0	1	1	1	1	1	1	1	1	1	1	1	1
4930503L19Rik	ENSMUSG00000044906	protein_coding	1	1	0.19	0.2	0.997607	0.2	0.917026	0	12	-0.06	0.2	0.999965	-0.06	0.997226	0	10.5	0.12	0.2	0.864219	0.13	0.833403	0	11.5	11	11	9	11	14	13	12	9	12	12	8	9	14	12	9	11	8	9	10	8	13	10	15	8
4930505A04Rik	ENSMUSG00000040919	protein_coding	1	1	-0.87	0.58	0.953955	-0.89	0.6688	0	0	-0.2	0.56	0.999965	-0.29	0.990672	0	0	-0.43	0.57	NA	-0.49	0.65203	0	0	0	0	0	0	0	0	0	0	0	0	0	0	0	0	0	0	0	0	0	0	0	0	0	0
4930506C21Rik	ENSMUSG00000087478	lncRNA	1	1	-0.18	0.39	0.997607	-0.21	0.954608	0	0.8	-0.06	0.39	0.999965	-0.03	0.997226	0	0.8	-0.56	0.41	0.556958	-0.52	0.471666	0	0.8	0	1	1	1	1	1	0	0	0	0	1	1	0	0	1	0	0	0	0	0	0	0	0	0
4930507D05Rik	ENSMUSG00000097129	lncRNA	1	1	1.69	0.74	0.568977	1.66	0.244059	0	0	1.81	0.74	NA	1.67	0.350833	0	0	1.68	0.75	NA	1.56	0.117972	0	0	0	0	0	0	0	0	0	0	0	0	0	0	0	0	0	0	0	0	0	0	0	0	0	0
4930509E16Rik	ENSMUSG00000096986	lncRNA	0	1	NA	NA	NA	NA	NA	NA	NA	NA	NA	NA	NA	NA	NA	NA	NA	NA	NA	NA	NA	NA	NA	NA	NA	NA	NA	NA	NA	NA	NA	NA	NA	NA	NA	NA	NA	NA	NA	NA	NA	NA	NA	NA	NA	NA	NA
4930509G22Rik	ENSMUSG00000096959	lncRNA	1	1	-0.09	0.3	0.997607	-0.06	0.986831	0	1	0.13	0.3	0.999965	0.14	0.995306	0	1	-0.17	0.31	0.879171	-0.14	0.876628	0	1	1	1	1	1	1	1	1	1	1	1	1	1	1	1	1	0	1	1	0	1	1	1	1	1
4930511M06Rik	ENSMUSG00000086607	lncRNA	0	1	NA	NA	NA	NA	NA	NA	NA	NA	NA	NA	NA	NA	NA	NA	NA	NA	NA	NA	NA	NA	NA	NA	NA	NA	NA	NA	NA	NA	NA	NA	NA	NA	NA	NA	NA	NA	NA	NA	NA	NA	NA	NA	NA	NA	NA
4930513N10Rik	ENSMUSG00000074136	lncRNA	1	1	-0.04	0.35	0.997607	-0.06	0.991787	0	0.8	-0.06	0.36	0.999965	-0.06	0.997226	0	0.8	0.2	0.35	0.871243	0.19	0.832523	0	0.8	1	0	1	1	0	1	0	1	0	1	0	1	1	0	1	1	0	1	0	1	1	1	1	1
4930515G01Rik	ENSMUSG00000092183	lncRNA	1	1	0.23	0.31	0.997607	0.24	0.926369	0	1	0.2	0.32	0.999965	0.2	0.989866	0	1	0.01	0.32	0.993351	0.01	0.991574	0	1	1	1	1	1	1	1	1	1	1	1	1	1	1	1	1	1	1	1	1	0	1	1	1	0
4930515G13Rik	ENSMUSG00000049202	pseudogene	1	0	0.61	0.77	0.997607	0.78	0.800001	0	0.2	-0.22	0.82	NA	-0.49	0.986609	0	0.2	-1.66	0.94	NA	-1.67	0.236487	0	0.2	0	0	1	0	0	0	1	0	0	0	0	0	0	0	0	0	0	0	0	0	0	0	1	0
4930516B21Rik	ENSMUSG00000097504	lncRNA	1	1	0.05	0.26	0.997607	0.03	0.993373	0	1.5	-0.26	0.26	0.999965	-0.27	0.980015	0	1.5	0.1	0.26	0.921282	0.11	0.89162	0	2	1	2	1	2	1	2	1	2	1	1	1	2	1	2	2	3	1	2	2	3	1	2	1	1
4930517E14Rik	ENSMUSG00000111246	lncRNA	1	1	-0.63	0.37	0.865803	-0.59	0.6688	0	1	-0.16	0.36	0.999965	-0.11	0.997226	0	1	-0.75	0.38	0.288345	-0.71	0.223532	0	1	1	1	1	1	0	1	1	0	1	1	1	0	0	1	1	0	1	1	1	1	0	0	0	1
4930517G24Rik	ENSMUSG00000120083	lncRNA	0	1	NA	NA	NA	NA	NA	NA	NA	NA	NA	NA	NA	NA	NA	NA	NA	NA	NA	NA	NA	NA	NA	NA	NA	NA	NA	NA	NA	NA	NA	NA	NA	NA	NA	NA	NA	NA	NA	NA	NA	NA	NA	NA	NA	NA	NA
4930518I15Rik	ENSMUSG00000074629	TEC	1	1	0.51	0.37	0.973389	0.52	0.78993	0	0.8	0.45	0.37	0.999965	0.45	0.954563	0	0.8	0.62	0.37	0.421748	0.62	0.325631	0	1	0	1	0	1	0	1	1	1	1	1	1	0	1	1	1	1	1	1	1	0	0	1	0	0
4930519P11Rik	ENSMUSG00000097602	lncRNA	1	1	-0.4	0.51	0.997607	-0.41	0.906382	0	0.2	-0.41	0.52	0.999965	-0.44	0.978768	0	0.2	-0.9	0.54	NA	-0.89	0.270512	0	0.2	0	1	0	0	0	0	0	0	0	0	0	0	0	0	0	0	0	0	0	0	0	0	0	0
4930520O04Rik	ENSMUSG00000074039	lncRNA	1	1	-0.19	0.31	0.997607	-0.21	0.94548	0	1.2	0.06	0.31	0.999965	0.04	0.997226	0	1.2	-0.11	0.32	0.935233	-0.11	0.907082	0	1.2	1	1	1	2	1	2	1	1	2	1	1	1	1	1	1	2	1	1	1	1	1	1	1	1
4930522L14Rik	ENSMUSG00000072762	protein_coding	1	1	0.28	0.2	0.961094	0.29	0.80138	0	4.5	-0.35	0.2	0.957291	-0.35	0.853222	0	3.5	0.13	0.2	0.853812	0.13	0.818108	0	3.8	3	4	3	4	4	4	5	5	4	3	2	3	4	4	3	4	4	3	3	2	3	3	4	4
4930523C07Rik	ENSMUSG00000090394	protein_coding	1	1	0.19	0.08	0.58188	0.2	0.566365	0	25.8	0.11	0.09	0.999965	0.1	0.97306	0	24	0.16	0.09	0.344141	0.16	0.39244	0	25.2	16	29	19	26	17	33	21	32	15	31	20	30	16	33	20	32	23	32	27	36	20	35	22	37
4930525G20Rik	ENSMUSG00000097276	lncRNA	1	1	-0.13	0.42	0.997607	-0.13	0.977028	0	0.8	-0.1	0.42	0.999965	-0.16	0.996471	0	0.8	-0.57	0.44	0.585626	-0.55	0.494675	0	0.8	0	1	1	1	0	1	0	1	1	1	0	1	0	0	1	0	0	0	0	0	0	0	1	1
4930526A20Rik	ENSMUSG00000085521	transcribed_processed_pseudogene	1	1	-0.19	0.29	0.997607	-0.2	0.942871	0	1	0.68	0.27	0.478945	0.68	0.408866	0	1.2	0.05	0.29	0.969024	0.05	0.961735	0	1	1	1	1	1	1	1	1	1	2	1	1	1	1	1	1	1	1	1	1	1	1	1	1	2
4930532G15Rik	ENSMUSG00000097261	lncRNA	1	1	-0.21	0.66	0.997607	-0.15	0.985118	0	0	-0.14	0.66	NA	-0.21	0.997226	0	0	-0.72	0.69	NA	-0.62	0.66518	0	0	0	0	0	0	0	0	0	0	0	0	0	0	0	0	0	0	0	0	0	0	0	0	0	0
4930533K18Rik	ENSMUSG00000047692	lncRNA	1	0	0.31	0.55	0.997607	0.38	0.929159	0	0.5	-0.37	0.58	0.999965	-0.3	0.995306	0	0	-0.27	0.57	NA	-0.2	0.899939	0	0	0	0	0	0	1	0	0	1	0	0	0	0	0	0	0	0	0	0	0	1	0	0	0	0
4930539J05Rik	ENSMUSG00000097032	lncRNA	1	1	-0.42	0.34	0.997607	-0.38	0.868559	0	1	-0.22	0.34	0.999965	-0.2	0.990465	0	1	-0.71	0.35	0.276383	-0.68	0.236487	0	1	1	1	1	1	0	1	1	1	1	1	1	1	0	1	1	0	1	1	1	1	1	1	1	1
4930540M05Rik	ENSMUSG00000097831	lncRNA	1	1	-0.84	0.67	0.997284	-0.86	0.794494	0	0	-0.53	0.66	NA	-0.56	0.980015	0	0	-0.7	0.67	NA	-0.75	0.539207	0	0	0	0	0	0	0	0	0	0	0	0	0	0	0	0	0	0	0	0	0	0	0	0	0	0
4930547M16Rik	ENSMUSG00000097890	lncRNA	1	0	-0.41	0.84	0.997607	-0.48	0.946866	0	0	-0.01	0.83	NA	0.01	0.999832	0	0	-0.26	0.84	NA	-0.29	0.895881	0	0	0	0	0	0	0	0	0	0	0	0	0	0	0	0	0	0	0	0	0	0	0	0	0	0
4930550C14Rik	ENSMUSG00000005131	protein_coding	1	1	-0.01	0.18	0.997607	-0.01	0.995968	0	2.8	-0.2	0.19	0.999965	-0.21	0.970952	0	2.5	-0.06	0.18	0.93154	-0.06	0.913578	0	2.5	3	2	3	2	3	3	3	2	3	2	3	2	2	3	3	2	2	3	4	2	3	3	3	3
4930556M19Rik	ENSMUSG00000096971	lncRNA	1	1	0.13	0.2	0.997607	0.14	0.940273	0	1.8	0.61	0.19	0.146581	0.6	0.195686	0	2.5	0.26	0.2	0.586051	0.26	0.50658	0	1.8	2	1	1	1	2	2	2	1	3	2	3	2	3	1	2	1	3	1	3	2	2	1	2	1
4930557K07Rik	ENSMUSG00000108034	lncRNA	1	1	-0.32	0.49	0.997607	-0.34	0.931989	0	0.5	-0.62	0.51	0.999965	-0.61	0.939037	0	0.5	-0.85	0.52	0.433299	-0.87	0.309288	0	0.5	0	1	0	1	0	1	0	0	0	0	1	0	0	0	0	0	0	0	0	0	0	0	0	0
4930558J18Rik	ENSMUSG00000097519	lncRNA	0	1	NA	NA	NA	NA	NA	NA	NA	NA	NA	NA	NA	NA	NA	NA	NA	NA	NA	NA	NA	NA	NA	NA	NA	NA	NA	NA	NA	NA	NA	NA	NA	NA	NA	NA	NA	NA	NA	NA	NA	NA	NA	NA	NA	NA	NA
4930562C15Rik	ENSMUSG00000022518	protein_coding	1	1	0.26	0.51	0.997607	0.26	0.964537	0	0	0.47	0.51	0.999965	0.47	0.980015	0	0.2	0.62	0.5	0.606844	0.62	0.530298	0	0.2	0	0	0	0	0	0	0	0	0	1	0	0	0	0	0	1	0	0	0	1	0	1	0	1
4930562F07Rik	ENSMUSG00000026729	lncRNA	0	1	NA	NA	NA	NA	NA	NA	NA	NA	NA	NA	NA	NA	NA	NA	NA	NA	NA	NA	NA	NA	NA	NA	NA	NA	NA	NA	NA	NA	NA	NA	NA	NA	NA	NA	NA	NA	NA	NA	NA	NA	NA	NA	NA	NA	NA
4930563E22Rik	ENSMUSG00000053574	protein_coding	1	1	-0.15	0.25	0.997607	-0.15	0.949263	0	1.2	0.06	0.25	0.999965	0.06	0.997226	0	1.2	-0.36	0.26	0.527553	-0.37	0.434349	0	1.2	1	1	2	1	1	2	1	1	1	2	1	1	1	1	1	1	1	1	1	1	1	1	1	2
4930565N06Rik	ENSMUSG00000084834	lncRNA	1	1	-0.21	0.75	0.997607	-0.23	0.975853	0	0.2	-0.23	0.75	0.999965	-0.07	0.997226	0	0.2	-0.01	0.75	NA	0.02	0.992153	0	0.5	0	1	0	0	0	0	0	0	0	1	0	0	1	1	0	0	0	0	0	0	0	0	0	0
4930570G19Rik	ENSMUSG00000085084	lncRNA	1	1	0.21	0.46	0.997607	0.18	0.968278	0	0.5	-0.04	0.47	0.999965	-0.06	0.997226	0	0.2	0	0.47	0.999623	-0.04	0.979272	0	0.2	0	1	0	0	0	1	0	1	0	0	1	0	0	0	0	0	0	0	0	0	0	0	0	0
4930577N17Rik	ENSMUSG00000087440	TEC	1	1	-0.03	0.24	0.997607	-0.02	0.993373	0	1.8	0.28	0.23	0.999965	0.27	0.958438	0	2	-0.29	0.24	0.63418	-0.27	0.615348	0	1.8	1	2	2	2	2	2	1	2	2	2	2	2	1	2	1	1	2	1	1	2	2	2	1	2
4930578M01Rik	ENSMUSG00000097587	lncRNA	1	1	-0.23	0.38	0.997607	-0.23	0.948045	0	0.8	-0.4	0.39	0.999965	-0.42	0.958438	0	0.5	-0.18	0.38	0.905933	-0.17	0.869058	0	0.8	0	0	1	1	0	1	1	1	0	1	1	0	1	1	0	1	0	1	0	1	0	0	0	1
4930579G18Rik	ENSMUSG00000040840	lncRNA	1	1	0.09	0.28	0.997607	0.13	0.968181	0	3.5	-0.36	0.28	0.999965	-0.36	0.957093	0	3.5	-0.09	0.28	0.934584	-0.09	0.914411	0	3.5	3	4	3	4	1	5	4	4	2	4	2	3	3	3	3	3	2	1	3	4	2	3	4	2
4930579G24Rik	ENSMUSG00000027811	protein_coding	1	1	0.52	0.2	0.412217	0.52	0.337811	0	4.5	0.03	0.21	0.999965	0.01	0.998517	0	3	0.4	0.21	0.303407	0.4	0.282787	0	4.2	4	3	2	2	6	5	4	3	3	3	3	3	5	5	3	4	3	3	2	3	3	3	2	3
4930579K19Rik	ENSMUSG00000051074	lncRNA	1	1	-0.89	0.4	0.587653	-0.89	0.337811	0	1	-0.59	0.39	0.999965	-0.58	0.835965	0	1	-0.57	0.39	0.510978	-0.57	0.372337	0	1	1	1	1	1	0	0	0	0	1	0	0	1	0	1	0	0	1	0	0	0	1	0	1	0
4930581F22Rik	ENSMUSG00000070315	lncRNA	1	1	-0.14	0.22	0.997607	-0.12	0.964537	0	3.5	-0.41	0.22	0.902297	-0.38	0.837931	0	3.2	-0.55	0.23	0.143401	-0.52	0.17302	0	3.2	2	4	2	5	3	4	2	5	2	4	1	4	2	3	1	4	5	4	1	5	3	4	2	4
4930590J08Rik	ENSMUSG00000034063	protein_coding	1	1	0.33	0.36	0.997607	0.34	0.901748	0	0.8	0.47	0.36	0.999965	0.48	0.91095	0	1	0.38	0.36	0.691282	0.41	0.567753	0	0.8	1	0	1	1	1	0	1	1	1	1	1	1	1	1	1	0	0	0	1	1	0	1	1	0
4930594M22Rik	ENSMUSG00000075463	lncRNA	1	1	-0.07	0.43	0.997607	-0.02	0.995968	0	0.8	-0.4	0.45	0.999965	-0.36	0.986116	0	0.5	-0.81	0.46	0.38517	-0.77	0.324375	0	0.5	0	1	0	1	1	1	1	0	1	0	0	0	0	1	0	0	0	1	0	0	1	0	1	0
4930597O21Rik	ENSMUSG00000053442	lncRNA	1	1	-0.12	0.54	0.997607	-0.06	0.992793	0	0	-0.04	0.54	0.999965	-0.02	0.998517	0	0	-0.44	0.57	NA	-0.42	0.739891	0	0	0	0	0	0	0	0	0	0	0	0	0	0	0	0	0	0	0	0	0	0	0	0	0	0
4930599N23Rik	ENSMUSG00000073144	lncRNA	1	1	-0.19	0.39	0.997607	-0.18	0.966334	0	1	-0.35	0.4	0.999965	-0.35	0.985283	0	1	-0.31	0.4	0.79634	-0.34	0.697625	0	1	1	1	1	1	0	1	1	1	0	1	1	0	1	0	0	1	1	0	0	1	1	1	1	1
4931403E22Rik	ENSMUSG00000093772	lncRNA	0	1	NA	NA	NA	NA	NA	NA	NA	NA	NA	NA	NA	NA	NA	NA	NA	NA	NA	NA	NA	NA	NA	NA	NA	NA	NA	NA	NA	NA	NA	NA	NA	NA	NA	NA	NA	NA	NA	NA	NA	NA	NA	NA	NA	NA	NA
4931406C07Rik	ENSMUSG00000031938	protein_coding	1	1	0.03	0.07	0.997607	0.04	0.971003	0	45	-0.02	0.07	0.999965	-0.02	0.997226	0	43.8	0.06	0.07	0.76358	0.06	0.792736	0	45.8	42	47	42	44	44	47	46	43	41	43	42	46	39	50	47	47	37	40	44	43	41	47	44	41
4931408D14Rik	ENSMUSG00000120174	lncRNA	1	1	0.35	0.33	0.997607	0.45	0.815854	0	2	0.37	0.33	0.999965	0.37	0.96404	0	1.8	0.55	0.33	0.427307	0.52	0.401766	0	2	1	1	2	1	1	1	4	2	1	1	3	2	1	2	3	2	1	0	2	1	1	1	2	1
4931413K12Rik	ENSMUSG00000085088	lncRNA	1	1	0.5	0.63	0.997607	0.63	0.882098	0	0.2	0.19	0.65	0.999965	0.3	0.995306	0	0	-0.16	0.66	NA	0.07	0.976275	0	0	0	0	0	0	1	0	0	0	0	0	0	0	0	0	0	0	0	0	0	0	0	0	0	0
4931414P19Rik	ENSMUSG00000022179	protein_coding	1	1	0.05	0.2	0.997607	0.05	0.985225	0	8.8	-0.12	0.21	0.999965	-0.11	0.995306	0	8.2	-0.05	0.21	0.960219	-0.05	0.951761	0	8.2	4	10	9	10	5	9	10	11	4	7	10	10	5	9	10	9	8	9	8	10	8	8	8	9
4931415C17Rik	ENSMUSG00000054910	lncRNA	0	1	NA	NA	NA	NA	NA	NA	NA	NA	NA	NA	NA	NA	NA	NA	NA	NA	NA	NA	NA	NA	NA	NA	NA	NA	NA	NA	NA	NA	NA	NA	NA	NA	NA	NA	NA	NA	NA	NA	NA	NA	NA	NA	NA	NA	NA
4931422A03Rik	ENSMUSG00000046085	lncRNA	1	0	-0.22	0.66	0.997607	-0.12	0.987833	0	0	-0.4	0.68	NA	-0.35	0.995306	0	0	-0.31	0.67	NA	-0.25	0.895671	0	0	0	0	0	0	0	0	0	0	0	0	0	0	0	0	0	0	0	0	0	0	0	0	0	0
4931428F04Rik	ENSMUSG00000014837	protein_coding	1	1	0.14	0.19	0.997607	0.15	0.937755	0	4.5	0.1	0.19	0.999965	0.09	0.996471	0	4.2	0.33	0.19	0.389647	0.33	0.367319	0	5.2	2	5	4	5	3	6	3	6	3	6	3	5	3	6	4	8	4	3	3	5	3	6	4	6
4931440P22Rik	ENSMUSG00000074580	transcribed_processed_pseudogene	1	1	0.22	0.36	0.997607	0.28	0.927432	0	1	-0.31	0.38	0.999965	-0.31	0.986116	0	1	-0.1	0.37	0.953546	-0.03	0.982474	0	1	1	1	1	1	1	1	1	1	1	1	1	1	1	1	0	1	1	2	0	1	1	1	0	1
4932422M17Rik	ENSMUSG00000105881	lncRNA	1	1	0.21	0.41	0.997607	0.22	0.961574	0	2	0.16	0.41	0.999965	0.15	0.997226	0	2	-0.04	0.41	0.981473	-0.08	0.955902	0	1.8	1	2	3	1	0	3	1	4	1	3	2	2	1	2	2	2	1	1	1	2	1	2	1	2
4932441J04Rik	ENSMUSG00000097216	lncRNA	1	1	0.23	0.23	0.997607	0.23	0.901748	0	2.2	0.23	0.23	0.999965	0.21	0.986116	0	2.5	0.01	0.23	0.990828	-0.01	0.99262	0	2	1	3	2	2	2	3	2	2	2	3	3	2	2	2	2	2	2	2	1	1	1	2	2	3
4932442E05Rik	ENSMUSG00000104443	TEC	1	1	-0.15	0.67	0.997607	0	0.998502	0	0	-0.71	0.7	NA	-0.6	0.982501	0	0	-0.33	0.68	NA	-0.16	0.936253	0	0	0	0	0	0	0	0	0	0	0	0	0	0	0	0	0	0	0	0	0	0	0	0	0	0
4933404O12Rik	ENSMUSG00000097908	lncRNA	1	1	0.08	0.23	0.997607	0.08	0.97894	0	4.5	-0.17	0.23	0.999965	-0.16	0.989866	0	4.2	0.15	0.23	0.84949	0.15	0.81758	0	5	3	4	5	5	3	5	4	6	2	4	5	4	3	6	6	5	4	3	6	6	4	3	4	5
4933405D12Rik	ENSMUSG00000097852	lncRNA	0	1	NA	NA	NA	NA	NA	NA	NA	NA	NA	NA	NA	NA	NA	NA	NA	NA	NA	NA	NA	NA	NA	NA	NA	NA	NA	NA	NA	NA	NA	NA	NA	NA	NA	NA	NA	NA	NA	NA	NA	NA	NA	NA	NA	NA	NA
4933405L10Rik	ENSMUSG00000013158	protein_coding	1	1	1.31	0.65	0.726197	1.24	0.361673	0	0.2	0.58	0.67	0.999965	0.53	0.986116	0	0	0.19	0.69	NA	0.26	0.887918	0	0.2	0	0	0	0	1	0	0	0	0	0	0	0	1	0	0	0	0	0	0	0	0	0	0	0
4933406C10Rik	ENSMUSG00000097494	lncRNA	1	1	-0.31	0.44	0.997607	-0.26	0.947987	0	1	-0.4	0.44	0.999965	-0.44	0.978318	0	1	-0.6	0.45	0.567875	-0.62	0.469079	0	1	1	1	1	1	0	1	1	1	1	1	1	1	0	0	1	1	0	1	1	0	0	2	0	0
4933406P04Rik	ENSMUSG00000069713	lncRNA	1	1	-0.44	0.38	0.997607	-0.43	0.860177	0	0.8	0.19	0.37	0.999965	0.18	0.993198	0	1	-0.33	0.38	0.765356	-0.33	0.672936	0	0.8	1	0	1	1	0	0	1	0	1	1	1	1	0	0	1	0	0	0	0	1	0	0	0	0
4933407K13Rik	ENSMUSG00000087396	lncRNA	1	1	0.13	0.19	0.997607	0.13	0.947511	0	5.5	-0.1	0.2	0.999965	-0.1	0.995306	0	5	0.26	0.19	0.570739	0.26	0.532742	0	6	3	5	6	6	3	8	6	5	3	5	5	6	3	6	7	8	3	4	6	6	4	5	7	3
4933409K07Rik	ENSMUSG00000096256	unprocessed_pseudogene	1	1	-0.16	0.2	0.997607	-0.14	0.942145	0	7	-0.28	0.2	0.999965	-0.27	0.936471	0	7	-0.51	0.21	0.134866	-0.51	0.123753	0	7	6	7	1	14	5	6	1	14	5	8	1	9	6	5	1	7	6	4	1	9	4	5	1	7
4933411E08Rik	ENSMUSG00000112500	lncRNA	1	1	0	0.48	0.999509	0	0.998502	0	0.2	-0.17	0.5	0.999965	-0.16	0.997226	0	0.2	-0.13	0.49	0.955069	-0.17	0.898719	0	0.2	0	0	0	1	0	0	0	1	0	0	0	1	0	0	0	0	0	0	0	0	0	0	0	1
4933411K16Rik	ENSMUSG00000090369	protein_coding	1	0	-1.07	0.71	0.951615	-1.07	0.704804	0	0	-0.15	0.68	NA	-0.18	0.997226	0	0	-0.82	0.71	NA	-0.7	0.590921	0	0	0	0	0	0	0	0	0	0	0	0	0	0	0	0	0	0	0	0	0	0	0	0	0	0
4933412E12Rik	ENSMUSG00000112627	lncRNA	1	1	-0.04	0.16	0.997607	-0.03	0.988506	0	11.5	0.01	0.16	0.999965	0.01	0.998059	0	11.5	-0.12	0.16	0.800914	-0.12	0.766817	0	11.5	9	15	13	9	10	12	11	11	9	16	13	8	8	13	12	9	13	15	11	10	10	10	11	9
4933413J09Rik	ENSMUSG00000021874	lncRNA	0	1	NA	NA	NA	NA	NA	NA	NA	NA	NA	NA	NA	NA	NA	NA	NA	NA	NA	NA	NA	NA	NA	NA	NA	NA	NA	NA	NA	NA	NA	NA	NA	NA	NA	NA	NA	NA	NA	NA	NA	NA	NA	NA	NA	NA	NA
4933416I08Rik	ENSMUSG00000079593	protein_coding	1	1	-0.09	0.15	0.997607	-0.08	0.963011	0	21	-0.02	0.15	0.999965	-0.03	0.997226	0	21	-0.13	0.15	0.752383	-0.13	0.714215	0	21	24	21	21	18	25	17	20	19	22	20	22	20	19	21	19	18	24	26	20	22	18	18	15	27
4933417C20Rik	ENSMUSG00000103006	TEC	0	1	NA	NA	NA	NA	NA	NA	NA	NA	NA	NA	NA	NA	NA	NA	NA	NA	NA	NA	NA	NA	NA	NA	NA	NA	NA	NA	NA	NA	NA	NA	NA	NA	NA	NA	NA	NA	NA	NA	NA	NA	NA	NA	NA	NA	NA
4933421O10Rik	ENSMUSG00000085037	lncRNA	1	1	0.08	0.11	0.997607	0.09	0.940273	0	7	0.12	0.11	0.999965	0.11	0.98556	0	7.2	-0.24	0.12	0.248381	-0.24	0.268615	0	6.8	6	6	7	8	7	7	6	8	8	7	7	7	5	6	5	6	8	6	6	7	5	6	6	8
4933427D14Rik	ENSMUSG00000107877	protein_coding	1	1	-0.26	0.42	0.997607	-0.25	0.94548	0	1	-0.2	0.42	0.999965	-0.23	0.990672	0	1	-0.41	0.43	0.726774	-0.52	0.524542	0	1	1	1	1	1	0	1	1	1	0	1	1	1	1	1	0	1	1	0	1	1	0	1	1	0
4933427D14Rik	ENSMUSG00000020807	protein_coding	0	1	NA	NA	NA	NA	NA	NA	NA	NA	NA	NA	NA	NA	NA	NA	NA	NA	NA	NA	NA	NA	NA	NA	NA	NA	NA	NA	NA	NA	NA	NA	NA	NA	NA	NA	NA	NA	NA	NA	NA	NA	NA	NA	NA	NA	NA
4933427G23Rik	ENSMUSG00000086697	lncRNA	1	1	0.3	0.42	0.997607	0.33	0.922061	0	0.8	0	0.44	0.999965	0.04	0.997226	0	0.5	-1.2	0.49	0.14248	-1.16	0.148414	0	0.5	1	0	0	1	1	0	1	1	1	0	1	0	0	0	0	0	1	0	1	0	0	0	1	1
4933428G20Rik	ENSMUSG00000047988	lncRNA	1	1	0.27	0.45	0.997607	0.24	0.961752	0	0.5	0.35	0.45	0.999965	0.27	0.990672	0	0.8	0.32	0.45	0.825206	0.28	0.81026	0	0.5	0	1	1	0	1	1	0	0	1	1	0	1	1	0	1	0	0	0	0	0	0	0	1	1
4933430I17Rik	ENSMUSG00000058046	protein_coding	1	1	-0.35	0.54	0.997607	-0.33	0.946696	0	0.2	0	0.53	0.999965	0.01	0.999832	0	0.2	-0.35	0.55	0.855271	-0.35	0.79346	0	0.2	0	0	1	0	0	0	0	0	0	0	0	0	0	0	0	0	0	0	0	0	1	0	0	0
4933431C10Rik	ENSMUSG00000108923	TEC	1	1	0.58	0.59	0.997607	0.53	0.902861	0	0.5	0.3	0.6	0.999965	0.23	0.996471	0	0.2	0.39	0.6	0.84956	0.37	0.805565	0	0.2	0	0	1	0	0	1	0	1	0	0	0	0	0	1	0	0	0	0	0	0	0	1	0	0
4933431E20Rik	ENSMUSG00000086968	lncRNA	1	1	-0.11	0.13	0.997607	-0.1	0.942312	0	9.2	-0.22	0.14	0.975819	-0.22	0.877333	0	9.2	-0.3	0.14	0.206386	-0.3	0.226338	0	9.2	8	11	8	10	6	11	9	9	6	11	7	8	6	9	8	6	6	7	7	8	5	7	7	6
4933431K14Rik	ENSMUSG00000103715	TEC	1	1	-0.25	0.29	0.997607	-0.23	0.928411	0	1	0.1	0.29	0.999965	0.1	0.997226	0	1	0.18	0.28	0.85818	0.19	0.79346	0	1.2	1	1	1	1	1	1	1	1	1	1	1	1	2	1	1	1	1	1	1	1	0	1	1	1
4933431K23Rik	ENSMUSG00000086451	lncRNA	0	1	NA	NA	NA	NA	NA	NA	NA	NA	NA	NA	NA	NA	NA	NA	NA	NA	NA	NA	NA	NA	NA	NA	NA	NA	NA	NA	NA	NA	NA	NA	NA	NA	NA	NA	NA	NA	NA	NA	NA	NA	NA	NA	NA	NA	NA
4933432I09Rik	ENSMUSG00000116557	lncRNA	1	1	-0.41	0.51	0.997607	-0.36	0.926385	0	0	-0.58	0.53	0.999965	-0.52	0.958438	0	0	0.05	0.5	NA	0.08	0.953637	0	0	0	0	0	0	0	0	0	0	0	0	0	0	0	0	0	0	0	0	0	0	0	0	0	0
4933433G15Rik	ENSMUSG00000097021	lncRNA	1	1	0.37	0.51	0.997607	0.36	0.928326	0	0	0.9	0.5	0.922271	0.88	0.6047	0	0	-0.09	0.54	NA	-0.08	0.961735	0	0	0	0	0	0	0	0	0	0	0	0	0	0	0	0	0	0	0	0	0	0	0	0	0	0
4933433G19Rik	ENSMUSG00000114362	lncRNA	1	1	-0.37	0.34	0.997607	-0.29	0.919182	0	1	-0.59	0.35	0.963008	-0.57	0.829389	0	1	-0.39	0.35	0.663241	-0.36	0.608803	0	1	1	1	1	1	0	0	1	1	0	1	0	1	1	0	0	1	0	1	1	1	1	1	1	0
4933433H22Rik	ENSMUSG00000117571	lncRNA	0	1	NA	NA	NA	NA	NA	NA	NA	NA	NA	NA	NA	NA	NA	NA	NA	NA	NA	NA	NA	NA	NA	NA	NA	NA	NA	NA	NA	NA	NA	NA	NA	NA	NA	NA	NA	NA	NA	NA	NA	NA	NA	NA	NA	NA	NA
4933434E20Rik	ENSMUSG00000027942	protein_coding	1	1	-0.01	0.14	0.997607	-0.01	0.996294	0	17.2	0.08	0.14	0.999965	0.07	0.996006	0	18.2	-0.01	0.14	0.989325	-0.01	0.986143	0	17.2	20	16	18	15	20	14	20	15	18	15	22	18	16	17	20	16	19	26	21	15	17	14	20	18
4933437G19Rik	ENSMUSG00000104719	TEC	1	1	-0.32	0.65	0.997607	-0.25	0.970747	0	0	-0.77	0.68	0.999965	-0.67	0.97306	0	0	-0.18	0.65	NA	-0.12	0.952946	0	0	0	0	0	0	0	0	0	0	0	0	0	0	0	0	0	0	0	0	0	0	0	0	0	0
4933439C10Rik	ENSMUSG00000072893	lncRNA	1	1	0.05	0.15	0.997607	0.05	0.977028	0	16.2	-0.04	0.15	0.999965	-0.04	0.997226	0	15.8	-0.16	0.15	0.683401	-0.16	0.64242	0	15.8	14	18	19	12	14	18	16	17	13	17	18	13	12	17	13	15	19	20	15	12	14	18	13	15
4933439K11Rik	ENSMUSG00000085184	lncRNA	0	1	NA	NA	NA	NA	NA	NA	NA	NA	NA	NA	NA	NA	NA	NA	NA	NA	NA	NA	NA	NA	NA	NA	NA	NA	NA	NA	NA	NA	NA	NA	NA	NA	NA	NA	NA	NA	NA	NA	NA	NA	NA	NA	NA	NA	NA
4933440N22Rik	ENSMUSG00000042087	TEC	1	1	-0.12	0.22	0.997607	-0.12	0.964537	0	4.2	0.06	0.22	0.999965	0.05	0.997226	0	4.5	-0.14	0.22	0.848893	-0.15	0.800235	0	4.2	4	5	4	4	4	4	4	4	5	5	4	4	4	3	4	4	3	7	3	4	2	6	3	4
5031410I06Rik	ENSMUSG00000051940	protein_coding	1	1	0.34	0.72	0.997607	0.52	0.899431	0	0.2	-0.16	0.74	0.999965	-0.16	0.997226	0	0.2	-0.83	0.77	NA	-0.68	0.600894	0	0.2	0	1	0	0	1	0	0	0	1	0	0	0	0	0	0	0	1	0	0	0	0	0	0	0
5031425E22Rik	ENSMUSG00000073147	lncRNA	1	1	0.22	0.18	0.997607	0.22	0.877328	0	8	0.09	0.18	0.999965	0.09	0.996471	0	7.2	0.1	0.18	0.873383	0.1	0.853439	0	7.5	7	7	6	7	9	7	7	9	7	9	7	6	8	7	7	8	7	10	6	5	7	7	7	7
5031434C07Rik	ENSMUSG00000044574	lncRNA	0	1	NA	NA	NA	NA	NA	NA	NA	NA	NA	NA	NA	NA	NA	NA	NA	NA	NA	NA	NA	NA	NA	NA	NA	NA	NA	NA	NA	NA	NA	NA	NA	NA	NA	NA	NA	NA	NA	NA	NA	NA	NA	NA	NA	NA	NA
5031434O11Rik	ENSMUSG00000097885	lncRNA	1	1	-0.07	0.13	0.997607	-0.07	0.968181	0	9.2	-0.08	0.13	0.999965	-0.09	0.990672	0	9.2	-0.41	0.14	0.0470618	-0.41	0.0754132	0	9.2	7	12	9	9	6	10	9	10	7	11	8	7	5	9	7	6	6	9	6	7	5	9	6	7
5031439G07Rik	ENSMUSG00000036046	protein_coding	1	1	-0.17	0.09	0.770356	-0.16	0.709312	0	76.5	-0.03	0.09	0.999965	-0.04	0.996471	0	76.5	-0.15	0.09	0.415531	-0.15	0.424272	0	76.5	58	77	78	93	53	67	68	84	55	69	82	91	57	67	71	80	66	69	77	93	54	71	71	72
5033403F01Rik	ENSMUSG00000096932	lncRNA	1	1	-0.03	0.54	0.997607	0	0.99941	0	0	0.33	0.54	0.999965	0.37	0.986116	0	0.5	-0.36	0.56	NA	-0.25	0.870278	0	0	0	0	0	0	0	0	0	0	1	1	0	0	0	0	0	0	0	0	0	0	0	0	0	0
5033406O09Rik	ENSMUSG00000113769	lncRNA	0	1	NA	NA	NA	NA	NA	NA	NA	NA	NA	NA	NA	NA	NA	NA	NA	NA	NA	NA	NA	NA	NA	NA	NA	NA	NA	NA	NA	NA	NA	NA	NA	NA	NA	NA	NA	NA	NA	NA	NA	NA	NA	NA	NA	NA	NA
5033417F24Rik	ENSMUSG00000097251	lncRNA	1	1	-0.03	0.37	0.997607	-0.03	0.993373	0	0.5	-0.53	0.39	0.999965	-0.58	0.887452	0	0.2	0	0.37	0.999623	0	0.998387	0	0.5	0	0	0	1	0	1	0	1	1	0	0	0	0	0	1	1	0	1	1	1	1	1	0	1
5033430I15Rik	ENSMUSG00000038152	lncRNA	1	1	-0.07	0.49	0.997607	-0.13	0.982085	0	0	0.4	0.48	0.999965	0.32	0.986116	0	0	0.1	0.49	0.962975	0.11	0.941149	0	0	0	0	0	0	0	0	0	0	0	0	0	0	0	0	0	0	0	0	0	0	0	0	0	0
5330411J11Rik	ENSMUSG00000087455	lncRNA	0	1	NA	NA	NA	NA	NA	NA	NA	NA	NA	NA	NA	NA	NA	NA	NA	NA	NA	NA	NA	NA	NA	NA	NA	NA	NA	NA	NA	NA	NA	NA	NA	NA	NA	NA	NA	NA	NA	NA	NA	NA	NA	NA	NA	NA	NA
5330432J10Rik	ENSMUSG00000111212	TEC	1	1	0.01	0.75	0.999101	-0.2	0.980087	0	0.5	0.81	0.74	0.999965	0.56	0.980015	0	0.8	-0.18	0.76	0.957702	-0.3	0.878756	0	0.5	0	1	1	0	0	0	0	1	1	1	0	1	0	1	0	0	0	0	0	0	0	0	0	0
5330438D12Rik	ENSMUSG00000052291	lncRNA	1	1	-0.05	0.18	0.997607	-0.06	0.982008	0	3.5	-0.14	0.19	0.999965	-0.16	0.986116	0	3.5	-0.14	0.19	0.8186	-0.14	0.767946	0	3.5	3	4	4	3	4	4	3	3	3	3	3	3	3	3	3	3	3	2	3	3	2	3	3	2
5330439K02Rik	ENSMUSG00000097827	lncRNA	1	1	-0.19	0.61	0.997607	-0.13	0.985225	0	0.2	-0.2	0.61	0.999965	-0.24	0.996471	0	0.2	-0.6	0.63	NA	-0.61	0.647104	0	0	0	0	0	0	0	0	0	1	0	0	1	0	0	0	0	0	0	0	0	0	0	0	0	0
5430400D12Rik	ENSMUSG00000097699	lncRNA	1	1	0.48	0.54	0.997607	0.39	0.928326	0	0.2	-0.13	0.57	0.999965	-0.25	0.996045	0	0.2	0.41	0.55	NA	0.37	0.756976	0	0.2	0	0	1	0	0	0	1	0	0	0	0	0	0	0	1	0	0	0	0	0	0	0	0	1
5430402O13Rik	ENSMUSG00000085776	lncRNA	1	1	-0.18	0.43	0.997607	-0.22	0.95653	0	0.2	-0.27	0.44	0.999965	-0.28	0.986116	0	0.2	-0.29	0.44	0.850089	-0.3	0.744094	0	0.2	0	1	0	0	0	0	0	0	0	0	0	0	0	0	0	1	0	0	0	0	0	0	0	0
5430403G16Rik	ENSMUSG00000072763	protein_coding	1	1	0.09	0.2	0.997607	0.09	0.968278	0	3.8	-0.09	0.2	0.999965	-0.1	0.996045	0	3.5	-0.02	0.2	0.987329	-0.01	0.985493	0	3.5	3	4	3	4	4	4	4	3	4	3	3	3	3	4	3	4	3	3	3	2	4	4	5	4
5430405H02Rik	ENSMUSG00000085741	lncRNA	1	1	-0.2	0.18	0.997607	-0.19	0.899114	0	3.8	-0.12	0.18	0.999965	-0.13	0.988994	0	3.8	-0.06	0.18	0.939732	-0.05	0.928413	0	3.8	4	4	4	3	4	3	3	3	4	3	3	4	4	4	2	4	3	4	2	3	3	4	3	3
5430414B19Rik	ENSMUSG00000114419	lncRNA	1	1	-0.05	0.55	0.997607	-0.13	0.985225	0	0.2	0.04	0.55	0.999965	0.05	0.997226	0	0.2	0.17	0.55	0.939243	0.09	0.961735	0	0.2	1	0	0	0	0	0	0	0	1	0	0	0	0	0	0	0	0	0	0	0	0	0	0	0
5430416N02Rik	ENSMUSG00000097772	lncRNA	1	1	0.17	0.18	0.997607	0.17	0.917555	0	3.5	-0.03	0.19	0.999965	-0.04	0.997226	0	3.5	-0.02	0.19	0.978826	-0.03	0.964507	0	3.5	3	4	4	3	4	4	3	3	4	3	3	2	3	3	2	3	2	3	3	3	2	3	4	3
5430430B14Rik	ENSMUSG00000109953	TEC	1	1	0.44	0.24	0.829589	0.45	0.643976	0	4	-0.46	0.25	0.909249	-0.46	0.824834	0	3	0.26	0.25	0.694035	0.26	0.640779	0	3.8	2	3	3	4	3	5	4	4	2	2	3	2	4	3	4	4	2	1	2	4	3	4	3	3
5430431A17Rik	ENSMUSG00000108322	lncRNA	1	1	0.02	0.39	0.99823	-0.04	0.993373	0	1	-0.15	0.39	0.999965	-0.18	0.996006	0	1	-0.77	0.41	0.332291	-0.8	0.287616	0	1	0	1	1	2	1	1	1	1	1	1	0	1	0	1	0	0	0	1	0	1	1	1	1	1
5530601H04Rik	ENSMUSG00000087174	lncRNA	1	1	-0.08	0.16	0.997607	-0.07	0.971905	0	8	-0.1	0.16	0.999965	-0.11	0.990672	0	8	-0.11	0.16	0.833782	-0.11	0.808454	0	8	7	7	7	11	8	8	7	7	9	7	6	7	7	6	8	8	7	9	8	7	7	7	9	9
5730405O15Rik	ENSMUSG00000087424	lncRNA	1	1	0.05	0.5	0.997607	0.1	0.987988	0	0.5	-0.21	0.51	0.999965	-0.1	0.997226	0	0.2	0.46	0.5	0.740086	0.48	0.648161	0	1	0	0	0	1	0	1	0	1	0	1	0	0	1	1	1	1	1	1	0	0	1	0	0	1
5730409E04Rik	ENSMUSG00000073755	protein_coding	1	1	-0.19	0.07	0.346334	-0.18	0.494937	0	61	-0.07	0.07	0.999965	-0.07	0.986116	0	61	-0.07	0.07	0.72203	-0.07	0.743522	0	61	63	56	63	62	57	52	56	50	58	56	61	57	57	60	59	57	62	60	61	69	61	60	52	58
5730414N17Rik	ENSMUSG00000116506	lncRNA	1	1	-0.15	0.27	0.997607	-0.13	0.968733	0	1.5	0.13	0.27	0.999965	0.13	0.995661	0	1.5	-0.22	0.28	0.789437	-0.23	0.739891	0	1.5	1	2	1	2	1	3	1	1	1	2	2	1	1	1	1	2	1	3	2	1	1	2	1	2
5730455P16Rik	ENSMUSG00000057181	protein_coding	1	1	0.01	0.13	0.997607	0.02	0.993373	0	32	-0.07	0.13	0.999965	-0.08	0.993198	0	31.5	0.05	0.13	0.921752	0.05	0.904928	0	32.5	31	30	32	33	31	32	36	29	32	29	31	28	33	27	38	32	24	25	33	28	31	29	34	29
5730471H19Rik	ENSMUSG00000087179	lncRNA	1	1	0.17	0.15	0.997607	0.17	0.892376	0	8.8	0.1	0.15	0.999965	0.09	0.995306	0	8	0.35	0.15	0.178415	0.35	0.193863	0	9.5	7	6	10	7	8	7	13	7	7	7	11	7	9	6	13	10	6	5	11	6	7	9	13	7
5730480H06Rik	ENSMUSG00000029089	protein_coding	1	1	0.06	0.09	0.997607	0.06	0.95746	0	9	-0.01	0.09	0.999965	-0.01	0.997226	0	8.8	0.16	0.09	0.410724	0.16	0.427618	0	9.5	8	10	8	9	9	9	9	9	9	9	8	8	10	10	9	9	10	9	8	8	8	9	8	9
5730507C01Rik	ENSMUSG00000073197	protein_coding	1	1	0.24	0.24	0.997607	0.26	0.881728	0	1.5	0.07	0.25	0.999965	0.09	0.996471	0	1.8	0.14	0.24	0.868554	0.15	0.810599	0	1.5	2	2	0	1	2	2	0	2	3	2	0	2	2	2	0	2	1	2	0	1	2	2	0	2
5730521K06Rik	ENSMUSG00000116145	TEC	1	1	1.07	0.61	0.85642	1.06	0.615301	0	0	0.97	0.62	NA	0.96	0.845627	0	0	0.45	0.65	NA	0.44	0.782373	0	0	0	0	0	0	0	0	0	0	0	0	0	0	0	0	0	0	0	0	0	0	0	0	0	0
5730596B20Rik	ENSMUSG00000056468	TEC	1	1	0.33	0.32	0.997607	0.32	0.901748	0	3.8	-0.2	0.33	0.999965	-0.26	0.986116	0	3	0.13	0.32	0.91737	0.07	0.949376	0	3.2	1	3	4	4	2	4	4	5	2	3	2	3	5	2	3	3	1	2	3	4	2	3	4	3
5830408C22Rik	ENSMUSG00000110148	lncRNA	1	1	0.1	0.29	0.997607	0.13	0.968181	0	1.5	-0.32	0.3	0.999965	-0.29	0.980015	0	1.5	0.15	0.3	0.893594	0.17	0.831844	0	1.5	1	1	2	2	2	1	2	1	2	1	1	1	2	2	1	1	1	1	1	1	2	1	1	2
5830417I10Rik	ENSMUSG00000078684	unprocessed_pseudogene	1	1	0.14	0.18	0.997607	0.15	0.934572	0	25.2	-0.01	0.18	0.999965	-0.01	0.998059	0	22.5	0.19	0.18	0.688218	0.19	0.657669	0	25	15	28	20	27	15	30	26	30	15	27	19	28	23	27	23	27	17	17	21	31	22	24	27	18
5830432E09Rik	ENSMUSG00000097471	lncRNA	1	1	-0.15	0.63	0.997607	-0.14	0.985196	0	0	0.38	0.62	0.999965	0.33	0.990465	0	0.2	-0.92	0.69	NA	-1.05	0.376933	0	0	0	0	0	0	0	0	0	0	0	0	1	0	0	0	0	0	0	0	1	0	0	0	0	0
5830444B04Rik	ENSMUSG00000084803	lncRNA	1	1	-0.46	0.45	0.997607	-0.26	0.901748	0	2.5	-0.27	0.45	0.999965	-0.15	0.993869	0	2.5	-0.31	0.45	0.834716	-0.23	0.705949	0	2.5	0	1	9	0	0	0	9	0	0	1	9	0	0	0	9	0	0	0	8	0	0	0	8	0
5830448L01Rik	ENSMUSG00000115007	lncRNA	1	1	0.23	0.2	0.997607	0.24	0.869969	0	1.8	0.08	0.21	0.999965	0.07	0.997226	0	1.8	-0.14	0.21	0.852199	-0.14	0.793666	0	1.5	2	1	2	1	2	1	2	2	2	2	2	1	1	2	1	2	2	2	2	1	2	1	1	1
5830454E08Rik	ENSMUSG00000052658	lncRNA	1	1	0.27	0.43	0.997607	0.37	0.91059	0	0.8	-0.27	0.45	0.999965	-0.24	0.995306	0	0.2	0.04	0.44	0.984503	0.08	0.95715	0	0.5	0	1	0	0	1	0	1	1	0	0	0	0	0	0	1	1	1	0	0	0	0	0	0	1
5830462I19Rik	ENSMUSG00000091102	TEC	0	1	NA	NA	NA	NA	NA	NA	NA	NA	NA	NA	NA	NA	NA	NA	NA	NA	NA	NA	NA	NA	NA	NA	NA	NA	NA	NA	NA	NA	NA	NA	NA	NA	NA	NA	NA	NA	NA	NA	NA	NA	NA	NA	NA	NA	NA
5930403N24Rik	ENSMUSG00000046463	lncRNA	1	1	-0.63	0.24	0.391118	-0.61	0.289033	0	2	-0.34	0.24	0.999965	-0.36	0.859371	0	2	-0.99	0.25	0.00427505	-0.98	0.00795102	1	2	1	2	2	3	1	3	1	2	1	1	2	2	1	1	1	1	1	3	1	2	1	1	1	1
5930420M18Rik	ENSMUSG00000107201	TEC	1	1	0.74	0.38	0.771622	0.66	0.67003	0	1	0.84	0.38	0.684534	0.79	0.609569	0	0.8	0.75	0.38	0.297026	0.73	0.264428	0	0.8	0	0	1	0	1	1	1	1	0	1	1	1	1	0	1	1	1	0	1	1	0	1	1	1
5930430L01Rik	ENSMUSG00000106951	lncRNA	1	1	-0.35	0.18	0.746433	-0.35	0.627697	0	5	-0.17	0.18	0.999965	-0.18	0.980015	0	5	-0.46	0.18	0.120803	-0.46	0.128944	0	5	7	4	5	4	5	4	3	3	6	4	4	3	5	3	4	3	5	5	3	4	5	4	4	3
6030442K20Rik	ENSMUSG00000097760	lncRNA	1	1	0.17	0.51	0.997607	0.16	0.977028	0	0.2	-0.03	0.52	0.999965	-0.05	0.997226	0	0.2	-0.16	0.52	0.943782	-0.13	0.935112	0	0.2	0	1	0	0	1	0	0	0	0	0	0	0	1	0	0	0	0	0	0	0	0	0	0	1
6030443J06Rik	ENSMUSG00000097207	lncRNA	1	1	-0.26	0.39	0.997607	-0.25	0.942145	0	0.8	-0.42	0.41	0.999965	-0.42	0.96404	0	0.8	-0.11	0.4	0.95034	-0.11	0.924635	0	0.8	1	1	1	0	1	1	0	0	1	0	0	0	1	0	1	0	1	1	0	0	0	1	0	1
6030445D17Rik	ENSMUSG00000066178	lncRNA	1	1	-0.06	0.4	0.997607	-0.05	0.992793	0	0.5	0.31	0.39	0.999965	0.28	0.986116	0	0.8	0.06	0.4	0.972824	0.06	0.968051	0	0.5	1	0	0	1	1	0	0	1	1	1	0	1	0	1	0	1	0	0	0	1	0	0	0	0
6030458C11Rik	ENSMUSG00000022195	protein_coding	1	1	0.13	0.13	0.997607	0.14	0.901748	0	15.8	0.03	0.13	0.999965	0.02	0.997226	0	14.2	0.07	0.13	0.873154	0.07	0.852739	0	14.8	11	15	15	16	13	16	18	16	12	16	14	15	14	15	15	15	15	12	16	15	16	14	16	12
6030460B20Rik	ENSMUSG00000103822	TEC	0	1	NA	NA	NA	NA	NA	NA	NA	NA	NA	NA	NA	NA	NA	NA	NA	NA	NA	NA	NA	NA	NA	NA	NA	NA	NA	NA	NA	NA	NA	NA	NA	NA	NA	NA	NA	NA	NA	NA	NA	NA	NA	NA	NA	NA	NA
6230400D17Rik	ENSMUSG00000097577	lncRNA	1	1	0.13	0.21	0.997607	0.13	0.947511	0	2	-0.07	0.21	0.999965	-0.07	0.997226	0	1.8	-0.12	0.21	0.874558	-0.12	0.833264	0	1.8	1	2	2	2	2	2	2	2	1	1	2	2	2	2	1	1	1	2	2	1	1	1	1	1
6330403K07Rik	ENSMUSG00000018451	protein_coding	1	1	-0.45	0.18	0.465142	-0.43	0.423322	0	12.2	-0.21	0.18	0.999965	-0.22	0.958438	0	12.2	-0.71	0.18	0.00501316	-0.68	0.0188312	1	12.2	5	17	7	20	4	13	4	19	4	14	7	17	2	11	4	16	5	19	6	23	3	17	4	27
6330403L08Rik	ENSMUSG00000075585	lncRNA	1	1	0.08	0.11	0.997607	0.08	0.946976	0	12.5	0.03	0.11	0.999965	0.02	0.997226	0	12	0.2	0.11	0.364626	0.2	0.384864	0	13.8	12	9	13	13	12	11	14	13	11	11	13	13	14	11	14	16	15	9	15	14	13	11	15	13
6330408M09Rik	ENSMUSG00000116733	lncRNA	1	1	-0.5	0.49	0.997607	-0.51	0.889611	0	0.5	-0.27	0.49	0.999965	-0.25	0.995306	0	0.5	-0.2	0.49	0.91737	-0.18	0.89226	0	0.5	1	1	0	0	0	0	0	0	1	0	0	1	0	1	0	0	0	0	0	0	0	0	0	0
6330415G19Rik	ENSMUSG00000117322	lncRNA	1	1	-1.04	0.42	0.458247	-0.9	0.394205	0	1	-0.73	0.41	0.934747	-0.68	0.795463	0	1	-0.64	0.41	0.467403	-0.64	0.348741	0	1	1	1	1	1	1	0	0	0	1	0	0	0	1	0	1	1	1	1	0	0	1	0	0	1
6330418K02Rik	ENSMUSG00000085227	lncRNA	1	1	-0.58	0.43	0.977248	-0.55	0.826144	0	0.8	-0.35	0.42	0.999965	-0.34	0.986116	0	0.8	-0.71	0.44	0.439678	-0.69	0.381385	0	0.8	0	1	1	1	0	0	0	1	0	0	1	0	0	0	1	0	1	1	1	0	1	0	0	0
6330537M06Rik	ENSMUSG00000110575	TEC	1	1	0.09	0.4	0.997607	0.11	0.983664	0	1	-0.33	0.42	0.999965	-0.32	0.986116	0	1	0.17	0.4	0.916057	0.2	0.86028	0	1	1	1	1	1	0	1	1	1	0	1	1	1	1	1	1	0	1	0	1	1	1	1	1	1
6330549D23Rik	ENSMUSG00000045327	transcribed_processed_pseudogene	1	1	-0.23	0.44	0.997607	-0.22	0.961574	0	1	-0.48	0.45	0.999965	-0.42	0.980015	0	1	-0.05	0.44	0.981251	0	0.998387	0	1	1	1	1	1	1	0	0	1	0	1	1	0	1	1	0	0	0	1	0	0	0	1	0	1
6330562C20Rik	ENSMUSG00000093424	lncRNA	1	1	0.05	0.34	0.997607	0.03	0.993373	0	1.5	0.06	0.34	0.999965	0.06	0.997226	0	1.2	-0.38	0.35	0.665319	-0.37	0.627857	0	1	1	1	1	1	2	1	1	2	1	1	2	1	0	1	2	1	1	2	1	2	0	1	1	2
6430511E19Rik	ENSMUSG00000102555	TEC	1	1	0.03	0.65	0.99823	0.07	0.993373	0	0.2	0.18	0.65	0.999965	0.1	0.997226	0	0	-0.17	0.66	NA	-0.2	0.916992	0	0	0	0	0	0	0	0	0	1	0	0	0	0	0	0	0	0	0	0	0	0	0	0	0	0
6430548M08Rik	ENSMUSG00000031824	protein_coding	1	1	-0.22	0.13	0.895488	-0.21	0.779272	0	15	-0.18	0.13	0.999965	-0.18	0.941004	0	15	-0.29	0.13	0.198468	-0.29	0.218731	0	15	14	13	16	17	10	12	14	14	12	11	17	12	11	11	14	12	17	11	15	16	15	13	15	12
6430550D23Rik	ENSMUSG00000074646	protein_coding	1	1	-0.21	0.3	0.997607	-0.2	0.942145	0	1.2	-0.26	0.31	0.999965	-0.26	0.986116	0	1.2	0.01	0.3	0.992584	0.03	0.976332	0	1.2	1	2	1	1	1	2	1	1	0	1	1	1	1	2	1	1	1	1	1	1	1	1	1	1
6430562O15Rik	ENSMUSG00000097828	lncRNA	1	1	0.12	0.34	0.997607	0.25	0.926385	0	0.8	0.2	0.35	0.999965	0.3	0.979818	0	0.8	0.12	0.35	0.930549	0.22	0.768314	0	0.8	0	1	0	1	0	2	0	1	0	2	0	1	0	2	0	1	0	1	0	1	0	1	0	1
6430571L13Rik	ENSMUSG00000037977	protein_coding	1	1	0.2	0.39	0.997607	0.22	0.947987	0	0.2	-0.37	0.42	0.999965	-0.38	0.979818	0	0.2	0.01	0.4	0.993351	0.02	0.989361	0	0.2	0	1	0	0	0	0	1	0	0	0	0	0	0	0	0	0	0	0	0	0	0	0	1	1
6430573P05Rik	ENSMUSG00000102545	lncRNA	1	1	0.47	0.24	0.780942	0.47	0.608766	0	1.8	0.44	0.25	0.917424	0.44	0.807024	0	1.8	-0.11	0.26	0.915947	-0.12	0.879007	0	1	1	1	1	1	2	2	1	2	2	2	2	1	1	1	1	1	1	2	1	1	3	2	1	1
6430590A07Rik	ENSMUSG00000097583	lncRNA	1	1	0.22	0.56	0.997607	0.18	0.974658	0	0.2	-0.64	0.61	0.999965	-0.76	0.926833	0	0.2	0.1	0.57	NA	0	0.999905	0	0.2	0	0	1	0	0	0	0	1	0	0	0	0	0	0	0	0	0	0	0	0	0	0	0	0
6530402F18Rik	ENSMUSG00000079499	lncRNA	1	1	0.02	0.18	0.997607	0.03	0.991178	0	9	0.19	0.18	0.999965	0.17	0.986116	0	10	0.22	0.18	0.634754	0.22	0.586658	0	10	9	6	9	10	8	6	11	11	9	10	11	10	11	7	12	10	13	5	8	13	11	6	9	8
6530409C15Rik	ENSMUSG00000043340	lncRNA	1	1	-0.16	0.39	0.997607	-0.18	0.961045	0	0.5	-0.23	0.39	0.999965	-0.26	0.986116	0	0.5	-0.61	0.41	0.496008	-0.61	0.352125	0	0.5	0	0	1	1	0	1	1	0	0	0	1	0	0	0	1	1	0	0	0	0	0	1	1	0
6530437J22Rik	ENSMUSG00000109111	lncRNA	0	1	NA	NA	NA	NA	NA	NA	NA	NA	NA	NA	NA	NA	NA	NA	NA	NA	NA	NA	NA	NA	NA	NA	NA	NA	NA	NA	NA	NA	NA	NA	NA	NA	NA	NA	NA	NA	NA	NA	NA	NA	NA	NA	NA	NA	NA
6720427I07Rik	ENSMUSG00000097375	lncRNA	1	1	0.09	0.22	0.997607	0.09	0.974518	0	5.8	-0.02	0.23	0.999965	-0.05	0.997226	0	5.8	-0.09	0.23	0.9166	-0.1	0.888143	0	5.8	4	5	6	8	5	5	7	6	7	5	4	6	5	5	4	6	4	7	7	3	4	6	7	6
6720483E21Rik	ENSMUSG00000097934	lncRNA	1	1	-0.09	0.38	0.997607	-0.1	0.982517	0	0.8	-0.06	0.39	0.999965	-0.11	0.997226	0	0.8	-1.13	0.43	0.0948247	-1.2	0.0573494	0	0.8	0	1	1	1	0	1	1	1	0	1	1	0	0	0	0	0	0	1	1	0	0	1	0	0
6720489N17Rik	ENSMUSG00000072066	protein_coding	1	1	0.14	0.2	0.997607	0.15	0.940111	0	3.5	-0.21	0.2	0.999965	-0.22	0.978318	0	3.5	0.02	0.2	0.987038	0.02	0.980464	0	3.5	3	4	3	4	3	3	4	4	3	3	2	3	3	4	3	3	2	4	4	2	3	3	3	3
6820426E19Rik	ENSMUSG00000108020	lncRNA	1	1	-0.6	0.85	0.997607	-0.68	0.928326	0	0	-0.19	0.84	NA	-0.22	0.997226	0	0	0.42	0.81	NA	0.34	0.872744	0	0	0	0	0	0	0	0	0	0	0	0	0	0	0	0	0	0	0	0	0	0	0	0	0	0
6820431F20Rik	ENSMUSG00000121492	lncRNA	1	1	0.02	0.16	0.997607	0.02	0.992916	0	98.8	-0.16	0.16	0.999965	-0.17	0.980015	0	97.2	-0.09	0.16	0.882231	-0.09	0.85943	0	97.2	106	95	85	103	105	112	85	93	102	86	74	85	115	85	82	83	77	76	87	78	77	123	99	85
6820431F20Rik	ENSMUSG00000071796	transcribed_unprocessed_pseudogene	0	1	NA	NA	NA	NA	NA	NA	NA	NA	NA	NA	NA	NA	NA	NA	NA	NA	NA	NA	NA	NA	NA	NA	NA	NA	NA	NA	NA	NA	NA	NA	NA	NA	NA	NA	NA	NA	NA	NA	NA	NA	NA	NA	NA	NA	NA
7330423F06Rik	ENSMUSG00000105870	TEC	0	1	NA	NA	NA	NA	NA	NA	NA	NA	NA	NA	NA	NA	NA	NA	NA	NA	NA	NA	NA	NA	NA	NA	NA	NA	NA	NA	NA	NA	NA	NA	NA	NA	NA	NA	NA	NA	NA	NA	NA	NA	NA	NA	NA	NA	NA
8030442B05Rik	ENSMUSG00000102674	lncRNA	0	1	NA	NA	NA	NA	NA	NA	NA	NA	NA	NA	NA	NA	NA	NA	NA	NA	NA	NA	NA	NA	NA	NA	NA	NA	NA	NA	NA	NA	NA	NA	NA	NA	NA	NA	NA	NA	NA	NA	NA	NA	NA	NA	NA	NA	NA
8030451A03Rik	ENSMUSG00000073821	lncRNA	1	1	-0.12	0.56	0.997607	-0.24	0.974658	0	0.2	-0.06	0.56	0.999965	-0.16	0.997226	0	0.2	1.46	0.53	0.0802014	1.23	0.148026	0	1.2	0	0	1	0	0	0	1	0	0	0	1	0	2	1	1	1	0	0	1	0	0	1	1	0
8030456M14Rik	ENSMUSG00000117768	lncRNA	1	1	0.18	0.62	0.997607	0.17	0.981872	0	0	0.28	0.62	0.999965	0.29	0.995306	0	0	0.08	0.63	NA	0.05	0.98246	0	0	0	0	0	0	0	0	0	0	0	0	0	0	0	0	0	0	0	0	0	0	0	0	0	0
8030462N17Rik	ENSMUSG00000047466	protein_coding	1	1	0.01	0.12	0.997607	0.01	0.993373	0	17	-0.01	0.12	0.999965	-0.01	0.997226	0	17	-0.03	0.12	0.961186	-0.03	0.95245	0	17	20	13	18	17	18	19	16	15	19	15	17	15	19	13	19	16	17	14	19	17	17	19	20	15
8430406P12Rik	ENSMUSG00000113432	TEC	0	1	NA	NA	NA	NA	NA	NA	NA	NA	NA	NA	NA	NA	NA	NA	NA	NA	NA	NA	NA	NA	NA	NA	NA	NA	NA	NA	NA	NA	NA	NA	NA	NA	NA	NA	NA	NA	NA	NA	NA	NA	NA	NA	NA	NA	NA
8430422M14Rik	ENSMUSG00000105095	TEC	1	1	0.46	0.27	0.881272	0.46	0.676078	0	1.5	0.21	0.28	0.999965	0.19	0.989785	0	1	-0.11	0.28	0.922533	-0.12	0.89226	0	1	1	1	1	1	1	1	2	2	1	1	1	1	1	1	1	1	1	1	1	1	1	1	1	2
8430429K09Rik	ENSMUSG00000034587	lncRNA	1	1	-0.15	0.18	0.997607	-0.15	0.922671	0	2.2	-0.14	0.18	0.999965	-0.15	0.986116	0	2.2	-0.22	0.18	0.615054	-0.22	0.536949	0	2.2	3	2	2	2	2	2	2	2	3	2	2	2	3	2	2	2	2	2	1	2	2	2	2	1
8430432A02Rik	ENSMUSG00000041878	lncRNA	1	1	0.56	0.56	0.997607	0.4	0.928485	0	0.5	0.88	0.56	0.978089	0.75	0.876993	0	0.5	0.25	0.58	0.913249	0.08	0.970031	0	0.2	0	0	1	0	1	0	1	0	0	1	1	0	0	0	0	0	0	1	0	0	0	0	0	0
8430436N08Rik	ENSMUSG00000086070	lncRNA	1	0	-0.33	0.8	0.997607	-0.51	0.934572	0	0	0.5	0.77	NA	0.46	0.986116	0	0.2	-0.28	0.81	NA	-0.48	0.780929	0	0	0	0	0	0	0	0	0	0	0	0	0	1	0	0	0	0	0	1	0	0	0	0	0	0
9030025P20Rik	ENSMUSG00000116953	protein_coding	1	1	0.1	0.1	0.997607	0.1	0.907579	0	66	0.09	0.1	0.999965	0.08	0.986116	0	64.8	-0.02	0.1	0.962975	-0.02	0.957716	0	62.5	64	39	92	55	69	50	84	61	68	49	83	59	56	50	81	55	60	57	79	45	64	49	79	57
9030407P20Rik	ENSMUSG00000097343	lncRNA	1	1	0.06	0.31	0.997607	0.08	0.983664	0	1	-0.05	0.32	0.999965	-0.07	0.997226	0	1	0.28	0.31	0.752541	0.25	0.714508	0	1	1	1	1	1	1	0	1	1	1	1	0	1	1	1	1	1	1	1	1	1	1	1	1	1
9030612E09Rik	ENSMUSG00000045008	lncRNA	1	1	-0.38	0.34	0.997607	-0.32	0.899431	0	1	-0.33	0.35	0.999965	-0.28	0.986116	0	1	-0.5	0.35	0.526948	-0.44	0.487935	0	1	1	1	1	1	0	1	1	1	0	1	1	1	0	1	1	1	0	1	1	1	0	1	0	1
9030624G23Rik	ENSMUSG00000073158	protein_coding	1	1	0.29	0.17	0.865803	0.29	0.700794	0	3.2	-0.1	0.18	0.999965	-0.11	0.993198	0	2.8	0.16	0.17	0.752563	0.16	0.694037	0	3	3	3	3	2	4	3	3	3	2	3	2	3	3	4	3	2	3	3	3	2	3	3	3	3
9130002K18Rik	ENSMUSG00000115837	TEC	1	1	0.06	0.52	0.997607	0.05	0.993373	0	0.2	0	0.53	0.999965	-0.06	0.997226	0	0.2	-0.59	0.55	0.68322	-0.7	0.549585	0	0.2	1	0	0	0	0	0	0	0	1	0	0	0	0	0	0	0	1	0	1	0	0	0	0	1
9130008F23Rik	ENSMUSG00000054951	protein_coding	1	1	-0.14	0.13	0.997607	-0.13	0.916911	0	6.5	0	0.13	0.999965	-0.01	0.998517	0	6.8	-0.2	0.13	0.469055	-0.2	0.460782	0	6.5	5	5	10	6	5	5	10	4	5	6	11	5	4	4	10	5	5	5	11	5	5	6	9	6
9130019O22Rik	ENSMUSG00000030823	protein_coding	1	1	-0.02	0.1	0.997607	-0.02	0.993175	0	7.5	-0.03	0.11	0.999965	-0.04	0.997226	0	7.5	0.08	0.1	0.802315	0.08	0.790695	0	8	7	8	7	8	7	8	8	7	6	8	8	7	6	10	8	8	6	8	8	8	7	8	9	8
9130019P16Rik	ENSMUSG00000073067	lncRNA	0	1	NA	NA	NA	NA	NA	NA	NA	NA	NA	NA	NA	NA	NA	NA	NA	NA	NA	NA	NA	NA	NA	NA	NA	NA	NA	NA	NA	NA	NA	NA	NA	NA	NA	NA	NA	NA	NA	NA	NA	NA	NA	NA	NA	NA	NA
9130023H24Rik	ENSMUSG00000062944	protein_coding	1	1	-0.04	0.14	0.997607	-0.04	0.985225	0	6.5	0.09	0.14	0.999965	0.08	0.995306	0	6.8	0.15	0.14	0.701106	0.15	0.678121	0	7.2	5	7	6	8	7	7	6	6	6	7	7	7	6	8	7	8	8	6	7	8	9	7	9	6
9130024F11Rik	ENSMUSG00000087022	lncRNA	1	1	-0.45	0.37	0.997607	-0.43	0.877328	0	1.5	-0.27	0.37	0.999965	-0.23	0.990672	0	1.5	-0.35	0.38	0.74367	-0.32	0.713902	0	1.5	2	1	2	1	1	1	1	1	1	1	2	1	2	1	1	1	0	1	1	1	1	2	1	1
9130213A22Rik	ENSMUSG00000097386	lncRNA	1	1	0.37	0.35	0.997607	0.39	0.889611	0	1.2	0.06	0.36	0.999965	0.07	0.997226	0	1	0.27	0.36	0.813493	0.28	0.758803	0	1.2	1	1	1	1	1	1	2	1	1	1	1	1	1	2	1	1	1	1	1	1	1	1	1	1
9130221H12Rik	ENSMUSG00000090330	lncRNA	1	1	-0.16	0.18	0.997607	-0.16	0.926385	0	4.5	-0.12	0.18	0.999965	-0.12	0.990672	0	4.2	-0.18	0.18	0.715481	-0.18	0.673874	0	4.2	3	5	4	5	3	5	4	6	3	4	5	5	4	4	4	4	4	6	4	5	3	5	4	6
9130230N09Rik	ENSMUSG00000092626	lncRNA	1	1	-0.27	0.44	0.997607	-0.25	0.954608	0	0.2	0	0.44	0.999965	0.03	0.997226	0	0.5	-0.41	0.45	0.741687	-0.44	0.64967	0	0.5	1	0	0	0	0	0	0	1	0	1	1	0	0	0	1	1	0	1	0	1	0	1	0	1
9130401M01Rik	ENSMUSG00000101892	protein_coding	1	1	-0.11	0.14	0.997607	-0.1	0.944565	0	12.5	0.11	0.14	0.999965	0.1	0.989802	0	13.5	-0.06	0.14	0.916423	-0.06	0.893263	0	12.5	16	12	12	10	18	9	10	10	17	12	13	12	13	11	13	11	13	16	12	9	14	9	12	12
9130604C24Rik	ENSMUSG00000105851	lncRNA	1	1	0.02	0.38	0.997607	0.03	0.993373	0	0.2	-0.02	0.38	0.999965	-0.03	0.997226	0	0.2	-0.01	0.38	0.995509	-0.01	0.992652	0	0.2	0	0	1	0	0	0	1	0	0	0	0	0	0	0	1	0	0	0	1	1	0	1	1	0
9230111E07Rik	ENSMUSG00000087624	lncRNA	1	1	-0.02	0.58	0.99823	-0.13	0.985225	0	0.2	-0.5	0.61	0.999965	-0.48	0.986116	0	0	-0.9	0.63	NA	-0.92	0.401162	0	0	0	0	0	0	0	1	0	0	0	0	0	0	0	0	0	0	0	0	1	0	0	0	0	0
9230112E08Rik	ENSMUSG00000070461	lncRNA	1	1	0.03	0.2	0.997607	0.03	0.991787	0	9.5	-0.05	0.2	0.999965	-0.06	0.997226	0	9.2	-0.19	0.2	0.745272	-0.18	0.719585	0	9.2	6	11	9	11	6	14	8	10	7	10	9	8	8	9	8	7	10	7	8	10	8	9	8	8
9230114K14Rik	ENSMUSG00000097145	lncRNA	1	1	0.02	0.19	0.997607	0.03	0.991787	0	3.5	0.15	0.19	0.999965	0.14	0.986116	0	3.5	0.06	0.19	0.937135	0.07	0.911355	0	3.8	5	3	4	2	4	4	4	2	4	5	3	2	5	4	4	2	4	2	3	1	4	3	3	2
9230116N13Rik	ENSMUSG00000097403	lncRNA	1	1	0.84	0.39	0.621321	0.85	0.328037	0	0.8	-0.1	0.41	0.999965	-0.11	0.997226	0	0.2	-0.27	0.42	0.84895	-0.27	0.797051	0	0.2	0	1	0	0	1	0	1	1	0	1	0	0	0	0	0	0	0	0	0	1	0	1	0	0
9330020H09Rik	ENSMUSG00000091050	lncRNA	1	1	-0.15	0.37	0.997607	-0.12	0.977028	0	0.8	0.25	0.37	0.999965	0.25	0.987881	0	0.8	0.28	0.37	0.808312	0.29	0.725733	0	1	1	1	1	0	1	0	1	1	1	0	1	1	1	1	1	1	1	0	1	0	1	1	1	0
9330102E08Rik	ENSMUSG00000107879	translated_unprocessed_pseudogene	1	1	0.01	0.28	0.99823	-0.02	0.995968	0	1.8	-0.13	0.28	0.999965	-0.16	0.995306	0	1.8	0.15	0.28	0.888495	0.13	0.868779	0	1.8	1	1	3	2	1	2	2	2	1	1	2	1	2	1	2	2	2	1	1	2	1	1	1	1
9330104G04Rik	ENSMUSG00000097842	lncRNA	1	1	0.23	0.15	0.933401	0.23	0.769322	0	4	0.04	0.15	0.999965	0.03	0.997226	0	3.5	0.25	0.15	0.423855	0.25	0.395025	0	4.2	4	4	3	3	5	4	3	4	4	4	3	3	4	6	3	4	3	4	2	3	4	4	3	3
9330133O14Rik	ENSMUSG00000121107	lncRNA	1	1	0.04	0.18	0.997607	0.05	0.983653	0	3.5	0	0.18	0.999965	-0.01	0.998517	0	3.2	-0.05	0.18	0.94358	-0.05	0.930808	0	3.2	3	4	3	3	3	3	4	4	3	4	3	3	4	3	3	3	3	3	3	3	3	3	2	3
9330136K24Rik	ENSMUSG00000097781	lncRNA	1	1	0.24	0.55	0.997607	0.3	0.954861	0	0.5	-0.7	0.59	0.999965	-0.69	0.958438	0	0	-0.09	0.57	0.971827	0	0.999844	0	0.2	0	0	0	0	0	1	1	0	0	0	0	0	0	0	1	0	0	0	0	0	0	0	1	1
9330151L19Rik	ENSMUSG00000097061	lncRNA	1	1	-0.01	0.15	0.997607	-0.01	0.997242	0	5.8	-0.21	0.16	0.999965	-0.21	0.947752	0	5.8	-0.2	0.16	0.589809	-0.2	0.562139	0	5.8	5	5	6	7	4	7	6	5	3	6	5	6	3	6	5	5	5	6	7	4	4	5	6	5
9330154J02Rik	ENSMUSG00000056031	lncRNA	1	1	0.21	0.6	0.997607	0.26	0.967543	0	0.5	0.34	0.6	0.999965	0.25	0.996045	0	0.5	-0.22	0.62	0.931536	-0.23	0.894647	0	0.5	1	0	0	0	0	1	0	1	1	1	0	0	0	1	0	1	0	1	0	1	1	1	0	0
9330159M07Rik	ENSMUSG00000097177	lncRNA	1	1	-0.18	0.17	0.997607	-0.18	0.899431	0	4	-0.21	0.17	0.999965	-0.21	0.958438	0	4	-0.2	0.17	0.646248	-0.19	0.618473	0	4	5	4	3	4	4	4	3	3	5	4	2	3	5	4	2	4	4	3	2	3	3	3	2	2
9330160F10Rik	ENSMUSG00000072809	lncRNA	1	1	-0.05	0.27	0.997607	-0.04	0.99107	0	1	0.11	0.27	0.999965	0.11	0.996045	0	1	-0.36	0.28	0.594173	-0.36	0.458821	0	1	1	1	1	1	1	1	1	1	1	1	1	1	1	1	1	1	1	1	0	0	1	1	0	1
9330162012Rik	ENSMUSG00000086448	lncRNA	1	1	-0.1	0.32	0.997607	-0.1	0.977028	0	1	-0.19	0.32	0.999965	-0.21	0.988686	0	1	-0.4	0.33	0.619759	-0.37	0.552214	0	1	1	1	1	1	1	1	1	1	1	1	1	1	1	1	0	0	1	1	0	1	0	1	1	0
9330162G02Rik	ENSMUSG00000109536	TEC	1	1	-0.01	0.42	0.99823	-0.05	0.993175	0	0.8	0.07	0.42	0.999965	0.03	0.997226	0	0.5	-0.31	0.43	0.82697	-0.33	0.74178	0	0.5	0	1	0	0	1	1	1	0	1	1	0	0	1	1	0	0	1	1	0	0	0	1	0	1
9330175E14Rik	ENSMUSG00000097194	lncRNA	1	1	-0.76	0.54	0.965572	-0.66	0.794494	0	0	-0.5	0.53	0.999965	-0.36	0.986116	0	0.2	-1.07	0.57	NA	-0.91	0.279694	0	0	0	0	0	0	0	0	0	0	1	0	0	0	0	0	0	0	0	0	0	0	0	0	0	0
9330179D12Rik	ENSMUSG00000097166	lncRNA	1	1	-0.61	0.44	0.977248	-0.62	0.752334	0	0.8	-0.88	0.46	0.856039	-0.86	0.653478	0	0.8	-1.53	0.49	0.0349504	-1.5	0.0314879	1	0.8	1	1	1	0	1	1	0	0	0	0	0	0	0	0	0	0	0	1	0	0	0	0	0	1
9330188P03Rik	ENSMUSG00000115149	lncRNA	0	1	NA	NA	NA	NA	NA	NA	NA	NA	NA	NA	NA	NA	NA	NA	NA	NA	NA	NA	NA	NA	NA	NA	NA	NA	NA	NA	NA	NA	NA	NA	NA	NA	NA	NA	NA	NA	NA	NA	NA	NA	NA	NA	NA	NA	NA
9330198I05Rik	ENSMUSG00000104904	lncRNA	0	1	NA	NA	NA	NA	NA	NA	NA	NA	NA	NA	NA	NA	NA	NA	NA	NA	NA	NA	NA	NA	NA	NA	NA	NA	NA	NA	NA	NA	NA	NA	NA	NA	NA	NA	NA	NA	NA	NA	NA	NA	NA	NA	NA	NA	NA
9430002A10Rik	ENSMUSG00000062704	lncRNA	1	1	-1.29	0.57	0.58188	-1.2	0.456694	0	0	-0.41	0.53	0.999965	-0.38	0.986116	0	0	-0.62	0.54	NA	-0.61	0.560856	0	0	0	0	0	0	0	0	0	0	0	0	0	0	0	0	0	0	0	0	0	0	0	0	0	1
9430015G10Rik	ENSMUSG00000059939	protein_coding	1	1	0.17	0.13	0.973389	0.18	0.845165	0	8.2	-0.03	0.13	0.999965	-0.04	0.997226	0	7.2	0.04	0.13	0.939243	0.04	0.92732	0	7.2	7	10	4	8	8	10	5	10	8	8	4	8	7	10	4	8	7	8	4	8	6	10	5	8
9430018G01Rik	ENSMUSG00000107709	lncRNA	0	1	NA	NA	NA	NA	NA	NA	NA	NA	NA	NA	NA	NA	NA	NA	NA	NA	NA	NA	NA	NA	NA	NA	NA	NA	NA	NA	NA	NA	NA	NA	NA	NA	NA	NA	NA	NA	NA	NA	NA	NA	NA	NA	NA	NA	NA
9430025C20Rik	ENSMUSG00000055216	pseudogene	1	0	-0.55	0.56	0.997607	-0.49	0.901748	0	0.2	-0.9	0.59	0.998019	-0.94	0.824847	0	0.2	-0.55	0.57	NA	-0.68	0.528955	0	0.2	0	0	1	0	0	0	0	0	0	0	0	0	0	0	0	0	0	0	1	0	0	0	0	0
9430034N14Rik	ENSMUSG00000102964	TEC	1	1	-1.44	0.81	0.849895	-1.1	0.766024	0	0	-0.23	0.76	NA	-0.13	0.997226	0	0	-0.49	0.78	NA	-0.46	0.783063	0	0	0	0	0	0	0	0	0	0	0	0	0	0	0	0	0	0	0	0	0	0	0	0	0	0
9430037G07Rik	ENSMUSG00000097073	lncRNA	1	1	0.22	0.26	0.997607	0.21	0.926385	0	1.2	0.27	0.26	0.999965	0.25	0.980015	0	1.2	0.46	0.26	0.379184	0.43	0.34995	0	1.5	2	1	1	1	1	2	1	1	2	1	1	1	1	2	1	2	1	1	1	1	2	2	1	1
9430038I01Rik	ENSMUSG00000040139	protein_coding	1	1	0.05	0.2	0.997607	0.07	0.979783	0	3.2	-0.05	0.2	0.999965	-0.06	0.997226	0	3.2	-0.09	0.2	0.906948	-0.09	0.882685	0	3.2	4	3	3	3	4	2	4	3	4	2	3	3	3	4	2	4	3	3	3	4	2	3	3	4
9430060I03Rik	ENSMUSG00000100632	lncRNA	0	1	NA	NA	NA	NA	NA	NA	NA	NA	NA	NA	NA	NA	NA	NA	NA	NA	NA	NA	NA	NA	NA	NA	NA	NA	NA	NA	NA	NA	NA	NA	NA	NA	NA	NA	NA	NA	NA	NA	NA	NA	NA	NA	NA	NA	NA
9430062P05Rik	ENSMUSG00000104263	TEC	1	1	0.45	0.3	0.961094	0.44	0.770767	0	1.2	0.35	0.31	0.999965	0.36	0.958438	0	1.2	-0.02	0.32	0.987297	-0.07	0.948826	0	1	1	1	1	1	1	2	1	1	1	2	1	1	1	1	1	1	1	2	1	1	1	1	1	1
9430065F17Rik	ENSMUSG00000097360	lncRNA	1	1	-0.23	0.44	0.997607	-0.24	0.959609	0	0.5	0.14	0.43	0.999965	0.11	0.997226	0	1	-0.28	0.45	0.860105	-0.28	0.808116	0	0.5	1	1	0	0	0	0	0	1	1	1	1	1	0	1	0	0	1	0	0	0	0	1	0	1
9430081H08Rik	ENSMUSG00000111088	TEC	1	1	-0.08	0.55	0.997607	-0.09	0.991746	0	0.5	-0.46	0.57	0.999965	-0.5	0.986116	0	0.5	-0.09	0.56	0.970156	-0.14	0.936253	0	0.5	1	0	1	0	0	0	0	1	0	0	0	0	0	1	0	1	0	0	0	0	0	0	0	0
9430085M18Rik	ENSMUSG00000106164	lncRNA	1	1	0.42	0.35	0.997607	0.42	0.813882	0	1	0.06	0.36	0.999965	0.05	0.997226	0	0.5	0.19	0.36	0.893107	0.15	0.869187	0	0.8	0	1	1	0	1	1	1	1	0	1	1	0	0	1	1	1	1	1	0	0	1	1	0	0
9430091E24Rik	ENSMUSG00000084808	lncRNA	1	1	0.27	0.24	0.997607	0.28	0.881728	0	2.2	0.21	0.25	0.999965	0.2	0.986116	0	2.5	0.07	0.25	0.945244	0.07	0.928041	0	2	2	2	2	2	2	2	2	3	2	3	2	3	2	2	2	2	2	2	2	2	2	3	2	1
9530018F02Rik	ENSMUSG00000112150	lncRNA	1	1	-0.69	0.27	0.432472	-0.67	0.332339	0	1.5	-0.19	0.26	0.999965	-0.21	0.986116	0	1.5	0	0.26	0.999623	0.01	0.989361	0	1.5	1	2	1	2	0	1	1	1	1	1	1	1	1	2	1	2	1	2	1	1	1	1	0	1
9530020I12Rik	ENSMUSG00000112041	lncRNA	1	1	0.36	0.38	0.997607	0.33	0.919424	0	1	0.33	0.39	0.999965	0.29	0.986116	0	1	-0.07	0.39	0.970083	-0.07	0.964138	0	0.8	1	0	1	1	1	1	1	1	1	1	1	1	0	1	0	1	1	0	1	1	0	1	1	1
9530026P05Rik	ENSMUSG00000097462	lncRNA	1	1	0.66	0.53	0.996888	0.67	0.791947	0	0	0.34	0.54	0.999965	0.49	0.978768	0	0.2	0.4	0.54	0.8186	0.54	0.594291	0	0.5	0	0	0	0	0	0	0	0	0	0	1	0	0	1	1	0	0	0	0	0	0	0	0	0
9530036M11Rik	ENSMUSG00000087670	lncRNA	1	1	0.28	0.77	0.997607	-0.44	0.923247	0	0.2	-0.05	0.79	NA	-0.47	0.986116	0	0.2	0.69	0.76	NA	-0.01	0.993921	0	0.2	0	0	1	0	0	0	1	0	0	0	1	0	0	0	1	0	0	0	1	0	0	0	0	0
9530046B11Rik	ENSMUSG00000086047	lncRNA	1	0	0.35	0.54	0.997607	0.39	0.92309	0	0.2	0.17	0.55	0.999965	0.22	0.996006	0	0.2	0.31	0.55	NA	0.28	0.823254	0	0	0	0	0	0	0	1	0	0	0	1	0	0	0	0	0	0	0	0	0	0	0	0	0	0
9530051G07Rik	ENSMUSG00000085982	lncRNA	1	1	-0.04	0.47	0.997607	-0.11	0.984632	0	0.5	-0.42	0.49	0.999965	-0.46	0.979818	0	0.2	-0.67	0.5	0.565536	-0.7	0.452155	0	0.2	0	0	0	1	0	1	0	1	0	0	0	0	0	0	0	0	0	0	0	0	1	0	0	1
9530053A07Rik	ENSMUSG00000078776	protein_coding	1	1	0.17	0.28	0.997607	0.17	0.946866	0	1.5	-0.12	0.29	0.999965	-0.09	0.997226	0	1	-0.12	0.29	0.916405	-0.12	0.884273	0	1.2	2	1	1	0	3	1	1	1	2	1	1	0	2	1	2	0	2	1	1	1	2	1	1	0
9530056K15Rik	ENSMUSG00000045345	lncRNA	1	1	0.09	0.62	0.997607	0.06	0.993373	0	0	-0.28	0.65	0.999965	-0.33	0.994622	0	0	-0.34	0.65	NA	-0.29	0.866096	0	0	0	0	0	0	0	0	0	0	0	0	0	0	0	0	0	0	0	0	0	0	0	0	0	1
9530062K07Rik	ENSMUSG00000108030	lncRNA	1	1	0.67	0.42	0.920206	0.7	0.650175	0	0.8	0.6	0.43	0.999965	0.57	0.905146	0	0.8	0.54	0.43	0.603035	0.51	0.544185	0	0.2	0	0	0	0	1	0	1	1	1	1	0	1	0	1	0	0	1	0	0	0	0	0	1	0
9530068E07Rik	ENSMUSG00000036275	protein_coding	1	1	0.03	0.05	0.997607	0.03	0.970896	0	545.2	0.07	0.05	0.999965	0.06	0.986116	0	556.2	0.1	0.05	0.230175	0.1	0.503166	0	571.5	607	480	514	532	604	494	544	539	600	501	570	554	616	520	577	573	605	504	500	583	602	515	528	577
9530077C05Rik	ENSMUSG00000036411	protein_coding	1	1	0.01	0.21	0.99823	0.02	0.993373	0	3	0.06	0.21	0.999965	0.06	0.997226	0	3.2	0.11	0.21	0.893286	0.12	0.844362	0	3.2	3	2	3	4	2	3	3	3	3	4	3	3	3	4	2	4	2	4	3	3	2	3	2	4
9530082P21Rik	ENSMUSG00000097006	lncRNA	1	1	-0.27	0.2	0.977248	-0.27	0.845165	0	4.2	-0.25	0.2	0.999965	-0.26	0.950896	0	4.2	-0.37	0.2	0.359533	-0.37	0.32819	0	4.2	2	4	6	5	2	3	5	5	2	4	5	3	3	2	6	3	2	3	6	4	1	3	4	5
9530085L11Rik	ENSMUSG00000107742	TEC	1	1	-0.56	0.44	0.995787	-0.5	0.869969	0	0.8	0.06	0.43	0.999965	0.06	0.997226	0	1	-0.25	0.44	0.872618	-0.25	0.826532	0	0.8	1	1	0	1	0	0	0	1	1	1	1	1	0	1	1	0	0	0	1	1	1	0	1	1
9630013D21Rik	ENSMUSG00000059027	lncRNA	1	1	0.06	0.44	0.997607	0.06	0.991787	0	0.8	0	0.44	0.999965	0.01	0.999396	0	0.5	-0.03	0.44	0.990294	-0.08	0.960363	0	0.5	1	1	0	0	1	1	0	1	1	1	0	0	1	0	0	1	1	0	1	0	0	0	1	1
9630014M24Rik	ENSMUSG00000118257	lncRNA	1	1	0.54	0.59	0.997607	0.39	0.941384	0	0	0.76	0.59	0.999965	0.75	0.928743	0	0.5	0.21	0.61	0.935017	0.29	0.86245	0	0.2	0	0	0	0	0	0	0	0	1	1	0	0	0	1	0	0	0	1	0	0	0	0	0	0
9830144P21Rik	ENSMUSG00000087528	lncRNA	1	1	0.46	0.49	0.997607	0.45	0.902708	0	1	0	0.5	0.999965	0	0.9999	0	1	0.03	0.5	0.988715	0.12	0.944059	0	1	1	1	1	1	1	0	1	1	1	0	0	0	1	0	0	0	1	0	1	0	0	0	1	0
9930004E17Rik	ENSMUSG00000096052	lncRNA	0	1	NA	NA	NA	NA	NA	NA	NA	NA	NA	NA	NA	NA	NA	NA	NA	NA	NA	NA	NA	NA	NA	NA	NA	NA	NA	NA	NA	NA	NA	NA	NA	NA	NA	NA	NA	NA	NA	NA	NA	NA	NA	NA	NA	NA	NA
9930012K11Rik	ENSMUSG00000044551	protein_coding	1	1	-0.32	0.15	0.635497	-0.32	0.579854	0	12.2	0.16	0.15	0.999965	0.15	0.980015	0	14	-0.15	0.15	0.704993	-0.15	0.673883	0	12.2	12	12	16	9	7	13	11	10	13	13	17	13	8	14	13	12	13	19	17	13	11	15	12	12
9930014A18Rik	ENSMUSG00000097493	lncRNA	1	1	0.06	0.25	0.997607	0.07	0.983664	0	2.8	0.07	0.25	0.999965	0.06	0.997226	0	2.5	-0.21	0.25	0.784071	-0.22	0.715212	0	2.2	2	3	2	2	3	3	2	3	3	3	2	2	3	1	2	2	2	3	2	2	2	3	2	1
9930017N22Rik	ENSMUSG00000115276	TEC	1	1	0.39	0.46	0.997607	0.39	0.912807	0	0.5	-0.05	0.48	0.999965	-0.05	0.997226	0	0.5	-0.5	0.49	0.704993	-0.49	0.648256	0	0.2	1	0	0	0	0	0	1	1	1	1	0	0	0	0	0	0	1	0	0	0	0	0	0	0
9930021J03Rik	ENSMUSG00000046138	protein_coding	1	1	0.16	0.18	0.997607	0.16	0.926298	0	25	-0.13	0.18	0.999965	-0.13	0.988994	0	22	0.06	0.18	0.937279	0.06	0.922758	0	23	19	20	21	28	18	28	27	27	17	22	19	22	24	17	26	25	18	14	21	19	20	24	30	15
9930104L06Rik	ENSMUSG00000044730	protein_coding	1	1	-0.01	0.07	0.997607	0	0.996135	0	16.5	-0.01	0.07	0.999965	-0.02	0.997226	0	16.2	0.02	0.07	0.950433	0.02	0.946184	0	17	16	17	17	15	16	16	17	17	17	15	18	15	17	16	18	17	19	17	18	18	17	17	18	15
9930111J21Rik1	ENSMUSG00000069893	protein_coding	1	1	0.1	0.31	0.997607	0.11	0.978936	0	5.8	0.02	0.31	0.999965	0.01	0.999573	0	5.5	0.13	0.31	0.916057	0.15	0.883311	0	6	5	7	6	4	5	6	7	5	5	7	4	4	8	5	7	4	5	2	5	4	9	5	8	2
9930111J21Rik2	ENSMUSG00000069892	protein_coding	1	1	0.14	0.28	0.997607	0.15	0.968181	0	22.2	-0.02	0.28	0.999965	-0.02	0.998432	0	19.5	0.23	0.28	0.784071	0.24	0.777547	0	23	15	23	23	17	15	26	32	16	17	27	19	14	29	19	28	16	19	9	24	10	30	19	25	9
A030001D20Rik	ENSMUSG00000110357	lncRNA	1	1	0.16	0.22	0.997607	0.18	0.929775	0	2.8	-0.03	0.23	0.999965	-0.03	0.997226	0	2.2	-0.07	0.23	0.945244	-0.06	0.933287	0	2.2	2	2	3	2	2	2	4	3	2	2	3	2	2	2	2	2	2	2	2	2	3	1	2	2
A030005L19Rik	ENSMUSG00000113880	protein_coding	1	1	0.03	0.43	0.997607	0.09	0.985961	0	0.8	-0.4	0.44	0.999965	-0.36	0.986116	0	0.8	-0.3	0.44	0.834126	-0.25	0.820743	0	0.8	1	0	1	1	1	0	1	0	1	0	0	0	1	0	0	0	0	0	1	0	1	0	0	0
A130006I12Rik	ENSMUSG00000069136	pseudogene	1	1	0.18	0.48	0.997607	0.16	0.975853	0	0.5	-0.01	0.49	0.999965	0.01	0.999832	0	0.2	0.45	0.48	0.733071	0.33	0.758537	0	0.2	0	0	1	0	0	0	1	1	0	0	1	0	0	0	1	0	0	1	1	0	0	0	1	0
A130010J15Rik	ENSMUSG00000079144	protein_coding	1	1	0.18	0.14	0.986299	0.19	0.856843	0	5	0.18	0.14	0.999965	0.17	0.958438	0	5.2	-0.12	0.14	0.79055	-0.12	0.760771	0	4.8	5	4	5	5	4	6	5	5	5	5	6	5	4	4	4	4	4	5	4	4	4	5	4	5
A130014A01Rik	ENSMUSG00000097944	lncRNA	1	1	0.23	0.29	0.997607	0.22	0.934361	0	1.8	0.22	0.3	0.999965	0.2	0.988994	0	2	0.13	0.3	0.911984	0.11	0.906644	0	1.8	1	1	2	2	1	2	2	2	2	2	2	2	2	1	2	2	1	2	2	1	1	1	1	2
A130051J06Rik	ENSMUSG00000097643	lncRNA	1	1	-0.22	0.2	0.997607	-0.23	0.876042	0	1.8	-0.25	0.21	0.999965	-0.25	0.947752	0	1.8	-0.39	0.21	0.332291	-0.4	0.244033	0	1.8	2	2	2	1	1	2	2	1	2	2	2	1	1	1	2	1	1	1	2	1	1	1	1	1
A230056P14Rik	ENSMUSG00000087178	lncRNA	1	1	0.28	0.17	0.913215	0.29	0.738074	0	3.8	0.31	0.17	0.912798	0.31	0.829389	0	4.2	0.31	0.17	0.373496	0.31	0.343508	0	3.8	3	3	3	3	3	3	5	4	4	4	5	4	4	3	4	4	3	2	3	4	3	3	4	3
A230057D06Rik	ENSMUSG00000109394	lncRNA	1	1	0.31	0.33	0.997607	0.32	0.90924	0	2	0.06	0.34	0.999965	0.05	0.997226	0	1.5	-0.02	0.34	0.990181	0.03	0.98121	0	1.8	1	2	2	1	2	2	2	2	2	2	1	1	2	3	1	1	1	2	2	1	1	2	2	2
A230072C01Rik	ENSMUSG00000086877	lncRNA	1	1	0.02	0.18	0.997607	0.03	0.991787	0	4	-0.04	0.18	0.999965	-0.05	0.997226	0	4	-0.13	0.18	0.811972	-0.14	0.776916	0	4	3	5	5	3	3	4	5	4	4	3	4	3	3	4	3	4	5	4	4	4	4	3	5	4
A230083G16Rik	ENSMUSG00000055818	lncRNA	1	1	0.32	0.34	0.997607	0.32	0.899431	0	0.8	-0.15	0.36	0.999965	-0.17	0.995661	0	0.8	-0.15	0.36	0.918707	-0.14	0.889333	0	0.8	0	1	1	1	1	0	1	1	0	1	1	0	0	1	1	0	1	1	1	1	1	1	1	1
A230103J11Rik	ENSMUSG00000087026	lncRNA	1	1	0.32	0.47	0.997607	0.31	0.942145	0	0.2	0.36	0.47	0.999965	0.4	0.986116	0	0.5	0.45	0.47	0.730726	0.47	0.63798	0	0.8	0	0	0	0	0	0	0	1	1	1	0	0	1	1	1	0	0	1	0	0	0	0	0	0
A230107N01Rik	ENSMUSG00000097292	lncRNA	1	1	0.51	0.53	0.997607	0.61	0.876042	0	0.5	0.73	0.53	0.999965	0.66	0.948501	0	0.2	0.97	0.52	0.342342	1.03	0.22146	0	0.5	0	0	0	0	0	1	0	1	0	1	0	0	0	1	0	1	0	0	1	0	0	0	1	0
A2m	ENSMUSG00000030111	protein_coding	0	1	NA	NA	NA	NA	NA	NA	NA	NA	NA	NA	NA	NA	NA	NA	NA	NA	NA	NA	NA	NA	NA	NA	NA	NA	NA	NA	NA	NA	NA	NA	NA	NA	NA	NA	NA	NA	NA	NA	NA	NA	NA	NA	NA	NA	NA
A330009N23Rik	ENSMUSG00000097915	lncRNA	1	1	-0.23	0.28	0.997607	-0.22	0.928485	0	1.8	-0.32	0.29	0.999965	-0.32	0.958438	0	1.8	-0.3	0.29	0.694097	-0.33	0.578702	0	1.8	1	2	1	3	1	2	1	2	1	2	1	2	1	1	1	1	1	1	1	3	1	2	1	2
A330023F24Rik	ENSMUSG00000096929	lncRNA	1	1	-0.22	0.32	0.997607	-0.22	0.940273	0	2.8	-0.57	0.33	0.944505	-0.6	0.770785	0	2.8	-0.55	0.33	0.421074	-0.6	0.301947	0	2.8	1	2	4	4	1	2	3	3	1	2	2	2	2	1	2	1	1	1	3	2	1	2	3	1
A330035P11Rik	ENSMUSG00000085615	lncRNA	1	1	-0.06	0.25	0.997607	-0.05	0.988292	0	1.2	-0.29	0.25	0.999965	-0.3	0.958438	0	1.2	-0.04	0.25	0.969024	-0.05	0.952972	0	1.2	1	2	1	1	2	1	1	1	1	1	1	1	1	2	1	1	1	2	1	1	1	1	1	2
A330041J22Rik	ENSMUSG00000087466	lncRNA	0	1	NA	NA	NA	NA	NA	NA	NA	NA	NA	NA	NA	NA	NA	NA	NA	NA	NA	NA	NA	NA	NA	NA	NA	NA	NA	NA	NA	NA	NA	NA	NA	NA	NA	NA	NA	NA	NA	NA	NA	NA	NA	NA	NA	NA	NA
A330069E16Rik	ENSMUSG00000120340	lncRNA	1	1	0.31	0.46	0.997607	0.33	0.929943	0	0.2	0.41	0.46	0.999965	0.43	0.978318	0	0.2	-0.29	0.49	0.867973	-0.28	0.824768	0	0.2	0	0	0	0	1	0	0	0	1	0	0	0	0	1	0	0	0	0	0	0	0	0	0	0
A330074K22Rik	ENSMUSG00000097960	lncRNA	1	1	0.28	0.24	0.997607	0.3	0.854137	0	3.8	-0.16	0.24	0.999965	-0.18	0.986116	0	3.2	-0.1	0.24	0.920554	-0.12	0.866096	0	3.2	2	3	3	5	1	6	3	5	2	3	2	3	2	3	3	3	1	2	1	4	1	2	2	3
A330076H08Rik	ENSMUSG00000109321	lncRNA	1	1	0.14	0.47	0.997607	0.16	0.975341	0	0.8	-0.05	0.48	0.999965	-0.06	0.997226	0	0.5	-0.13	0.48	0.95225	-0.11	0.944059	0	0.5	0	0	0	1	0	1	1	1	0	1	0	1	0	1	0	1	0	0	0	0	0	1	1	1
A330084C13Rik	ENSMUSG00000114210	lncRNA	1	0	0.42	0.58	0.997607	0.4	0.928411	0	0	0.97	0.57	0.953594	1	0.606522	0	0.2	0.38	0.59	NA	0.46	0.686213	0	0.2	0	0	0	0	0	0	0	0	1	0	0	0	1	0	0	0	0	0	0	0	0	0	0	0
A3galt2	ENSMUSG00000028794	protein_coding	1	0	0.4	0.53	0.997607	0.33	0.93855	0	0.2	-0.42	0.57	0.999965	-0.41	0.986116	0	0	0.21	0.55	NA	0.28	0.825918	0	0	0	0	0	0	1	0	0	0	0	0	0	0	0	0	0	0	0	1	0	0	0	0	0	0
A430005L14Rik	ENSMUSG00000047613	protein_coding	1	1	-0.16	0.16	0.997607	-0.15	0.91997	0	13	0.07	0.16	0.999965	0.06	0.997226	0	13.8	0.09	0.16	0.870897	0.09	0.851072	0	13.8	15	17	8	12	16	11	8	12	16	14	10	15	13	18	10	14	17	21	8	15	16	12	8	19
A430033K04Rik	ENSMUSG00000056014	protein_coding	1	1	0.02	0.14	0.997607	0.03	0.991787	0	6	-0.08	0.14	0.999965	-0.09	0.990672	0	5.8	-0.19	0.14	0.570739	-0.19	0.552578	0	5.8	5	7	5	6	5	6	6	7	6	5	5	6	4	5	5	7	3	7	5	5	5	5	5	7
A430035B10Rik	ENSMUSG00000087305	lncRNA	0	1	NA	NA	NA	NA	NA	NA	NA	NA	NA	NA	NA	NA	NA	NA	NA	NA	NA	NA	NA	NA	NA	NA	NA	NA	NA	NA	NA	NA	NA	NA	NA	NA	NA	NA	NA	NA	NA	NA	NA	NA	NA	NA	NA	NA	NA
A430057M04Rik	ENSMUSG00000090564	lncRNA	1	1	-0.26	0.34	0.997607	-0.27	0.928411	0	1.2	0	0.34	0.999965	-0.02	0.998517	0	1.2	-0.05	0.34	0.973324	-0.11	0.916306	0	1.2	1	1	2	1	1	1	1	1	1	1	2	1	1	1	1	1	1	1	1	0	1	1	1	1
A430073D23Rik	ENSMUSG00000105471	lncRNA	1	1	0	0.3	0.999509	0.01	0.998413	0	1.2	-0.33	0.31	0.999965	-0.33	0.971885	0	1.2	-0.28	0.31	0.750334	-0.27	0.704417	0	1.2	2	1	1	1	1	1	1	2	2	1	1	1	1	1	1	1	1	2	1	1	1	1	2	2
A430078I02Rik	ENSMUSG00000085589	lncRNA	0	1	NA	NA	NA	NA	NA	NA	NA	NA	NA	NA	NA	NA	NA	NA	NA	NA	NA	NA	NA	NA	NA	NA	NA	NA	NA	NA	NA	NA	NA	NA	NA	NA	NA	NA	NA	NA	NA	NA	NA	NA	NA	NA	NA	NA	NA
A430103D13Rik	ENSMUSG00000112096	TEC	1	1	-0.03	0.25	0.997607	-0.03	0.993373	0	1.2	0.04	0.25	0.999965	0.03	0.997226	0	1.5	-0.06	0.25	0.959759	-0.07	0.937324	0	1.2	1	1	2	1	2	1	1	1	2	2	1	1	2	1	1	1	2	2	2	1	2	2	1	2
A430105J06Rik	ENSMUSG00000097784	lncRNA	1	1	-0.11	0.43	0.997607	-0.07	0.991787	0	0.5	0	0.43	0.999965	0.04	0.997226	0	0.5	-0.1	0.44	0.959317	-0.06	0.965211	0	0.5	1	0	0	1	0	0	0	0	0	1	0	0	1	0	0	0	0	0	0	0	0	1	1	0
A430110L20Rik	ENSMUSG00000054135	lncRNA	1	1	-0.16	0.34	0.997607	-0.16	0.966334	0	1	0.11	0.34	0.999965	0.12	0.997226	0	1	-0.12	0.34	0.929422	-0.13	0.894923	0	1	1	1	1	1	1	1	1	1	1	1	1	0	1	1	1	1	1	0	1	0	0	1	1	1
A4galt	ENSMUSG00000047878	protein_coding	1	1	0.11	0.17	0.997607	0.11	0.951112	0	22	-0.08	0.17	0.999965	-0.09	0.995306	0	22	-0.23	0.17	0.553206	-0.24	0.512368	0	22	16	21	13	38	20	20	16	32	16	23	12	26	14	16	12	28	11	19	9	38	17	17	12	36
A530001N23Rik	ENSMUSG00000114452	lncRNA	0	1	NA	NA	NA	NA	NA	NA	NA	NA	NA	NA	NA	NA	NA	NA	NA	NA	NA	NA	NA	NA	NA	NA	NA	NA	NA	NA	NA	NA	NA	NA	NA	NA	NA	NA	NA	NA	NA	NA	NA	NA	NA	NA	NA	NA	NA
A530013C23Rik	ENSMUSG00000006462	lncRNA	1	1	-0.23	0.18	0.995642	-0.23	0.870331	0	3.8	0	0.18	0.999965	0	0.999832	0	3.8	-0.13	0.18	0.819783	-0.14	0.767996	0	3.8	5	3	4	3	3	3	4	2	4	3	4	2	3	4	3	3	3	4	2	2	3	2	3	3
A530016L24Rik	ENSMUSG00000043122	protein_coding	0	1	NA	NA	NA	NA	NA	NA	NA	NA	NA	NA	NA	NA	NA	NA	NA	NA	NA	NA	NA	NA	NA	NA	NA	NA	NA	NA	NA	NA	NA	NA	NA	NA	NA	NA	NA	NA	NA	NA	NA	NA	NA	NA	NA	NA	NA
A530017D24Rik	ENSMUSG00000072847	lncRNA	1	1	-0.02	0.19	0.997607	-0.01	0.996009	0	4.2	-0.37	0.2	0.889839	-0.36	0.821607	0	4.2	0.01	0.2	0.994078	0.01	0.988005	0	4.2	3	3	5	6	4	4	5	4	3	3	4	3	5	3	5	4	4	3	4	4	3	5	6	3
A530020G20Rik	ENSMUSG00000097124	lncRNA	1	1	0.59	0.23	0.40141	0.59	0.407762	0	36	-0.18	0.23	0.999965	-0.2	0.986116	0	25	0.36	0.23	0.451454	0.35	0.472858	0	30	14	13	41	32	20	28	54	42	15	16	27	23	26	21	34	39	26	9	30	18	23	17	35	21
A530064N14Rik	ENSMUSG00000104273	TEC	1	1	-0.32	0.45	0.997607	-0.36	0.91997	0	0.5	-0.3	0.45	0.999965	-0.29	0.986609	0	0.5	-0.16	0.45	0.931536	-0.23	0.840792	0	0.5	0	1	1	0	0	0	1	0	1	1	0	0	1	0	0	0	0	1	0	0	1	1	0	0
A530072M11Rik	ENSMUSG00000085112	lncRNA	1	1	-0.45	0.26	0.861593	-0.45	0.690915	0	2.5	-0.36	0.26	0.999965	-0.37	0.91095	0	2.5	-0.48	0.26	0.360265	-0.47	0.328791	0	2.5	2	3	3	2	2	2	2	2	2	2	2	2	1	3	1	2	1	2	2	1	2	2	2	2
A530083I20Rik	ENSMUSG00000097322	lncRNA	1	0	0.37	0.66	0.997607	0.16	0.982008	0	0	-0.16	0.69	NA	-0.1	0.997226	0	0	-0.65	0.72	NA	-0.55	0.709252	0	0	0	0	0	0	0	0	0	0	0	0	0	0	0	0	0	0	0	0	0	0	0	0	0	0
A530095I07Rik	ENSMUSG00000051805	lncRNA	0	1	NA	NA	NA	NA	NA	NA	NA	NA	NA	NA	NA	NA	NA	NA	NA	NA	NA	NA	NA	NA	NA	NA	NA	NA	NA	NA	NA	NA	NA	NA	NA	NA	NA	NA	NA	NA	NA	NA	NA	NA	NA	NA	NA	NA	NA
A630001G21Rik	ENSMUSG00000052760	protein_coding	1	1	-0.12	0.23	0.997607	-0.12	0.964537	0	2	-0.06	0.23	0.999965	-0.07	0.997226	0	2.2	-0.18	0.24	0.81283	-0.18	0.758803	0	2	2	2	2	2	2	2	2	2	2	3	2	2	2	2	2	2	2	1	2	2	1	2	2	2
A630023A22Rik	ENSMUSG00000095493	protein_coding	1	0	0.15	0.66	0.997607	0.49	0.903101	0	0.2	0.25	0.66	NA	0.35	0.990465	0	0.2	-1.2	0.75	NA	-1.09	0.369206	0	0	0	0	0	0	0	0	1	0	0	0	1	0	0	0	0	0	0	0	0	0	0	0	0	0
A630052C17Rik	ENSMUSG00000086725	lncRNA	1	1	-0.16	0.16	0.997607	-0.16	0.914907	0	4.8	-0.17	0.16	0.999965	-0.17	0.978318	0	4.8	-0.22	0.16	0.557382	-0.21	0.546159	0	4.8	4	4	5	6	4	4	5	4	4	4	5	4	3	5	5	3	4	4	5	4	5	3	5	4
A630066F11Rik	ENSMUSG00000120335	lncRNA	1	1	0.06	0.33	0.997607	0.07	0.988227	0	1.2	0.36	0.33	0.999965	0.37	0.95888	0	1.5	-0.26	0.34	0.801773	-0.23	0.80089	0	1.2	1	1	1	2	1	1	1	1	2	2	1	1	1	1	1	1	1	2	1	1	1	1	1	1
A630072M18Rik	ENSMUSG00000101013	lncRNA	1	1	0	0.36	0.999509	0.02	0.996294	0	1	0.21	0.36	0.999965	0.19	0.995306	0	1	-0.22	0.37	0.865826	-0.22	0.824553	0	1	1	1	1	1	1	1	0	1	1	1	1	1	1	0	0	1	0	1	1	1	0	1	1	1
A630089N07Rik	ENSMUSG00000116673	protein_coding	1	1	0.42	0.38	0.997607	0.47	0.842067	0	1.5	-0.1	0.39	0.999965	-0.14	0.997226	0	1	-0.04	0.39	0.981971	-0.03	0.986143	0	1	1	1	1	1	1	2	1	2	1	1	0	1	1	1	1	1	0	0	1	1	1	1	1	1
A730011C13Rik	ENSMUSG00000084846	lncRNA	1	1	-0.18	0.37	0.997607	-0.21	0.95746	0	0.5	0.13	0.37	0.999965	0.06	0.997226	0	0.8	-0.22	0.38	0.873733	-0.23	0.822713	0	0.8	0	1	0	0	0	1	0	1	1	1	0	1	1	1	0	1	1	1	0	1	0	1	0	1
A730017L22Rik	ENSMUSG00000085566	lncRNA	1	1	-0.21	0.17	0.997607	-0.21	0.879577	0	4.8	-0.15	0.17	0.999965	-0.15	0.986116	0	4.8	-0.36	0.18	0.26228	-0.36	0.26035	0	4.8	3	5	5	6	4	4	3	5	3	5	4	6	3	4	4	3	4	4	4	5	3	3	4	3
A730020E08Rik	ENSMUSG00000097924	lncRNA	0	1	NA	NA	NA	NA	NA	NA	NA	NA	NA	NA	NA	NA	NA	NA	NA	NA	NA	NA	NA	NA	NA	NA	NA	NA	NA	NA	NA	NA	NA	NA	NA	NA	NA	NA	NA	NA	NA	NA	NA	NA	NA	NA	NA	NA	NA
A730020M07Rik	ENSMUSG00000044522	lncRNA	1	1	0.05	0.22	0.997607	0.08	0.977028	0	4.5	0.05	0.22	0.999965	0.03	0.997226	0	4.2	-0.26	0.22	0.633109	-0.22	0.66652	0	4.2	8	2	4	3	9	1	5	3	7	2	5	3	7	1	4	2	8	1	4	2	7	2	5	3
A730049H05Rik	ENSMUSG00000048636	lncRNA	1	0	1.67	0.75	0.593196	2.06	0.12394	0	0.2	0.7	0.8	0.999965	0.79	0.979818	0	0	1.98	0.75	NA	2.11	0.0251988	0	0.5	0	0	0	0	0	0	1	0	0	0	0	0	1	0	1	0	0	0	0	0	0	0	1	0
A730056A06Rik	ENSMUSG00000097756	lncRNA	1	1	-0.67	0.33	0.706707	-0.55	0.628356	0	2	-0.16	0.33	0.999965	-0.21	0.986609	0	2	-1.65	0.36	0.000363105	-1.6	0.00263604	1	2	1	3	1	3	0	2	1	3	1	2	2	1	0	1	0	1	0	2	1	3	0	1	1	2
A730061H03Rik	ENSMUSG00000053588	lncRNA	0	1	NA	NA	NA	NA	NA	NA	NA	NA	NA	NA	NA	NA	NA	NA	NA	NA	NA	NA	NA	NA	NA	NA	NA	NA	NA	NA	NA	NA	NA	NA	NA	NA	NA	NA	NA	NA	NA	NA	NA	NA	NA	NA	NA	NA	NA
A730063M14Rik	ENSMUSG00000112639	lncRNA	1	1	-0.15	0.33	0.997607	-0.14	0.971003	0	1	-0.13	0.34	0.999965	-0.12	0.997226	0	1	0.12	0.33	0.927972	0.11	0.913404	0	1	1	1	1	1	1	1	1	1	1	2	0	1	1	1	1	1	1	1	1	1	2	2	1	1
A730081D07Rik	ENSMUSG00000086693	lncRNA	1	1	-0.85	0.49	0.856553	-0.82	0.662257	0	0.2	-0.72	0.49	0.999965	-0.72	0.870235	0	0.2	-0.06	0.46	0.977243	-0.03	0.984471	0	0.2	0	0	0	1	0	0	0	0	0	0	0	0	0	0	0	0	0	0	0	0	0	0	0	0
A730090N16Rik	ENSMUSG00000090120	lncRNA	0	1	NA	NA	NA	NA	NA	NA	NA	NA	NA	NA	NA	NA	NA	NA	NA	NA	NA	NA	NA	NA	NA	NA	NA	NA	NA	NA	NA	NA	NA	NA	NA	NA	NA	NA	NA	NA	NA	NA	NA	NA	NA	NA	NA	NA	NA
A730091E23Rik	ENSMUSG00000113965	TEC	1	1	0.15	0.39	0.997607	0.09	0.985196	0	1	-0.36	0.4	0.999965	-0.41	0.97306	0	0.5	-0.28	0.4	0.834626	-0.3	0.749676	0	0.8	0	0	1	1	1	1	1	1	0	1	0	1	0	1	1	1	0	0	1	0	0	0	1	0
A830005F24Rik	ENSMUSG00000053181	lncRNA	0	1	NA	NA	NA	NA	NA	NA	NA	NA	NA	NA	NA	NA	NA	NA	NA	NA	NA	NA	NA	NA	NA	NA	NA	NA	NA	NA	NA	NA	NA	NA	NA	NA	NA	NA	NA	NA	NA	NA	NA	NA	NA	NA	NA	NA	NA
A830019P07Rik	ENSMUSG00000094707	lncRNA	1	1	-0.14	0.53	0.997607	-0.02	0.996872	0	0.2	-0.49	0.56	0.999965	-0.44	0.978768	0	0.2	-0.15	0.54	NA	-0.21	0.865054	0	0.2	0	0	0	1	1	0	0	0	0	0	0	0	0	0	0	0	0	0	0	0	0	0	0	0
A830035O19Rik	ENSMUSG00000111329	lncRNA	1	1	-0.11	0.24	0.997607	-0.1	0.971003	0	1.5	-0.43	0.25	0.94152	-0.43	0.793163	0	1.5	0.1	0.24	0.918547	0.09	0.89273	0	1.5	1	2	1	2	2	1	1	1	1	1	1	1	2	1	1	2	1	1	1	1	1	2	1	1
A830052D11Rik	ENSMUSG00000097413	lncRNA	1	1	0.03	0.39	0.997607	-0.02	0.995968	0	0.8	0.33	0.38	0.999965	0.25	0.987977	0	1	-0.5	0.41	0.611472	-0.54	0.506592	0	0.5	1	0	1	0	0	1	1	1	1	1	1	1	0	0	1	0	0	1	1	1	1	1	1	0
A830082K12Rik	ENSMUSG00000087143	lncRNA	1	1	0.26	0.15	0.865803	0.27	0.714663	0	5.8	-0.18	0.16	0.999965	-0.19	0.962363	0	4.8	-0.09	0.16	0.880461	-0.08	0.865996	0	4.8	4	5	4	6	5	7	5	6	3	5	4	4	5	6	3	5	4	4	3	3	5	6	3	7
A830082N09Rik	ENSMUSG00000112280	lncRNA	1	1	-0.14	0.34	0.997607	-0.08	0.986831	0	1.2	0.21	0.34	0.999965	0.18	0.995306	0	1.2	0.16	0.34	0.905933	0.19	0.849861	0	1.5	1	0	1	2	1	1	2	1	1	2	1	1	2	1	2	1	1	2	2	1	1	1	3	2
A930001C03Rik	ENSMUSG00000087132	lncRNA	1	1	-0.05	0.31	0.997607	-0.06	0.991178	0	1.5	0.08	0.31	0.999965	0.07	0.997226	0	1.2	0.26	0.31	0.784071	0.28	0.680549	0	1.8	1	1	2	1	2	1	2	1	1	3	1	0	2	2	2	1	1	1	1	1	2	1	2	1
A930002C04Rik	ENSMUSG00000114961	lncRNA	0	1	NA	NA	NA	NA	NA	NA	NA	NA	NA	NA	NA	NA	NA	NA	NA	NA	NA	NA	NA	NA	NA	NA	NA	NA	NA	NA	NA	NA	NA	NA	NA	NA	NA	NA	NA	NA	NA	NA	NA	NA	NA	NA	NA	NA	NA
A930002H24Rik	ENSMUSG00000045506	protein_coding	1	1	-0.08	0.29	0.997607	-0.05	0.99107	0	2.2	-0.24	0.29	0.999965	-0.24	0.986116	0	2.2	-0.14	0.29	0.902824	-0.1	0.91679	0	2.2	2	2	3	2	2	2	3	2	2	2	2	1	1	2	4	2	1	2	2	1	1	2	2	1
A930003O13Rik	ENSMUSG00000105076	lncRNA	1	1	-0.47	0.47	0.997607	-0.45	0.881214	0	0	0.46	0.44	0.999965	0.46	0.938221	0	0.5	-0.32	0.47	NA	-0.3	0.761258	0	0	0	0	0	0	0	0	0	0	1	0	1	0	0	0	0	0	0	0	0	0	0	0	0	0
A930004D18Rik	ENSMUSG00000054057	lncRNA	1	1	-0.26	0.13	0.714417	-0.26	0.651477	0	13	0.04	0.13	0.999965	0.04	0.997226	0	13.5	-0.08	0.13	0.861179	-0.08	0.839479	0	13	11	13	13	15	8	15	10	12	10	14	14	16	10	14	12	14	13	14	14	19	11	14	13	15
A930004J17Rik	ENSMUSG00000102602	TEC	1	1	-0.17	0.45	0.997607	-0.14	0.980704	0	1.2	-0.36	0.46	0.999965	-0.36	0.986116	0	1.2	0.1	0.45	0.959529	0.08	0.961868	0	1.2	1	1	1	2	1	1	1	1	1	2	0	1	2	1	1	1	0	0	0	1	1	1	1	1
A930005H10Rik	ENSMUSG00000054426	lncRNA	1	1	0.06	0.24	0.997607	0.07	0.982008	0	1.8	-0.19	0.25	0.999965	-0.19	0.986116	0	1.5	-0.17	0.25	0.83784	-0.17	0.783989	0	1.8	1	2	1	2	2	2	1	2	1	1	2	1	2	2	1	2	1	2	1	1	2	1	1	1
A930007A09Rik	ENSMUSG00000118559	protein_coding	1	1	0.2	0.14	0.961094	0.21	0.809207	0	10.5	0.09	0.14	0.999965	0.09	0.993198	0	9.8	0.17	0.14	0.606987	0.17	0.576188	0	10.5	9	9	10	8	11	11	12	8	10	12	10	7	13	8	13	8	8	7	10	8	10	9	9	5
A930007I19Rik	ENSMUSG00000097855	lncRNA	1	1	0.32	0.19	0.89881	0.33	0.714663	0	2.8	0.38	0.19	0.828811	0.37	0.746035	0	2.5	0.31	0.19	0.46358	0.31	0.412433	0	2.5	2	2	2	2	2	3	3	3	2	3	2	3	2	3	2	3	1	2	2	1	2	2	2	2
A930012L18Rik	ENSMUSG00000097610	lncRNA	1	1	0.06	0.4	0.997607	0.09	0.985225	0	0.8	-0.04	0.41	0.999965	0	0.999979	0	0.8	-0.08	0.41	0.965076	-0.09	0.948227	0	0.8	0	1	1	1	1	0	1	0	1	1	0	0	0	1	0	1	1	1	0	0	0	1	1	0
A930012O16Rik	ENSMUSG00000054181	lncRNA	1	1	0.08	0.28	0.997607	0.08	0.983664	0	1.5	0.07	0.28	0.999965	0.03	0.997226	0	1.2	-0.17	0.29	0.867896	-0.14	0.868185	0	1.2	1	2	1	1	2	1	2	1	1	1	1	2	1	2	1	1	1	2	1	1	1	2	1	2
A930015D03Rik	ENSMUSG00000092368	lncRNA	1	1	0.15	0.26	0.997607	0.14	0.960956	0	2.2	-0.14	0.26	0.999965	-0.16	0.990672	0	2	-0.01	0.26	0.992453	-0.02	0.98032	0	2	1	2	3	2	2	2	3	2	2	2	2	1	2	2	2	2	2	1	2	2	2	1	3	1
A930017K11Rik	ENSMUSG00000025727	protein_coding	0	1	NA	NA	NA	NA	NA	NA	NA	NA	NA	NA	NA	NA	NA	NA	NA	NA	NA	NA	NA	NA	NA	NA	NA	NA	NA	NA	NA	NA	NA	NA	NA	NA	NA	NA	NA	NA	NA	NA	NA	NA	NA	NA	NA	NA	NA
A930024E05Rik	ENSMUSG00000056735	lncRNA	1	1	0.12	0.28	0.997607	0.12	0.968181	0	1.8	-0.06	0.28	0.999965	-0.07	0.997226	0	1.5	-0.13	0.28	0.902303	-0.12	0.884273	0	1.5	1	2	1	2	1	2	2	2	1	2	1	2	1	2	1	2	1	1	1	1	1	1	2	2
A930027P06Rik	ENSMUSG00000113688	TEC	0	1	NA	NA	NA	NA	NA	NA	NA	NA	NA	NA	NA	NA	NA	NA	NA	NA	NA	NA	NA	NA	NA	NA	NA	NA	NA	NA	NA	NA	NA	NA	NA	NA	NA	NA	NA	NA	NA	NA	NA	NA	NA	NA	NA	NA	NA
A930029G22Rik	ENSMUSG00000096988	lncRNA	1	1	-0.22	0.66	0.997607	-0.12	0.988292	0	0	0.44	0.64	NA	0.4	0.986609	0	0.2	0.19	0.65	NA	0.2	0.91298	0	0	0	0	0	0	0	0	0	0	1	0	0	0	0	0	0	0	0	0	0	0	0	0	0	0
A930033H14Rik	ENSMUSG00000090622	lncRNA	1	1	0.34	0.31	0.997607	0.33	0.88925	0	1.2	-0.35	0.33	0.999965	-0.36	0.968448	0	1	0.21	0.31	0.842374	0.22	0.771359	0	1.2	1	1	1	1	1	2	1	1	0	1	1	1	1	2	1	1	1	1	1	1	0	1	1	1
A930035D04Rik	ENSMUSG00000052241	pseudogene	1	1	-0.13	0.4	0.997607	-0.17	0.967543	0	1	-0.17	0.4	0.999965	-0.2	0.995306	0	0.8	-0.41	0.41	0.711958	-0.45	0.590921	0	0.8	1	1	1	0	1	1	1	1	1	1	0	0	0	0	1	0	0	1	0	1	1	1	1	0
A930037H05Rik	ENSMUSG00000109408	lncRNA	1	1	0.09	0.4	0.997607	0.08	0.986831	0	1	-0.38	0.42	0.999965	-0.36	0.986116	0	1	0.06	0.41	0.973645	0.05	0.971757	0	1	1	1	1	1	0	1	0	1	0	0	0	1	1	0	0	1	1	0	1	1	0	1	1	1
AA386476	ENSMUSG00000074357	lncRNA	1	1	0.56	0.45	0.997607	0.57	0.809207	0	0.2	0.17	0.47	0.999965	0.14	0.997226	0	0	0.55	0.46	0.628443	0.51	0.550496	0	0.2	0	0	0	0	0	0	0	1	0	0	0	0	0	0	0	1	0	0	0	0	0	1	0	0
AA388235	ENSMUSG00000118084	lncRNA	1	1	0.33	0.33	0.997607	0.31	0.901748	0	1.5	0.01	0.33	0.999965	-0.03	0.997226	0	1.2	-0.05	0.33	0.975625	-0.05	0.965211	0	1.2	1	1	1	2	2	1	1	2	1	1	1	1	1	2	1	1	1	1	1	2	1	1	1	1
AA414768	ENSMUSG00000083307	processed_pseudogene	1	1	-0.03	0.14	0.997607	-0.02	0.993297	0	9	-0.03	0.14	0.999965	-0.03	0.997226	0	8.8	0.07	0.14	0.90532	0.06	0.887918	0	9.5	11	9	9	6	12	7	10	7	11	8	10	6	11	8	11	8	10	8	11	8	11	7	11	7
AA465934	ENSMUSG00000093483	lncRNA	1	1	-0.6	0.48	0.995787	-0.64	0.791947	0	0	-0.22	0.47	0.999965	-0.23	0.993706	0	0.2	-0.66	0.49	0.563279	-0.68	0.420953	0	0	0	0	0	0	0	0	0	0	1	0	0	0	0	0	0	0	0	0	0	0	1	0	0	0
AA467197	ENSMUSG00000033213	protein_coding	1	1	-0.24	0.35	0.997607	-0.2	0.959408	0	1.2	0.08	0.35	0.999965	0.09	0.997226	0	1.2	-0.6	0.36	0.424968	-0.58	0.412212	0	1.2	1	2	1	1	2	1	1	1	1	1	1	2	1	1	0	1	1	2	1	1	1	1	1	1
AA474408	ENSMUSG00000073867	TEC	1	1	0.2	0.43	0.997607	0.15	0.975919	0	0.5	0.07	0.44	0.999965	-0.04	0.997226	0	0.5	0.29	0.43	0.836917	0.19	0.872501	0	0.8	0	0	1	0	1	0	1	0	1	1	0	0	1	1	0	1	1	0	0	0	0	0	1	1
AA914427	ENSMUSG00000103149	TEC	1	1	-0.04	0.3	0.997607	-0.03	0.993373	0	1	0.38	0.3	0.999965	0.39	0.89323	0	1.2	-0.14	0.31	0.912325	-0.15	0.860065	0	1	1	1	1	1	1	0	1	1	1	1	2	1	1	1	1	1	0	1	1	1	1	0	1	1
AA986860	ENSMUSG00000042510	protein_coding	1	1	-0.13	0.15	0.997607	-0.13	0.926385	0	3.8	-0.53	0.16	0.0997291	-0.54	0.163744	0	3.8	-0.24	0.15	0.459686	-0.24	0.417946	0	3.8	2	5	4	4	3	5	4	3	2	3	4	2	3	3	4	3	2	4	5	4	2	4	3	3
Aaas	ENSMUSG00000036678	protein_coding	1	1	-0.03	0.11	0.997607	-0.02	0.991178	0	44.8	-0.03	0.11	0.999965	-0.03	0.997226	0	44.8	-0.02	0.11	0.969024	-0.02	0.963475	0	44.8	56	42	51	30	58	38	53	28	47	36	58	31	60	39	52	28	63	41	52	29	56	35	50	25
Aacs	ENSMUSG00000029482	protein_coding	1	1	0.15	0.14	0.997607	0.16	0.897052	0	48	0.13	0.14	0.999965	0.12	0.986116	0	46.8	0.26	0.14	0.345693	0.26	0.325651	0	51.5	47	46	40	39	56	45	50	41	48	55	42	42	59	56	46	45	73	42	38	47	79	46	41	39
Aagab	ENSMUSG00000037257	protein_coding	1	1	-0.05	0.07	0.997607	-0.05	0.957377	0	40	0.03	0.07	0.999965	0.02	0.997226	0	40.8	0.05	0.07	0.8347	0.05	0.839343	0	41.2	45	37	40	38	45	33	41	36	47	35	44	37	42	39	45	39	43	41	41	43	43	37	35	37
Aak1	ENSMUSG00000057230	protein_coding	1	1	0.08	0.12	0.997607	0.09	0.947108	0	63.8	-0.07	0.12	0.999965	-0.08	0.993198	0	60	-0.04	0.12	0.946627	-0.04	0.932858	0	60	48	54	70	68	44	73	75	63	46	60	65	55	59	52	66	55	52	43	62	63	50	53	70	44
Aamdc	ENSMUSG00000035642	protein_coding	1	1	-0.16	0.12	0.997607	-0.15	0.888329	0	23.5	0	0.12	0.999965	-0.01	0.998517	0	23.5	-0.1	0.13	0.781405	-0.1	0.753316	0	23.5	25	23	25	21	23	18	23	20	25	18	26	24	21	23	22	21	27	26	23	22	25	18	21	27
Aamp	ENSMUSG00000006299	protein_coding	1	1	-0.06	0.1	0.997607	-0.05	0.968278	0	154.2	0.12	0.1	0.999965	0.11	0.978768	0	167.5	0	0.1	0.99245	0	0.991751	0	154.2	168	143	173	133	175	126	155	140	185	139	195	151	144	149	171	151	184	205	186	156	177	142	158	187
Aar2	ENSMUSG00000027628	protein_coding	1	1	0.03	0.08	0.997607	0.03	0.977028	0	33	0.07	0.08	0.999965	0.06	0.990465	0	33.8	0.08	0.08	0.714769	0.08	0.712277	0	34	35	32	33	29	36	27	35	34	35	29	36	35	34	33	35	34	32	34	34	33	37	31	36	38
Aard	ENSMUSG00000068522	protein_coding	1	1	-0.03	0.52	0.997607	0.02	0.997144	0	0.2	0.26	0.51	0.999965	0.2	0.996471	0	0.2	-0.68	0.56	NA	-0.68	0.497985	0	0	0	0	0	0	0	1	0	0	0	0	0	1	0	0	0	0	0	1	0	0	0	1	0	0
Aars	ENSMUSG00000031960	protein_coding	1	1	0.03	0.1	0.997607	0.04	0.977028	0	142.5	0.03	0.1	0.999965	0.02	0.997226	0	139.8	0.2	0.1	0.256941	0.2	0.286098	0	159.5	164	130	140	113	189	120	154	107	170	122	158	109	218	153	153	114	174	159	171	128	207	144	148	125
Aars2	ENSMUSG00000023938	protein_coding	1	1	0.11	0.14	0.997607	0.12	0.929159	0	16.2	0	0.14	0.999965	0	0.999396	0	15.2	0.21	0.14	0.489378	0.21	0.463743	0	17.5	11	14	20	14	12	15	20	18	10	14	20	17	13	18	22	17	16	13	19	18	14	16	21	17
Aarsd1	ENSMUSG00000075528	protein_coding	1	1	-0.65	0.5	0.985712	-0.65	0.828626	0	0	0.33	0.46	0.999965	0.33	0.986116	0	0	0.16	0.47	0.932315	0.22	0.859147	0	0.2	0	0	0	0	0	0	0	0	0	0	0	0	0	0	1	0	0	0	0	0	0	0	0	0
Aasdh	ENSMUSG00000055923	protein_coding	1	1	0.14	0.16	0.997607	0.14	0.92309	0	10.2	0.02	0.16	0.999965	0.01	0.998059	0	9.2	-0.12	0.16	0.801773	-0.12	0.771359	0	9.2	6	8	11	12	6	13	11	11	6	10	10	10	6	10	9	9	9	8	9	10	7	8	9	8
Aasdhppt	ENSMUSG00000025894	protein_coding	1	1	0.11	0.14	0.997607	0.12	0.929943	0	15.8	-0.01	0.14	0.999965	-0.01	0.997226	0	14.5	0.09	0.14	0.838756	0.09	0.821935	0	15.2	19	14	12	13	21	14	15	13	19	12	13	13	15	17	13	16	14	14	14	13	19	13	16	16
Aass	ENSMUSG00000029695	protein_coding	1	1	-0.13	0.24	0.997607	-0.1	0.971003	0	2.2	0.09	0.24	0.999965	0.07	0.997226	0	2.2	-0.41	0.25	0.436371	-0.36	0.456316	0	2.2	2	3	1	3	2	3	0	3	2	3	1	3	1	3	0	2	2	3	1	3	2	3	1	3
Aatf	ENSMUSG00000018697	protein_coding	1	1	-0.14	0.11	0.983836	-0.14	0.881728	0	23	-0.02	0.11	0.999965	-0.02	0.997226	0	23	-0.27	0.11	0.120621	-0.27	0.156596	0	23	26	22	25	19	22	19	23	19	26	20	26	19	21	20	19	15	21	26	24	19	20	19	21	23
Aatk	ENSMUSG00000025375	protein_coding	1	1	-0.13	0.21	0.997607	-0.1	0.968181	0	3	-0.19	0.21	0.999965	-0.19	0.986116	0	3	0.06	0.21	0.942662	0.1	0.872451	0	3.5	3	4	1	4	4	4	1	3	2	4	1	3	5	5	1	3	4	5	1	5	4	6	1	3
AB124611	ENSMUSG00000057191	protein_coding	1	1	-0.11	0.44	0.997607	-0.12	0.980704	0	0.2	0.22	0.43	0.999965	0.26	0.987977	0	0.5	-0.55	0.46	0.630632	-0.56	0.518947	0	0.2	0	1	0	0	0	1	0	0	0	1	0	1	0	0	0	0	0	1	0	0	0	0	0	0
Abat	ENSMUSG00000057880	protein_coding	1	1	-0.29	0.18	0.913215	-0.29	0.779538	0	36.2	-0.08	0.18	0.999965	-0.08	0.996471	0	36.2	-0.36	0.18	0.275427	-0.36	0.282961	0	36.2	56	33	35	21	39	31	28	19	45	37	36	18	39	24	33	17	48	26	36	29	35	29	32	18
Abca1	ENSMUSG00000015243	protein_coding	1	1	-0.54	0.24	0.592799	-0.53	0.650175	0	270.5	-0.04	0.24	0.999965	-0.05	0.997226	0	270.5	-0.8	0.24	0.0219097	-0.8	0.0791791	0	270.5	200	258	223	401	100	240	168	276	203	289	205	326	97	114	194	235	115	219	237	319	93	205	274	174
Abca17	ENSMUSG00000035435	protein_coding	1	1	-0.04	0.58	0.997607	-0.28	0.955127	0	0.2	-0.54	0.61	0.999965	-0.55	0.958438	0	0.2	-0.91	0.63	0.509676	-1.02	0.266844	0	0.2	0	0	1	0	0	0	1	0	0	0	1	0	0	0	0	0	0	0	1	0	0	0	1	0
Abca2	ENSMUSG00000026944	protein_coding	1	1	0.14	0.16	0.997607	0.14	0.923247	0	87.8	0.05	0.16	0.999965	0.05	0.997226	0	82.2	0.24	0.16	0.499329	0.24	0.46802	0	93.2	63	76	86	93	64	85	99	103	54	92	89	94	90	87	101	95	87	57	82	102	79	72	90	73
Abca3	ENSMUSG00000024130	protein_coding	1	1	0.09	0.15	0.997607	0.09	0.95746	0	69.8	0.1	0.15	0.999965	0.1	0.991737	0	69.8	0.17	0.15	0.67261	0.17	0.63648	0	72.2	42	54	93	71	38	66	103	72	37	74	98	70	57	54	107	71	52	39	90	77	42	54	98	51
Abca4	ENSMUSG00000028125	protein_coding	1	1	-0.67	0.37	0.841967	-0.67	0.579462	0	0.8	-0.31	0.37	0.999965	-0.33	0.979818	0	0.8	-0.6	0.38	0.453265	-0.58	0.355221	0	0.8	1	1	0	1	0	0	1	0	0	1	0	0	1	1	0	0	0	0	0	1	1	1	0	0
Abca5	ENSMUSG00000018800	protein_coding	1	1	0.01	0.17	0.997607	0.02	0.993373	0	10.5	-0.26	0.17	0.999965	-0.27	0.898048	0	10.5	-0.09	0.17	0.897601	-0.08	0.87717	0	10.5	11	11	8	12	11	12	9	9	10	8	8	8	11	10	8	9	7	8	7	10	8	11	10	9
Abca6	ENSMUSG00000044749	protein_coding	1	1	-0.12	0.34	0.997607	-0.01	0.997242	0	1.5	-0.17	0.34	0.999965	-0.08	0.997226	0	1.5	-0.27	0.34	0.800387	-0.21	0.794376	0	1.5	1	2	1	2	1	3	0	2	1	2	0	2	1	2	1	1	1	1	0	1	1	1	0	1
Abca7	ENSMUSG00000035722	protein_coding	1	1	0.47	0.16	0.226817	0.47	0.237599	0	40.5	-0.03	0.16	0.999965	-0.04	0.997226	0	29.2	0.44	0.16	0.0778893	0.44	0.0966737	0	39	16	39	26	36	26	48	38	50	18	34	28	33	29	43	40	44	24	25	27	37	41	44	44	39
Abca8a	ENSMUSG00000041828	protein_coding	1	1	0.17	0.21	0.997607	0.18	0.932762	0	95.5	-0.39	0.21	0.881534	-0.4	0.830012	0	75	-0.24	0.21	0.656725	-0.23	0.65587	0	75	30	101	25	144	32	147	20	183	24	68	20	110	24	89	20	140	25	98	25	161	33	163	36	182
Abca8b	ENSMUSG00000020620	protein_coding	1	1	0.2	0.21	0.997607	0.21	0.911533	0	9.5	-0.33	0.21	0.978089	-0.34	0.887452	0	7.8	0.05	0.21	0.953088	0.06	0.936253	0	8.2	5	9	6	11	6	13	6	13	4	8	5	8	6	11	5	11	5	7	4	7	7	9	7	9
Abca9	ENSMUSG00000041797	protein_coding	1	1	0.2	0.21	0.997607	0.2	0.917026	0	30.2	-0.33	0.21	0.978089	-0.34	0.887452	0	25.8	0.02	0.21	0.981762	0.02	0.98121	0	26	17	27	29	30	17	40	33	31	12	25	24	21	19	23	30	32	9	14	20	25	13	26	33	22
Abcb10	ENSMUSG00000031974	protein_coding	1	1	0.02	0.08	0.997607	0.02	0.985225	0	20	0.07	0.09	0.999965	0.06	0.990672	0	20.8	0.05	0.09	0.851125	0.05	0.844764	0	20.2	17	16	23	22	19	17	24	20	17	19	26	21	19	17	23	22	19	15	23	22	19	19	23	18
Abcb11	ENSMUSG00000027048	protein_coding	0	1	NA	NA	NA	NA	NA	NA	NA	NA	NA	NA	NA	NA	NA	NA	NA	NA	NA	NA	NA	NA	NA	NA	NA	NA	NA	NA	NA	NA	NA	NA	NA	NA	NA	NA	NA	NA	NA	NA	NA	NA	NA	NA	NA	NA	NA
Abcb1a	ENSMUSG00000040584	protein_coding	1	1	0.09	0.3	0.997607	0.11	0.975853	0	2.2	0.11	0.3	0.999965	0.14	0.995661	0	2	-0.03	0.3	0.982499	-0.04	0.970775	0	2	1	2	1	4	1	3	2	3	0	3	2	3	1	3	2	2	1	3	1	4	1	3	1	3
Abcb1b	ENSMUSG00000028970	protein_coding	1	1	-0.12	0.14	0.997607	-0.12	0.934572	0	19.2	-0.11	0.14	0.999965	-0.11	0.986116	0	19.2	-0.17	0.14	0.651722	-0.16	0.619273	0	19.2	17	25	17	18	19	23	15	16	18	26	15	14	22	19	15	14	14	18	12	17	20	21	13	14
Abcb4	ENSMUSG00000042476	protein_coding	1	1	0.3	0.42	0.997607	0.32	0.924485	0	0.2	0.5	0.42	0.999965	0.52	0.9118	0	0.2	1.06	0.4	0.0990661	1.1	0.0303842	0	0.5	0	0	0	0	0	1	0	0	0	1	0	0	1	1	0	0	0	0	0	0	1	0	0	0
Abcb6	ENSMUSG00000026198	protein_coding	1	1	-0.34	0.35	0.997607	-0.3	0.92117	0	0.8	-0.22	0.35	0.999965	-0.19	0.995306	0	0.8	0.25	0.34	0.8186	0.29	0.696449	0	1	1	0	1	1	1	0	1	1	1	0	1	1	2	0	1	1	1	0	0	1	1	1	1	1
Abcb7	ENSMUSG00000031333	protein_coding	1	1	0.2	0.13	0.944562	0.2	0.800352	0	8	-0.12	0.13	0.999965	-0.13	0.986116	0	7.2	0.08	0.13	0.870297	0.08	0.851072	0	7.5	7	6	7	9	7	7	9	9	6	7	5	7	6	7	7	10	5	6	7	7	8	6	7	7
Abcb8	ENSMUSG00000028973	protein_coding	1	1	-0.07	0.11	0.997607	-0.06	0.966958	0	22.2	0.02	0.11	0.999965	0.01	0.997226	0	22.5	0	0.11	0.996981	0	0.99578	0	22.5	20	23	23	23	20	18	21	27	20	20	25	25	23	21	23	23	22	24	21	26	22	22	23	23
Abcb9	ENSMUSG00000029408	protein_coding	1	1	0.07	0.13	0.997607	0.07	0.964537	0	8.5	0	0.13	0.999965	-0.01	0.997822	0	8.5	0.09	0.13	0.827703	0.09	0.803385	0	9	8	10	9	7	9	8	9	8	7	8	11	7	9	10	9	8	10	8	10	9	10	8	9	9
Abcc1	ENSMUSG00000023088	protein_coding	1	1	0.11	0.12	0.997607	0.12	0.91997	0	102.8	-0.06	0.12	0.999965	-0.07	0.995306	0	93.5	0.13	0.12	0.681765	0.13	0.65203	0	101.8	74	90	108	102	68	117	121	105	68	90	112	89	92	103	120	92	81	71	113	119	84	107	120	79
Abcc10	ENSMUSG00000032842	protein_coding	1	1	-0.09	0.17	0.997607	-0.08	0.970747	0	17.2	-0.14	0.17	0.999965	-0.14	0.986116	0	17.2	-0.03	0.17	0.967074	-0.03	0.961313	0	17.2	9	19	24	17	11	17	22	15	10	15	26	13	12	18	23	14	16	11	21	15	12	15	21	12
Abcc3	ENSMUSG00000020865	protein_coding	1	1	-0.03	0.25	0.997607	-0.06	0.986831	0	3.5	0	0.25	0.999965	-0.04	0.997226	0	3.5	-0.05	0.25	0.965076	-0.04	0.966957	0	3.5	7	3	2	2	6	3	2	3	4	5	1	2	7	3	2	2	9	2	1	3	8	3	1	3
Abcc4	ENSMUSG00000032849	protein_coding	1	1	-0.17	0.15	0.997607	-0.16	0.903101	0	21.2	-0.16	0.15	0.999965	-0.16	0.979818	0	21.2	-0.2	0.15	0.572748	-0.2	0.549585	0	21.2	23	22	21	19	20	20	22	15	22	22	21	13	22	18	23	13	24	13	19	18	19	19	22	10
Abcc5	ENSMUSG00000022822	protein_coding	1	1	-0.01	0.1	0.997607	-0.01	0.995065	0	107.8	-0.06	0.1	0.999965	-0.07	0.990672	0	107.2	-0.16	0.1	0.44874	-0.16	0.442066	0	107.2	88	130	97	114	84	144	93	110	88	154	82	94	87	122	79	97	103	115	81	102	89	120	92	88
Abcc6	ENSMUSG00000030834	protein_coding	1	1	-0.25	0.27	0.997607	-0.24	0.911533	0	1.8	-0.18	0.27	0.999965	-0.18	0.986609	0	1.8	-0.97	0.29	0.0220816	-0.96	0.0258292	1	1.8	1	2	1	3	1	3	1	2	1	2	1	2	1	1	0	1	1	2	1	3	1	2	0	1
Abcc9	ENSMUSG00000030249	protein_coding	1	1	0.14	0.36	0.997607	0.08	0.983664	0	8.5	-0.39	0.37	0.999965	-0.75	0.425126	0	8.5	-0.35	0.37	0.739109	-0.56	0.268315	0	8.5	2	9	0	23	2	13	0	18	2	5	0	11	2	6	0	11	1	9	0	28	2	14	0	18
Abcd1	ENSMUSG00000031378	protein_coding	1	1	-0.03	0.16	0.997607	-0.03	0.991787	0	41.5	-0.1	0.16	0.999965	-0.11	0.990465	0	41.5	-0.01	0.16	0.993351	-0.01	0.992375	0	41.5	25	45	48	48	25	42	50	46	22	40	52	42	30	42	51	41	39	30	45	46	34	37	44	44
Abcd2	ENSMUSG00000055782	protein_coding	1	1	-0.1	0.26	0.997607	-0.07	0.985118	0	6	0.08	0.26	0.999965	0.09	0.997226	0	6.5	-0.4	0.26	0.472014	-0.39	0.473816	0	6	6	6	7	5	4	5	9	6	6	9	7	4	4	4	7	4	3	6	4	4	3	4	5	5
Abcd3	ENSMUSG00000028127	protein_coding	1	1	0.13	0.09	0.965572	0.14	0.845165	0	80	-0.08	0.09	0.999965	-0.09	0.986116	0	72.5	0.08	0.09	0.753415	0.08	0.744156	0	77	82	69	64	75	85	71	84	80	81	62	65	65	83	70	78	77	63	63	69	70	77	64	84	71
Abcd4	ENSMUSG00000021240	protein_coding	1	1	0.05	0.12	0.997607	0.05	0.971901	0	21	-0.15	0.12	0.999965	-0.15	0.958438	0	20.5	-0.06	0.12	0.882231	-0.06	0.865197	0	20.5	20	26	16	20	22	22	17	23	19	22	15	18	17	25	17	19	16	26	14	18	22	20	16	19
Abce1	ENSMUSG00000058355	protein_coding	1	1	0.09	0.13	0.997607	0.1	0.941849	0	66	0.06	0.13	0.999965	0.05	0.997226	0	63.5	0.12	0.13	0.75569	0.12	0.728022	0	66.2	77	55	56	57	77	54	70	63	80	60	55	59	73	55	70	67	60	51	67	47	80	61	76	57
Abcf1	ENSMUSG00000038762	protein_coding	1	1	0.04	0.08	0.997607	0.04	0.968278	0	124.5	0.07	0.08	0.999965	0.06	0.988686	0	126.2	0.09	0.08	0.626605	0.09	0.630929	0	128.8	108	115	159	101	109	105	167	117	110	110	170	115	119	116	167	113	121	111	160	108	122	109	149	127
Abcf2	ENSMUSG00000028953	protein_coding	1	1	0.15	0.09	0.857991	0.16	0.742143	0	67.8	0.16	0.09	0.89831	0.15	0.870106	0	66.5	0.23	0.09	0.088749	0.23	0.132095	0	70.5	69	54	69	50	81	52	80	58	71	60	75	60	81	60	74	67	83	61	72	55	91	54	79	58
Abcf3	ENSMUSG00000003234	protein_coding	1	1	-0.11	0.11	0.997607	-0.1	0.926385	0	61.8	-0.06	0.11	0.999965	-0.07	0.995306	0	61.8	-0.07	0.11	0.86059	-0.07	0.833264	0	61.8	59	63	67	58	54	55	66	56	52	52	73	61	56	59	67	55	68	58	66	65	61	49	62	69
Abcg1	ENSMUSG00000024030	protein_coding	1	1	-1.4	0.35	0.016613	-1.45	0.0296719	1	1.5	0.01	0.32	0.999965	-0.04	0.997226	0	1.5	-1.74	0.37	0.000227824	-1.81	0.00209786	1	1.5	2	2	1	1	0	1	0	1	2	2	1	1	0	0	0	1	2	2	1	2	1	2	1	1
Abcg2	ENSMUSG00000029802	protein_coding	1	1	0.05	0.12	0.997607	0.05	0.972613	0	39.5	-0.19	0.12	0.96706	-0.2	0.872034	0	38	-0.07	0.12	0.870897	-0.07	0.849861	0	38	48	29	43	32	55	30	42	31	46	22	37	28	46	31	37	29	34	34	32	28	46	31	37	27
Abcg4	ENSMUSG00000032131	protein_coding	1	1	0	0.18	0.999509	0	0.998502	0	9.5	-0.05	0.18	0.999965	-0.06	0.997226	0	9.2	0.04	0.18	0.957716	0.04	0.946181	0	9.5	7	9	11	10	7	10	10	11	6	9	11	11	7	10	11	10	10	6	9	15	6	10	9	10
Abhd10	ENSMUSG00000033157	protein_coding	1	1	0.09	0.13	0.997607	0.1	0.940273	0	11	-0.04	0.13	0.999965	-0.05	0.997226	0	10.2	0.04	0.13	0.943377	0.04	0.932934	0	10.5	12	9	9	11	14	9	10	11	13	9	9	8	12	11	10	9	12	14	10	10	13	14	11	9
Abhd11	ENSMUSG00000040532	protein_coding	1	1	0.2	0.14	0.961094	0.21	0.809207	0	15.2	0.09	0.14	0.999965	0.09	0.993198	0	14	0.26	0.14	0.364433	0.26	0.346738	0	15.8	14	14	13	11	20	12	15	14	16	15	14	11	18	18	15	12	18	18	13	11	17	13	11	13
Abhd11os	ENSMUSG00000085042	transcribed_unitary_pseudogene	1	1	-0.28	0.15	0.799126	-0.27	0.689728	0	34.8	0.04	0.15	0.999965	0.03	0.997226	0	35.2	-0.2	0.15	0.552442	-0.21	0.5141	0	34.8	51	26	40	22	43	23	30	19	51	25	39	26	36	28	34	20	52	40	39	21	51	25	36	33
Abhd12	ENSMUSG00000032046	protein_coding	1	1	-0.1	0.08	0.997607	-0.1	0.899431	0	88.5	0.05	0.08	0.999965	0.04	0.996471	0	91.5	0.05	0.08	0.842312	0.05	0.830885	0	91.5	103	82	92	77	95	70	90	77	100	75	109	82	97	91	97	81	102	85	94	92	93	80	84	88
Abhd13	ENSMUSG00000040396	protein_coding	1	1	0.07	0.16	0.997607	0.08	0.967543	0	30.8	-0.06	0.16	0.999965	-0.07	0.996471	0	29	0.06	0.16	0.930135	0.06	0.9148	0	30.2	35	27	23	31	38	26	30	29	35	27	24	24	33	26	31	31	22	26	26	28	30	26	34	26
Abhd14a	ENSMUSG00000042210	protein_coding	1	1	-0.13	0.14	0.997607	-0.13	0.92309	0	34	0	0.14	0.999965	0	0.999808	0	34	-0.2	0.14	0.516558	-0.2	0.487257	0	34	37	38	31	30	36	31	26	32	38	32	34	32	30	34	27	28	43	42	29	33	32	32	26	40
Abhd14b	ENSMUSG00000042073	protein_coding	1	1	-0.25	0.15	0.911991	-0.24	0.77493	0	33.8	-0.26	0.15	0.94152	-0.27	0.83535	0	33.8	-0.36	0.15	0.160916	-0.36	0.17325	0	33.8	23	38	37	37	18	34	28	34	20	27	38	27	17	30	32	26	29	26	29	35	22	30	27	28
Abhd15	ENSMUSG00000000686	protein_coding	1	1	-0.06	0.35	0.997607	-0.04	0.992793	0	0.8	-0.04	0.35	0.999965	-0.05	0.997226	0	1	0.23	0.35	0.84956	0.22	0.787429	0	1	1	1	1	0	1	0	0	1	1	1	1	1	1	1	1	1	1	1	0	0	1	1	0	0
Abhd16a	ENSMUSG00000007036	protein_coding	1	1	-0.09	0.09	0.997607	-0.08	0.926385	0	97.2	0.02	0.09	0.999965	0.01	0.997226	0	98.2	0.03	0.09	0.930493	0.03	0.917846	0	99.8	85	85	115	104	86	79	105	96	83	84	122	104	80	90	127	102	99	109	125	122	86	96	104	117
Abhd16b	ENSMUSG00000055882	protein_coding	1	1	0.16	0.51	0.997607	0.14	0.979651	0	0.5	-0.36	0.53	0.999965	-0.39	0.986116	0	0.5	0.01	0.51	0.995495	-0.05	0.974932	0	0.5	0	0	1	1	0	0	1	1	0	0	0	0	0	0	1	0	0	0	0	0	0	0	1	0
Abhd17a	ENSMUSG00000003346	protein_coding	1	1	-0.08	0.11	0.997607	-0.08	0.946696	0	124	0.04	0.11	0.999965	0.04	0.997226	0	127.2	0.03	0.11	0.944849	0.03	0.932455	0	126.2	130	121	143	102	136	95	126	114	133	109	145	122	118	120	148	119	156	133	135	125	148	119	120	136
Abhd17b	ENSMUSG00000047368	protein_coding	1	1	0.18	0.18	0.997607	0.19	0.902708	0	25.5	0.06	0.18	0.999965	0.06	0.997226	0	23.5	0.08	0.18	0.902752	0.08	0.882911	0	24.2	24	19	25	22	30	20	29	23	26	22	26	20	25	19	29	24	16	22	26	20	26	22	32	21
Abhd17c	ENSMUSG00000038459	protein_coding	1	1	0.17	0.11	0.93279	0.17	0.788347	0	67.2	0.46	0.11	0.00919333	0.45	0.0809494	0	80.2	0.57	0.11	1.93337e-05	0.57	0.0014915	1	87.8	54	50	94	42	56	54	106	53	68	66	115	72	61	76	129	85	65	59	118	58	69	65	120	54
Abhd18	ENSMUSG00000037818	protein_coding	1	1	-0.02	0.18	0.997607	-0.01	0.997242	0	5.2	-0.19	0.19	0.999965	-0.2	0.978768	0	4.8	-0.33	0.19	0.390149	-0.32	0.391914	0	4.8	4	4	5	6	3	6	6	6	4	3	5	5	3	5	5	4	3	4	5	5	3	6	5	4
Abhd2	ENSMUSG00000039202	protein_coding	1	1	0.07	0.14	0.997607	0.07	0.966334	0	63.5	-0.13	0.14	0.999965	-0.14	0.980015	0	60.5	0.02	0.14	0.970085	0.02	0.966957	0	61.2	64	58	52	68	65	66	60	63	59	60	50	50	76	53	59	57	54	53	50	65	60	65	61	49
Abhd3	ENSMUSG00000002475	protein_coding	1	1	0.07	0.13	0.997607	0.08	0.955488	0	4.8	-0.11	0.13	0.999965	-0.12	0.986116	0	4.8	-0.11	0.13	0.776122	-0.11	0.743948	0	4.8	6	4	4	5	6	4	4	5	5	4	4	4	5	4	4	5	5	5	3	5	6	4	4	5
Abhd4	ENSMUSG00000040997	protein_coding	1	1	-0.08	0.09	0.997607	-0.08	0.940111	0	312.2	-0.07	0.09	0.999965	-0.07	0.987502	0	312.2	-0.08	0.09	0.739109	-0.09	0.726537	0	312.2	338	299	336	276	329	283	323	256	309	262	370	254	361	257	342	235	336	243	311	267	322	270	323	224
Abhd5	ENSMUSG00000032540	protein_coding	1	1	0.05	0.08	0.997607	0.05	0.96148	0	38.2	-0.01	0.08	0.999965	-0.02	0.997226	0	37.5	0.03	0.08	0.915805	0.03	0.913404	0	38	46	38	27	39	47	36	35	35	45	35	31	36	48	39	32	33	36	31	24	33	40	31	26	34
Abhd6	ENSMUSG00000025277	protein_coding	1	1	0.2	0.16	0.997607	0.21	0.868559	0	7.2	0.04	0.16	0.999965	0.04	0.997226	0	6.8	0.27	0.16	0.422823	0.27	0.403324	0	7.5	5	7	6	8	6	6	8	9	5	6	7	9	6	8	8	8	6	5	7	9	9	6	8	9
Abhd8	ENSMUSG00000007950	protein_coding	1	1	0.14	0.11	0.997607	0.15	0.867852	0	108	0	0.11	0.999965	-0.01	0.998424	0	97	0.19	0.11	0.412835	0.19	0.396622	0	111	103	92	114	78	119	87	131	95	100	82	125	81	115	107	133	89	121	93	103	89	118	99	111	99
Abi1	ENSMUSG00000058835	protein_coding	1	1	0.05	0.13	0.997607	0.05	0.974518	0	97.5	-0.1	0.13	0.999965	-0.11	0.986116	0	93.2	0	0.13	0.994104	0	0.99262	0	93.2	103	88	89	93	108	86	113	83	97	84	88	78	105	81	102	85	70	80	94	82	86	84	102	72
Abi2	ENSMUSG00000026782	protein_coding	1	1	0.06	0.12	0.997607	0.07	0.966599	0	26	-0.13	0.12	0.999965	-0.13	0.980015	0	24.8	-0.17	0.12	0.570462	-0.17	0.549163	0	24.8	24	23	23	29	26	27	26	25	23	25	21	22	24	21	22	21	15	22	22	24	21	24	22	20
Abi3	ENSMUSG00000018381	protein_coding	1	1	-0.48	0.68	0.997607	-0.46	0.945985	0	0	0.12	0.65	0.999965	0.05	0.997226	0	0	0.81	0.61	NA	0.75	0.519577	0	0	0	0	0	0	0	0	0	0	0	0	0	0	0	0	0	0	0	0	0	0	0	0	0	0
Abi3bp	ENSMUSG00000035258	protein_coding	1	1	0.05	0.17	0.997607	0.06	0.980704	0	201	-0.02	0.17	0.999965	-0.03	0.997226	0	189.5	-0.13	0.17	0.800136	-0.13	0.77306	0	189.5	139	85	261	273	120	100	336	248	144	88	266	230	126	62	263	273	83	71	218	234	100	94	255	178
Abitram	ENSMUSG00000038827	protein_coding	1	1	0.02	0.15	0.997607	0.03	0.991178	0	17.2	-0.16	0.15	0.999965	-0.16	0.978768	0	16.8	-0.01	0.15	0.990828	-0.01	0.990452	0	16.8	13	16	18	20	12	19	20	18	12	16	18	14	15	17	19	16	18	12	17	17	16	14	17	14
Abl1	ENSMUSG00000026842	protein_coding	1	1	0.16	0.11	0.961094	0.16	0.815533	0	159	-0.02	0.11	0.999965	-0.03	0.997226	0	142	0.13	0.11	0.611151	0.13	0.587	0	153.5	97	151	160	160	108	191	157	180	97	158	153	148	129	158	168	159	112	119	135	178	113	157	146	124
Abl2	ENSMUSG00000026596	protein_coding	1	1	0.01	0.12	0.997607	0.02	0.993175	0	45.2	-0.12	0.12	0.999965	-0.12	0.980015	0	44.5	-0.1	0.12	0.783051	-0.1	0.754422	0	44.5	40	40	47	51	34	53	47	47	36	42	46	41	43	38	43	41	35	32	39	45	34	43	43	33
Ablim1	ENSMUSG00000025085	protein_coding	1	1	-0.22	0.11	0.685432	-0.22	0.631242	0	69	-0.2	0.11	0.894049	-0.2	0.807024	0	69	-0.36	0.11	0.0204118	-0.36	0.0416201	1	69	79	60	48	89	66	62	34	77	71	55	41	70	77	43	37	59	79	48	42	89	68	48	37	59
Ablim2	ENSMUSG00000029095	protein_coding	1	1	-0.09	0.17	0.997607	-0.08	0.968926	0	4.8	0	0.17	0.999965	-0.01	0.997307	0	4.8	-0.2	0.18	0.647208	-0.2	0.626491	0	4.8	5	3	7	4	5	3	6	3	4	3	6	4	4	2	7	3	4	3	6	5	3	2	6	3
Ablim3	ENSMUSG00000032735	protein_coding	1	1	-0.28	0.22	0.99231	-0.27	0.870331	0	3.5	0.06	0.22	0.999965	0.07	0.997226	0	4	-0.43	0.23	0.318648	-0.4	0.343858	0	3.5	4	4	3	3	2	5	3	2	3	6	4	3	3	4	3	1	4	5	2	3	3	3	2	2
Abr	ENSMUSG00000017631	protein_coding	1	1	0.07	0.11	0.997607	0.08	0.954608	0	50.5	-0.03	0.11	0.999965	-0.04	0.997226	0	48	0.07	0.11	0.85818	0.07	0.833264	0	50	41	45	55	51	37	59	53	53	36	47	55	50	46	44	56	54	46	40	52	57	37	53	55	46
Abra	ENSMUSG00000042895	protein_coding	1	1	0.5	0.75	0.997607	0.47	0.942145	0	0.2	0.16	0.78	0.999965	0.21	0.997226	0	0	0.9	0.75	NA	1.09	0.342395	0	0.2	0	0	0	0	0	0	0	1	0	0	0	0	0	0	0	1	0	1	0	0	0	0	1	0
Abracl	ENSMUSG00000078453	protein_coding	1	1	-0.1	0.16	0.997607	-0.1	0.95653	0	25.5	0.11	0.16	0.999965	0.11	0.990672	0	27.2	0.13	0.16	0.7703	0.13	0.751912	0	27.2	35	24	25	18	31	21	24	19	34	25	27	23	29	32	23	25	34	33	31	15	35	20	26	24
Abraxas1	ENSMUSG00000035234	protein_coding	1	1	0.12	0.12	0.997607	0.13	0.899431	0	7.5	-0.19	0.12	0.974174	-0.2	0.872034	0	7	-0.06	0.12	0.898446	-0.06	0.874969	0	7	7	7	7	7	8	7	7	8	6	6	7	5	7	6	8	6	5	6	6	6	6	6	7	7
Abraxas2	ENSMUSG00000030965	protein_coding	1	1	-0.01	0.07	0.997607	-0.01	0.993373	0	36.5	0.03	0.07	0.999965	0.02	0.997226	0	37	0.08	0.07	0.632505	0.08	0.661066	0	38.5	44	34	34	34	41	35	37	32	41	35	36	36	40	38	39	37	38	39	38	32	43	36	35	34
Abt1	ENSMUSG00000036376	protein_coding	1	1	0	0.11	0.99823	0	0.998413	0	16.2	0.18	0.11	0.98173	0.17	0.921489	0	18	-0.02	0.11	0.973005	-0.02	0.969445	0	16.2	17	15	18	15	20	14	15	14	21	14	20	17	15	15	18	15	17	18	18	15	17	17	16	17
Abtb1	ENSMUSG00000030083	protein_coding	1	1	-0.25	0.14	0.837753	-0.24	0.712875	0	43.2	-0.06	0.14	0.999965	-0.07	0.995306	0	43.2	-0.25	0.14	0.336721	-0.25	0.318226	0	43.2	33	52	49	39	30	42	35	39	33	42	46	42	32	42	37	33	45	57	43	43	29	47	32	44
Abtb2	ENSMUSG00000032724	protein_coding	1	1	0.07	0.14	0.997607	0.08	0.964537	0	21.5	0.37	0.14	0.413863	0.36	0.478881	0	26.8	0.67	0.14	0.000222097	0.67	0.00303928	1	32.8	17	18	23	23	17	22	23	24	20	22	27	38	25	33	28	45	24	17	33	35	21	22	29	31
Acaa1a	ENSMUSG00000036138	protein_coding	1	1	0.05	0.09	0.997607	0.06	0.959408	0	199.8	0.2	0.09	0.629516	0.19	0.733265	0	221	0.19	0.09	0.202862	0.19	0.261151	0	221	201	228	174	169	217	208	175	199	231	254	186	213	204	255	194	231	212	301	187	192	199	246	179	247
Acaa1b	ENSMUSG00000010651	protein_coding	1	1	0	0.12	0.99823	0.01	0.995004	0	12.8	0.09	0.12	0.999965	0.09	0.990465	0	13.2	0.1	0.12	0.765846	0.1	0.750374	0	13.5	16	15	10	9	17	14	10	10	17	15	10	11	14	17	11	12	16	19	12	10	16	16	10	14
Acaa2	ENSMUSG00000036880	protein_coding	1	1	0.42	0.14	0.1896	0.43	0.210843	0	153.5	-0.24	0.14	0.94152	-0.24	0.830077	0	115.8	0.32	0.14	0.17972	0.32	0.188012	0	142.8	89	136	111	127	150	147	156	161	71	93	114	114	116	165	161	129	77	136	96	129	111	153	130	189
Acaca	ENSMUSG00000020532	protein_coding	1	1	-0.16	0.12	0.987317	-0.15	0.876742	0	42.8	-0.07	0.12	0.999965	-0.08	0.990672	0	42.8	-0.21	0.12	0.376994	-0.21	0.360824	0	42.8	34	45	39	53	28	44	36	45	32	43	38	49	38	36	34	38	43	41	35	52	33	40	33	34
Acacb	ENSMUSG00000042010	protein_coding	1	1	-0.22	0.19	0.997607	-0.21	0.898301	0	14	-0.35	0.19	0.901935	-0.35	0.806825	0	14	-0.42	0.19	0.206386	-0.42	0.210572	0	14	10	18	15	13	6	19	11	13	8	14	12	10	8	13	11	9	14	12	11	15	8	17	10	9
Acad10	ENSMUSG00000029456	protein_coding	1	1	-0.11	0.14	0.997607	-0.11	0.940273	0	10.2	-0.1	0.14	0.999965	-0.11	0.986116	0	10.2	-0.22	0.14	0.447591	-0.22	0.432396	0	10.2	8	9	12	12	6	10	11	10	6	10	11	11	6	9	10	10	9	9	9	13	7	8	8	10
Acad11	ENSMUSG00000090150	protein_coding	1	1	0.1	0.08	0.997607	0.1	0.899431	0	21.2	0.11	0.08	0.999965	0.11	0.970952	0	21.5	0.06	0.09	0.821844	0.06	0.817386	0	20.8	23	20	20	17	24	21	22	18	23	22	22	19	24	19	20	20	21	17	17	18	25	18	21	17
Acad12	ENSMUSG00000042647	protein_coding	1	1	-0.08	0.13	0.997607	-0.07	0.964537	0	20.8	-0.09	0.13	0.999965	-0.1	0.986609	0	20.8	-0.26	0.13	0.306709	-0.26	0.30657	0	20.8	15	25	21	22	15	25	19	21	15	21	19	21	12	20	18	19	16	17	19	22	15	18	17	20
Acad8	ENSMUSG00000031969	protein_coding	1	1	0.01	0.08	0.997607	0.02	0.991178	0	43.5	-0.03	0.08	0.999965	-0.04	0.997017	0	43	0.02	0.08	0.962677	0.02	0.96074	0	43.8	52	44	43	33	57	37	46	34	55	37	44	33	52	41	49	33	50	42	40	33	54	35	45	38
Acad9	ENSMUSG00000027710	protein_coding	1	1	0.09	0.06	0.979085	0.09	0.889489	0	25.8	0.03	0.07	0.999965	0.02	0.997226	0	24.8	0.06	0.07	0.77293	0.05	0.803354	0	24.8	22	25	22	27	23	26	25	29	23	25	24	27	24	25	23	27	25	24	23	26	25	24	25	27
Acadl	ENSMUSG00000026003	protein_coding	1	1	0.18	0.07	0.502718	0.18	0.52663	0	137.2	-0.03	0.07	0.999965	-0.03	0.997226	0	121.2	0.24	0.07	0.0277392	0.24	0.0839069	0	143.5	96	117	145	127	120	123	168	138	90	109	148	129	112	140	176	146	81	124	136	135	109	127	167	135
Acadm	ENSMUSG00000062908	protein_coding	1	1	0.21	0.1	0.614601	0.22	0.560545	0	107.8	-0.03	0.1	0.999965	-0.03	0.997226	0	92.8	0.21	0.1	0.245776	0.21	0.2779	0	108	87	93	103	88	105	105	120	101	86	85	100	90	85	113	134	100	71	103	109	86	86	100	131	105
Acads	ENSMUSG00000029545	protein_coding	1	1	0	0.12	0.99823	0	0.998502	0	51.5	0.09	0.12	0.999965	0.09	0.990027	0	54.5	0.24	0.12	0.313247	0.24	0.30482	0	61	44	60	55	47	50	49	53	54	46	51	63	58	49	65	65	65	56	59	51	55	58	51	54	72
Acadsb	ENSMUSG00000030861	protein_coding	1	1	-0.12	0.1	0.997607	-0.11	0.899431	0	131.8	-0.12	0.1	0.999965	-0.13	0.958438	0	131.8	-0.25	0.1	0.121669	-0.25	0.162591	0	131.8	140	133	118	136	119	116	126	128	131	125	109	117	108	103	115	120	109	123	118	113	101	111	123	121
Acadvl	ENSMUSG00000018574	protein_coding	1	1	0.23	0.12	0.747552	0.24	0.626587	0	58	0.02	0.12	0.999965	0.01	0.997226	0	49.2	0.26	0.12	0.204034	0.27	0.21945	0	59	51	44	54	46	65	44	64	59	51	42	55	49	53	52	74	57	51	42	55	50	71	45	67	62
Acan	ENSMUSG00000030607	protein_coding	1	1	-0.01	0.83	0.999509	-0.06	0.995223	0	0	1.11	0.78	NA	1.06	0.887812	0	0	-0.15	0.86	NA	0.03	0.991873	0	0	0	0	0	0	0	0	0	0	0	0	0	0	0	0	0	0	0	0	0	0	0	0	0	0
Acap1	ENSMUSG00000001588	protein_coding	0	1	NA	NA	NA	NA	NA	NA	NA	NA	NA	NA	NA	NA	NA	NA	NA	NA	NA	NA	NA	NA	NA	NA	NA	NA	NA	NA	NA	NA	NA	NA	NA	NA	NA	NA	NA	NA	NA	NA	NA	NA	NA	NA	NA	NA	NA
Acap2	ENSMUSG00000049076	protein_coding	1	1	-0.06	0.12	0.997607	-0.06	0.971003	0	111	-0.2	0.12	0.96706	-0.21	0.866761	0	111	-0.23	0.12	0.357189	-0.23	0.353513	0	111	104	117	105	118	91	130	103	105	101	110	90	82	93	96	100	89	75	91	93	94	89	110	106	72
Acap3	ENSMUSG00000029033	protein_coding	1	1	0.06	0.13	0.997607	0.06	0.968181	0	51.2	0.07	0.13	0.999965	0.07	0.996006	0	50.2	0.27	0.13	0.259444	0.27	0.255355	0	59	45	56	37	56	51	58	34	62	44	54	40	63	58	73	39	66	68	54	40	68	62	62	35	63
Acat1	ENSMUSG00000032047	protein_coding	1	1	-0.22	0.07	0.217636	-0.21	0.355888	0	95.2	0	0.07	0.999965	-0.01	0.997226	0	95.2	-0.2	0.07	0.0867329	-0.2	0.16361	0	95.2	90	93	84	114	73	77	78	101	85	86	94	113	66	83	83	102	85	105	90	113	70	93	75	112
Acat2	ENSMUSG00000023832	protein_coding	1	1	0.42	0.17	0.457562	0.43	0.37967	0	43.5	0.22	0.17	0.999965	0.21	0.958438	0	34.8	0.54	0.17	0.0297545	0.54	0.0470641	1	44.8	34	25	44	21	49	26	75	24	30	33	44	32	49	41	60	29	36	31	46	29	52	28	46	27
Acat3	ENSMUSG00000062480	protein_coding	1	1	0.33	0.26	0.986722	0.37	0.833978	0	6.8	0.67	0.26	0.392746	0.65	0.502889	0	8	0.14	0.26	0.876227	0.17	0.828534	0	6	5	4	8	3	5	4	14	4	5	9	11	7	4	3	12	5	5	5	9	5	4	3	7	5
Acbd3	ENSMUSG00000026499	protein_coding	1	1	-0.05	0.11	0.997607	-0.05	0.974658	0	59.5	-0.06	0.11	0.999965	-0.07	0.993706	0	59.5	-0.12	0.11	0.670159	-0.12	0.647601	0	59.5	60	58	54	66	58	61	55	57	61	56	55	56	58	52	55	55	53	42	59	60	68	57	65	49
Acbd4	ENSMUSG00000056938	protein_coding	1	1	-0.14	0.13	0.997607	-0.13	0.907579	0	58.2	-0.13	0.13	0.999965	-0.14	0.979818	0	58.2	-0.21	0.13	0.445441	-0.21	0.417946	0	58.2	51	69	56	57	53	58	44	57	48	51	58	53	49	58	48	47	62	76	52	64	45	71	43	65
Acbd5	ENSMUSG00000026781	protein_coding	1	1	0.18	0.15	0.997607	0.18	0.881728	0	41	-0.03	0.15	0.999965	-0.03	0.997226	0	35.2	0.09	0.15	0.861055	0.09	0.832472	0	38.2	39	33	34	35	48	40	46	30	45	35	32	29	45	34	41	33	29	26	36	20	45	31	49	26
Acbd6	ENSMUSG00000033701	protein_coding	1	1	-0.1	0.12	0.997607	-0.1	0.935052	0	79.8	-0.03	0.12	0.999965	-0.04	0.997226	0	79.8	-0.09	0.12	0.79675	-0.09	0.764867	0	79.8	74	79	99	67	79	63	86	70	76	64	97	75	63	75	89	71	74	83	78	74	71	67	71	82
Accs	ENSMUSG00000040272	protein_coding	1	1	-0.04	0.1	0.997607	-0.04	0.979175	0	17.5	-0.05	0.1	0.999965	-0.06	0.994548	0	17.5	-0.08	0.1	0.770289	-0.08	0.756874	0	17.5	16	18	19	17	16	20	18	14	14	18	19	15	17	18	16	15	14	17	14	17	13	19	14	16
Acd	ENSMUSG00000038000	protein_coding	1	1	-0.08	0.13	0.997607	-0.07	0.964537	0	31	-0.09	0.13	0.999965	-0.1	0.987502	0	31	-0.08	0.13	0.852379	-0.09	0.822326	0	31	23	33	36	32	22	34	31	32	21	27	38	31	25	33	28	30	29	34	34	33	21	30	27	31
Ace	ENSMUSG00000020681	protein_coding	1	1	-0.44	0.18	0.491958	-0.43	0.445632	0	62.8	-0.15	0.18	0.999965	-0.17	0.986116	0	62.8	-0.51	0.18	0.0691587	-0.51	0.0861368	0	62.8	40	115	17	79	23	95	12	68	31	90	19	70	28	76	12	58	45	94	14	96	18	79	7	52
Ace2	ENSMUSG00000015405	protein_coding	1	1	0.3	0.4	0.997607	0.35	0.928485	0	1	0.22	0.4	0.999965	0.23	0.995306	0	1	0.97	0.4	0.143816	0.87	0.218321	0	1.8	2	1	0	1	1	2	0	1	1	2	0	1	1	2	1	3	1	2	0	1	2	2	0	2
Acer2	ENSMUSG00000038007	protein_coding	1	1	-0.02	0.25	0.997607	-0.05	0.986831	0	2.2	0.25	0.25	0.999965	0.21	0.986116	0	2.2	-0.06	0.25	0.958631	-0.14	0.850425	0	2.2	3	2	3	1	2	1	3	1	3	2	3	1	2	1	2	2	2	2	3	1	2	2	4	1
Acer3	ENSMUSG00000030760	protein_coding	1	1	0.11	0.16	0.997607	0.11	0.947036	0	11.5	0.05	0.16	0.999965	0.04	0.997226	0	11	0.03	0.16	0.967505	0.03	0.960847	0	11	14	11	9	8	15	11	12	8	14	12	9	9	16	10	9	9	8	13	10	8	13	11	12	8
Ache	ENSMUSG00000023328	protein_coding	1	1	0.37	0.32	0.997607	0.37	0.868559	0	1.2	0.21	0.32	0.999965	0.18	0.993198	0	1.2	-0.08	0.33	0.959317	-0.07	0.952972	0	1	2	0	1	1	2	1	1	1	2	1	1	1	2	1	1	0	2	0	1	1	1	1	1	0
Acin1	ENSMUSG00000022185	protein_coding	1	1	0.14	0.08	0.788112	0.15	0.716926	0	129.5	0.02	0.08	0.999965	0.01	0.997226	0	117.2	0.09	0.08	0.615044	0.09	0.6358	0	123.5	92	122	128	125	96	140	138	144	94	124	130	121	112	122	132	128	112	123	128	118	113	128	129	119
Ackr1	ENSMUSG00000037872	protein_coding	1	1	-0.1	0.52	0.997607	-0.01	0.998058	0	0.2	0.19	0.52	0.999965	0.27	0.995306	0	0.5	-0.02	0.53	0.993872	0.11	0.94655	0	0.2	0	0	0	1	1	0	0	0	0	1	0	1	0	0	0	1	0	1	0	1	1	0	0	0
Ackr2	ENSMUSG00000044534	protein_coding	1	0	-0.12	0.9	0.997607	-0.38	0.967543	0	0	0.78	0.88	NA	0.58	0.986116	0	0	-0.13	0.91	NA	-0.8	0.6832	0	0	0	0	0	0	0	0	0	0	0	0	0	0	0	0	0	0	0	1	0	1	0	0	0	1
Ackr3	ENSMUSG00000044337	protein_coding	1	1	-0.18	0.17	0.997607	-0.18	0.916367	0	148.5	0.21	0.17	0.999965	0.21	0.967817	0	168.2	0.06	0.17	0.925408	0.06	0.910315	0	158.2	290	137	88	79	309	107	75	63	285	200	94	94	314	154	83	82	249	188	127	94	231	175	90	76
Ackr4	ENSMUSG00000079355	protein_coding	1	1	0.28	0.48	0.997607	0.27	0.964537	0	0.5	0.27	0.49	0.999965	0.31	0.993198	0	0.8	-0.15	0.5	0.941207	0.03	0.987266	0	0.5	1	0	0	1	0	1	0	1	1	1	0	1	0	1	0	1	1	1	0	1	0	2	0	2
Acly	ENSMUSG00000020917	protein_coding	1	1	0.34	0.14	0.454081	0.34	0.382919	0	148	0.1	0.14	0.999965	0.09	0.990465	0	123.8	0.46	0.14	0.0178173	0.46	0.0335369	1	160.2	116	109	121	118	149	130	182	131	115	128	132	120	178	146	178	139	128	83	128	130	182	120	162	111
Aco1	ENSMUSG00000028405	protein_coding	1	1	0.09	0.09	0.997607	0.1	0.91482	0	50	0.01	0.09	0.999965	0.01	0.997226	0	47	0.13	0.09	0.514232	0.13	0.522184	0	51.2	40	48	47	53	45	50	50	55	39	50	52	47	47	50	53	55	45	42	49	59	51	48	49	46
Aco2	ENSMUSG00000022477	protein_coding	1	1	0	0.07	0.999509	0	0.996147	0	140	0.03	0.07	0.999965	0.02	0.997226	0	141.2	0.15	0.07	0.272728	0.15	0.342159	0	154.8	138	128	161	130	144	126	153	137	132	121	172	140	156	140	173	150	160	120	159	151	169	132	161	137
Acot1	ENSMUSG00000072949	protein_coding	1	1	0.26	0.18	0.965572	0.26	0.828626	0	8	0.33	0.18	0.924184	0.32	0.834378	0	8.8	0.39	0.18	0.232195	0.39	0.234297	0	9	4	9	4	10	6	9	5	12	5	12	5	13	6	11	5	14	6	14	5	13	4	9	5	12
Acot11	ENSMUSG00000034853	protein_coding	1	1	-0.09	0.12	0.997607	-0.08	0.951288	0	17.8	-0.18	0.12	0.999965	-0.18	0.903998	0	17.8	-0.02	0.12	0.967815	-0.02	0.961868	0	17.8	17	19	17	18	14	18	18	16	16	15	16	15	18	17	18	17	22	14	17	20	21	16	16	15
Acot13	ENSMUSG00000006717	protein_coding	1	1	0.02	0.14	0.997607	0.02	0.991787	0	36.8	-0.11	0.14	0.999965	-0.11	0.986116	0	35.5	0.09	0.14	0.836917	0.09	0.8087	0	37.8	39	33	41	29	47	29	42	29	39	26	38	29	38	43	40	30	35	40	36	31	46	28	39	38
Acot2	ENSMUSG00000021226	protein_coding	1	1	0.12	0.15	0.997607	0.12	0.936103	0	20.8	-0.06	0.15	0.999965	-0.07	0.996471	0	19.2	0.13	0.15	0.769929	0.13	0.739891	0	20.5	23	14	17	23	27	17	19	20	23	16	16	18	26	18	19	19	18	18	19	23	24	23	21	20
Acot4	ENSMUSG00000052392	protein_coding	1	1	-0.42	0.5	0.997607	-0.42	0.899431	0	0.2	-0.34	0.51	0.999965	-0.2	0.996006	0	0.2	-0.78	0.53	0.500984	-0.52	0.549585	0	0.2	1	0	0	0	1	0	0	0	1	0	0	0	1	0	0	0	1	0	0	0	1	0	0	0
Acot6	ENSMUSG00000043487	protein_coding	1	1	0.11	0.12	0.997607	0.11	0.923247	0	7.5	-0.1	0.12	0.999965	-0.11	0.986116	0	6.8	-0.11	0.12	0.749118	-0.11	0.724515	0	6.8	7	7	6	7	7	7	8	8	6	7	5	7	7	6	7	6	7	6	6	8	7	7	7	7
Acot7	ENSMUSG00000028937	protein_coding	1	1	0.14	0.1	0.962472	0.15	0.826144	0	96.8	0.07	0.1	0.999965	0.06	0.990672	0	90.5	0.24	0.1	0.146347	0.24	0.175198	0	103	100	101	69	79	120	101	75	91	96	100	77	89	110	131	78	93	98	114	67	87	111	105	71	109
Acot8	ENSMUSG00000017307	protein_coding	1	1	-0.04	0.12	0.997607	-0.04	0.983653	0	10.5	0.14	0.12	0.999965	0.14	0.978318	0	11.2	0.02	0.12	0.974303	0.02	0.971383	0	10.5	9	10	14	9	9	9	12	10	9	10	15	11	10	8	14	10	12	10	13	10	10	9	12	11
Acot9	ENSMUSG00000025287	protein_coding	1	1	-0.06	0.11	0.997607	-0.05	0.971851	0	50	-0.01	0.12	0.999965	-0.01	0.997226	0	50	-0.01	0.12	0.989128	-0.01	0.986143	0	50	62	50	46	42	61	39	46	47	67	43	45	44	54	50	50	43	52	62	48	39	54	45	47	49
Acox1	ENSMUSG00000020777	protein_coding	1	1	0.2	0.14	0.961094	0.21	0.813062	0	108	0.01	0.14	0.999965	0	0.999832	0	92.8	0.24	0.14	0.422823	0.23	0.405751	0	109.2	101	86	93	91	124	92	120	96	104	93	91	83	124	101	110	102	76	83	91	91	113	84	120	75
Acox2	ENSMUSG00000021751	protein_coding	0	1	NA	NA	NA	NA	NA	NA	NA	NA	NA	NA	NA	NA	NA	NA	NA	NA	NA	NA	NA	NA	NA	NA	NA	NA	NA	NA	NA	NA	NA	NA	NA	NA	NA	NA	NA	NA	NA	NA	NA	NA	NA	NA	NA	NA	NA
Acox3	ENSMUSG00000029098	protein_coding	1	1	0.2	0.1	0.714417	0.21	0.623013	0	49.2	-0.08	0.1	0.999965	-0.09	0.986116	0	42.5	0.22	0.1	0.200865	0.22	0.231879	0	49.8	39	44	45	42	45	53	55	44	36	40	46	38	54	47	53	45	44	32	44	39	47	46	48	36
Acoxl	ENSMUSG00000027380	protein_coding	1	1	-0.95	0.48	0.75371	-0.94	0.435267	0	1	-1.23	0.5	0.523254	-1.22	0.352754	0	1	-0.96	0.49	0.303183	-0.97	0.1731	0	1	1	1	1	1	0	0	0	0	0	0	0	0	0	0	0	0	0	0	0	0	0	1	0	0
Acp1	ENSMUSG00000044573	protein_coding	1	1	-0.14	0.09	0.916304	-0.14	0.822183	0	61.2	0.01	0.09	0.999965	0.01	0.998424	0	61.5	-0.07	0.09	0.770289	-0.07	0.761408	0	61.2	78	58	57	52	68	48	54	52	76	54	60	56	63	57	56	55	61	65	61	52	64	51	51	61
Acp2	ENSMUSG00000002103	protein_coding	1	1	0.03	0.07	0.997607	0.03	0.974518	0	70.2	0.01	0.07	0.999965	0.01	0.997226	0	68.8	-0.04	0.07	0.869034	-0.04	0.86582	0	68.5	65	71	62	76	60	73	68	80	66	66	66	77	66	66	59	74	63	59	61	78	62	63	71	76
Acp5	ENSMUSG00000001348	protein_coding	1	1	-0.03	0.15	0.997607	-0.02	0.993373	0	10	-0.07	0.15	0.999965	-0.08	0.995306	0	10	-0.03	0.15	0.961051	-0.02	0.966833	0	10	10	15	3	12	10	13	2	14	10	13	3	12	9	16	2	13	7	14	1	14	10	11	2	12
Acp6	ENSMUSG00000028093	protein_coding	1	1	0.1	0.09	0.997607	0.11	0.899431	0	18	0.03	0.09	0.999965	0.03	0.997226	0	17	0.08	0.09	0.746754	0.08	0.738948	0	17.5	12	16	24	14	17	16	23	16	13	15	25	15	15	16	24	15	16	14	22	15	16	14	25	15
Acpp	ENSMUSG00000032561	protein_coding	1	1	-0.5	0.43	0.997607	-0.42	0.800352	0	0.8	-0.03	0.42	0.999965	-0.03	0.997226	0	0.8	-1.58	0.49	0.0268188	-1.67	0.00184569	1	0.8	0	2	0	1	0	2	0	1	0	2	0	0	0	1	0	0	0	2	0	1	0	1	0	0
Acrbp	ENSMUSG00000072770	protein_coding	1	1	0.19	0.32	0.997607	0.19	0.96148	0	3.2	0.13	0.32	0.999965	0.13	0.997226	0	3.2	0.13	0.32	0.921752	0.13	0.902271	0	3.2	2	3	4	3	2	4	3	4	2	4	4	3	2	5	2	4	5	5	4	3	4	3	3	5
Acsbg1	ENSMUSG00000032281	protein_coding	1	1	0.44	0.39	0.997607	0.5	0.828626	0	0.8	-0.11	0.41	0.999965	-0.14	0.997226	0	0.2	0.28	0.4	0.828804	0.38	0.661066	0	0.8	0	1	0	0	1	1	0	1	0	0	0	0	1	1	0	1	0	1	0	1	1	1	0	1
Acsbg3	ENSMUSG00000024209	protein_coding	1	1	-0.2	0.36	0.997607	-0.21	0.947344	0	0.5	-0.24	0.36	0.999965	-0.25	0.986116	0	0.5	-0.08	0.36	0.961968	-0.1	0.925157	0	0.8	0	1	1	0	1	1	0	0	1	1	0	0	1	1	1	0	1	0	0	1	0	1	1	0
Acsf2	ENSMUSG00000076435	protein_coding	1	1	0.11	0.1	0.997607	0.11	0.899431	0	28	-0.12	0.1	0.999965	-0.13	0.958438	0	25.5	0.03	0.1	0.942536	0.03	0.934128	0	26	20	26	26	30	21	32	28	31	18	23	28	25	25	23	29	27	21	23	28	31	19	29	32	28
Acsf3	ENSMUSG00000015016	protein_coding	1	1	0	0.1	0.99823	0	0.998729	0	16.2	-0.06	0.11	0.999965	-0.07	0.990672	0	16.2	0.05	0.11	0.914352	0.05	0.896429	0	17	15	17	18	15	15	14	18	18	13	16	19	15	14	19	17	18	15	17	17	18	14	16	15	19
Acsl1	ENSMUSG00000018796	protein_coding	1	1	0.06	0.2	0.997607	0.07	0.978964	0	18.8	0.15	0.2	0.999965	0.14	0.990465	0	19.5	0.03	0.2	0.974639	0.03	0.971383	0	17.8	20	17	20	14	19	15	25	16	23	23	19	13	22	14	21	14	14	14	18	16	17	18	18	13
Acsl3	ENSMUSG00000032883	protein_coding	1	1	-0.09	0.14	0.997607	-0.08	0.964537	0	15.5	-0.2	0.14	0.999965	-0.2	0.933074	0	15.5	-0.13	0.14	0.726154	-0.13	0.705103	0	15.5	20	14	15	13	19	12	20	9	18	12	14	11	18	13	17	10	15	13	15	10	20	13	19	10
Acsl4	ENSMUSG00000031278	protein_coding	1	1	0.14	0.21	0.997607	0.15	0.942145	0	16.8	-0.05	0.21	0.999965	-0.06	0.997226	0	15	-0.11	0.21	0.884932	-0.1	0.880018	0	15	21	13	13	13	24	13	16	14	22	14	11	12	24	11	14	9	12	11	14	9	23	10	15	11
Acsl5	ENSMUSG00000024981	protein_coding	1	1	0.01	0.11	0.997607	0.01	0.993373	0	54.5	0.09	0.11	0.999965	0.08	0.98941	0	57.5	-0.04	0.11	0.922533	-0.04	0.904928	0	54.2	64	56	45	52	63	45	51	59	61	65	47	57	55	47	51	56	50	61	42	56	56	47	42	53
Acsl6	ENSMUSG00000020333	protein_coding	1	1	0.47	0.37	0.994254	0.42	0.876742	0	0.8	-0.04	0.38	0.999965	-0.04	0.997226	0	0.8	0.28	0.37	0.810556	0.31	0.714508	0	0.8	1	1	0	1	1	0	1	1	1	1	0	1	1	1	0	1	1	0	1	1	1	1	0	1
Acsm3	ENSMUSG00000030935	protein_coding	1	1	-0.11	0.45	0.997607	-0.08	0.987988	0	0	-0.78	0.49	0.978089	-0.71	0.838782	0	0	0.35	0.44	0.789422	0.42	0.567494	0	0.5	0	0	0	0	0	0	0	0	0	0	0	0	0	1	1	0	0	0	0	0	0	0	1	0
Acss1	ENSMUSG00000027452	protein_coding	1	1	-0.24	0.31	0.997607	-0.24	0.940273	0	1	0.93	0.29	0.135326	0.92	0.215518	0	1.8	0.67	0.29	0.188506	0.69	0.161858	0	1.8	1	1	1	1	1	1	1	1	1	1	2	3	1	2	1	3	1	1	1	3	0	1	1	2
Acss2	ENSMUSG00000027605	protein_coding	1	1	0.29	0.16	0.811092	0.3	0.66774	0	15.8	-0.01	0.16	0.999965	-0.02	0.997226	0	13	0.18	0.16	0.654546	0.18	0.616793	0	14.5	11	11	14	16	17	14	17	15	12	13	13	14	15	16	14	13	12	10	14	17	17	13	11	14
Acss3	ENSMUSG00000035948	protein_coding	1	1	0.2	0.5	0.997607	0.2	0.967643	0	1	-0.51	0.52	0.999965	-0.52	0.97306	0	1	0.06	0.51	0.979906	0.05	0.976275	0	1	1	1	1	1	1	0	1	1	1	1	0	0	1	1	1	1	0	0	0	0	0	1	1	0
Acta1	ENSMUSG00000031972	protein_coding	1	1	-1.21	0.68	0.84663	-0.98	0.822183	0	0	1.06	0.59	0.909528	1.35	0.395168	0	0.5	0.11	0.62	0.969024	-0.33	0.869805	0	0	0	0	0	0	0	0	0	0	0	0	2	0	0	0	0	0	1	1	3	0	0	0	1	0
Acta2	ENSMUSG00000035783	protein_coding	1	1	-0.25	0.38	0.997607	-0.24	0.95746	0	577.5	1.31	0.38	0.0964748	1.3	0.247127	0	1259	1.11	0.38	0.061396	1.1	0.109269	0	1019	779	335	976	220	784	305	607	209	1162	663	1773	1438	996	951	881	1248	2079	942	3488	669	2089	982	1417	816
Actb	ENSMUSG00000029580	protein_coding	1	1	-0.13	0.18	0.997607	-0.13	0.951112	0	1323.5	0.77	0.18	0.0110733	0.76	0.0857811	0	2266.2	0.63	0.18	0.0148025	0.63	0.0369088	1	2068	1478	1091	1573	1152	1304	1162	1176	1203	1832	1847	2267	3119	1408	2054	1726	3084	2312	2135	2941	2059	2511	1884	2160	2180
Actg1	ENSMUSG00000062825	protein_coding	1	1	-0.24	0.17	0.958939	-0.24	0.838841	0	1443.8	0.66	0.17	0.0203388	0.65	0.116786	0	2244.5	0.52	0.17	0.0321511	0.52	0.060088	0	2026.2	1741	1210	1686	1138	1548	1037	1267	1033	2188	1764	2317	2709	1668	2215	1720	2502	2270	2056	2817	1815	2492	1688	1964	1729
Actg2	ENSMUSG00000059430	protein_coding	1	1	-0.6	0.31	0.775475	-0.48	0.853084	0	3	0.86	0.3	0.28447	0.98	0.299121	0	6.8	0.37	0.3	0.622944	0.43	0.563424	0	4.5	5	1	3	3	5	0	2	2	6	1	6	14	5	1	3	9	15	3	11	9	16	2	5	10
Actg-ps1	ENSMUSG00000074978	processed_pseudogene	0	1	NA	NA	NA	NA	NA	NA	NA	NA	NA	NA	NA	NA	NA	NA	NA	NA	NA	NA	NA	NA	NA	NA	NA	NA	NA	NA	NA	NA	NA	NA	NA	NA	NA	NA	NA	NA	NA	NA	NA	NA	NA	NA	NA	NA	NA
Actl6a	ENSMUSG00000027671	protein_coding	1	1	0.07	0.11	0.997607	0.07	0.955127	0	18.2	0.09	0.11	0.999965	0.08	0.990453	0	18.2	0.2	0.11	0.354769	0.2	0.368666	0	19.5	19	18	16	16	24	15	17	17	20	17	17	19	20	20	19	19	19	17	16	20	25	20	18	20
Actl9	ENSMUSG00000092519	protein_coding	0	1	NA	NA	NA	NA	NA	NA	NA	NA	NA	NA	NA	NA	NA	NA	NA	NA	NA	NA	NA	NA	NA	NA	NA	NA	NA	NA	NA	NA	NA	NA	NA	NA	NA	NA	NA	NA	NA	NA	NA	NA	NA	NA	NA	NA	NA
Actn1	ENSMUSG00000015143	protein_coding	1	1	0.04	0.19	0.997607	0.04	0.98796	0	280.2	0.38	0.18	0.799861	0.37	0.775925	0	352.5	0.49	0.18	0.0948345	0.49	0.130887	0	381.5	324	219	346	213	313	283	306	219	367	272	402	369	432	328	367	399	460	256	555	348	519	367	483	268
Actn2	ENSMUSG00000052374	protein_coding	0	1	NA	NA	NA	NA	NA	NA	NA	NA	NA	NA	NA	NA	NA	NA	NA	NA	NA	NA	NA	NA	NA	NA	NA	NA	NA	NA	NA	NA	NA	NA	NA	NA	NA	NA	NA	NA	NA	NA	NA	NA	NA	NA	NA	NA	NA
Actn3	ENSMUSG00000006457	protein_coding	1	1	-0.15	0.23	0.997607	-0.16	0.944565	0	3.8	0.12	0.23	0.999965	0.11	0.996045	0	4	-0.55	0.24	0.182855	-0.58	0.147495	0	3.8	4	6	3	2	3	5	3	2	4	6	4	2	2	3	2	2	2	4	2	2	2	4	2	3
Actn4	ENSMUSG00000054808	protein_coding	1	1	0.02	0.14	0.997607	0.02	0.991787	0	469.5	0.33	0.14	0.563821	0.33	0.6047	0	576	0.49	0.14	0.0143647	0.49	0.0330834	1	642.5	511	362	626	361	530	411	579	358	542	462	751	549	687	561	754	568	655	412	882	479	740	552	797	470
Actr10	ENSMUSG00000021076	protein_coding	1	1	-0.05	0.08	0.997607	-0.04	0.968181	0	83.5	-0.01	0.08	0.999965	-0.02	0.997226	0	83.5	-0.04	0.08	0.916057	-0.03	0.904931	0	83.5	96	77	88	73	96	72	86	69	97	68	88	77	81	84	84	73	89	91	85	76	85	72	81	84
Actr1a	ENSMUSG00000025228	protein_coding	1	1	-0.04	0.07	0.997607	-0.03	0.975701	0	216.2	0.14	0.07	0.895372	0.13	0.896557	0	235.5	0.13	0.07	0.398001	0.13	0.454747	0	235	241	219	203	202	231	196	211	206	241	222	236	243	249	235	223	233	270	212	217	238	246	210	203	226
Actr1b	ENSMUSG00000037351	protein_coding	1	1	0.02	0.06	0.997607	0.03	0.974518	0	144	0.1	0.06	0.934747	0.09	0.958438	0	150	0.11	0.06	0.264298	0.12	0.422424	0	152	159	130	146	128	159	132	152	133	161	133	164	142	164	142	159	143	165	133	146	140	177	132	155	136
Actr2	ENSMUSG00000020152	protein_coding	1	1	0.15	0.16	0.997607	0.15	0.92309	0	145.2	0.11	0.16	0.999965	0.1	0.993198	0	139.5	0.25	0.16	0.478056	0.25	0.462906	0	153.8	177	106	119	116	190	117	161	113	191	127	119	121	181	127	160	147	105	118	136	97	187	117	176	111
Actr3	ENSMUSG00000026341	protein_coding	1	1	-0.06	0.12	0.997607	-0.05	0.974518	0	170.2	0.22	0.12	0.923796	0.21	0.856535	0	196.8	0.15	0.12	0.622453	0.15	0.598886	0	187.5	200	157	168	156	188	156	169	145	226	174	194	193	192	177	178	203	165	183	212	163	220	168	193	155
Actr3b	ENSMUSG00000056367	protein_coding	1	1	0.13	0.25	0.997607	0.14	0.95746	0	3	-0.03	0.26	0.999965	-0.03	0.997226	0	2.8	-0.5	0.26	0.322144	-0.5	0.30482	0	2.5	3	3	1	3	3	4	1	4	4	3	1	3	2	2	1	3	4	3	1	5	4	2	1	3
Actr3-ps	ENSMUSG00000082319	processed_pseudogene	1	1	0.03	0.21	0.997607	0.04	0.991787	0	3.2	0.27	0.21	0.999965	0.26	0.958438	0	4	0.27	0.21	0.592398	0.27	0.562307	0	4	4	2	3	4	4	3	3	3	5	3	4	4	4	3	4	5	3	3	4	4	4	3	3	3
Actr5	ENSMUSG00000037761	protein_coding	1	1	-0.12	0.12	0.997607	-0.12	0.92309	0	11.5	0.02	0.12	0.999965	0.01	0.997226	0	11.5	-0.12	0.12	0.704151	-0.12	0.680918	0	11.5	12	12	12	10	12	8	12	10	12	13	11	10	11	11	12	9	11	14	12	13	12	12	11	12
Actr6	ENSMUSG00000019948	protein_coding	1	1	-0.16	0.13	0.997607	-0.15	0.899431	0	8.8	-0.21	0.13	0.982156	-0.21	0.896557	0	8.8	-0.43	0.13	0.0289537	-0.43	0.0573998	0	8.8	9	9	9	8	8	7	9	8	9	7	8	6	5	7	9	5	7	8	9	8	8	6	10	8
Actr8	ENSMUSG00000015971	protein_coding	1	1	0.03	0.11	0.997607	0.03	0.983664	0	31.2	0.05	0.11	0.999965	0.04	0.997226	0	31.8	0.03	0.11	0.957181	0.03	0.94649	0	31	26	30	33	32	28	30	35	32	27	31	36	33	27	33	32	32	33	32	31	34	36	29	35	34
Acvr1	ENSMUSG00000026836	protein_coding	1	1	-0.07	0.11	0.997607	-0.07	0.95746	0	62.8	-0.14	0.11	0.999965	-0.15	0.958438	0	62.8	-0.14	0.11	0.605615	-0.14	0.575665	0	62.8	68	56	56	71	61	66	51	59	58	55	57	53	69	51	53	54	67	50	49	72	63	64	51	50
Acvr1b	ENSMUSG00000000532	protein_coding	1	1	0.04	0.18	0.997607	0.04	0.98796	0	43.5	0.29	0.18	0.978089	0.28	0.90097	0	52.5	-0.01	0.18	0.991286	-0.01	0.988178	0	43	38	43	33	58	41	45	38	50	43	78	36	53	50	33	34	48	38	42	34	63	28	46	29	42
Acvr2a	ENSMUSG00000052155	protein_coding	1	1	-0.01	0.18	0.99823	-0.01	0.997242	0	23.2	-0.17	0.18	0.999965	-0.17	0.986116	0	23.2	-0.16	0.18	0.764662	-0.16	0.718647	0	23.2	38	18	11	26	32	21	13	24	37	20	9	18	29	16	13	22	21	16	11	18	34	20	14	18
Acvr2b	ENSMUSG00000061393	protein_coding	1	1	0.02	0.24	0.997607	0.02	0.993373	0	2	0.08	0.24	0.999965	0.07	0.997226	0	2	-0.12	0.24	0.896686	-0.12	0.869088	0	2	2	2	2	2	2	2	2	2	2	2	2	2	2	1	2	2	2	2	2	3	1	2	2	3
Acvrl1	ENSMUSG00000000530	protein_coding	1	1	-0.11	0.1	0.997607	-0.1	0.91997	0	203.5	0.22	0.1	0.669286	0.22	0.712852	0	236	-0.06	0.1	0.874683	-0.06	0.856592	0	203.5	223	203	173	215	204	187	158	213	223	272	202	247	216	201	157	213	256	233	165	288	213	206	127	256
Acy1	ENSMUSG00000023262	protein_coding	1	1	-0.14	0.13	0.997607	-0.14	0.903101	0	18.8	-0.04	0.13	0.999965	-0.05	0.997226	0	18.8	-0.15	0.13	0.642822	-0.15	0.619393	0	18.8	17	22	17	19	16	18	14	19	19	17	17	18	14	21	17	15	20	23	16	18	18	17	16	18
Acy3	ENSMUSG00000024866	protein_coding	1	1	0.23	0.13	0.863435	0.24	0.727905	0	17	0.09	0.14	0.999965	0.08	0.993198	0	15.2	0.27	0.14	0.292262	0.27	0.296813	0	17.2	17	16	13	11	22	14	16	16	19	14	15	13	22	18	15	14	17	19	13	12	21	19	14	20
Acyp1	ENSMUSG00000008822	protein_coding	1	1	-0.06	0.14	0.997607	-0.06	0.974658	0	8.5	0.03	0.14	0.999965	0.02	0.997226	0	8.8	-0.22	0.14	0.452524	-0.23	0.434139	0	8.5	10	9	7	8	11	9	6	8	10	9	7	9	8	8	6	8	8	9	5	6	9	6	6	10
Acyp2	ENSMUSG00000060923	protein_coding	1	1	0.59	0.19	0.161081	0.6	0.192661	0	13.5	0.02	0.19	0.999965	0.02	0.997226	0	9	0.7	0.19	0.00726353	0.69	0.0233036	1	14.2	14	7	8	7	21	10	14	9	16	7	7	6	17	13	14	13	12	14	9	8	23	11	13	13
Ada	ENSMUSG00000017697	protein_coding	1	1	-0.1	0.18	0.997607	-0.1	0.964553	0	8.2	0.18	0.18	0.999965	0.16	0.986116	0	8.8	0.14	0.18	0.801018	0.12	0.806997	0	8.2	14	10	5	4	13	7	4	5	15	9	6	5	12	10	4	7	14	13	5	6	14	10	5	7
Adal	ENSMUSG00000027259	protein_coding	1	1	-0.05	0.12	0.997607	-0.05	0.975342	0	8.8	-0.11	0.12	0.999965	-0.12	0.986116	0	8.8	-0.05	0.12	0.916292	-0.05	0.899253	0	8.8	8	7	10	10	6	10	9	8	7	7	9	8	8	8	9	8	9	7	10	8	6	7	9	8
Adam10	ENSMUSG00000054693	protein_coding	1	1	0.02	0.1	0.997607	0.02	0.990363	0	112.2	-0.12	0.1	0.999965	-0.12	0.969503	0	110.5	-0.08	0.1	0.788967	-0.08	0.76617	0	110.5	108	108	93	133	99	122	105	123	102	116	84	103	101	100	102	112	76	86	83	101	101	103	99	96
Adam11	ENSMUSG00000020926	protein_coding	1	1	0.25	0.18	0.971821	0.25	0.838199	0	9	0.16	0.18	0.999965	0.15	0.986116	0	8.5	0.34	0.18	0.332291	0.33	0.321858	0	9.5	5	10	9	6	7	12	8	9	6	10	10	8	8	13	9	8	8	7	7	8	6	10	8	8
Adam12	ENSMUSG00000054555	protein_coding	1	1	0.27	0.18	0.93858	0.28	0.793084	0	42.8	-0.23	0.18	0.999965	-0.23	0.958438	0	35.2	-0.04	0.18	0.964943	-0.03	0.959426	0	35.2	37	38	29	37	35	59	34	43	33	31	31	25	39	28	40	29	37	27	29	38	32	40	30	24
Adam15	ENSMUSG00000028041	protein_coding	1	1	-0.06	0.09	0.997607	-0.05	0.964537	0	221.2	0.05	0.09	0.999965	0.05	0.996045	0	227.2	0.05	0.09	0.864852	0.05	0.852623	0	229.5	243	244	183	215	241	201	177	235	238	221	208	242	244	248	189	237	297	284	203	285	268	247	170	254
Adam17	ENSMUSG00000052593	protein_coding	1	1	-0.09	0.12	0.997607	-0.09	0.942871	0	72.5	0.1	0.12	0.999965	0.09	0.986116	0	78.2	-0.13	0.12	0.689328	-0.13	0.653434	0	72.5	71	80	54	85	60	70	62	79	70	110	53	80	69	68	56	70	60	59	46	61	53	62	55	60
Adam19	ENSMUSG00000011256	protein_coding	1	1	0.02	0.2	0.997607	0.03	0.993175	0	48.2	-0.13	0.2	0.999965	-0.13	0.990672	0	45	-0.15	0.2	0.8053	-0.15	0.79346	0	45	38	47	40	55	39	75	28	51	38	50	35	43	58	44	26	40	52	34	25	51	49	61	26	29
Adam1a	ENSMUSG00000072647	protein_coding	1	1	0.16	0.24	0.997607	0.17	0.941187	0	2	0.11	0.24	0.999965	0.11	0.996471	0	2	0.08	0.24	0.936822	0.07	0.932934	0	2	1	2	2	3	1	2	2	3	1	2	1	3	2	2	2	2	2	1	2	3	1	3	2	3
Adam1b	ENSMUSG00000062438	protein_coding	1	1	0.34	0.33	0.997607	0.37	0.869969	0	0.8	0.51	0.33	0.983059	0.51	0.84236	0	0.8	-0.41	0.36	0.644421	-0.4	0.590921	0	0.8	0	1	1	1	0	1	1	1	0	1	1	1	0	1	0	1	1	0	1	1	0	1	1	0
Adam21	ENSMUSG00000008438	protein_coding	1	0	-0.76	0.93	0.997607	-0.58	0.93952	0	0	0.12	0.91	NA	0.16	0.997226	0	0	-0.37	0.93	NA	-0.11	0.968279	0	0	0	0	0	0	0	0	0	0	0	0	0	0	0	0	0	0	0	0	0	0	0	0	0	0
Adam22	ENSMUSG00000040537	protein_coding	1	1	0.46	0.18	0.440838	0.46	0.383922	0	32.8	-0.2	0.19	0.999965	-0.21	0.970952	0	25	0.25	0.19	0.562966	0.24	0.549585	0	27.2	12	20	31	37	21	31	39	40	11	20	26	28	24	21	36	28	8	14	17	32	16	25	30	28
Adam23	ENSMUSG00000025964	protein_coding	1	1	0.18	0.09	0.772767	0.18	0.671882	0	121.5	0.04	0.09	0.999965	0.03	0.997226	0	108	0.23	0.09	0.136323	0.23	0.179579	0	124	112	108	135	68	106	126	171	83	106	114	140	72	123	113	169	91	95	89	113	77	108	112	128	86
Adam32	ENSMUSG00000037437	protein_coding	1	1	-0.28	0.4	0.997607	-0.27	0.942856	0	0.8	-0.03	0.4	0.999965	-0.04	0.997226	0	0.8	-0.42	0.41	0.703694	-0.41	0.65203	0	0.8	1	1	1	0	1	1	1	0	1	1	1	0	1	0	0	0	1	2	1	0	1	1	1	1
Adam33	ENSMUSG00000027318	protein_coding	1	1	-0.05	0.17	0.997607	-0.03	0.992727	0	13.2	-0.07	0.17	0.999965	-0.07	0.997226	0	13.2	0.16	0.17	0.738015	0.16	0.708889	0	14.5	12	11	5	25	13	13	3	23	12	11	4	24	14	16	5	23	27	17	5	29	18	16	4	28
Adam4	ENSMUSG00000072972	protein_coding	0	1	NA	NA	NA	NA	NA	NA	NA	NA	NA	NA	NA	NA	NA	NA	NA	NA	NA	NA	NA	NA	NA	NA	NA	NA	NA	NA	NA	NA	NA	NA	NA	NA	NA	NA	NA	NA	NA	NA	NA	NA	NA	NA	NA	NA	NA
Adam5	ENSMUSG00000031554	protein_coding	1	1	-0.45	0.15	0.232654	-0.45	0.254644	0	9.8	-0.23	0.15	0.999965	-0.24	0.895661	0	9.8	-0.8	0.16	6.93162e-05	-0.81	0.00194608	1	9.8	10	13	4	12	6	9	4	9	8	9	4	10	4	6	3	8	8	11	3	10	6	10	4	14
Adam8	ENSMUSG00000025473	protein_coding	1	1	-0.12	0.21	0.997607	-0.09	0.971493	0	3.8	0.1	0.21	0.999965	0.13	0.990672	0	4.2	0.03	0.21	0.970416	0.07	0.920061	0	4	4	5	2	4	3	6	2	4	4	7	2	4	5	5	1	5	7	6	2	4	5	6	2	4
Adam9	ENSMUSG00000031555	protein_coding	1	1	0.16	0.15	0.997607	0.16	0.901748	0	278	-0.01	0.15	0.999965	-0.01	0.997226	0	249	0.11	0.15	0.802779	0.11	0.777611	0	269.5	305	225	213	253	310	276	275	251	304	257	201	228	324	259	235	260	227	195	209	209	340	232	247	187
Adamts1	ENSMUSG00000022893	protein_coding	1	1	0.09	0.23	0.997607	0.1	0.976464	0	265.5	0.47	0.23	0.813992	0.46	0.828733	0	335.8	0.77	0.23	0.0220816	0.77	0.0724298	0	433	235	138	336	256	182	209	412	259	265	223	440	415	217	318	613	584	249	172	649	346	301	254	743	287
Adamts10	ENSMUSG00000024299	protein_coding	1	1	0.19	0.17	0.997607	0.2	0.886078	0	83	-0.2	0.17	0.999965	-0.21	0.958438	0	70.5	0.19	0.17	0.642069	0.2	0.603204	0	85	75	79	63	65	99	98	65	70	75	67	56	51	123	93	70	54	128	65	53	61	146	95	74	64
Adamts12	ENSMUSG00000047497	protein_coding	1	1	0.17	0.26	0.997607	0.19	0.944393	0	13.8	-0.09	0.26	0.999965	-0.08	0.997226	0	12	0.31	0.26	0.622732	0.34	0.563646	0	16	16	12	4	16	18	16	3	18	23	10	4	11	29	16	4	15	17	8	5	10	24	13	5	7
Adamts14	ENSMUSG00000059901	protein_coding	1	1	0.14	0.16	0.997607	0.15	0.921918	0	7.8	0.31	0.16	0.831244	0.3	0.786245	0	8.2	0.51	0.16	0.026125	0.5	0.0477717	1	9.2	4	7	10	6	4	9	11	7	4	10	11	8	8	8	12	9	4	5	8	6	6	8	10	6
Adamts15	ENSMUSG00000033453	protein_coding	1	1	-0.09	0.2	0.997607	-0.09	0.974518	0	51.5	0.02	0.2	0.999965	0.01	0.999131	0	51.5	-0.41	0.2	0.270775	-0.42	0.270542	0	51.5	20	57	19	110	18	47	21	108	22	67	21	80	22	26	17	76	21	36	11	95	19	48	11	77
Adamts17	ENSMUSG00000058145	protein_coding	1	1	0.72	0.76	0.997607	0.89	0.83827	0	0.2	1.7	0.74	NA	1.41	0.580792	0	0	0.16	0.8	NA	0.26	0.910417	0	0	0	0	0	0	1	0	0	0	0	0	0	0	0	0	0	0	0	0	0	0	0	0	0	0
Adamts2	ENSMUSG00000036545	protein_coding	1	1	-0.06	0.12	0.997607	-0.05	0.974518	0	952.5	-0.12	0.12	0.999965	-0.13	0.980015	0	952.5	-0.1	0.12	0.765846	-0.1	0.750374	0	952.5	911	1115	370	1414	775	1061	383	1447	793	964	380	1269	809	980	399	1240	813	1012	240	1574	707	1070	257	1217
Adamts3	ENSMUSG00000043635	protein_coding	1	1	-0.43	0.56	0.997607	-0.2	0.971003	0	0.5	-0.23	0.56	0.999965	0.09	0.997226	0	0.5	-0.9	0.59	0.477128	-0.76	0.447843	0	0.5	0	1	0	1	0	1	0	1	0	1	0	1	0	0	0	0	0	0	0	1	1	1	0	1
Adamts4	ENSMUSG00000006403	protein_coding	1	1	0.32	0.18	0.854828	0.32	0.729339	0	13.5	0.24	0.18	0.999965	0.23	0.958438	0	13	0.4	0.18	0.233196	0.38	0.252646	0	14	5	12	12	16	8	19	11	16	7	15	13	17	10	14	14	18	6	7	11	14	9	14	12	13
Adamts5	ENSMUSG00000022894	protein_coding	1	1	-0.04	0.12	0.997607	-0.04	0.985118	0	666	0.11	0.12	0.999965	0.1	0.986116	0	708.8	-0.06	0.12	0.905741	-0.06	0.889112	0	666	970	555	656	483	786	607	712	464	955	700	655	525	769	532	660	547	777	688	684	546	938	639	780	518
Adamts6	ENSMUSG00000046169	protein_coding	1	1	-0.33	0.16	0.72189	-0.32	0.623572	0	25.8	-0.48	0.16	0.245566	-0.49	0.308036	0	25.8	-0.74	0.16	0.000555578	-0.75	0.00478328	1	25.8	23	21	19	40	14	24	16	29	19	17	13	24	18	12	12	18	19	17	13	24	13	17	12	16
Adamts7	ENSMUSG00000032363	protein_coding	1	1	0.28	0.2	0.97328	0.28	0.845165	0	27.8	0.28	0.2	0.999965	0.27	0.949993	0	29.5	0.24	0.2	0.632674	0.24	0.615348	0	27.2	22	32	20	20	24	31	25	31	22	54	19	23	27	29	24	29	20	23	13	22	21	24	18	20
Adamts8	ENSMUSG00000031994	protein_coding	1	1	0.16	0.6	0.997607	0.08	0.993373	0	0	1.32	0.57	0.615782	1.36	0.540511	0	0.5	0.84	0.58	0.515432	0.89	0.475169	0	0.5	0	0	0	0	0	0	0	0	0	1	0	1	1	0	0	1	1	1	0	1	0	0	0	0
Adamts9	ENSMUSG00000030022	protein_coding	1	1	0.19	0.23	0.997607	0.2	0.926385	0	4.2	0.43	0.23	0.875014	0.45	0.772879	0	4.8	0.47	0.23	0.26656	0.47	0.273259	0	5	3	4	5	2	3	6	5	3	2	9	5	3	4	6	6	4	4	5	5	3	4	7	8	3
Adamtsl1	ENSMUSG00000066113	protein_coding	1	1	0.4	0.22	0.831875	0.4	0.737485	0	38.2	0.22	0.22	0.999965	0.21	0.986116	0	32.5	0.52	0.22	0.158394	0.52	0.216425	0	41	18	25	17	54	20	50	20	63	21	38	19	52	25	37	25	77	21	26	23	67	26	53	30	57
Adamtsl2	ENSMUSG00000036040	protein_coding	1	1	0.05	0.4	0.997607	-0.11	0.982517	0	0.8	-0.04	0.4	0.999965	-0.24	0.990672	0	0.5	-0.53	0.42	0.59166	-0.58	0.472584	0	0.5	0	0	0	2	0	1	1	1	0	0	1	1	0	0	0	1	0	0	1	2	0	0	0	2
Adamtsl3	ENSMUSG00000070469	protein_coding	1	1	-0.03	0.16	0.997607	-0.03	0.992106	0	138.2	-0.02	0.16	0.999965	-0.02	0.997226	0	135.2	-0.06	0.16	0.924069	-0.06	0.909402	0	134.5	80	128	143	187	58	137	180	178	67	146	142	186	65	111	175	183	83	119	158	208	81	154	196	133
Adamtsl4	ENSMUSG00000015850	protein_coding	1	1	-0.25	0.16	0.928944	-0.24	0.793428	0	97.8	0.02	0.16	0.999965	0.01	0.997226	0	98.5	-0.26	0.16	0.416573	-0.27	0.393339	0	97.8	84	94	89	124	56	102	68	109	75	107	96	116	68	83	78	95	122	91	94	138	71	101	72	83
Adamtsl5	ENSMUSG00000043822	protein_coding	1	1	-0.13	0.13	0.997607	-0.12	0.919424	0	132.8	-0.03	0.13	0.999965	-0.04	0.997226	0	132.8	-0.02	0.13	0.971827	-0.02	0.967972	0	132.8	135	132	125	139	126	133	107	123	130	115	134	136	147	152	113	116	208	156	131	160	159	160	109	135
Adap1	ENSMUSG00000056413	protein_coding	1	1	-0.09	0.18	0.997607	-0.08	0.971003	0	3.5	0.2	0.18	0.999965	0.19	0.980015	0	4	0.32	0.18	0.383088	0.31	0.390633	0	4.5	4	4	4	2	5	3	2	3	5	4	3	4	5	5	4	4	8	6	7	6	5	5	4	4
Adap2	ENSMUSG00000020709	protein_coding	1	0	0.47	0.66	0.997607	0.4	0.940273	0	0.2	-0.84	0.74	0.999965	-0.81	0.958438	0	0	0.58	0.67	NA	0.34	0.838116	0	0	0	0	0	0	1	0	0	0	0	0	0	0	0	0	0	0	0	0	0	0	1	0	0	0
Adar	ENSMUSG00000027951	protein_coding	1	1	-0.19	0.16	0.997607	-0.18	0.89075	0	37.2	-0.1	0.16	0.999965	-0.11	0.990465	0	37.2	-0.18	0.16	0.642089	-0.18	0.601646	0	37.2	29	45	41	34	23	40	35	34	29	41	34	33	34	29	34	33	34	22	34	38	27	32	33	28
Adarb1	ENSMUSG00000020262	protein_coding	1	1	-0.1	0.17	0.997607	-0.1	0.961604	0	30	0.37	0.17	0.662861	0.36	0.653069	0	38.8	0.33	0.17	0.276383	0.33	0.274258	0	38	27	26	33	34	24	27	37	25	30	45	37	43	38	30	41	43	26	24	36	36	32	32	42	30
Adat1	ENSMUSG00000031949	protein_coding	1	1	0.01	0.23	0.998746	0	0.998502	0	4.8	-0.02	0.23	0.999965	-0.02	0.997226	0	4.8	-0.15	0.23	0.842226	-0.16	0.801454	0	4.8	3	5	6	5	2	6	5	5	2	5	5	5	3	4	5	5	3	3	6	6	3	3	4	4
Adat2	ENSMUSG00000019808	protein_coding	1	1	0.06	0.15	0.997607	0.06	0.974952	0	5	0.01	0.15	0.999965	0	0.999832	0	4.8	0.1	0.15	0.844771	0.1	0.813671	0	5.2	4	6	5	4	5	6	5	4	5	5	5	4	5	6	6	4	4	5	4	5	4	4	3	5
Adck1	ENSMUSG00000021044	protein_coding	1	1	-0.03	0.11	0.997607	-0.03	0.986831	0	15.2	-0.05	0.11	0.999965	-0.06	0.996006	0	15.2	-0.1	0.11	0.767012	-0.1	0.752159	0	15.2	15	15	16	15	15	13	16	16	14	15	17	13	13	16	15	13	17	15	15	14	15	14	16	15
Adck2	ENSMUSG00000046947	protein_coding	1	1	0.08	0.15	0.997607	0.08	0.964537	0	19	-0.05	0.15	0.999965	-0.06	0.997226	0	18	-0.02	0.15	0.982854	-0.02	0.977249	0	18	11	21	18	22	12	20	20	24	10	19	20	20	13	19	18	20	15	14	16	24	13	19	17	18
Adck5	ENSMUSG00000022550	protein_coding	1	1	-0.01	0.12	0.997607	0	0.998413	0	25.5	-0.02	0.12	0.999965	-0.03	0.997226	0	25.5	0.04	0.12	0.938905	0.04	0.925157	0	26	22	26	31	23	25	26	27	24	22	23	31	24	21	28	30	25	27	30	27	23	29	25	28	29
Adcy1	ENSMUSG00000020431	protein_coding	1	1	0.91	0.3	0.205953	0.89	0.292406	0	25	0.81	0.3	0.340448	0.8	0.494987	0	24.5	1.91	0.3	1.30924e-07	1.89	0.000588707	1	48.8	7	9	32	11	20	19	45	16	11	14	41	32	31	41	67	56	12	12	55	23	33	38	90	28
Adcy2	ENSMUSG00000021536	protein_coding	1	1	-0.38	0.13	0.222796	-0.37	0.25777	0	17.2	0.02	0.13	0.999965	0.02	0.997226	0	17.2	-0.23	0.13	0.347907	-0.23	0.339298	0	17.2	17	20	15	17	13	17	12	11	13	18	17	20	14	16	14	14	16	17	13	15	12	15	14	12
Adcy3	ENSMUSG00000020654	protein_coding	1	1	-0.06	0.13	0.997607	-0.05	0.976984	0	44.8	-0.12	0.13	0.999965	-0.12	0.986116	0	44.8	-0.06	0.13	0.914352	-0.06	0.891243	0	44.8	33	50	40	56	29	56	36	54	32	48	35	48	36	46	39	47	33	35	38	64	33	55	38	42
Adcy4	ENSMUSG00000022220	protein_coding	1	1	-0.03	0.21	0.997607	-0.02	0.995224	0	3	-0.1	0.21	0.999965	-0.14	0.990672	0	2.8	-0.15	0.22	0.82465	-0.18	0.74178	0	2.8	3	5	1	2	4	4	1	3	3	4	2	2	3	3	1	2	4	4	2	3	2	4	2	3
Adcy5	ENSMUSG00000022840	protein_coding	1	1	0.06	0.16	0.997607	0.06	0.978999	0	7	0.3	0.16	0.902297	0.29	0.847858	0	7.8	0.29	0.16	0.389647	0.28	0.379821	0	7.8	5	6	4	11	6	8	4	10	7	7	5	12	7	9	4	11	5	6	4	11	6	10	5	10
Adcy6	ENSMUSG00000022994	protein_coding	1	1	0.12	0.16	0.997607	0.12	0.937992	0	103	0.07	0.16	0.999965	0.07	0.996471	0	98.8	0.26	0.16	0.443422	0.26	0.416409	0	112	72	102	94	108	73	138	98	103	71	116	99	109	104	123	107	114	105	72	100	118	104	122	105	82
Adcy7	ENSMUSG00000031659	protein_coding	1	1	0.01	0.17	0.997607	0.02	0.993373	0	54.5	-0.34	0.17	0.849873	-0.35	0.744936	0	52.5	-0.16	0.17	0.740086	-0.16	0.696072	0	52.5	26	64	28	92	25	83	26	84	24	49	27	54	34	58	26	56	28	36	20	67	28	55	17	48
Adcy8	ENSMUSG00000022376	protein_coding	1	1	0.13	0.41	0.997607	0.21	0.964537	0	0.2	0.75	0.4	0.875014	0.78	0.690026	0	0.5	0.42	0.41	0.699593	0.44	0.614896	0	0.5	0	1	0	0	0	1	0	0	0	1	1	0	0	1	0	1	0	1	1	0	1	1	0	1
Adcy9	ENSMUSG00000005580	protein_coding	1	1	0.15	0.26	0.997607	0.16	0.95653	0	7	-0.19	0.26	0.999965	-0.2	0.986116	0	6.5	0.08	0.26	0.938252	0.08	0.930808	0	6.5	4	7	5	10	4	8	6	10	4	6	5	7	7	6	5	7	5	2	4	9	5	5	7	5
Adcyap1r1	ENSMUSG00000029778	protein_coding	1	1	0.17	0.18	0.997607	0.17	0.92309	0	84.2	-0.14	0.18	0.999965	-0.14	0.986116	0	76.5	-0.19	0.18	0.697072	-0.19	0.672936	0	76.5	92	70	90	54	89	103	79	66	84	62	87	46	113	62	66	42	122	59	68	57	123	88	68	45
Add1	ENSMUSG00000029106	protein_coding	1	1	-0.03	0.08	0.997607	-0.03	0.980087	0	382.2	-0.02	0.08	0.999965	-0.03	0.997226	0	382.2	-0.04	0.08	0.903256	-0.04	0.895671	0	382.2	310	394	376	449	282	421	367	434	291	393	393	427	319	382	385	397	361	383	377	496	293	413	360	399
Add2	ENSMUSG00000030000	protein_coding	1	1	-0.59	0.33	0.84558	-0.6	0.570443	0	1.2	-0.06	0.32	0.999965	0	0.999832	0	1.2	-0.4	0.33	0.62211	-0.38	0.527597	0	1.2	1	2	1	1	0	1	1	1	1	2	1	0	1	1	1	0	1	1	1	1	0	1	0	0
Add3	ENSMUSG00000025026	protein_coding	1	1	-0.12	0.14	0.997607	-0.12	0.934572	0	100	-0.19	0.14	0.999965	-0.2	0.94198	0	100	-0.44	0.14	0.0373381	-0.44	0.0557561	0	100	75	109	65	151	65	109	65	127	69	101	64	106	68	67	60	84	57	84	59	137	57	85	60	84
Adgb	ENSMUSG00000050994	protein_coding	1	1	-0.27	0.5	0.997607	-0.17	0.976984	0	0.2	0.23	0.49	0.999965	0.18	0.997144	0	0.5	-0.69	0.52	0.571606	-0.44	0.702909	0	0.2	1	0	0	0	1	0	0	0	1	0	1	0	1	0	0	0	1	0	0	0	1	1	0	1
Adgra2	ENSMUSG00000031486	protein_coding	1	1	0.17	0.16	0.997607	0.18	0.895078	0	246	-0.08	0.16	0.999965	-0.08	0.995306	0	218	0.16	0.16	0.689768	0.16	0.657513	0	234.2	116	201	219	336	124	263	234	363	108	197	240	262	163	218	255	301	145	119	167	325	145	223	214	237
Adgra3	ENSMUSG00000029090	protein_coding	1	1	0.23	0.13	0.811092	0.24	0.67003	0	54	0.03	0.13	0.999965	0.02	0.997226	0	46.5	0.35	0.13	0.0723462	0.35	0.0903773	0	59.2	48	40	49	47	55	51	58	52	46	46	50	44	79	52	56	50	45	33	45	51	59	51	51	40
Adgrb1	ENSMUSG00000034730	protein_coding	1	1	0.61	0.58	0.997607	0.53	0.903101	0	0	0.67	0.59	0.999965	0.63	0.958438	0	0	-0.65	0.68	NA	-0.58	0.705103	0	0	0	0	0	0	0	0	0	0	0	0	0	0	0	0	0	0	0	0	0	0	0	0	0	0
Adgrb2	ENSMUSG00000028782	protein_coding	1	1	0.22	0.2	0.997607	0.21	0.899431	0	5.2	0.22	0.2	0.999965	0.2	0.980015	0	5.2	0.52	0.2	0.09682	0.52	0.107	0	6.2	5	5	5	3	5	7	5	4	4	6	6	5	7	8	6	4	4	3	5	4	4	5	5	2
Adgrd1	ENSMUSG00000044017	protein_coding	1	1	-0.25	0.17	0.961094	-0.24	0.825484	0	28	-0.08	0.17	0.999965	-0.09	0.995306	0	28	-0.12	0.17	0.826653	-0.11	0.807702	0	28	38	29	5	40	40	27	4	26	37	25	6	36	54	23	5	28	38	21	5	48	39	25	4	27
Adgre1	ENSMUSG00000004730	protein_coding	1	1	-0.82	0.47	0.865803	-0.87	0.678712	0	7.8	0.27	0.47	0.999965	0.25	0.995306	0	9.2	-1.1	0.48	0.17972	-1.22	0.153184	0	7.8	17	9	0	5	6	5	0	5	14	18	0	5	6	3	0	4	12	12	0	6	5	6	0	3
Adgre5	ENSMUSG00000002885	protein_coding	1	1	0.31	0.14	0.592799	0.32	0.496818	0	38.5	0.19	0.14	0.999965	0.18	0.958438	0	34	0.54	0.14	0.00500636	0.54	0.0156312	1	45.5	43	35	25	21	53	45	30	26	40	38	30	28	65	53	31	33	55	32	26	30	66	45	30	30
Adgrf5	ENSMUSG00000056492	protein_coding	1	1	0.22	0.73	0.997607	0.55	0.863796	0	0.8	0.17	0.74	0.999965	-0.07	0.997226	0	0.5	-0.4	0.76	0.890236	-0.49	0.667352	0	0.5	0	2	0	0	0	3	0	0	1	1	0	0	0	1	0	0	0	2	0	0	0	2	0	0
Adgrg1	ENSMUSG00000031785	protein_coding	1	1	-0.03	0.28	0.997607	-0.04	0.993175	0	2	-0.06	0.28	0.999965	-0.1	0.997226	0	2	-0.33	0.29	0.647129	-0.31	0.632898	0	2	2	3	1	2	2	3	1	2	3	1	1	2	1	3	0	1	4	3	1	2	3	3	1	1
Adgrg2	ENSMUSG00000031298	protein_coding	1	1	-0.03	0.25	0.997607	-0.05	0.990363	0	2.8	-0.26	0.25	0.999965	-0.26	0.978768	0	2.5	-0.48	0.26	0.345242	-0.49	0.287912	0	2.5	3	2	4	1	3	2	4	2	3	2	4	1	3	1	2	1	3	2	4	2	2	2	3	1
Adgrg6	ENSMUSG00000039116	protein_coding	1	1	0.09	0.18	0.997607	0.09	0.968278	0	6.8	0.09	0.18	0.999965	0.08	0.996471	0	6.8	0.19	0.18	0.702768	0.18	0.686806	0	7	5	10	3	8	5	12	4	6	5	12	3	7	7	11	4	6	4	8	3	8	6	13	5	5
Adgrl1	ENSMUSG00000013033	protein_coding	1	1	0.27	0.11	0.476324	0.28	0.407762	0	54.2	0.06	0.11	0.999965	0.06	0.996006	0	46.5	0.39	0.11	0.0115401	0.39	0.0290984	1	58	45	55	27	50	48	70	33	66	44	57	29	56	62	67	37	66	63	53	29	59	55	82	36	63
Adgrl2	ENSMUSG00000028184	protein_coding	1	1	0.02	0.17	0.997607	0.03	0.991787	0	98.2	0.1	0.17	0.999965	0.1	0.995306	0	99.8	0.21	0.17	0.613253	0.21	0.591895	0	107.5	65	112	97	92	54	155	97	87	63	133	98	105	70	133	106	121	74	115	111	136	61	176	114	84
Adgrl3	ENSMUSG00000037605	protein_coding	1	1	-0.22	0.33	0.997607	-0.26	0.926385	0	2.5	-0.14	0.33	0.999965	-0.21	0.990465	0	2.5	-0.3	0.33	0.747556	-0.4	0.556512	0	2.5	2	3	0	5	2	3	1	4	3	2	0	4	3	1	1	3	1	2	0	4	3	3	0	3
Adgrl4	ENSMUSG00000039167	protein_coding	1	0	-0.38	0.63	0.997607	-0.01	0.997242	0	0.5	-0.03	0.62	0.999965	-0.02	0.998517	0	0.5	-0.57	0.65	0.760265	-1.11	0.0938209	0	0.5	0	2	0	0	0	2	0	0	0	2	0	0	0	1	0	0	0	3	0	0	0	2	0	0
Adh1	ENSMUSG00000074207	protein_coding	1	1	-0.34	0.19	0.857991	-0.33	0.750035	0	22	-0.25	0.2	0.999965	-0.26	0.948501	0	22	-0.68	0.2	0.0139054	-0.69	0.0296281	1	22	24	21	12	31	20	13	8	31	22	13	12	26	14	13	8	18	30	31	11	30	17	22	9	32
Adh5	ENSMUSG00000028138	protein_coding	1	1	-0.04	0.09	0.997607	-0.03	0.979783	0	99.2	0.02	0.09	0.999965	0.01	0.997226	0	99.2	-0.01	0.09	0.977523	-0.01	0.974096	0	99.2	123	95	97	82	119	82	98	88	113	91	99	94	104	101	99	87	105	123	104	92	113	96	95	107
Adh7	ENSMUSG00000055301	protein_coding	1	1	-0.38	0.33	0.997607	-0.41	0.809207	0	1.5	-0.06	0.33	0.999965	-0.07	0.997226	0	1.5	-0.69	0.34	0.280599	-0.8	0.107359	0	1.5	3	2	0	1	2	1	0	1	3	2	0	1	2	1	0	0	5	2	0	1	2	1	0	1
Adhfe1	ENSMUSG00000025911	protein_coding	1	1	-0.09	0.18	0.997607	-0.08	0.970204	0	12.8	0.09	0.18	0.999965	0.09	0.995306	0	14.5	-0.29	0.18	0.436022	-0.3	0.407096	0	12.8	14	12	11	14	10	12	14	14	11	22	11	14	11	10	9	12	9	13	9	10	6	10	8	10
Adi1	ENSMUSG00000020629	protein_coding	1	1	-0.07	0.1	0.997607	-0.07	0.955127	0	37.2	-0.16	0.1	0.974174	-0.16	0.887452	0	37.2	-0.18	0.1	0.362206	-0.18	0.386007	0	37.2	36	34	41	38	35	31	39	37	33	27	42	32	31	34	34	33	32	37	41	38	29	34	36	37
Adipor1	ENSMUSG00000026457	protein_coding	1	1	0	0.06	0.997607	0	0.998502	0	191.5	0.08	0.06	0.999965	0.08	0.980015	0	201.5	0.11	0.06	0.31623	0.11	0.457539	0	206	215	164	220	166	211	161	230	164	208	168	240	190	216	183	241	184	208	149	225	185	217	163	217	165
Adipor2	ENSMUSG00000030168	protein_coding	1	1	0.03	0.1	0.997607	0.03	0.982876	0	72.2	-0.04	0.1	0.999965	-0.04	0.997017	0	70.2	0.03	0.1	0.939912	0.03	0.928234	0	71.8	56	70	87	68	56	78	95	60	54	70	91	59	65	69	91	62	65	56	81	67	63	62	77	63
Adk	ENSMUSG00000039197	protein_coding	1	1	-0.29	0.11	0.319895	-0.29	0.347639	0	102	-0.08	0.11	0.999965	-0.09	0.986116	0	102	-0.38	0.11	0.0110615	-0.38	0.0292003	1	102	102	90	139	77	77	71	114	71	93	70	145	80	60	70	118	68	81	92	126	69	64	67	110	71
Adm	ENSMUSG00000030790	protein_coding	1	1	-0.05	0.18	0.997607	-0.05	0.985225	0	306.5	0.52	0.18	0.284292	0.51	0.411754	0	442.5	0.34	0.18	0.338395	0.34	0.342395	0	401.5	282	254	392	298	214	259	363	369	344	413	455	558	211	360	398	637	478	388	472	554	506	357	430	640
Adm2	ENSMUSG00000054136	protein_coding	1	1	-0.05	0.47	0.997607	0.19	0.968733	0	0.5	-0.53	0.49	0.999965	-0.52	0.97306	0	0.5	0.17	0.47	0.930997	0.24	0.840588	0	0.5	1	0	0	1	1	0	0	1	1	0	0	0	1	0	0	1	1	0	0	1	1	0	0	1
Adnp	ENSMUSG00000051149	protein_coding	1	1	0.31	0.37	0.997607	0.32	0.92309	0	5.5	-0.2	0.37	0.999965	-0.23	0.991058	0	4.5	0.09	0.37	0.958631	0.08	0.952972	0	4.5	3	4	4	7	3	5	6	8	4	4	4	4	5	3	5	5	2	1	4	4	4	5	4	2
Adnp2	ENSMUSG00000053950	protein_coding	1	1	0.01	0.09	0.997607	0.02	0.991787	0	34.8	-0.01	0.09	0.999965	-0.02	0.997226	0	34.2	0.07	0.09	0.784694	0.07	0.777547	0	36	29	33	37	38	29	37	38	35	27	33	38	37	30	36	40	38	26	30	41	41	32	36	43	30
Ado	ENSMUSG00000057134	protein_coding	1	1	-0.04	0.08	0.997607	-0.04	0.974658	0	38.8	-0.01	0.08	0.999965	-0.01	0.997226	0	38.8	0.07	0.08	0.75394	0.07	0.756031	0	40.8	38	38	39	40	41	36	36	38	40	36	39	38	39	40	42	42	30	39	38	40	41	40	43	38
Adora1	ENSMUSG00000042429	protein_coding	0	1	NA	NA	NA	NA	NA	NA	NA	NA	NA	NA	NA	NA	NA	NA	NA	NA	NA	NA	NA	NA	NA	NA	NA	NA	NA	NA	NA	NA	NA	NA	NA	NA	NA	NA	NA	NA	NA	NA	NA	NA	NA	NA	NA	NA	NA
Adora2a	ENSMUSG00000020178	protein_coding	1	1	0.19	0.19	0.997607	0.18	0.919287	0	19	0.59	0.19	0.180933	0.58	0.297647	0	26.5	0.97	0.19	6.49514e-05	0.96	0.00198386	1	33.5	13	10	29	17	20	12	23	21	17	15	37	37	27	23	35	49	16	8	24	27	22	14	28	34
Adora2b	ENSMUSG00000018500	protein_coding	1	1	0.57	0.16	0.0788376	0.58	0.124871	0	32.5	0.2	0.16	0.999965	0.2	0.958438	0	25	0.63	0.16	0.00463084	0.63	0.0149474	1	32.8	16	11	43	14	32	15	67	16	19	13	54	14	27	19	68	17	13	10	37	14	29	11	55	16
Adpgk	ENSMUSG00000025236	protein_coding	1	1	0.1	0.08	0.990645	0.11	0.876042	0	41.2	0.29	0.08	0.0583736	0.29	0.224862	0	46.8	0.41	0.08	6.85952e-05	0.41	0.00326601	1	50.8	41	36	39	37	41	42	42	40	44	45	48	50	47	50	50	56	47	38	49	49	50	45	43	46
Adprh	ENSMUSG00000002844	protein_coding	1	1	0.03	0.08	0.997607	0.03	0.975853	0	107.5	0.05	0.08	0.999965	0.04	0.996006	0	107.2	0.06	0.08	0.801317	0.06	0.796791	0	109.2	116	103	98	101	130	97	97	106	119	103	105	102	126	105	101	105	127	113	99	107	129	109	94	118
Adprm	ENSMUSG00000020910	protein_coding	1	1	-0.07	0.11	0.997607	-0.06	0.964537	0	16	-0.05	0.11	0.999965	-0.06	0.996034	0	16	-0.05	0.11	0.905741	-0.05	0.889674	0	16	20	15	15	14	17	14	17	14	18	15	16	13	17	16	16	13	17	18	15	12	17	14	14	16
Adprs	ENSMUSG00000042558	protein_coding	1	1	-0.01	0.1	0.99823	0	0.99952	0	44.2	0.11	0.1	0.999965	0.1	0.980015	0	47	0.1	0.1	0.739252	0.1	0.713087	0	46.8	49	45	47	35	57	39	41	40	51	48	48	41	52	48	45	42	53	61	45	43	52	50	44	50
Adra1b	ENSMUSG00000050541	protein_coding	1	1	0.38	0.23	0.900174	0.35	0.807021	0	4	0.33	0.23	0.999965	0.28	0.96404	0	4.2	0.95	0.23	0.00183777	0.89	0.0136344	1	6.2	7	2	4	1	7	2	5	2	8	3	4	2	10	4	8	3	10	2	5	1	13	4	8	2
Adra1d	ENSMUSG00000027335	protein_coding	1	1	-0.03	0.24	0.997607	-0.04	0.993373	0	27.2	0.36	0.24	0.999965	0.34	0.958438	0	33.2	0.5	0.24	0.262398	0.48	0.355735	0	35.5	40	19	39	11	35	24	27	15	44	20	43	26	45	33	34	30	91	24	64	25	68	38	41	24
Adra2a	ENSMUSG00000033717	protein_coding	1	1	0.05	0.36	0.997607	0.07	0.985225	0	1.2	0.09	0.36	0.999965	0.09	0.997226	0	1.2	0.04	0.36	0.984085	0.06	0.952204	0	1.2	3	1	0	1	3	1	0	1	3	1	0	1	3	1	0	1	3	1	0	1	3	1	0	1
Adrb1	ENSMUSG00000035283	protein_coding	1	1	-0.15	0.53	0.997607	-0.17	0.980538	0	0.5	0.28	0.53	0.999965	0.22	0.996471	0	0.8	0.84	0.52	0.447591	0.78	0.394231	0	1	1	0	1	0	1	0	0	1	1	1	1	0	1	1	1	1	0	0	0	1	1	1	1	0
Adrb2	ENSMUSG00000045730	protein_coding	1	1	0.04	0.21	0.997607	0.05	0.985346	0	2.5	0.22	0.21	0.999965	0.22	0.97306	0	2.5	-0.07	0.21	0.938924	-0.06	0.930362	0	2.2	3	2	2	1	3	3	3	1	4	3	2	1	3	3	2	1	4	3	3	1	3	2	3	1
Adrb3	ENSMUSG00000031489	protein_coding	1	1	0.24	0.23	0.997607	0.29	0.863796	0	4.8	0.14	0.23	0.999965	0.09	0.997226	0	3.8	0.42	0.23	0.337246	0.41	0.326565	0	5	7	1	5	1	11	2	5	1	7	2	4	2	11	2	5	2	9	2	5	1	15	3	5	2
Adrm1	ENSMUSG00000039041	protein_coding	1	1	0.14	0.11	0.997607	0.14	0.870331	0	121.2	0.27	0.11	0.540809	0.26	0.582214	0	130	0.39	0.11	0.0129387	0.39	0.0292003	1	141.5	143	93	113	87	168	88	129	100	163	100	135	122	168	127	148	123	152	138	136	111	175	112	135	136
Adrm1b	ENSMUSG00000042165	protein_coding	1	1	-0.03	0.18	0.997607	-0.02	0.993373	0	2.8	0.3	0.18	0.973943	0.29	0.881251	0	3.2	0.32	0.18	0.377406	0.32	0.346933	0	3.5	4	2	3	2	4	2	3	2	4	3	3	3	5	3	3	3	4	3	4	3	4	2	3	3
Adsl	ENSMUSG00000022407	protein_coding	1	1	-0.18	0.08	0.58188	-0.17	0.62756	0	36.2	0.08	0.08	0.999965	0.07	0.986116	0	38	-0.16	0.08	0.265771	-0.16	0.320631	0	36.2	34	35	38	38	30	30	33	36	33	35	41	43	29	30	36	36	35	36	37	42	29	30	34	43
Adss	ENSMUSG00000015961	protein_coding	1	1	-0.07	0.08	0.997607	-0.07	0.940273	0	64.5	-0.1	0.08	0.999965	-0.11	0.958438	0	64.5	-0.14	0.08	0.372898	-0.14	0.423859	0	64.5	73	62	67	56	73	58	63	53	76	55	60	50	68	56	58	52	54	58	58	51	64	59	60	50
Adssl1	ENSMUSG00000011148	protein_coding	1	1	0.03	0.16	0.997607	0.04	0.987727	0	15.2	0.16	0.16	0.999965	0.15	0.986116	0	16.8	0.18	0.16	0.657966	0.18	0.626805	0	16.8	16	15	18	11	21	13	15	12	18	14	20	15	15	20	19	13	15	19	16	16	14	14	14	15
Aebp1	ENSMUSG00000020473	protein_coding	1	1	-0.08	0.14	0.997607	-0.07	0.967543	0	4718	-0.15	0.14	0.999965	-0.16	0.979818	0	4718	-0.08	0.14	0.872618	-0.08	0.85734	0	4718	2666	4461	5011	6734	2137	4376	4985	6828	2136	3365	5528	6257	2647	4176	4984	5827	3294	3849	4004	7585	2494	4133	3735	5761
Aebp2	ENSMUSG00000030232	protein_coding	1	1	0.07	0.12	0.997607	0.08	0.949982	0	68.5	0.06	0.12	0.999965	0.06	0.996045	0	67.8	0.06	0.12	0.897601	0.06	0.878756	0	67.2	73	65	61	61	71	67	72	64	80	76	59	56	76	63	67	63	58	63	66	52	73	64	75	53
Aen	ENSMUSG00000030609	protein_coding	1	1	0.03	0.08	0.997607	0.04	0.971003	0	126.5	0.11	0.08	0.999965	0.1	0.958438	0	130.5	0.09	0.08	0.623905	0.09	0.628757	0	130.5	151	122	144	76	150	117	159	80	145	130	157	90	156	121	156	89	174	121	151	86	178	122	157	85
AF357399	ENSMUSG00000077711	snoRNA	1	1	0.32	0.47	0.997607	0.34	0.929159	0	0.2	-0.82	0.53	0.982156	-0.81	0.87197	0	0	-0.13	0.49	0.951816	-0.14	0.92812	0	0	0	0	0	0	1	0	0	0	0	0	0	0	0	0	0	0	0	0	0	0	1	0	0	0
Afap1	ENSMUSG00000029094	protein_coding	1	1	0.11	0.12	0.997607	0.12	0.918574	0	110.2	0.11	0.12	0.999965	0.11	0.986116	0	109	0.19	0.12	0.445441	0.19	0.427618	0	115.8	93	87	115	113	94	117	125	105	97	111	115	113	117	100	123	123	90	76	122	126	101	108	136	90
Afap1l1	ENSMUSG00000033032	protein_coding	1	1	-0.51	0.35	0.961094	-0.36	0.884455	0	1.2	0.17	0.34	0.999965	0.24	0.986116	0	1.2	-1.21	0.38	0.0321652	-1.15	0.0330834	1	1.2	1	2	1	1	1	2	0	0	1	3	0	0	0	1	0	0	1	2	0	0	1	2	0	1
Afap1l2	ENSMUSG00000025083	protein_coding	1	1	0.15	0.2	0.997607	0.17	0.934361	0	11.5	-0.04	0.21	0.999965	-0.05	0.997226	0	10.2	0.18	0.21	0.754489	0.2	0.687056	0	12	14	13	5	9	19	12	8	7	13	11	9	6	21	11	10	6	17	8	7	8	23	15	12	6
Afdn	ENSMUSG00000068036	protein_coding	1	1	-0.03	0.14	0.997607	-0.02	0.993175	0	60.8	-0.03	0.14	0.999965	-0.04	0.997226	0	60.8	-0.04	0.14	0.953546	-0.04	0.941869	0	60.8	49	59	73	62	45	65	75	56	51	54	68	61	50	52	78	57	43	45	83	58	51	60	90	42
Aff1	ENSMUSG00000029313	protein_coding	1	1	0.09	0.15	0.997607	0.09	0.95746	0	67.8	0	0.15	0.999965	0	0.999832	0	63.8	0.03	0.15	0.967074	0.03	0.960541	0	65	62	56	62	75	61	70	69	71	61	65	64	64	88	51	62	59	60	42	57	72	59	63	62	46
Aff2	ENSMUSG00000031189	protein_coding	1	1	0.1	0.3	0.997607	0.07	0.986831	0	5.2	-0.54	0.31	0.935257	-0.59	0.78797	0	5.2	-0.3	0.31	0.715059	-0.39	0.552214	0	5.2	2	6	3	10	2	8	4	6	2	6	2	4	3	4	3	5	2	3	2	6	2	5	4	3
Aff3	ENSMUSG00000037138	protein_coding	1	1	-0.15	0.17	0.997607	-0.14	0.937755	0	12.5	-0.28	0.17	0.975819	-0.28	0.872034	0	12.5	-0.13	0.17	0.812665	-0.12	0.790417	0	12.5	10	18	9	13	9	22	7	10	9	13	8	10	13	16	9	8	12	15	9	13	12	20	11	10
Aff4	ENSMUSG00000049470	protein_coding	1	1	0.21	0.16	0.99042	0.22	0.864043	0	188	0.09	0.16	0.999965	0.08	0.996045	0	169.8	0.47	0.16	0.0591632	0.47	0.0845942	0	222.2	151	133	184	178	171	196	224	161	171	151	181	176	236	184	249	220	129	128	201	161	145	183	262	140
Afg1l	ENSMUSG00000038302	protein_coding	1	1	-0.1	0.13	0.997607	-0.09	0.944393	0	7.8	-0.04	0.13	0.999965	-0.05	0.997226	0	7.8	0.04	0.13	0.940824	0.04	0.929211	0	8	8	8	8	7	8	6	7	8	7	8	7	7	7	8	9	8	9	7	7	7	8	8	7	9
Afg3l1	ENSMUSG00000031967	protein_coding	1	1	-0.05	0.09	0.997607	-0.04	0.968181	0	50.5	0.09	0.09	0.999965	0.08	0.986116	0	53.2	0.11	0.09	0.583655	0.11	0.572583	0	54.5	54	46	54	48	53	41	54	47	52	48	59	54	59	51	56	52	57	48	55	50	60	42	48	54
Afg3l2	ENSMUSG00000024527	protein_coding	1	1	0.07	0.12	0.997607	0.07	0.959408	0	49	0.02	0.12	0.999965	0.01	0.997226	0	46.8	0.02	0.12	0.965781	0.02	0.96005	0	47.2	44	46	50	46	48	42	56	50	45	45	50	47	46	43	51	49	35	50	50	49	53	43	53	47
Afmid	ENSMUSG00000017718	protein_coding	1	1	0.09	0.16	0.997607	0.09	0.95991	0	3.8	-0.11	0.16	0.999965	-0.12	0.986116	0	3.2	-0.17	0.16	0.679213	-0.17	0.628757	0	3.2	3	3	4	3	3	4	4	4	3	3	4	3	3	3	3	2	2	3	3	2	3	3	3	3
Afp	ENSMUSG00000054932	protein_coding	0	1	NA	NA	NA	NA	NA	NA	NA	NA	NA	NA	NA	NA	NA	NA	NA	NA	NA	NA	NA	NA	NA	NA	NA	NA	NA	NA	NA	NA	NA	NA	NA	NA	NA	NA	NA	NA	NA	NA	NA	NA	NA	NA	NA	NA	NA
Aftph	ENSMUSG00000049659	protein_coding	1	1	-0.03	0.08	0.997607	-0.02	0.985225	0	32.2	-0.06	0.08	0.999965	-0.07	0.990465	0	32.2	-0.07	0.08	0.760056	-0.07	0.758843	0	32.2	33	33	32	31	33	32	33	29	34	32	29	28	32	30	30	31	30	27	33	24	32	28	34	27
Aga	ENSMUSG00000031521	protein_coding	1	1	0.09	0.1	0.997607	0.09	0.926385	0	116.8	0.1	0.1	0.999965	0.09	0.986116	0	117	0.15	0.1	0.510978	0.15	0.510036	0	117.8	173	92	89	85	184	85	107	91	187	85	100	96	155	113	110	93	124	96	86	90	165	84	96	91
Agap1	ENSMUSG00000055013	protein_coding	1	1	-0.02	0.15	0.997607	-0.02	0.993373	0	57	0.18	0.15	0.999965	0.17	0.970952	0	66	0.24	0.15	0.45968	0.23	0.432089	0	67.8	44	49	72	63	36	65	66	60	39	59	76	90	47	61	71	92	45	37	67	89	34	59	64	57
Agap2	ENSMUSG00000025422	protein_coding	1	1	-0.56	0.31	0.842684	-0.47	0.752661	0	2.2	-0.54	0.31	0.953594	-0.54	0.810097	0	2.2	-0.53	0.31	0.407686	-0.45	0.441599	0	2.2	1	3	3	2	0	3	1	2	1	2	2	2	0	2	2	2	1	1	1	2	0	3	2	2
Agap3	ENSMUSG00000023353	protein_coding	1	1	-0.13	0.09	0.981096	-0.12	0.878241	0	110	0.08	0.09	0.999965	0.07	0.986409	0	115.8	0.01	0.09	0.985986	0.01	0.982578	0	110.8	110	112	111	107	103	90	103	109	100	107	125	131	108	107	118	110	123	106	117	123	114	104	106	115
Agbl2	ENSMUSG00000040812	protein_coding	1	1	0.16	0.17	0.997607	0.16	0.914907	0	4	0.04	0.17	0.999965	0.03	0.997226	0	4	0.15	0.17	0.746875	0.15	0.719205	0	4.2	3	3	5	3	3	3	6	4	4	3	5	4	5	4	5	3	3	3	4	3	4	3	6	3
Agbl3	ENSMUSG00000038836	protein_coding	1	1	-0.11	0.18	0.997607	-0.1	0.964537	0	7.5	-0.24	0.18	0.999965	-0.26	0.939037	0	7.5	-0.2	0.18	0.670454	-0.2	0.636244	0	7.5	7	9	6	8	5	9	6	9	8	6	6	5	6	8	5	8	5	6	5	6	4	7	6	7
Agbl5	ENSMUSG00000029165	protein_coding	1	1	0.18	0.12	0.953085	0.18	0.813143	0	12.2	-0.01	0.12	0.999965	-0.02	0.997226	0	10.8	0.19	0.12	0.457404	0.19	0.458599	0	12	7	13	11	12	7	15	13	14	7	13	11	12	10	12	13	13	9	9	10	11	8	13	12	11
Ager	ENSMUSG00000015452	protein_coding	1	1	-0.29	0.2	0.956638	-0.29	0.800352	0	3.8	-0.02	0.19	0.999965	-0.01	0.998424	0	3.8	-0.11	0.2	0.873045	-0.11	0.842911	0	3.8	4	3	6	2	2	3	5	2	4	3	7	1	3	3	6	1	4	5	6	2	3	4	5	3
Agfg1	ENSMUSG00000026159	protein_coding	1	1	0.14	0.11	0.983836	0.14	0.859533	0	54.8	0.15	0.11	0.999965	0.14	0.958438	0	54.2	0.15	0.11	0.543816	0.15	0.531608	0	55.2	54	47	45	52	61	49	54	55	56	57	49	55	64	45	53	59	46	36	49	47	59	45	58	47
Agfg2	ENSMUSG00000029722	protein_coding	1	1	-0.02	0.15	0.997607	-0.01	0.993373	0	15	0.01	0.15	0.999965	0.01	0.998517	0	15.2	-0.01	0.15	0.987297	-0.01	0.988178	0	15	14	15	17	14	15	13	19	13	12	17	18	14	16	15	17	11	17	10	18	16	16	11	16	13
Aggf1	ENSMUSG00000021681	protein_coding	1	1	0.11	0.13	0.997607	0.11	0.929159	0	53	0.19	0.13	0.999965	0.19	0.939037	0	55.5	0.15	0.13	0.667968	0.14	0.642262	0	54.5	57	52	50	38	60	50	59	43	63	58	53	48	51	53	66	48	42	59	53	44	53	53	58	41
Agk	ENSMUSG00000029916	protein_coding	1	1	-0.02	0.1	0.997607	-0.02	0.992727	0	15.5	-0.01	0.1	0.999965	-0.01	0.997226	0	15.5	0.01	0.1	0.986079	0.01	0.984187	0	15.5	15	14	14	19	15	14	14	18	14	16	15	16	14	14	15	19	16	13	16	18	16	16	13	18
Agl	ENSMUSG00000033400	protein_coding	1	1	0.13	0.11	0.997607	0.14	0.879577	0	37.2	0.05	0.11	0.999965	0.04	0.997226	0	35	0.14	0.11	0.584747	0.14	0.565366	0	37.2	31	33	33	38	32	39	40	38	33	37	37	33	36	36	42	35	26	27	35	34	33	31	40	30
Agmo	ENSMUSG00000050103	protein_coding	1	1	-0.11	0.17	0.997607	-0.11	0.950565	0	5	-0.36	0.18	0.813992	-0.37	0.660714	0	5	-0.19	0.18	0.684885	-0.21	0.567341	0	5	8	5	1	6	8	4	1	5	7	3	1	5	7	5	1	4	6	4	1	6	7	4	1	5
Ago1	ENSMUSG00000041530	protein_coding	1	1	0.06	0.13	0.997607	0.06	0.968733	0	78.5	-0.07	0.13	0.999965	-0.08	0.993198	0	75	0.01	0.13	0.987297	0.01	0.985563	0	75	48	73	75	104	44	89	77	104	40	83	73	88	52	74	77	95	61	63	69	103	53	77	73	72
Ago2	ENSMUSG00000036698	protein_coding	1	1	0	0.17	0.998896	0	0.998502	0	85.5	-0.05	0.17	0.999965	-0.06	0.997226	0	85.5	-0.01	0.17	0.987329	-0.01	0.984187	0	85.5	60	75	101	106	54	101	101	85	58	91	93	83	83	69	99	81	71	51	90	98	70	80	106	57
Ago3	ENSMUSG00000028842	protein_coding	1	1	0.13	0.14	0.997607	0.13	0.92117	0	26	-0.15	0.14	0.999965	-0.16	0.970139	0	23.5	-0.12	0.14	0.752685	-0.13	0.715212	0	23.5	19	20	27	28	18	29	30	27	18	24	20	23	23	18	22	23	19	19	26	22	19	22	29	19
Ago4	ENSMUSG00000042500	protein_coding	1	1	-0.02	0.12	0.997607	-0.02	0.993373	0	13	-0.01	0.12	0.999965	-0.02	0.997226	0	13	0.09	0.12	0.814523	0.09	0.792373	0	14	9	12	15	16	8	15	13	16	9	16	11	16	10	15	14	17	12	12	14	18	11	13	14	13
Agpat1	ENSMUSG00000034254	protein_coding	1	1	0.03	0.12	0.997607	0.04	0.983664	0	120	0.08	0.12	0.999965	0.07	0.993198	0	123.5	0.18	0.12	0.45277	0.18	0.429912	0	132	97	102	169	100	104	101	170	105	93	103	186	112	112	125	181	110	128	96	171	112	125	103	166	104
Agpat2	ENSMUSG00000026922	protein_coding	1	1	-0.06	0.09	0.997607	-0.05	0.964537	0	34.8	0.05	0.09	0.999965	0.04	0.996471	0	36	0.07	0.09	0.819088	0.07	0.802865	0	36.5	37	32	36	34	34	28	35	37	33	28	43	40	36	36	37	37	39	36	39	43	35	33	37	46
Agpat3	ENSMUSG00000001211	protein_coding	1	1	0.32	0.08	0.0304319	0.33	0.118597	0	230.8	0.03	0.08	0.999965	0.02	0.997226	0	187.2	0.44	0.08	5.12609e-05	0.44	0.00307315	1	248.8	154	185	200	195	195	235	267	226	154	174	216	205	210	262	293	230	173	162	205	214	212	215	236	220
Agpat4	ENSMUSG00000023827	protein_coding	1	1	-0.07	0.13	0.997607	-0.06	0.968064	0	50.8	-0.04	0.13	0.999965	-0.05	0.997226	0	50.8	-0.17	0.13	0.562815	-0.17	0.527816	0	50.8	38	50	75	40	40	45	64	42	36	45	81	37	35	47	64	33	35	46	64	39	37	37	54	34
Agpat5	ENSMUSG00000031467	protein_coding	1	1	0.1	0.13	0.997607	0.11	0.935052	0	35.2	0.1	0.13	0.999965	0.1	0.988994	0	34.8	0.31	0.13	0.179484	0.31	0.194449	0	40	38	35	33	25	46	31	36	28	41	31	36	31	39	44	44	33	33	41	40	28	40	36	45	30
Agps	ENSMUSG00000042410	protein_coding	1	1	0.06	0.12	0.997607	0.07	0.965482	0	41	0.04	0.12	0.999965	0.03	0.997226	0	39.8	-0.01	0.12	0.981473	-0.01	0.977249	0	39.5	39	37	34	48	36	45	40	43	44	41	32	42	36	39	38	42	33	38	39	41	38	35	47	34
Agrn	ENSMUSG00000041936	protein_coding	1	1	-0.17	0.16	0.997607	-0.16	0.916911	0	133.8	-0.07	0.16	0.999965	-0.08	0.996471	0	133.8	-0.24	0.16	0.500778	-0.24	0.474542	0	133.8	106	196	80	153	69	200	72	155	95	221	74	129	94	136	70	142	122	128	63	155	83	178	72	104
Agrp	ENSMUSG00000005705	protein_coding	1	1	-0.09	0.54	0.997607	-0.01	0.998413	0	0.2	0.06	0.54	0.999965	0.17	0.997226	0	0.2	-0.1	0.54	0.968751	0.05	0.977583	0	0.2	0	0	0	1	0	1	0	0	0	1	0	0	0	1	0	0	0	0	0	0	0	0	0	0
Agt	ENSMUSG00000031980	protein_coding	1	1	0.22	0.21	0.997607	0.22	0.899431	0	17.8	-0.17	0.21	0.999965	-0.14	0.990465	0	15.2	0.08	0.21	0.918547	0.08	0.909882	0	15.8	25	6	24	6	30	7	27	7	23	3	27	5	27	5	23	8	34	11	25	8	37	13	31	12
Agtpbp1	ENSMUSG00000021557	protein_coding	1	1	0.19	0.1	0.778046	0.2	0.685446	0	31.5	-0.07	0.1	0.999965	-0.08	0.987299	0	27.5	-0.01	0.1	0.983561	-0.01	0.980197	0	27.5	24	27	29	30	26	33	35	32	26	26	24	28	24	27	29	29	18	22	25	28	25	26	28	26
Agtr1a	ENSMUSG00000049115	protein_coding	1	1	-0.07	0.28	0.997607	-0.06	0.991178	0	11.5	0.87	0.28	0.153854	0.88	0.379418	0	23.2	0.86	0.28	0.0361876	0.88	0.0874469	0	24	12	12	5	17	8	14	6	18	17	21	9	46	13	22	11	50	8	20	16	42	12	22	11	33
Agtr1b	ENSMUSG00000054988	protein_coding	1	1	0.04	0.2	0.997607	0.05	0.985225	0	3	1.44	0.19	1.40368e-09	1.45	0.000154874	1	8	1.39	0.19	1.37146e-09	1.42	3.84559e-05	1	8.2	2	3	2	4	2	4	2	4	5	10	4	13	3	11	4	15	3	4	3	7	2	5	2	7
Agtr2	ENSMUSG00000068122	protein_coding	1	1	-0.07	0.44	0.997607	0.33	0.903939	0	10.2	-1.17	0.46	0.43824	-1.03	0.350833	0	6.8	-1.69	0.46	0.0089114	-1.45	0.0129629	1	6.8	2	10	1	14	2	16	0	23	1	5	0	8	0	3	0	8	1	12	0	17	1	14	0	21
Agtrap	ENSMUSG00000029007	protein_coding	1	1	-0.03	0.09	0.997607	-0.03	0.983728	0	63.5	-0.01	0.09	0.999965	-0.02	0.997226	0	63.5	0.04	0.09	0.904473	0.04	0.888829	0	64.2	67	70	38	79	61	70	40	75	59	68	44	74	64	69	46	78	64	60	39	89	55	73	34	72
Ahctf1	ENSMUSG00000026491	protein_coding	1	1	0.17	0.13	0.983836	0.17	0.854225	0	44	-0.1	0.13	0.999965	-0.11	0.986116	0	39	-0.04	0.13	0.946702	-0.04	0.93388	0	39	39	37	38	42	43	43	48	42	39	36	37	33	39	32	43	39	29	32	39	31	38	38	42	31
Ahcy	ENSMUSG00000027597	protein_coding	1	1	0.07	0.1	0.997607	0.07	0.94548	0	68.8	0.04	0.1	0.999965	0.03	0.997226	0	67.2	0.19	0.1	0.353106	0.19	0.35526	0	74	65	58	84	55	72	55	86	62	64	49	93	63	61	72	92	71	60	63	84	67	68	57	73	72
Ahcyl	ENSMUSG00000048087	protein_coding	1	1	0.04	0.11	0.997607	0.04	0.977028	0	22.8	0.07	0.11	0.999965	0.07	0.993198	0	23	0.18	0.11	0.427011	0.18	0.422321	0	25	20	19	30	20	24	19	29	19	23	18	29	22	21	24	31	24	21	24	28	22	23	19	27	26
Ahcyl1	ENSMUSG00000027893	protein_coding	1	1	0.13	0.12	0.997607	0.13	0.901748	0	174.2	0.07	0.12	0.999965	0.07	0.995306	0	166	0.27	0.12	0.221307	0.27	0.235449	0	191.5	171	155	153	156	177	174	177	169	178	165	155	166	188	182	200	196	141	151	171	158	183	184	204	158
Ahcyl2	ENSMUSG00000029772	protein_coding	1	1	0.11	0.12	0.997607	0.11	0.92309	0	27.2	-0.17	0.12	0.999965	-0.18	0.931695	0	25	-0.13	0.12	0.692857	-0.13	0.66916	0	25	21	22	31	26	21	27	34	27	19	20	30	20	20	18	34	21	18	16	29	23	20	21	32	16
Ahdc1	ENSMUSG00000037692	protein_coding	1	1	-0.01	0.24	0.99823	-0.01	0.998358	0	70.2	-0.05	0.24	0.999965	-0.06	0.997226	0	69.2	-0.12	0.24	0.899345	-0.12	0.887892	0	69.2	33	95	49	100	33	110	42	96	31	102	47	86	45	82	41	79	75	55	46	116	59	83	41	71
Ahi1	ENSMUSG00000019986	protein_coding	1	1	0.09	0.12	0.997607	0.09	0.940273	0	16	-0.07	0.12	0.999965	-0.07	0.995306	0	15	-0.09	0.12	0.809488	-0.09	0.787429	0	15	16	16	15	13	19	15	17	13	16	14	16	11	17	13	14	12	13	14	13	11	17	9	15	9
Ahnak	ENSMUSG00000069833	protein_coding	1	1	-0.01	0.13	0.99764	0	0.998413	0	1510.5	-0.04	0.13	0.999965	-0.05	0.997226	0	1507	-0.02	0.13	0.970083	-0.02	0.966425	0	1507	1049	1561	1712	1706	996	1679	1875	1492	1014	1702	1489	1605	1362	1395	1742	1354	1483	1333	1536	1624	1282	1526	1616	1227
Ahnak2	ENSMUSG00000118667	protein_coding	1	1	-0.07	0.19	0.997607	-0.06	0.981309	0	1835.5	-0.15	0.19	0.999965	-0.16	0.986116	0	1835.5	-0.12	0.19	0.861179	-0.12	0.839531	0	1835.5	1213	2100	1762	2267	1103	2185	1580	2205	1229	1982	1489	1846	1745	1671	1570	1600	1458	1269	1245	2189	1434	1756	1654	1154
Ahr	ENSMUSG00000019256	protein_coding	1	1	0.04	0.33	0.997607	0.05	0.993175	0	19.5	0.56	0.33	0.95654	0.55	0.872034	0	27.5	0.29	0.33	0.76362	0.27	0.758803	0	22	37	16	13	11	28	17	23	10	44	28	17	21	29	17	22	20	17	22	19	14	21	23	26	11
Ahrr	ENSMUSG00000021575	protein_coding	1	1	0.43	0.37	0.997607	0.39	0.881728	0	0.8	0.75	0.37	0.79923	0.76	0.524537	0	1	-0.18	0.39	0.906606	-0.19	0.864911	0	0.5	0	1	0	0	0	2	0	1	1	2	1	0	1	1	0	0	1	1	0	0	1	2	0	0
Ahsa1	ENSMUSG00000021037	protein_coding	1	1	-0.03	0.1	0.997607	-0.03	0.985225	0	90.8	0.01	0.1	0.999965	0.01	0.998424	0	90.8	0	0.1	0.993351	0	0.99262	0	90.8	98	88	91	86	103	77	87	90	94	77	100	92	85	95	88	92	106	106	89	90	101	81	84	107
Ahsa2	ENSMUSG00000020288	protein_coding	1	1	0.27	0.12	0.539642	0.28	0.460413	0	20	-0.08	0.12	0.999965	-0.09	0.988994	0	16.8	0.27	0.12	0.17972	0.27	0.205114	0	19.8	14	15	20	18	17	19	25	19	14	15	18	15	18	22	20	19	17	15	19	13	21	14	21	20
Ahsg	ENSMUSG00000022868	protein_coding	1	1	-0.53	0.38	0.971821	-0.49	0.716586	0	5.5	-0.24	0.38	0.999965	-0.32	0.969503	0	5.5	-1.39	0.4	0.0139678	-1.29	0.00725618	1	5.5	1	6	1	14	1	4	0	11	1	5	1	10	1	2	0	6	1	4	0	5	1	2	0	7
AI115009	ENSMUSG00000097745	lncRNA	1	1	-0.54	0.4	0.977248	-0.49	0.845165	0	0.8	-0.31	0.4	0.999965	-0.32	0.986116	0	0.8	-0.72	0.41	0.381729	-0.78	0.264979	0	0.8	1	1	1	0	1	0	1	0	1	1	1	0	1	1	1	0	1	1	1	1	1	1	0	1
AI182371	ENSMUSG00000035875	protein_coding	1	1	-0.14	0.37	0.997607	-0.12	0.977028	0	0.8	0.02	0.38	0.999965	0.06	0.997226	0	0.8	-0.22	0.38	0.873602	-0.23	0.807702	0	0.8	1	1	0	1	1	1	1	0	1	1	1	0	1	1	0	0	0	0	1	0	1	1	0	0
AI429214	ENSMUSG00000074384	protein_coding	1	1	0	0.18	0.999644	0	0.998413	0	4.2	-0.03	0.18	0.999965	-0.04	0.997226	0	4.2	-0.13	0.18	0.815559	-0.12	0.801227	0	4.2	3	5	4	5	3	5	4	5	4	5	3	5	3	6	2	5	4	4	3	4	4	4	3	5
AI480526	ENSMUSG00000090086	lncRNA	1	1	0.08	0.24	0.997607	0.09	0.978936	0	10.8	-0.18	0.25	0.999965	-0.19	0.986726	0	10.2	-0.17	0.25	0.839427	-0.17	0.80626	0	10.2	6	12	12	11	6	14	11	12	5	13	9	9	7	11	8	10	12	7	9	7	7	11	10	8
AI504432	ENSMUSG00000056145	lncRNA	1	1	0.08	0.29	0.997607	0.05	0.990363	0	1.5	-0.65	0.31	0.751978	-0.62	0.653069	0	1.2	-0.55	0.31	0.372413	-0.54	0.299458	0	1.2	1	1	2	1	1	2	2	1	1	1	2	0	1	1	2	0	0	1	1	0	1	2	2	0
AI506816	ENSMUSG00000105987	lncRNA	1	1	0.23	0.12	0.741573	0.24	0.614557	0	72.8	0.06	0.12	0.999965	0.06	0.996045	0	64	0.47	0.12	0.00333298	0.47	0.0124238	1	85.5	73	62	49	62	88	69	62	72	74	66	54	62	101	95	65	81	89	53	67	77	106	63	67	80
AI597479	ENSMUSG00000010290	protein_coding	1	1	-0.05	0.08	0.997607	-0.04	0.970151	0	36	-0.04	0.08	0.999965	-0.05	0.995306	0	36	-0.02	0.08	0.942347	-0.02	0.936514	0	36	36	33	41	34	34	31	39	34	36	32	38	31	36	34	39	32	41	26	39	35	37	30	36	34
AI606473	ENSMUSG00000093738	lncRNA	1	1	0.09	0.17	0.997607	0.09	0.964537	0	3.8	0.04	0.17	0.999965	0.03	0.997226	0	3.8	0.06	0.17	0.925127	0.06	0.914462	0	3.8	4	3	5	3	4	3	3	4	4	3	4	3	4	3	4	3	3	3	3	3	2	3	3	2
AI661453	ENSMUSG00000034382	protein_coding	0	1	NA	NA	NA	NA	NA	NA	NA	NA	NA	NA	NA	NA	NA	NA	NA	NA	NA	NA	NA	NA	NA	NA	NA	NA	NA	NA	NA	NA	NA	NA	NA	NA	NA	NA	NA	NA	NA	NA	NA	NA	NA	NA	NA	NA	NA
AI837181	ENSMUSG00000047423	protein_coding	1	1	-0.11	0.12	0.997607	-0.11	0.92309	0	70.5	0.03	0.12	0.999965	0.02	0.997226	0	71.8	-0.1	0.12	0.762446	-0.1	0.731296	0	70.5	63	77	77	65	64	68	66	65	64	70	82	71	61	70	71	62	81	85	76	75	68	74	69	81
AI838599	ENSMUSG00000085180	lncRNA	1	1	1.54	0.31	0.000436795	1.56	0.00201342	1	4	0.04	0.32	0.999965	0.1	0.997226	0	1.5	1.16	0.31	0.00721349	1.19	0.00838113	1	3.2	1	2	1	2	2	6	2	6	0	3	1	1	2	5	1	5	0	1	1	1	2	5	1	4
AI839979	ENSMUSG00000107355	lncRNA	1	1	0.07	0.24	0.997607	0.08	0.977913	0	1.5	0.28	0.24	0.999965	0.27	0.958438	0	1.8	0.04	0.24	0.970083	0.04	0.969073	0	1.8	1	1	2	1	1	1	2	2	2	2	2	1	2	2	1	2	1	1	1	1	2	2	1	1
AI854703	ENSMUSG00000053297	protein_coding	1	1	-0.17	0.21	0.997607	-0.16	0.937755	0	2.5	0.12	0.21	0.999965	0.11	0.995306	0	2.8	-0.4	0.21	0.332291	-0.4	0.306872	0	2.5	2	3	2	3	2	2	2	3	2	4	2	3	1	2	2	3	2	3	2	3	1	3	1	2
AI987944	ENSMUSG00000056383	protein_coding	1	1	0.15	0.11	0.983836	0.15	0.866564	0	17.2	-0.08	0.11	0.999965	-0.09	0.986409	0	15.5	0.05	0.11	0.914193	0.05	0.898079	0	16	15	16	15	16	20	16	17	16	18	15	12	14	17	16	15	16	17	16	15	10	19	15	16	16
Aida	ENSMUSG00000042901	protein_coding	1	1	-0.29	0.08	0.0372982	-0.28	0.17484	0	146.2	-0.12	0.08	0.977564	-0.13	0.910049	0	146.2	-0.29	0.08	0.00515932	-0.29	0.0319521	1	146.2	158	166	131	130	124	132	107	117	151	151	114	119	119	124	115	117	116	154	119	125	110	126	114	112
Aif1	ENSMUSG00000024397	protein_coding	1	1	-1.06	0.77	0.973389	-1.19	0.513978	0	0.5	0.21	0.74	0.999965	0	0.999832	0	0.5	-2.56	0.87	0.053725	-3.15	0.00661172	0	0.5	1	1	0	0	0	1	0	0	1	1	0	0	0	0	0	0	1	1	0	0	0	0	0	1
Aif1l	ENSMUSG00000001864	protein_coding	1	1	-0.57	0.22	0.41091	-0.56	0.381678	0	10.5	0.15	0.22	0.999965	0.14	0.990672	0	11	-0.3	0.22	0.566707	-0.29	0.548376	0	10.5	9	7	21	5	7	4	14	3	8	8	22	6	9	7	14	3	8	7	17	6	11	5	13	4
Aifm1	ENSMUSG00000036932	protein_coding	1	1	0.15	0.1	0.961094	0.15	0.828626	0	20.2	0.14	0.1	0.999965	0.13	0.958438	0	20	0.22	0.1	0.252017	0.22	0.278536	0	20.8	19	16	20	17	24	18	20	19	21	19	19	21	21	21	20	21	25	20	20	17	25	16	22	22
Aifm2	ENSMUSG00000020085	protein_coding	1	1	0.01	0.1	0.997607	0.01	0.993373	0	25.2	-0.01	0.1	0.999965	-0.02	0.997226	0	25.2	0.07	0.1	0.817146	0.07	0.797383	0	26	21	25	29	26	24	25	25	26	20	23	30	26	25	26	29	24	23	21	26	26	25	24	27	29
Aifm3	ENSMUSG00000022763	protein_coding	1	1	-0.31	0.46	0.997607	-0.44	0.892376	0	0.8	-0.55	0.48	0.999965	-0.5	0.958438	0	0.8	-0.47	0.47	0.713406	-0.52	0.557883	0	0.8	0	1	1	1	1	0	0	0	0	1	0	1	0	0	1	1	0	1	0	1	0	0	0	1
Aig1	ENSMUSG00000019806	protein_coding	1	1	-0.15	0.11	0.977248	-0.15	0.869969	0	46.8	-0.18	0.11	0.978089	-0.18	0.887812	0	46.8	-0.22	0.11	0.274361	-0.22	0.28945	0	46.8	45	49	36	57	37	48	32	53	38	40	36	51	31	50	31	51	40	57	37	65	30	52	36	60
Aim2	ENSMUSG00000037860	protein_coding	1	0	-0.44	0.86	0.997607	-0.39	0.952658	0	0.2	-1.38	0.95	NA	-0.94	0.919598	0	0.2	0.02	0.85	NA	-0.38	0.822814	0	0.2	0	1	0	0	0	0	0	0	0	0	0	0	0	0	0	0	0	0	0	0	0	0	0	0
Aimp1	ENSMUSG00000028029	protein_coding	1	1	-0.14	0.11	0.997607	-0.14	0.88925	0	90.8	-0.03	0.11	0.999965	-0.03	0.997226	0	90.8	-0.15	0.11	0.58037	-0.15	0.55216	0	90.8	92	85	109	77	91	72	91	75	88	79	104	83	69	87	91	78	77	95	83	67	66	65	80	79
Aimp2	ENSMUSG00000029610	protein_coding	1	1	0.09	0.12	0.997607	0.1	0.93952	0	14.5	0.22	0.12	0.908672	0.21	0.850961	0	15.8	0.31	0.12	0.108406	0.31	0.136091	0	16.5	15	12	17	11	17	12	17	12	16	13	19	15	16	17	18	15	18	16	20	15	20	13	17	15
Aip	ENSMUSG00000024847	protein_coding	1	1	0	0.1	0.999509	0.01	0.995803	0	75.2	0.03	0.1	0.999965	0.02	0.997226	0	76.2	0.11	0.1	0.657271	0.11	0.635238	0	80.5	83	68	73	75	92	58	74	77	83	61	83	78	77	78	86	81	85	89	82	88	89	73	78	104
Aipl1	ENSMUSG00000040554	protein_coding	1	1	-0.49	0.42	0.997607	-0.49	0.859352	0	0.5	-0.16	0.42	0.999965	-0.21	0.995306	0	0.8	-0.69	0.43	0.457819	-0.73	0.325105	0	0.5	1	1	0	0	1	1	0	0	1	0	1	1	0	0	0	0	1	1	0	0	0	1	0	0
Airn	ENSMUSG00000078247	lncRNA	1	1	-0.12	0.2	0.997607	-0.11	0.962696	0	8.2	-0.47	0.2	0.568286	-0.49	0.522386	0	8.2	-0.67	0.2	0.0220816	-0.67	0.0372148	1	8.2	5	10	8	10	4	12	5	10	4	8	5	5	4	7	4	5	4	7	4	6	3	8	4	5
Ajm1	ENSMUSG00000029419	protein_coding	1	1	0.12	0.23	0.997607	0.16	0.942145	0	4.2	-0.4	0.24	0.960168	-0.39	0.855506	0	3.5	-0.02	0.23	0.985983	-0.04	0.962477	0	3.5	1	5	5	3	1	6	5	5	1	5	4	2	1	5	5	3	1	3	3	3	1	5	4	4
Ajuba	ENSMUSG00000022178	protein_coding	1	1	-0.02	0.15	0.997607	-0.02	0.993373	0	50.5	0.27	0.15	0.94152	0.26	0.855056	0	59.8	0.32	0.15	0.241506	0.32	0.23912	0	62.2	40	49	62	51	40	51	56	50	39	63	67	70	48	65	67	69	64	45	74	62	69	48	72	53
Ak1	ENSMUSG00000026817	protein_coding	1	1	0.01	0.06	0.997607	0.02	0.990363	0	230.8	0.04	0.06	0.999965	0.04	0.996471	0	232.5	0.07	0.06	0.661214	0.07	0.727446	0	239.2	269	214	252	168	289	190	274	170	275	218	270	167	282	202	302	171	270	197	257	161	315	192	276	173
AK157302	ENSMUSG00000078139	protein_coding	1	1	-0.23	0.12	0.741667	-0.23	0.676078	0	8.5	-0.08	0.12	0.999965	-0.09	0.986609	0	8.5	-0.2	0.12	0.406484	-0.2	0.40901	0	8.5	10	7	8	9	8	7	7	7	9	7	8	8	7	8	7	8	8	10	9	9	7	8	7	11
Ak2	ENSMUSG00000028792	protein_coding	1	1	-0.09	0.09	0.997607	-0.08	0.929943	0	31.2	-0.08	0.09	0.999965	-0.09	0.986116	0	31.2	-0.05	0.09	0.896686	-0.05	0.878756	0	31.2	34	32	28	31	34	28	27	31	30	27	28	33	31	28	30	32	36	29	27	31	34	25	26	34
Ak3	ENSMUSG00000024782	protein_coding	1	1	-0.06	0.06	0.997607	-0.05	0.947108	0	105.5	0.01	0.06	0.999965	0.01	0.997226	0	105.5	-0.04	0.06	0.867461	-0.04	0.873543	0	105.5	107	92	92	131	99	96	98	110	104	93	100	125	96	99	93	121	114	95	95	141	99	90	89	115
Ak4	ENSMUSG00000028527	protein_coding	1	1	-0.11	0.21	0.997607	-0.1	0.968181	0	9.5	-0.03	0.21	0.999965	-0.05	0.997226	0	9.5	-0.59	0.21	0.082252	-0.58	0.110355	0	9.5	9	7	12	10	9	7	10	9	9	10	9	8	8	4	8	5	12	6	10	7	10	4	9	7
Ak5	ENSMUSG00000039058	protein_coding	1	1	-0.31	0.12	0.408295	-0.3	0.397975	0	33.5	0.04	0.12	0.999965	0.04	0.997226	0	34.2	-0.25	0.12	0.243354	-0.26	0.256368	0	33.5	49	25	38	22	33	22	31	21	47	24	38	28	31	21	34	23	52	29	43	31	36	24	32	27
Ak6	ENSMUSG00000078941	protein_coding	1	1	-0.06	0.14	0.997607	-0.05	0.980538	0	9.8	-0.03	0.14	0.999965	-0.04	0.997226	0	9.8	-0.08	0.14	0.866903	-0.08	0.842911	0	9.8	11	11	9	8	12	8	11	7	12	8	9	9	9	9	9	9	12	12	10	9	13	9	10	10
Ak8	ENSMUSG00000026807	protein_coding	1	1	-0.42	0.32	0.989625	-0.41	0.822183	0	1	-0.32	0.32	0.999965	-0.28	0.985283	0	1	-0.58	0.33	0.381826	-0.53	0.342053	0	1	1	1	1	1	1	1	1	0	1	1	1	1	0	1	1	0	1	1	1	1	1	0	1	1
Akap1	ENSMUSG00000018428	protein_coding	1	1	0.1	0.11	0.997607	0.11	0.918574	0	52.5	0.28	0.11	0.495581	0.27	0.553073	0	58.2	0.32	0.11	0.0686533	0.32	0.0896665	0	60.5	49	45	61	39	53	53	60	44	55	55	65	58	65	54	66	57	63	38	68	53	62	50	70	47
Akap10	ENSMUSG00000047804	protein_coding	1	1	0.26	0.16	0.894641	0.27	0.738986	0	17.5	0	0.16	0.999965	-0.01	0.998059	0	14.8	0.04	0.16	0.959317	0.04	0.944196	0	15	13	15	15	16	15	19	18	18	11	17	14	16	15	14	18	13	17	9	17	15	15	12	17	12
Akap11	ENSMUSG00000022016	protein_coding	1	1	0.05	0.13	0.997607	0.06	0.971851	0	72.2	-0.13	0.13	0.999965	-0.13	0.980015	0	69	-0.1	0.13	0.801773	-0.1	0.771359	0	69	69	66	69	72	64	78	79	68	68	68	59	58	77	55	66	60	56	54	64	48	65	68	80	46
Akap12	ENSMUSG00000038587	protein_coding	1	1	-0.37	0.15	0.491958	-0.37	0.465744	0	430	-0.29	0.15	0.875014	-0.3	0.793163	0	430	-0.57	0.15	0.00765405	-0.57	0.0228938	1	430	453	400	471	396	301	473	260	312	375	316	374	335	341	306	288	231	442	326	386	402	342	435	297	249
Akap13	ENSMUSG00000066406	protein_coding	1	1	0.06	0.16	0.997607	0.06	0.976464	0	124.8	-0.18	0.16	0.999965	-0.18	0.97306	0	120.2	-0.08	0.16	0.900967	-0.08	0.877391	0	120.2	94	106	122	159	96	141	116	146	91	97	111	120	125	89	114	115	85	77	82	140	92	118	106	84
Akap17b	ENSMUSG00000059708	protein_coding	1	1	0.32	0.17	0.811092	0.32	0.701494	0	5.2	0.31	0.18	0.935257	0.29	0.877333	0	5	0.39	0.17	0.19707	0.38	0.233936	0	5.5	5	4	5	3	5	6	6	4	6	6	4	4	6	5	6	5	7	5	7	4	7	6	9	5
Akap5	ENSMUSG00000021057	protein_coding	1	1	-0.1	0.31	0.997607	-0.18	0.95653	0	1.8	0.17	0.31	0.999965	0.2	0.990465	0	2	-0.27	0.32	0.764107	-0.4	0.549585	0	1.8	0	3	1	3	1	3	1	2	1	4	0	3	1	2	0	2	1	4	1	2	1	4	1	2
Akap6	ENSMUSG00000061603	protein_coding	1	1	-0.54	0.48	0.997607	-0.42	0.928411	0	0.5	0.65	0.46	0.999965	0.76	0.822447	0	1	0.61	0.46	0.572748	0.81	0.299458	0	1	1	1	0	0	1	1	0	0	1	2	0	1	2	1	0	1	1	1	0	0	1	1	0	0
Akap7	ENSMUSG00000039166	protein_coding	1	1	0.12	0.13	0.997607	0.13	0.918574	0	15.8	-0.04	0.13	0.999965	-0.04	0.997226	0	14.5	0.06	0.13	0.911348	0.06	0.894349	0	15	15	15	15	13	16	18	16	13	14	15	15	13	16	15	15	14	11	16	14	12	13	16	16	13
Akap8	ENSMUSG00000024045	protein_coding	1	1	0.06	0.1	0.997607	0.07	0.955127	0	58.5	-0.11	0.1	0.999965	-0.12	0.97306	0	56	-0.04	0.1	0.928301	-0.04	0.914629	0	56	47	50	72	55	48	60	71	55	47	50	61	46	53	49	64	51	53	52	74	45	50	64	72	44
Akap8l	ENSMUSG00000002625	protein_coding	1	1	0.07	0.1	0.997607	0.08	0.940273	0	73	-0.14	0.1	0.999965	-0.15	0.928743	0	69.5	-0.08	0.1	0.793939	-0.08	0.771757	0	69.5	56	70	97	55	59	72	95	66	52	58	90	52	53	72	87	52	75	80	97	51	60	75	91	65
Akap9	ENSMUSG00000040407	protein_coding	1	1	0.26	0.17	0.944626	0.26	0.791947	0	27.8	0.01	0.17	0.999965	0	0.999832	0	23.2	0.23	0.17	0.563047	0.23	0.530735	0	27	18	27	25	23	23	29	32	27	25	27	17	24	31	23	27	27	22	18	24	15	26	26	26	18
Akip1	ENSMUSG00000031023	protein_coding	1	1	-0.12	0.1	0.997607	-0.11	0.903101	0	21.8	0.14	0.1	0.999965	0.13	0.958438	0	23.8	0.07	0.1	0.835569	0.07	0.817386	0	22.5	25	21	20	21	24	16	21	19	25	21	21	28	21	25	23	21	26	26	23	24	23	19	22	25
Akirin1	ENSMUSG00000023075	protein_coding	1	1	0.09	0.09	0.997607	0.1	0.901748	0	49	0.11	0.09	0.999965	0.1	0.978318	0	48.2	0.17	0.09	0.313572	0.17	0.342462	0	50.5	63	38	44	37	67	39	51	39	63	42	46	42	62	43	48	49	55	41	45	42	69	45	48	46
Akirin2	ENSMUSG00000028291	protein_coding	1	1	-0.05	0.08	0.997607	-0.04	0.968278	0	88.2	0.03	0.08	0.999965	0.03	0.997226	0	89.8	-0.02	0.08	0.956166	-0.02	0.950158	0	88.2	91	82	94	86	93	77	87	86	92	81	96	90	92	79	89	88	92	72	91	88	109	85	88	86
Akna	ENSMUSG00000039158	protein_coding	1	1	-0.06	0.15	0.997607	-0.05	0.978999	0	15	-0.06	0.15	0.999965	-0.07	0.996471	0	15	-0.11	0.15	0.804649	-0.11	0.771985	0	15	12	16	13	19	12	16	12	19	13	15	11	18	15	14	11	15	17	16	11	25	11	21	12	16
Aknad1	ENSMUSG00000049565	protein_coding	0	1	NA	NA	NA	NA	NA	NA	NA	NA	NA	NA	NA	NA	NA	NA	NA	NA	NA	NA	NA	NA	NA	NA	NA	NA	NA	NA	NA	NA	NA	NA	NA	NA	NA	NA	NA	NA	NA	NA	NA	NA	NA	NA	NA	NA	NA
Akr1a1	ENSMUSG00000028692	protein_coding	1	1	-0.05	0.09	0.997607	-0.04	0.971901	0	466.5	0.1	0.09	0.999965	0.1	0.986116	0	500.8	0.11	0.09	0.657808	0.11	0.660229	0	500.2	521	454	479	412	529	376	474	436	541	416	548	498	475	497	519	510	549	604	548	519	524	456	488	573
Akr1b10	ENSMUSG00000061758	protein_coding	1	1	0.15	0.1	0.951615	0.16	0.809224	0	17.2	0.07	0.1	0.999965	0.06	0.993198	0	16	0.23	0.1	0.196726	0.23	0.230033	0	18	24	15	13	10	26	16	17	10	22	17	14	11	24	19	17	12	23	17	14	10	25	16	16	11
Akr1b3	ENSMUSG00000001642	protein_coding	1	1	0.01	0.12	0.997607	0.01	0.993373	0	81	0.24	0.12	0.751978	0.24	0.735234	0	93.5	0.2	0.12	0.412126	0.2	0.395591	0	90.5	100	72	85	64	102	58	89	75	106	79	102	87	98	83	94	87	116	95	89	77	111	80	89	103
Akr1b8	ENSMUSG00000029762	protein_coding	1	1	-0.12	0.11	0.997607	-0.11	0.903101	0	69.2	0.09	0.11	0.999965	0.08	0.986504	0	73	0.01	0.11	0.990828	0.01	0.988357	0	69.2	81	68	66	62	73	56	64	61	82	69	71	70	73	72	64	67	81	77	61	68	71	58	56	75
Akr1c12	ENSMUSG00000021211	protein_coding	1	1	-0.42	0.29	0.961094	-0.42	0.769709	0	1.8	-0.19	0.29	0.999965	-0.12	0.996045	0	1.8	-0.63	0.3	0.246262	-0.52	0.304441	0	1.8	3	1	2	1	2	1	2	0	2	0	2	0	2	0	2	0	1	1	2	1	2	1	2	1
Akr1c13	ENSMUSG00000021213	protein_coding	1	1	0.08	0.15	0.997607	0.09	0.960401	0	5.2	0.13	0.16	0.999965	0.12	0.986609	0	5.5	0.01	0.16	0.989325	0.01	0.990441	0	5	8	4	5	3	7	3	7	4	8	4	5	5	6	4	6	4	6	4	5	4	7	3	6	5
Akr1c14	ENSMUSG00000033715	protein_coding	1	1	-0.12	0.23	0.997607	-0.12	0.970204	0	37	-0.44	0.23	0.87336	-0.45	0.821607	0	37	-0.65	0.23	0.0700141	-0.65	0.117388	0	37	44	41	23	40	37	34	25	40	36	32	18	22	23	27	22	23	13	30	15	21	21	32	23	24
Akr1c18	ENSMUSG00000021214	protein_coding	1	1	-1.08	0.45	0.524457	-1.02	0.266189	0	1.5	0	0.44	0.999965	-0.02	0.998424	0	1.5	-1.31	0.46	0.0700141	-1.25	0.0370469	0	1.5	2	2	0	2	1	1	0	1	1	2	0	1	0	1	0	1	1	1	0	1	0	1	0	1
Akr1c19	ENSMUSG00000071551	protein_coding	1	0	-0.06	0.67	0.997607	-0.04	0.995498	0	0.2	0.42	0.66	NA	0.36	0.989802	0	0.2	-1.45	0.79	NA	-1.82	0.140798	0	0.2	0	1	0	0	0	0	0	0	0	1	0	0	0	0	0	0	0	1	0	0	0	0	0	0
Akr1e1	ENSMUSG00000045410	protein_coding	1	1	-0.1	0.09	0.997607	-0.1	0.913683	0	26	0.02	0.09	0.999965	0.01	0.997226	0	26.5	-0.13	0.09	0.484289	-0.13	0.508769	0	26	26	28	26	24	24	23	25	24	25	28	26	27	19	26	25	24	21	28	24	23	21	22	23	27
Akr7a5	ENSMUSG00000028743	protein_coding	1	1	-0.08	0.13	0.997607	-0.08	0.959408	0	53.2	0.01	0.13	0.999965	0.01	0.998432	0	53.5	-0.06	0.13	0.909014	-0.06	0.887918	0	53.2	59	59	45	50	63	46	37	59	60	50	48	56	53	59	38	56	64	67	39	61	56	52	34	71
Akt1	ENSMUSG00000001729	protein_coding	1	1	0.03	0.07	0.997607	0.03	0.974518	0	284.8	0.03	0.07	0.999965	0.03	0.997226	0	281.2	0.06	0.07	0.768685	0.06	0.798914	0	288	276	261	240	332	283	275	230	351	279	255	261	330	282	284	250	336	296	294	244	367	298	305	244	348
Akt1s1	ENSMUSG00000011096	protein_coding	1	1	-0.1	0.11	0.997607	-0.1	0.923247	0	143.5	0.06	0.11	0.999965	0.05	0.996471	0	148	0.02	0.11	0.966451	0.02	0.960363	0	144.8	153	140	169	112	157	120	136	123	152	128	178	134	150	145	160	124	175	145	155	134	159	140	140	137
Akt2	ENSMUSG00000004056	protein_coding	1	1	-0.19	0.1	0.806955	-0.18	0.733191	0	293.2	-0.08	0.1	0.999965	-0.09	0.986116	0	293.2	-0.2	0.1	0.312444	-0.2	0.330212	0	293.2	232	289	276	376	199	267	224	346	207	249	301	341	199	262	249	308	268	268	273	403	205	282	232	359
Akt2-ps	ENSMUSG00000084347	processed_pseudogene	1	1	-0.19	0.16	0.997607	-0.19	0.891251	0	6	-0.18	0.16	0.999965	-0.19	0.967817	0	6	-0.15	0.16	0.741276	-0.16	0.6982	0	6	4	6	5	9	3	6	6	6	4	5	5	6	5	5	5	6	5	5	6	9	5	5	5	6
Akt3	ENSMUSG00000019699	protein_coding	1	1	-0.14	0.1	0.980292	-0.13	0.879176	0	43.5	-0.08	0.1	0.999965	-0.09	0.986116	0	43.5	-0.09	0.1	0.762368	-0.09	0.743025	0	43.5	42	39	43	50	33	41	41	43	41	36	41	45	38	36	43	46	44	31	46	45	40	41	49	37
Aktip	ENSMUSG00000031667	protein_coding	1	1	-0.03	0.07	0.997607	-0.02	0.982085	0	65	0.01	0.07	0.999965	0.01	0.997226	0	65.5	-0.01	0.07	0.968665	-0.01	0.96917	0	65	72	59	67	62	70	55	71	60	69	60	71	62	62	63	68	63	70	58	71	62	76	53	70	72
Alad	ENSMUSG00000028393	protein_coding	1	1	0.04	0.12	0.997607	0.05	0.975853	0	27	0.06	0.12	0.999965	0.05	0.996471	0	27.5	0.08	0.12	0.852379	0.08	0.827134	0	27.8	21	24	36	24	27	22	35	24	25	21	39	25	21	27	37	26	24	31	34	26	26	26	34	33
Alas1	ENSMUSG00000032786	protein_coding	1	1	0.21	0.11	0.807434	0.21	0.671504	0	60.5	0.14	0.11	0.999965	0.13	0.969503	0	57	0.33	0.11	0.051985	0.33	0.0744625	0	65.2	49	54	59	46	62	50	76	54	53	51	69	55	68	67	70	56	62	49	55	53	63	50	56	49
Alcam	ENSMUSG00000022636	protein_coding	1	1	0.38	0.2	0.777777	0.37	0.689266	0	13.5	0.18	0.2	0.999965	0.15	0.988994	0	11.2	0.56	0.2	0.072187	0.53	0.118352	0	14	6	18	4	16	11	21	6	16	10	16	5	14	13	19	8	16	6	20	6	16	11	25	7	12
Aldh16a1	ENSMUSG00000007833	protein_coding	1	1	0.1	0.1	0.997607	0.11	0.901748	0	31.2	-0.12	0.1	0.999965	-0.13	0.958438	0	29.2	0.12	0.1	0.632674	0.12	0.615348	0	31.5	28	34	26	29	32	31	26	36	25	26	25	30	29	35	30	32	31	39	26	32	33	35	24	37
Aldh18a1	ENSMUSG00000025007	protein_coding	1	1	-0.04	0.12	0.997607	-0.04	0.983664	0	42.8	-0.03	0.12	0.999965	-0.04	0.997226	0	42.8	-0.04	0.12	0.939243	-0.04	0.925157	0	42.8	38	45	38	50	39	44	39	43	36	40	42	47	45	42	38	39	46	36	44	58	54	40	41	44
Aldh1a1	ENSMUSG00000053279	protein_coding	1	1	0.56	0.16	0.0749689	0.57	0.131353	0	466.5	0.56	0.16	0.0771586	0.55	0.191658	0	409.2	1.12	0.16	3.05819e-09	1.12	9.76505e-05	1	603.5	244	193	647	128	353	253	1067	193	310	251	763	313	403	456	1116	439	273	239	794	206	388	308	906	323
Aldh1a2	ENSMUSG00000013584	protein_coding	1	1	-0.54	0.18	0.197104	-0.53	0.244059	0	81.5	0.02	0.17	0.999965	0.01	0.997344	0	81.5	-0.8	0.18	0.000531994	-0.8	0.00550989	1	81.5	107	83	39	97	54	62	31	75	97	106	44	77	50	37	31	63	102	87	41	98	46	60	27	67
Aldh1a3	ENSMUSG00000015134	protein_coding	1	1	-1.29	0.2	1.75236e-07	-1.29	0.00110859	1	40.8	-0.28	0.19	0.999965	-0.29	0.928743	0	40.8	-1.46	0.2	4.0341e-10	-1.48	7.44125e-05	1	40.8	73	44	15	31	19	23	6	16	65	36	12	26	19	15	7	13	116	58	23	50	32	38	10	21
Aldh1a7	ENSMUSG00000024747	protein_coding	1	1	0.44	0.24	0.811092	0.48	0.614624	0	9.2	0.62	0.24	0.441438	0.61	0.477602	0	9	0.89	0.24	0.00714167	0.9	0.0149474	1	11.5	2	6	14	3	2	6	25	4	2	8	20	6	3	10	27	6	1	7	27	5	4	7	25	5
Aldh1b1	ENSMUSG00000035561	protein_coding	1	1	-0.41	0.2	0.664776	-0.41	0.560545	0	2.8	0.3	0.19	0.978089	0.29	0.884619	0	3.8	-0.14	0.19	0.815618	-0.16	0.755129	0	2.8	4	2	3	2	3	2	2	2	5	3	4	3	3	2	3	2	4	4	3	2	3	2	2	2
Aldh1l1	ENSMUSG00000030088	protein_coding	1	1	-0.19	0.18	0.997607	-0.19	0.901748	0	20.5	-0.01	0.18	0.999965	-0.02	0.997226	0	20.5	-0.15	0.18	0.768072	-0.16	0.718843	0	20.5	33	22	13	14	28	14	14	15	30	20	12	18	26	18	12	16	23	16	7	15	24	9	7	10
Aldh1l2	ENSMUSG00000020256	protein_coding	1	1	0.11	0.37	0.997607	0.12	0.980538	0	9.8	-0.59	0.37	0.978089	-0.6	0.881251	0	9	0.33	0.37	0.749118	0.34	0.692126	0	11	6	9	7	14	7	14	9	9	5	7	5	6	13	16	10	5	5	5	9	12	10	8	10	6
Aldh2	ENSMUSG00000029455	protein_coding	1	1	-0.08	0.11	0.997607	-0.07	0.95746	0	609	-0.08	0.11	0.999965	-0.09	0.986409	0	609	-0.07	0.11	0.860105	-0.07	0.841511	0	609	519	583	721	613	450	575	640	656	437	498	783	594	464	577	712	572	617	573	669	717	519	560	593	647
Aldh3a1	ENSMUSG00000019102	protein_coding	1	1	-0.48	0.25	0.799465	-0.46	0.701494	0	18.8	0.06	0.25	0.999965	0.05	0.997226	0	20	-1.09	0.26	0.0014629	-1.1	0.00990111	1	18.8	12	36	6	21	9	28	3	16	13	44	8	15	7	19	4	6	10	30	4	9	6	21	3	7
Aldh3a2	ENSMUSG00000010025	protein_coding	1	1	-0.03	0.07	0.997607	-0.03	0.980704	0	90.8	-0.04	0.07	0.999965	-0.05	0.995306	0	90.8	-0.02	0.07	0.932342	-0.03	0.925477	0	90.8	95	85	93	90	95	79	96	87	92	85	92	82	99	80	99	81	82	80	91	90	88	80	93	77
Aldh3b1	ENSMUSG00000024885	protein_coding	1	1	0.05	0.12	0.997607	0.06	0.968278	0	34	0.07	0.12	0.999965	0.06	0.996006	0	34	0.1	0.12	0.771737	0.1	0.748437	0	34.8	41	32	32	27	37	28	36	35	39	32	34	31	34	35	36	34	47	40	33	37	47	34	36	47
Aldh4a1	ENSMUSG00000028737	protein_coding	1	1	-0.22	0.11	0.673929	-0.22	0.638821	0	29.2	0.02	0.11	0.999965	0.01	0.997226	0	29.5	-0.29	0.11	0.0907055	-0.29	0.124213	0	29.2	40	30	25	22	38	24	20	19	39	30	26	23	35	25	21	16	44	35	28	26	41	25	22	20
Aldh5a1	ENSMUSG00000035936	protein_coding	1	1	-0.08	0.12	0.997607	-0.08	0.96148	0	9.5	-0.22	0.13	0.957291	-0.22	0.858667	0	9.5	-0.09	0.13	0.811972	-0.09	0.791662	0	9.5	8	9	12	9	8	9	11	8	6	7	12	7	7	9	11	8	7	6	9	10	6	8	8	7
Aldh6a1	ENSMUSG00000021238	protein_coding	1	1	-0.43	0.13	0.119914	-0.42	0.184145	0	76	-0.14	0.13	0.999965	-0.15	0.971885	0	76	-0.6	0.13	0.000371277	-0.6	0.00433317	1	76	79	74	70	81	47	66	59	58	67	70	69	70	43	50	52	59	52	72	78	76	36	64	58	52
Aldh7a1	ENSMUSG00000053644	protein_coding	1	1	-0.04	0.06	0.997607	-0.03	0.974518	0	123.5	0.01	0.06	0.999965	0	0.998424	0	124	0.01	0.06	0.97437	0.01	0.974131	0	124.5	121	124	127	122	120	112	123	127	108	121	137	130	105	131	134	128	114	141	132	136	116	119	120	133
Aldh9a1	ENSMUSG00000026687	protein_coding	1	1	0.16	0.1	0.923279	0.17	0.779538	0	87.8	-0.16	0.1	0.97591	-0.17	0.877333	0	79	0.12	0.1	0.625379	0.12	0.606846	0	84.5	57	66	97	96	67	82	108	94	48	57	99	79	72	78	110	78	56	71	101	106	60	82	102	85
Aldoa	ENSMUSG00000030695	protein_coding	1	1	-0.04	0.11	0.997607	-0.03	0.985225	0	854.5	-0.02	0.11	0.999965	-0.02	0.997226	0	858.2	0.07	0.11	0.866903	0.07	0.851072	0	885	809	649	1240	720	928	547	1241	685	769	575	1377	712	870	791	1215	664	1012	752	1382	771	1046	654	1172	791
Aldoa	ENSMUSG00000114515	protein_coding	1	1	-0.44	0.38	0.997607	-0.45	0.832996	0	0.8	-0.37	0.38	0.999965	-0.39	0.958438	0	0.8	-0.64	0.39	0.445441	-0.64	0.319027	0	0.8	0	1	1	1	0	0	0	1	0	0	0	1	0	0	0	1	0	0	0	0	1	1	0	1
Aldoc	ENSMUSG00000017390	protein_coding	1	1	0	0.35	0.999509	0.01	0.997242	0	1	0.08	0.36	0.999965	0.08	0.997226	0	1	0.1	0.36	0.951507	0.12	0.909849	0	1.2	1	1	1	1	1	1	1	1	1	1	1	1	1	2	1	1	1	0	0	1	1	1	0	0
Alg1	ENSMUSG00000039427	protein_coding	1	1	0.08	0.1	0.997607	0.09	0.929159	0	37	0.1	0.1	0.999965	0.09	0.986116	0	36.8	0.24	0.1	0.151475	0.24	0.178974	0	40.8	38	32	38	30	45	30	42	31	40	32	42	33	46	39	41	37	45	37	39	35	53	35	39	38
Alg10b	ENSMUSG00000075470	protein_coding	1	1	0.14	0.2	0.997607	0.15	0.947987	0	67.5	-0.01	0.2	0.999965	-0.02	0.997226	0	60.8	0.06	0.2	0.94877	0.06	0.939644	0	63.5	72	58	50	63	82	66	65	57	77	67	47	50	77	60	60	57	40	62	53	54	68	59	72	47
Alg11	ENSMUSG00000063362	protein_coding	1	1	-0.06	0.1	0.997607	-0.06	0.967543	0	34.8	-0.09	0.1	0.999965	-0.09	0.986116	0	34.8	-0.12	0.1	0.658053	-0.12	0.637097	0	34.8	37	29	34	39	31	32	37	33	33	29	36	31	36	24	35	32	29	29	38	36	30	31	36	30
Alg12	ENSMUSG00000035845	protein_coding	1	1	-0.01	0.12	0.997607	-0.01	0.997242	0	15.8	0.08	0.12	0.999965	0.07	0.993198	0	17	-0.06	0.12	0.905933	-0.06	0.886203	0	15.8	15	16	16	16	13	17	18	15	14	18	20	16	15	15	15	17	22	16	19	19	18	16	18	18
Alg13	ENSMUSG00000041718	protein_coding	1	1	0.26	0.14	0.811092	0.27	0.669911	0	4.2	0.04	0.15	0.999965	0.03	0.997226	0	4	-0.19	0.15	0.602683	-0.19	0.560856	0	3.8	4	3	4	4	4	5	4	4	4	4	4	4	4	3	3	3	4	4	3	3	4	3	3	4
Alg14	ENSMUSG00000039887	protein_coding	1	1	0.11	0.09	0.997607	0.11	0.897052	0	25.8	0.08	0.09	0.999965	0.07	0.988994	0	24.8	0.2	0.09	0.241042	0.2	0.2779	0	27.2	26	23	23	23	28	25	24	26	25	24	24	26	27	27	28	27	28	25	25	19	28	23	27	29
Alg2	ENSMUSG00000039740	protein_coding	1	1	-0.04	0.08	0.997607	-0.04	0.974658	0	51.2	-0.02	0.08	0.999965	-0.02	0.997226	0	51.2	-0.13	0.08	0.495382	-0.13	0.5141	0	51.2	53	45	51	56	50	47	54	48	51	47	56	47	52	38	52	47	50	44	53	55	58	47	57	43
Alg3	ENSMUSG00000033809	protein_coding	1	1	0.14	0.15	0.997607	0.14	0.92309	0	12.8	0.26	0.15	0.957291	0.25	0.878502	0	13.8	0.34	0.15	0.206514	0.33	0.223959	0	14.8	16	8	13	10	16	10	14	11	15	11	15	14	18	13	12	16	24	12	14	13	22	13	13	17
Alg5	ENSMUSG00000036632	protein_coding	1	1	0	0.11	0.99823	0.01	0.993373	0	42.5	0.08	0.11	0.999965	0.08	0.990453	0	44.8	0.09	0.11	0.773565	0.09	0.752301	0	44.5	53	40	38	37	57	31	44	38	58	39	40	42	50	45	43	40	56	46	41	44	55	42	41	49
Alg6	ENSMUSG00000073792	protein_coding	1	1	0.01	0.19	0.99823	0.01	0.996294	0	6.2	-0.1	0.19	0.999965	-0.11	0.994406	0	6.2	-0.16	0.19	0.784071	-0.16	0.748681	0	6.2	6	7	5	7	7	6	6	6	6	7	4	5	6	5	5	7	4	6	5	6	4	6	6	6
Alg8	ENSMUSG00000035704	protein_coding	1	1	0.08	0.1	0.997607	0.09	0.937755	0	10	0.01	0.11	0.999965	0.01	0.998517	0	9.5	-0.1	0.11	0.731305	-0.1	0.713045	0	9.5	11	8	10	9	12	8	10	10	11	8	10	9	11	9	8	8	13	11	11	10	13	10	9	11
Alg9	ENSMUSG00000032059	protein_coding	1	1	-0.02	0.08	0.997607	-0.02	0.988532	0	21.8	0.06	0.08	0.999965	0.06	0.991058	0	22.8	0.09	0.08	0.678671	0.09	0.679337	0	23	22	20	20	25	20	21	22	23	20	21	24	26	22	22	20	28	24	22	23	26	23	21	20	23
Alkal1	ENSMUSG00000087247	protein_coding	1	1	-0.54	0.45	0.997607	-0.58	0.769709	0	1.5	1.12	0.42	0.393208	0.82	0.478846	0	2.2	1.28	0.42	0.0446538	0.63	0.310118	0	2	2	0	4	0	1	0	3	0	3	0	5	1	1	1	5	1	2	0	6	0	2	0	5	0
Alkbh1	ENSMUSG00000079036	protein_coding	1	1	-0.08	0.12	0.997607	-0.08	0.955127	0	10.8	-0.1	0.12	0.999965	-0.11	0.986116	0	10.8	-0.26	0.12	0.228179	-0.26	0.251716	0	10.8	13	10	10	10	12	11	8	10	12	9	9	10	11	9	7	10	11	12	10	9	10	12	9	10
Alkbh2	ENSMUSG00000044339	protein_coding	1	1	-0.34	0.2	0.857991	-0.34	0.717644	0	5.2	-0.16	0.2	0.999965	-0.17	0.986116	0	5.2	-0.06	0.19	0.942845	-0.08	0.901343	0	5.2	5	6	6	4	4	4	4	3	4	4	6	4	5	4	5	5	5	6	4	4	5	5	5	4
Alkbh3	ENSMUSG00000040174	protein_coding	1	1	-0.04	0.1	0.997607	-0.04	0.977494	0	17.5	0.08	0.1	0.999965	0.07	0.990672	0	18.5	0.01	0.1	0.978322	0.01	0.974096	0	17.8	20	18	17	15	20	16	16	17	20	18	17	19	20	18	14	19	20	24	19	17	20	20	16	21
Alkbh3os1	ENSMUSG00000027196	lncRNA	1	1	-0.43	0.4	0.997607	-0.36	0.901748	0	0.5	-0.72	0.42	0.949359	-0.67	0.826618	0	0.5	-0.36	0.4	0.756222	-0.32	0.713186	0	0.5	1	0	0	1	0	0	1	0	0	0	0	0	0	0	0	0	0	0	1	0	0	1	0	1
Alkbh4	ENSMUSG00000039754	protein_coding	1	1	0.04	0.12	0.997607	0.04	0.977028	0	9	0.15	0.12	0.999965	0.14	0.967817	0	9.5	-0.04	0.12	0.925127	-0.04	0.910416	0	9	8	9	11	8	10	9	8	9	10	9	11	8	9	8	9	9	10	12	10	10	9	10	8	9
Alkbh5	ENSMUSG00000042650	protein_coding	1	1	0.02	0.12	0.997607	0.02	0.991178	0	84.8	-0.05	0.12	0.999965	-0.06	0.996045	0	83.5	-0.07	0.12	0.886481	-0.07	0.86245	0	83.5	74	75	86	99	78	83	92	86	72	86	86	75	86	64	91	78	67	60	90	94	82	73	100	73
Alkbh6	ENSMUSG00000042831	protein_coding	1	1	-0.04	0.15	0.997607	-0.03	0.990363	0	9.8	0.24	0.15	0.974174	0.23	0.894732	0	11.5	0.03	0.15	0.960526	0.03	0.953637	0	9.8	10	9	12	8	10	7	12	9	12	10	14	10	8	10	13	8	13	13	13	11	11	11	10	11
Alkbh7	ENSMUSG00000002661	protein_coding	1	1	-0.15	0.15	0.997607	-0.14	0.918574	0	15.8	0.04	0.15	0.999965	0.03	0.997226	0	16.2	-0.02	0.15	0.971843	-0.02	0.966646	0	15.8	14	14	23	12	15	10	21	12	14	14	24	13	11	14	24	14	14	17	23	17	14	13	20	17
Alkbh8	ENSMUSG00000025899	protein_coding	1	1	0.13	0.17	0.997607	0.13	0.939351	0	11.2	-0.07	0.17	0.999965	-0.08	0.996471	0	10.2	-0.06	0.17	0.925252	-0.06	0.913404	0	10.2	10	10	9	12	10	13	12	10	12	11	7	9	10	11	9	9	7	10	9	7	10	10	10	8
Alms1	ENSMUSG00000063810	protein_coding	1	1	-0.06	0.15	0.997607	-0.06	0.977028	0	13.8	-0.34	0.16	0.681311	-0.35	0.632648	0	13.8	-0.6	0.16	0.00526087	-0.6	0.0183101	1	13.8	11	15	15	14	10	16	15	13	10	12	13	9	9	9	13	6	8	9	9	9	6	9	10	6
Alms1-ps1	ENSMUSG00000090256	unprocessed_pseudogene	1	1	-0.09	0.28	0.997607	-0.08	0.982517	0	1.8	-0.23	0.28	0.999965	-0.23	0.986116	0	1.8	-0.68	0.29	0.176538	-0.61	0.213202	0	1.8	2	1	2	2	1	1	2	2	2	1	2	2	1	1	2	1	2	1	2	1	1	2	1	2
Alms1-ps2	ENSMUSG00000090098	transcribed_unprocessed_pseudogene	1	1	0.24	0.39	0.997607	0.25	0.941369	0	1	-0.26	0.41	0.999965	-0.26	0.990465	0	0.2	0.09	0.4	0.961968	0.1	0.933454	0	0.5	0	0	0	1	1	1	1	1	1	0	0	0	1	0	1	0	1	0	1	1	1	1	0	1
Alox12	ENSMUSG00000000320	protein_coding	1	1	0.24	0.38	0.997607	0.26	0.917026	0	0.5	-0.4	0.41	0.999965	-0.41	0.949459	0	0.2	-0.5	0.42	0.625544	-0.51	0.412194	0	0.2	0	1	0	0	1	1	0	0	0	0	0	0	0	0	0	0	0	0	0	0	0	0	0	0
Alox5	ENSMUSG00000025701	protein_coding	1	1	-0.45	0.64	0.997607	-0.61	0.901748	0	0	0.29	0.61	0.999965	0.27	0.995306	0	0.2	0.66	0.6	NA	0.34	0.800764	0	0	0	0	0	0	0	0	0	0	1	0	0	0	0	0	0	0	1	1	0	0	0	0	0	0
Alox5ap	ENSMUSG00000060063	protein_coding	1	1	0.29	0.39	0.997607	0.23	0.953778	0	0.8	0.84	0.38	0.692005	0.78	0.578272	0	0.8	0.03	0.41	0.98738	0.05	0.971383	0	0.8	1	1	0	0	1	1	0	1	1	1	0	1	1	1	0	1	1	1	0	1	1	1	0	0
Aloxe3	ENSMUSG00000020892	protein_coding	1	1	-0.77	0.33	0.546796	-0.7	0.407762	0	1	-0.13	0.31	0.999965	-0.11	0.997226	0	1	-0.69	0.33	0.248663	-0.64	0.224594	0	1	1	1	1	1	0	1	1	0	1	1	1	1	0	1	1	0	0	1	1	1	0	1	1	0
Alpk1	ENSMUSG00000028028	protein_coding	1	1	0.21	0.23	0.997607	0.21	0.926302	0	15.8	0.19	0.23	0.999965	0.19	0.986116	0	16	0.04	0.23	0.970416	0.04	0.96918	0	14.2	13	15	11	16	13	16	16	18	13	26	10	15	17	13	10	17	15	12	10	12	15	15	13	13
Alpl	ENSMUSG00000028766	protein_coding	1	1	0.11	0.6	0.997607	-0.01	0.998413	0	0.5	1.11	0.58	0.874127	1.04	0.621998	0	1	0.24	0.6	0.917729	0.15	0.935833	0	0.8	0	1	0	1	1	0	0	1	0	2	0	2	1	1	0	1	0	0	0	0	1	0	0	0
Als2	ENSMUSG00000026024	protein_coding	1	1	0.11	0.11	0.997607	0.11	0.912306	0	14	0.12	0.11	0.999965	0.11	0.986116	0	14.2	0.33	0.11	0.0409025	0.33	0.0801956	0	16.5	11	15	15	12	12	16	15	13	12	16	15	14	14	18	17	17	13	14	17	14	14	15	18	10
Als2cl	ENSMUSG00000044037	protein_coding	1	1	-0.18	0.2	0.997607	-0.18	0.924485	0	6.2	0.02	0.2	0.999965	0.01	0.997822	0	6.2	-0.37	0.2	0.338395	-0.37	0.334689	0	6.2	7	7	5	6	4	6	5	6	6	8	6	5	5	6	3	5	12	5	6	9	6	7	5	5
Alyref	ENSMUSG00000025134	protein_coding	1	1	0.06	0.13	0.997607	0.06	0.970747	0	30.2	0.11	0.13	0.999965	0.1	0.986116	0	30.8	0.15	0.13	0.665167	0.14	0.635989	0	31.8	35	28	25	27	40	23	30	28	37	26	27	33	36	27	30	34	33	35	35	34	45	31	33	38
Alyref2	ENSMUSG00000060244	protein_coding	1	1	-0.09	0.41	0.997607	-0.07	0.991787	0	0.5	-0.08	0.42	0.999965	0	0.999832	0	0.5	0.04	0.42	0.986183	0.04	0.980672	0	0.5	1	1	0	0	1	1	0	0	0	1	1	0	1	1	0	0	0	1	0	0	0	1	1	0
Amacr	ENSMUSG00000022244	protein_coding	1	1	0.02	0.11	0.997607	0.03	0.986831	0	13.2	0	0.11	0.999965	0	0.999573	0	13	0	0.11	0.993351	0	0.992388	0	13	14	12	14	12	15	11	13	14	12	13	15	12	13	12	13	12	15	13	12	13	14	10	13	13
Ambra1	ENSMUSG00000040506	protein_coding	1	1	0.05	0.08	0.997607	0.06	0.951112	0	41.2	0.04	0.08	0.999965	0.03	0.997226	0	40.5	0.07	0.08	0.758543	0.07	0.760092	0	41	32	39	40	47	30	45	42	48	32	45	42	43	37	39	44	44	37	39	41	49	36	42	43	47
Amd1	ENSMUSG00000075232	protein_coding	1	1	0.08	0.12	0.997607	0.09	0.940273	0	36.5	0.18	0.12	0.999965	0.17	0.933074	0	38.5	0.29	0.12	0.148443	0.29	0.167186	0	41.2	37	29	35	34	35	28	47	36	39	31	40	44	32	38	48	47	37	35	47	35	42	31	48	42
Amd2	ENSMUSG00000063953	protein_coding	1	1	0.14	0.17	0.997607	0.14	0.929159	0	7.8	0.14	0.17	0.999965	0.13	0.986116	0	8	0.37	0.17	0.206988	0.37	0.222145	0	9.2	7	6	7	9	7	7	9	8	7	6	8	11	6	9	10	12	8	7	11	7	10	7	10	11
Amdhd2	ENSMUSG00000036820	protein_coding	1	1	-0.08	0.13	0.997607	-0.07	0.964537	0	60	0.19	0.13	0.999965	0.19	0.93212	0	67.8	0.18	0.13	0.533498	0.18	0.500313	0	67	52	57	87	44	55	48	72	49	57	56	95	63	52	70	87	59	61	63	89	51	57	47	81	63
Amd-ps3	ENSMUSG00000060096	processed_pseudogene	1	1	0.44	0.23	0.772767	0.46	0.563275	0	2.2	0.27	0.23	0.999965	0.27	0.95981	0	2	0.39	0.23	0.41153	0.39	0.35634	0	2	2	1	1	1	2	2	3	2	2	2	2	2	2	2	2	2	1	2	2	1	2	2	2	2
Amd-ps4	ENSMUSG00000019836	processed_pseudogene	1	1	0.4	0.32	0.997607	0.42	0.838841	0	1.2	0.42	0.32	0.999965	0.4	0.958438	0	1	0.34	0.33	0.691134	0.35	0.626619	0	1	1	0	1	1	1	1	2	1	1	1	1	1	1	1	1	1	1	1	1	1	1	1	1	1
Amer1	ENSMUSG00000050332	protein_coding	1	1	0.01	0.15	0.997607	0.02	0.992727	0	17.5	-0.28	0.15	0.877414	-0.29	0.7935	0	16.8	-0.09	0.15	0.873602	-0.09	0.845186	0	16.8	12	17	16	22	10	24	16	20	9	18	12	16	13	17	15	18	11	14	14	22	10	20	15	15
Amfr	ENSMUSG00000031751	protein_coding	1	1	0.12	0.1	0.996013	0.13	0.877568	0	232.8	0.09	0.1	0.999965	0.08	0.986116	0	225.5	0.21	0.1	0.210505	0.21	0.256545	0	246.8	247	190	208	207	265	200	244	222	261	208	225	208	276	214	261	236	207	184	225	232	281	210	260	208
Amh	ENSMUSG00000035262	protein_coding	1	1	-0.23	0.38	0.997607	-0.21	0.95746	0	0.5	-0.19	0.38	0.999965	-0.17	0.996471	0	0.5	0.22	0.37	0.871395	0.22	0.817752	0	1	0	1	1	0	1	0	0	0	0	1	0	1	1	1	1	1	1	1	0	1	1	1	0	1
Amhr2	ENSMUSG00000023047	protein_coding	1	1	1.11	0.6	0.811092	1.11	0.568519	0	0	0.4	0.64	0.999965	0.46	0.986116	0	0	0.86	0.62	NA	0.92	0.401162	0	0.2	0	0	0	0	0	0	0	0	0	0	0	0	0	1	0	0	0	0	0	0	0	0	0	0
Amigo1	ENSMUSG00000050947	protein_coding	1	1	0.14	0.12	0.997607	0.15	0.876742	0	26.8	0.03	0.12	0.999965	0.03	0.997226	0	24.8	0.03	0.12	0.955472	0.03	0.94473	0	24.8	20	24	26	27	19	29	28	31	20	25	27	27	19	23	27	30	22	19	25	38	21	25	28	31
Amigo2	ENSMUSG00000048218	protein_coding	1	1	-0.14	0.3	0.997607	-0.08	0.984537	0	1	0.02	0.3	0.999965	0.02	0.998424	0	1.5	0.05	0.31	0.970083	0.06	0.951264	0	1	1	1	0	1	2	1	0	1	2	2	1	1	2	1	0	1	1	2	0	1	1	2	1	0
Amigo3	ENSMUSG00000032593	protein_coding	1	1	-0.24	0.15	0.911991	-0.24	0.775285	0	4.5	-0.27	0.15	0.935257	-0.27	0.824847	0	4.5	-0.16	0.15	0.697764	-0.16	0.660229	0	4.5	4	5	3	6	4	4	3	5	4	3	3	4	4	4	3	4	5	5	3	4	4	5	3	4
Ammecr1	ENSMUSG00000042225	protein_coding	1	1	0.15	0.2	0.997607	0.16	0.937755	0	8.8	-0.14	0.2	0.999965	-0.14	0.990465	0	7.8	-0.02	0.2	0.981162	-0.03	0.974096	0	7.8	10	8	5	8	12	9	6	8	10	8	5	6	11	5	7	8	7	7	4	7	9	7	6	5
Ammecr1l	ENSMUSG00000041915	protein_coding	1	1	0.13	0.2	0.997607	0.14	0.94548	0	15.8	-0.03	0.2	0.999965	-0.04	0.997226	0	14.2	0.21	0.2	0.678228	0.21	0.646865	0	15.8	10	15	14	18	9	19	18	17	10	17	12	15	14	14	17	18	11	9	14	17	15	16	16	12
Amn	ENSMUSG00000021278	protein_coding	1	1	-0.4	0.49	0.997607	-0.39	0.926298	0	0.5	0.37	0.48	0.999965	0.3	0.987977	0	0.8	0.29	0.48	0.868334	0.24	0.844764	0	0.8	0	1	1	0	1	0	0	0	1	1	1	0	1	1	1	0	1	1	0	0	1	0	0	1
Amn1	ENSMUSG00000068250	protein_coding	1	1	0.09	0.11	0.997607	0.09	0.937755	0	10.2	-0.06	0.11	0.999965	-0.06	0.995306	0	9.5	0.04	0.11	0.925408	0.04	0.91679	0	10	9	10	10	9	10	11	11	9	10	10	9	8	11	11	9	9	9	9	9	6	10	9	12	7
Amot	ENSMUSG00000041688	protein_coding	1	1	0.21	0.14	0.951615	0.21	0.806971	0	17.2	-0.16	0.14	0.999965	-0.17	0.967817	0	15.2	0.03	0.14	0.963516	0.03	0.957716	0	15.5	13	11	24	13	11	19	23	16	11	10	22	11	12	12	24	14	10	10	20	14	9	14	27	11
Amotl1	ENSMUSG00000013076	protein_coding	1	1	0.05	0.11	0.997607	0.06	0.968181	0	142.5	-0.09	0.11	0.999965	-0.1	0.986116	0	136.5	0.01	0.11	0.987297	0.01	0.985572	0	136.5	108	149	127	162	105	176	133	156	97	161	116	140	128	138	137	138	109	113	111	164	114	151	129	121
Amotl2	ENSMUSG00000032531	protein_coding	1	1	-0.2	0.15	0.9814	-0.19	0.87057	0	302.8	0.37	0.15	0.489081	0.36	0.548034	0	391.2	0.19	0.15	0.578969	0.19	0.551464	0	352	290	266	341	314	200	289	292	285	333	383	372	477	234	353	357	464	411	317	434	480	420	314	369	346
Ampd2	ENSMUSG00000027889	protein_coding	1	1	0.21	0.14	0.942804	0.21	0.782357	0	69	-0.05	0.14	0.999965	-0.05	0.997226	0	59.5	0.17	0.14	0.589071	0.17	0.552578	0	67.5	52	64	66	56	61	73	73	69	45	63	68	53	69	69	71	61	74	49	67	60	72	67	73	54
Ampd3	ENSMUSG00000005686	protein_coding	1	1	0.12	0.17	0.997607	0.12	0.942145	0	17.2	-0.06	0.17	0.999965	-0.07	0.997226	0	16	0.02	0.17	0.985647	0.02	0.978904	0	16.2	14	13	20	17	15	14	21	19	13	14	19	13	18	11	20	16	17	11	19	20	18	14	17	14
Amph	ENSMUSG00000021314	protein_coding	0	1	NA	NA	NA	NA	NA	NA	NA	NA	NA	NA	NA	NA	NA	NA	NA	NA	NA	NA	NA	NA	NA	NA	NA	NA	NA	NA	NA	NA	NA	NA	NA	NA	NA	NA	NA	NA	NA	NA	NA	NA	NA	NA	NA	NA	NA
Amt	ENSMUSG00000032607	protein_coding	1	1	-0.07	0.16	0.997607	-0.06	0.975853	0	8.8	-0.29	0.16	0.895372	-0.3	0.808624	0	8.8	-0.43	0.16	0.0881505	-0.43	0.114598	0	8.8	6	9	9	11	5	11	8	10	5	7	9	8	5	9	7	6	7	8	8	10	6	9	7	8
Amy1	ENSMUSG00000074264	protein_coding	1	1	-0.27	0.18	0.943499	-0.27	0.791947	0	14.5	-0.28	0.18	0.978089	-0.29	0.859371	0	14.5	-0.68	0.18	0.00525643	-0.69	0.0149474	1	14.5	7	16	20	15	7	14	13	13	7	12	13	14	6	10	8	10	8	17	16	9	5	14	14	15
Amz1	ENSMUSG00000050022	protein_coding	1	1	0.35	0.19	0.787916	0.36	0.56483	0	2.2	0.1	0.19	0.999965	0.1	0.99484	0	2	0.2	0.19	0.688363	0.2	0.616639	0	2	2	2	2	2	2	2	3	2	2	1	3	2	2	2	2	2	2	1	2	1	2	2	2	1
Amz2	ENSMUSG00000020610	protein_coding	1	1	-0.08	0.07	0.997607	-0.08	0.92117	0	46	-0.01	0.07	0.999965	-0.01	0.997226	0	46	-0.08	0.07	0.679213	-0.08	0.694114	0	46	42	49	45	48	41	43	42	49	42	44	46	50	36	49	45	45	39	42	43	46	36	38	40	46
Anapc1	ENSMUSG00000014355	protein_coding	1	1	0.13	0.1	0.990853	0.13	0.869272	0	116.8	-0.09	0.1	0.999965	-0.1	0.98556	0	106.2	0.05	0.1	0.881371	0.05	0.86613	0	110	96	97	117	115	98	117	132	120	90	100	110	97	110	101	123	106	93	83	112	107	101	100	128	89
Anapc10	ENSMUSG00000036977	protein_coding	1	1	-0.15	0.1	0.961094	-0.14	0.856843	0	12.5	-0.06	0.1	0.999965	-0.06	0.995306	0	12.5	-0.13	0.1	0.605444	-0.13	0.600235	0	12.5	14	12	12	12	12	9	13	11	12	11	12	13	12	11	12	11	13	14	13	10	12	11	13	14
Anapc11	ENSMUSG00000025135	protein_coding	1	1	-0.2	0.14	0.971821	-0.19	0.853084	0	108.8	0.09	0.14	0.999965	0.08	0.995306	0	115	-0.1	0.14	0.831836	-0.1	0.800764	0	108.8	122	105	100	108	115	82	82	104	125	93	117	125	94	113	91	107	126	160	112	132	111	112	90	158
Anapc13	ENSMUSG00000035048	protein_coding	1	1	-0.21	0.16	0.979633	-0.2	0.86436	0	33.2	-0.04	0.16	0.999965	-0.04	0.997226	0	33.2	-0.07	0.16	0.904473	-0.08	0.878756	0	33.2	41	28	34	30	36	22	29	28	38	24	33	33	29	31	31	35	42	44	36	36	37	30	33	51
Anapc15	ENSMUSG00000030649	protein_coding	1	1	-0.09	0.13	0.997607	-0.08	0.957016	0	6.5	0.1	0.13	0.999965	0.1	0.987619	0	6.8	0	0.13	0.999623	0	0.998387	0	6.5	7	6	7	6	6	5	7	6	7	6	7	7	6	6	7	6	8	6	8	5	6	6	7	6
Anapc15-ps	ENSMUSG00000074780	protein_coding	0	1	NA	NA	NA	NA	NA	NA	NA	NA	NA	NA	NA	NA	NA	NA	NA	NA	NA	NA	NA	NA	NA	NA	NA	NA	NA	NA	NA	NA	NA	NA	NA	NA	NA	NA	NA	NA	NA	NA	NA	NA	NA	NA	NA	NA	NA
Anapc16	ENSMUSG00000020107	protein_coding	1	1	-0.12	0.1	0.997607	-0.12	0.892376	0	55	-0.04	0.1	0.999965	-0.04	0.996471	0	55	-0.13	0.1	0.580089	-0.13	0.560105	0	55	69	52	51	48	66	45	45	48	66	45	54	49	59	48	50	44	66	59	44	53	62	45	44	56
Anapc2	ENSMUSG00000026965	protein_coding	1	1	0.01	0.08	0.997607	0.01	0.993373	0	179.5	0.09	0.08	0.999965	0.09	0.986116	0	189	0.16	0.08	0.313247	0.16	0.363202	0	198	172	178	194	167	173	170	189	186	162	173	214	207	176	203	208	205	197	190	216	215	206	184	206	218
Anapc4	ENSMUSG00000029176	protein_coding	1	1	-0.03	0.07	0.997607	-0.03	0.980704	0	81.5	0.02	0.07	0.999965	0.02	0.997226	0	82	0.04	0.07	0.873733	0.04	0.868779	0	84	87	88	81	70	82	81	83	73	86	82	79	81	77	90	85	84	85	93	86	72	77	81	82	84
Anapc5	ENSMUSG00000029472	protein_coding	1	1	0.03	0.07	0.997607	0.03	0.974518	0	334	0.08	0.07	0.999965	0.07	0.986116	0	343.2	0.09	0.07	0.573102	0.09	0.639083	0	348.2	306	342	305	350	315	348	303	370	325	348	316	384	317	392	304	380	386	423	313	380	314	415	296	385
Anapc7	ENSMUSG00000029466	protein_coding	1	1	-0.01	0.09	0.997607	0	0.997242	0	65.8	0.1	0.09	0.999965	0.09	0.984439	0	70.5	0.08	0.09	0.780924	0.08	0.761955	0	69.2	66	66	66	65	66	61	65	71	66	64	76	76	60	75	72	70	59	66	60	66	60	59	63	82
Ang	ENSMUSG00000072115	protein_coding	1	1	-0.11	0.17	0.997607	-0.11	0.955724	0	15.2	-0.01	0.17	0.999965	-0.02	0.997226	0	15.2	-0.22	0.17	0.579122	-0.23	0.527622	0	15.2	17	13	8	23	15	9	9	22	18	12	7	23	12	11	8	19	13	15	6	23	10	12	7	27
Angel1	ENSMUSG00000021257	protein_coding	1	1	-0.1	0.19	0.997607	-0.1	0.966334	0	8.5	-0.14	0.19	0.999965	-0.15	0.986116	0	8.5	-0.24	0.19	0.590775	-0.24	0.55138	0	8.5	5	9	11	9	5	10	8	9	5	9	8	10	5	9	8	8	8	6	8	10	6	7	7	7
Angel2	ENSMUSG00000026634	protein_coding	1	1	0.03	0.07	0.997607	0.04	0.971493	0	43.2	-0.08	0.07	0.999965	-0.08	0.980015	0	42	-0.01	0.07	0.98162	-0.01	0.977249	0	42	38	44	41	45	39	50	43	41	34	41	43	40	42	43	42	40	40	40	40	43	38	44	42	36
Angpt1	ENSMUSG00000022309	protein_coding	1	1	-0.33	0.41	0.997607	-0.25	0.932762	0	0.8	-0.68	0.43	0.978089	-0.64	0.775925	0	0.8	-0.92	0.44	0.247698	-0.95	0.100064	0	0.8	1	1	0	1	1	1	0	1	0	1	0	0	0	1	0	0	0	1	0	0	0	1	0	0
Angpt2	ENSMUSG00000031465	protein_coding	1	1	0.14	0.17	0.997607	0.15	0.928411	0	484.2	-0.06	0.17	0.999965	-0.06	0.997226	0	436.5	0.35	0.17	0.256725	0.35	0.270752	0	560.2	349	444	465	488	378	587	407	565	371	322	496	473	383	674	578	606	368	471	675	692	354	611	622	677
Angpt4	ENSMUSG00000027460	protein_coding	1	1	0.48	0.23	0.694017	0.48	0.655597	0	27	-0.3	0.23	0.999965	-0.3	0.95981	0	19.5	0.54	0.23	0.171459	0.54	0.231824	0	27.8	16	14	21	27	26	19	26	37	15	8	20	20	24	25	27	35	13	15	27	45	22	23	28	66
Angptl1	ENSMUSG00000033544	protein_coding	1	1	-0.39	0.36	0.997607	-0.44	0.866564	0	2.8	-0.55	0.36	0.999965	-0.48	0.939037	0	2.8	-0.64	0.37	0.388296	-0.6	0.386475	0	2.8	4	2	1	4	2	3	0	2	5	1	0	2	3	2	0	2	5	3	2	4	4	3	1	4
Angptl2	ENSMUSG00000004105	protein_coding	1	1	-0.07	0.13	0.997607	-0.07	0.967543	0	113.5	-0.35	0.13	0.392314	-0.35	0.424012	0	113.5	-0.35	0.13	0.0973147	-0.35	0.116793	0	113.5	156	105	85	108	135	110	90	94	116	75	88	73	140	81	82	61	148	84	64	94	132	95	74	68
Angptl4	ENSMUSG00000002289	protein_coding	1	1	1.3	0.35	0.0372096	1.3	0.127476	0	633	0.08	0.35	0.999965	0.07	0.997226	0	302.2	1.28	0.35	0.00784419	1.27	0.0304727	1	624	92	335	253	484	508	497	775	752	88	415	274	432	462	574	763	697	85	241	231	523	499	488	645	783
Angptl6	ENSMUSG00000038742	protein_coding	1	1	-0.15	0.26	0.997607	-0.14	0.964537	0	4.5	-0.17	0.26	0.999965	-0.17	0.990672	0	4.5	0.09	0.26	0.934718	0.08	0.931877	0	4.5	4	4	4	6	5	3	3	4	4	3	5	4	4	6	3	4	3	4	5	6	5	3	3	5
Angptl7	ENSMUSG00000028989	protein_coding	1	1	-1.03	0.27	0.0321544	-1	0.0414528	1	6.2	-0.43	0.27	0.974174	-0.45	0.784783	0	6.2	-1.39	0.28	7.98462e-05	-1.34	0.00129428	1	6.2	2	3	12	8	1	1	5	6	2	2	10	4	1	1	5	4	2	2	4	5	1	1	3	3
Angptl8	ENSMUSG00000047822	protein_coding	1	1	-0.22	0.32	0.997607	-0.19	0.946866	0	0.8	0.57	0.31	0.877777	0.58	0.602672	0	1.5	-0.21	0.32	0.851125	-0.17	0.834806	0	0.8	1	0	1	1	1	0	1	1	2	1	2	1	1	0	1	0	1	1	1	1	0	0	1	0
Ank	ENSMUSG00000022265	protein_coding	1	1	-0.06	0.11	0.997607	-0.06	0.967543	0	90.2	-0.15	0.11	0.999965	-0.16	0.923083	0	90.2	-0.2	0.11	0.334833	-0.2	0.329215	0	90.2	76	118	70	97	64	124	64	101	64	106	73	77	68	93	64	85	73	77	62	96	65	104	61	75
Ank1	ENSMUSG00000031543	protein_coding	1	1	0.37	0.22	0.895245	0.37	0.733416	0	2.5	0.09	0.23	0.999965	0.09	0.997226	0	2	0.18	0.23	0.801299	0.19	0.73723	0	2.2	1	2	2	2	2	3	2	3	2	2	2	2	3	2	2	2	3	2	2	3	3	2	2	2
Ank2	ENSMUSG00000032826	protein_coding	1	1	-0.01	0.16	0.997607	-0.01	0.996271	0	38.2	0.05	0.16	0.999965	0.04	0.997226	0	39.5	-0.08	0.16	0.904473	-0.08	0.879569	0	38.2	32	36	22	63	29	39	22	63	34	48	19	57	39	30	19	56	24	32	17	53	27	37	19	41
Ank3	ENSMUSG00000069601	protein_coding	1	1	-0.3	0.15	0.714417	-0.29	0.650175	0	7.5	-0.21	0.15	0.999965	-0.22	0.927292	0	7.5	-0.49	0.15	0.0233833	-0.48	0.0513707	0	7.5	11	9	5	5	9	8	4	4	10	7	3	5	10	6	3	3	11	9	4	6	9	8	4	5
Ankef1	ENSMUSG00000074771	protein_coding	1	1	0.38	0.39	0.997607	0.38	0.897052	0	0.5	0.31	0.4	0.999965	0.31	0.986116	0	0.5	0.09	0.4	0.959529	0.09	0.947236	0	0.5	0	1	0	1	0	1	0	1	1	1	0	0	0	1	0	0	0	0	0	1	1	0	0	1
Ankfy1	ENSMUSG00000020790	protein_coding	1	1	-0.01	0.11	0.997607	0	0.997242	0	78.8	0.01	0.11	0.999965	0.01	0.998517	0	79	-0.06	0.11	0.870635	-0.06	0.849971	0	78.8	78	82	72	83	70	85	78	81	76	92	67	81	72	75	76	79	68	65	70	81	72	73	87	67
Ankhd1	ENSMUSG00000024483	protein_coding	1	1	0.14	0.23	0.997607	0.15	0.95746	0	22.2	-0.16	0.23	0.999965	-0.17	0.989866	0	19.8	0.05	0.23	0.965076	0.04	0.965709	0	19.8	11	21	21	26	12	27	26	24	12	24	16	18	17	16	25	21	11	11	16	20	15	18	26	14
Ankib1	ENSMUSG00000040351	protein_coding	1	1	0.08	0.16	0.997607	0.09	0.964537	0	67.5	-0.01	0.16	0.999965	-0.02	0.997226	0	63.5	0.05	0.16	0.936196	0.05	0.922758	0	65.8	72	52	62	68	72	67	67	64	70	60	57	63	75	52	68	68	49	46	57	58	70	67	77	47
Ankle1	ENSMUSG00000046295	protein_coding	1	1	0.84	0.46	0.830657	0.75	0.695211	0	0.8	0.61	0.47	0.999965	0.59	0.939037	0	0.5	1.1	0.46	0.161588	0.97	0.15898	0	1	1	1	0	0	1	1	0	1	1	1	0	0	2	1	0	1	2	0	0	0	2	1	0	0
Ankle2	ENSMUSG00000029501	protein_coding	1	1	0.13	0.09	0.981691	0.13	0.866564	0	48.2	-0.06	0.09	0.999965	-0.06	0.990672	0	43.8	0.04	0.09	0.905933	0.04	0.89273	0	45.5	40	45	46	44	44	48	55	46	41	42	46	39	42	44	52	44	32	35	46	45	42	42	51	39
Ankmy1	ENSMUSG00000034212	protein_coding	1	1	0.07	0.74	0.997607	0.04	0.996009	0	0	0.68	0.71	NA	0.65	0.980015	0	0	0.84	0.71	NA	0.89	0.486521	0	0	0	0	0	0	0	0	0	0	0	0	0	0	0	0	0	0	0	0	0	0	0	0	0	0
Ankmy2	ENSMUSG00000036188	protein_coding	1	1	-0.06	0.08	0.997607	-0.06	0.956597	0	26	-0.17	0.08	0.822866	-0.18	0.795454	0	26	-0.08	0.08	0.719743	-0.08	0.722722	0	26	26	32	23	23	23	29	21	28	24	26	20	24	21	30	24	25	22	28	22	24	24	26	21	25
Ankra2	ENSMUSG00000021661	protein_coding	1	1	0.04	0.09	0.997607	0.04	0.971851	0	26	-0.02	0.09	0.999965	-0.02	0.997226	0	25.2	-0.01	0.09	0.984503	-0.01	0.984121	0	25.2	28	25	25	23	29	25	28	22	29	23	23	23	24	25	26	24	22	23	25	19	25	24	27	21
Ankrd1	ENSMUSG00000024803	protein_coding	1	1	0.27	0.4	0.997607	0.29	0.95031	0	35.2	1.81	0.4	0.00423249	1.75	0.103359	0	62	1.86	0.4	0.000357984	1.8	0.0122243	1	62.2	14	6	80	5	17	5	112	7	25	18	146	59	23	28	146	52	31	17	242	13	38	14	203	26
Ankrd10	ENSMUSG00000031508	protein_coding	1	1	0.11	0.08	0.978983	0.12	0.867852	0	63	-0.13	0.08	0.999965	-0.13	0.928743	0	58.2	-0.04	0.08	0.896947	-0.04	0.883752	0	58.2	59	53	55	66	61	66	57	68	58	52	50	51	58	53	52	62	55	56	60	60	60	66	60	60
Ankrd11	ENSMUSG00000035569	protein_coding	1	1	0.04	0.13	0.997607	0.04	0.980704	0	152	-0.04	0.13	0.999965	-0.05	0.997226	0	147.2	0.02	0.13	0.965866	0.02	0.960459	0	147.8	116	147	160	166	108	171	164	165	117	150	158	143	152	132	167	140	127	105	140	156	117	165	151	116
Ankrd12	ENSMUSG00000034647	protein_coding	1	1	0.23	0.17	0.971821	0.24	0.828626	0	43	-0.09	0.17	0.999965	-0.1	0.995306	0	36	0.04	0.17	0.959529	0.04	0.950512	0	36.8	23	34	46	41	33	39	60	40	34	33	33	31	35	32	44	36	33	27	50	21	36	34	62	27
Ankrd13a	ENSMUSG00000041870	protein_coding	1	1	0.06	0.07	0.997607	0.06	0.9367	0	99	0.07	0.07	0.999965	0.07	0.986116	0	99.2	0.23	0.07	0.0183542	0.23	0.0764114	0	111	91	92	96	99	89	95	106	106	98	89	106	104	115	99	118	112	95	79	99	106	101	97	106	97
Ankrd13b	ENSMUSG00000037907	protein_coding	1	1	0.11	0.15	0.997607	0.11	0.937755	0	40.8	-0.05	0.15	0.999965	-0.05	0.997226	0	37.5	0.21	0.15	0.529077	0.21	0.488893	0	43.5	35	39	40	36	37	42	40	44	32	37	41	35	44	49	43	38	42	29	35	35	40	40	40	36
Ankrd13c	ENSMUSG00000039988	protein_coding	1	1	0.14	0.11	0.997607	0.14	0.876042	0	46.5	0.17	0.11	0.999965	0.16	0.939037	0	46.5	0.12	0.11	0.679279	0.12	0.656356	0	45.8	46	37	43	42	48	40	55	43	48	47	43	48	46	39	52	46	36	39	48	41	48	43	55	40
Ankrd13d	ENSMUSG00000005986	protein_coding	1	1	0.11	0.12	0.997607	0.11	0.923621	0	10.2	0.11	0.12	0.999965	0.1	0.986116	0	10.2	0.01	0.12	0.983177	0.01	0.979309	0	9.8	8	9	12	8	10	10	13	8	9	10	12	10	10	9	12	8	12	9	12	8	11	8	12	8
Ankrd16	ENSMUSG00000047909	protein_coding	1	1	0.13	0.09	0.973389	0.13	0.855139	0	26.8	0	0.09	0.999965	-0.01	0.998517	0	24.2	0.03	0.09	0.925695	0.03	0.916992	0	25.2	21	25	26	25	23	30	28	26	22	26	24	25	25	26	25	25	26	28	26	21	21	30	26	21
Ankrd17	ENSMUSG00000055204	protein_coding	1	1	0.06	0.14	0.997607	0.06	0.970747	0	99	-0.18	0.14	0.999965	-0.19	0.948501	0	94.2	-0.04	0.14	0.94712	-0.04	0.93257	0	94.2	75	93	101	108	71	118	104	103	67	97	84	82	96	80	97	88	78	63	86	82	70	90	92	63
Ankrd23	ENSMUSG00000067653	protein_coding	1	1	-0.06	0.3	0.997607	-0.07	0.986469	0	1.2	-0.08	0.3	0.999965	-0.08	0.997226	0	1	-0.51	0.32	0.43899	-0.5	0.390631	0	1	1	1	1	1	1	2	1	1	1	1	1	1	1	1	0	1	1	1	1	1	1	1	1	1
Ankrd24	ENSMUSG00000054708	protein_coding	1	1	0.19	0.15	0.997607	0.19	0.868559	0	11.8	-0.02	0.15	0.999965	-0.03	0.997226	0	10	0	0.15	0.996065	0	0.996677	0	10	8	10	12	10	8	13	14	12	7	10	13	9	9	10	12	8	11	10	13	13	10	13	12	14
Ankrd26	ENSMUSG00000007827	protein_coding	1	1	0.2	0.18	0.997607	0.22	0.879577	0	8	-0.16	0.18	0.999965	-0.16	0.986116	0	6.5	0.18	0.18	0.70943	0.19	0.658273	0	7.8	5	7	7	7	4	9	11	8	3	7	7	7	5	8	10	8	4	4	8	5	6	6	10	6
Ankrd27	ENSMUSG00000034867	protein_coding	1	1	0.03	0.13	0.997607	0.03	0.986831	0	63	-0.1	0.13	0.999965	-0.11	0.986116	0	62	-0.07	0.13	0.884179	-0.07	0.8602	0	62	43	64	65	76	45	76	58	73	42	60	59	67	47	62	60	65	59	50	61	74	52	63	56	66
Ankrd28	ENSMUSG00000014496	protein_coding	1	1	-0.11	0.15	0.997607	-0.1	0.947987	0	85.5	-0.04	0.15	0.999965	-0.05	0.997226	0	85.5	-0.13	0.15	0.769659	-0.13	0.738759	0	85.5	84	90	85	83	66	96	89	72	89	86	76	78	74	81	83	75	60	84	84	81	50	97	89	60
Ankrd29	ENSMUSG00000057766	protein_coding	1	1	-0.18	0.29	0.997607	-0.16	0.967543	0	6	0.55	0.29	0.858528	0.56	0.826618	0	9.2	0.54	0.29	0.335984	0.56	0.347704	0	9.8	7	7	3	7	5	9	3	6	8	10	4	15	5	12	5	17	7	9	6	10	6	14	6	12
Ankrd33	ENSMUSG00000047034	protein_coding	1	1	1.23	0.49	0.440838	1.22	0.244059	0	0.8	0.52	0.51	0.999965	0.54	0.969503	0	0.2	0.74	0.51	0.508875	0.79	0.361885	0	0.2	0	0	0	0	1	1	1	0	0	1	0	0	0	1	0	0	0	1	0	0	0	1	0	1
Ankrd33b	ENSMUSG00000022237	protein_coding	1	1	0.43	0.61	0.997607	0.42	0.932409	0	0.5	-0.17	0.63	0.999965	-0.21	0.997226	0	0.5	-0.06	0.63	0.982284	0.06	0.977254	0	0.5	1	0	0	1	1	0	0	0	0	1	0	0	1	0	0	0	0	0	0	0	0	1	0	0
Ankrd34a	ENSMUSG00000049097	protein_coding	1	1	0.27	0.17	0.937134	0.28	0.779538	0	4.2	0.69	0.17	0.0151195	0.69	0.0894173	0	5.8	1	0.17	1.037e-06	1.01	0.000420071	1	7.5	3	4	4	3	3	4	6	4	4	6	7	6	5	8	10	7	5	5	8	5	5	5	9	7
Ankrd35	ENSMUSG00000038354	protein_coding	1	1	-0.16	0.29	0.997607	-0.14	0.964537	0	1.8	-0.12	0.29	0.999965	-0.15	0.995306	0	1.8	-0.68	0.3	0.199692	-0.61	0.208417	0	1.8	1	2	1	3	1	3	1	2	1	3	1	1	0	2	0	2	1	3	0	2	0	3	0	2
Ankrd37	ENSMUSG00000050914	protein_coding	1	1	-0.14	0.26	0.997607	-0.2	0.937755	0	1.8	0.26	0.26	0.999965	0.23	0.986116	0	2.2	-0.15	0.27	0.873733	-0.2	0.779434	0	1.8	1	1	4	1	1	1	3	1	2	2	4	1	1	2	3	1	2	2	5	2	2	1	4	2
Ankrd39	ENSMUSG00000079610	protein_coding	1	1	-0.06	0.11	0.997607	-0.06	0.966339	0	9.8	-0.01	0.11	0.999965	-0.01	0.997226	0	9.8	-0.11	0.11	0.720744	-0.11	0.704873	0	9.8	12	8	10	9	12	9	8	8	12	9	9	8	10	10	8	8	12	11	10	10	11	12	10	11
Ankrd40	ENSMUSG00000020864	protein_coding	1	1	0.1	0.08	0.990645	0.11	0.877328	0	126.8	0.2	0.08	0.501421	0.19	0.656378	0	132	0.31	0.08	0.00477084	0.31	0.0254525	1	144.5	127	98	133	110	135	103	160	109	129	121	147	131	149	125	166	138	153	100	144	125	162	102	153	119
Ankrd42	ENSMUSG00000041343	protein_coding	1	1	0.18	0.16	0.997607	0.19	0.88971	0	8.2	0.1	0.16	0.999965	0.1	0.993198	0	7.5	0.16	0.16	0.712675	0.16	0.675289	0	8	7	8	7	6	9	7	10	7	9	9	6	6	8	8	9	7	6	6	8	6	7	8	9	5
Ankrd44	ENSMUSG00000052331	protein_coding	1	1	0.2	0.17	0.997607	0.21	0.881728	0	16.8	0.2	0.17	0.999965	0.19	0.978768	0	16.2	0.22	0.17	0.594189	0.22	0.565217	0	17	20	14	15	10	22	19	16	10	19	19	13	14	25	15	15	13	15	14	13	11	20	16	16	8
Ankrd46	ENSMUSG00000048307	protein_coding	1	1	-0.09	0.05	0.868272	-0.09	0.878241	0	89.2	-0.05	0.05	0.999965	-0.06	0.986116	0	89.2	-0.09	0.05	0.398463	-0.09	0.538919	0	89.2	87	94	86	90	83	82	81	89	82	89	85	86	83	83	83	84	94	89	82	95	77	87	83	86
Ankrd49	ENSMUSG00000031931	protein_coding	1	1	-0.23	0.1	0.555724	-0.22	0.570821	0	10.5	-0.11	0.1	0.999965	-0.11	0.978768	0	10.5	-0.22	0.1	0.232195	-0.22	0.270381	0	10.5	12	11	9	10	9	10	9	9	9	10	9	11	9	10	8	10	10	10	9	9	9	10	8	10
Ankrd50	ENSMUSG00000044864	protein_coding	1	1	0.01	0.13	0.99823	0.01	0.993786	0	57.2	0.02	0.13	0.999965	0.02	0.997226	0	56.8	-0.01	0.13	0.987286	-0.01	0.982787	0	56	55	58	55	56	47	78	49	55	59	61	52	55	62	56	52	52	53	47	53	60	52	61	53	42
Ankrd52	ENSMUSG00000014498	protein_coding	1	1	0.08	0.21	0.997607	0.08	0.977028	0	42.8	-0.04	0.21	0.999965	-0.05	0.997226	0	39.8	0.13	0.21	0.860105	0.13	0.844764	0	43.5	27	42	43	47	25	58	41	47	26	51	36	42	38	46	43	47	42	22	35	48	39	42	46	26
Ankrd54	ENSMUSG00000033055	protein_coding	1	1	-0.01	0.12	0.997607	-0.01	0.995968	0	27.5	0.05	0.12	0.999965	0.04	0.997226	0	28	0.1	0.12	0.758506	0.1	0.72954	0	29	26	29	32	23	26	23	29	30	26	26	33	27	25	32	31	28	30	30	32	28	33	27	29	31
Ankrd55	ENSMUSG00000049985	protein_coding	1	1	0.13	0.25	0.997607	0.13	0.964553	0	3.5	-0.41	0.26	0.978089	-0.41	0.885886	0	3.2	-0.14	0.26	0.881777	-0.14	0.859489	0	3.2	2	4	3	4	2	4	4	4	2	3	2	3	2	4	2	3	3	2	2	3	3	3	3	4
Ankrd6	ENSMUSG00000040183	protein_coding	1	1	-0.15	0.14	0.997607	-0.14	0.915728	0	10	-0.2	0.14	0.999965	-0.21	0.928743	0	10	-0.41	0.14	0.0582845	-0.41	0.0857965	0	10	7	12	9	12	6	12	8	10	6	10	8	9	5	9	7	8	5	8	7	11	6	11	8	6
Ankrd61	ENSMUSG00000029607	protein_coding	1	1	-0.01	0.5	0.998781	0.06	0.992727	0	0.5	-0.54	0.52	0.999965	-0.41	0.986116	0	0.5	0.18	0.5	0.927972	0.26	0.840588	0	0.5	1	0	0	1	0	1	0	0	0	1	0	0	1	1	0	0	0	0	0	0	0	0	1	0
Ankrd9	ENSMUSG00000037904	protein_coding	1	1	0.11	0.12	0.997607	0.11	0.92309	0	7.8	0.31	0.12	0.457891	0.3	0.545228	0	8.8	0.34	0.12	0.0688723	0.34	0.101186	0	9.2	9	7	8	5	10	6	9	6	10	8	9	8	11	8	9	9	10	8	9	8	10	9	8	9
Anks1	ENSMUSG00000024219	protein_coding	1	1	0.1	0.11	0.997607	0.11	0.922157	0	43.5	0.06	0.11	0.999965	0.05	0.996471	0	41.5	0.05	0.11	0.900048	0.05	0.879833	0	41.8	35	39	49	38	36	45	55	38	34	41	51	40	35	40	56	36	43	32	48	40	36	37	56	29
Anks1b	ENSMUSG00000058589	protein_coding	1	1	-0.35	0.24	0.953085	-0.33	0.802963	0	5.8	-0.23	0.24	0.999965	-0.27	0.962363	0	5.8	-0.63	0.24	0.0997782	-0.64	0.0973555	0	5.8	6	9	6	2	5	7	5	1	6	6	4	2	5	4	4	1	4	5	3	2	3	5	7	1
Anks3	ENSMUSG00000022515	protein_coding	1	1	-0.07	0.1	0.997607	-0.07	0.955127	0	57	0.01	0.1	0.999965	0.01	0.998424	0	57.5	0	0.1	0.993261	0	0.992153	0	57	54	63	53	58	56	51	49	63	53	62	54	61	53	66	48	61	63	62	51	62	65	58	48	75
Anks6	ENSMUSG00000066191	protein_coding	1	1	0	0.14	0.998896	0.01	0.996135	0	15.8	-0.12	0.14	0.999965	-0.13	0.986116	0	15.5	-0.07	0.14	0.902459	-0.07	0.879833	0	15.5	14	16	16	16	13	18	12	20	10	14	16	17	15	15	12	16	14	14	14	19	12	18	11	14
Ankzf1	ENSMUSG00000026199	protein_coding	1	1	-0.11	0.11	0.997607	-0.1	0.923247	0	28.5	0.01	0.11	0.999965	0	0.999832	0	28.5	-0.15	0.11	0.563155	-0.15	0.540043	0	28.5	26	29	32	27	22	29	29	26	24	31	32	27	23	26	29	24	34	27	29	26	25	28	24	26
Anln	ENSMUSG00000036777	protein_coding	1	1	0.35	0.23	0.937134	0.36	0.779538	0	14.8	0.25	0.23	0.999965	0.25	0.979818	0	13.2	0.54	0.23	0.154125	0.55	0.168267	0	16.8	12	12	10	9	19	21	7	12	14	17	8	14	18	21	9	19	8	10	8	10	15	18	10	9
Ano1	ENSMUSG00000031075	protein_coding	1	1	0.07	0.25	0.997607	0.16	0.948045	0	10.8	0.21	0.25	0.999965	0.18	0.986824	0	9	0.15	0.25	0.864468	0.14	0.853742	0	8.8	1	16	7	7	1	27	6	9	2	17	8	9	2	18	6	9	2	14	6	9	1	27	6	8
Ano10	ENSMUSG00000037949	protein_coding	1	1	0.04	0.06	0.997607	0.04	0.964537	0	96	0.1	0.06	0.960168	0.1	0.954568	0	99.8	0.16	0.06	0.110168	0.16	0.22791	0	104	109	98	85	81	115	95	90	84	116	96	92	95	120	108	94	94	109	96	88	94	99	101	82	94
Ano2	ENSMUSG00000038115	protein_coding	1	1	0.23	0.32	0.997607	0.29	0.92309	0	1.5	0.5	0.32	0.978089	0.62	0.746035	0	1.8	0.75	0.31	0.157226	0.77	0.141203	0	2	1	1	0	2	2	1	0	3	1	1	0	5	1	1	1	5	1	2	1	3	1	3	0	6
Ano3	ENSMUSG00000074968	protein_coding	1	1	0.35	0.18	0.770394	0.37	0.615301	0	26.8	-0.14	0.18	0.999965	-0.14	0.986116	0	19.8	0.1	0.18	0.876507	0.11	0.834806	0	22	19	24	22	14	24	34	35	14	18	26	20	10	24	23	30	11	13	18	20	8	20	20	36	9
Ano4	ENSMUSG00000035189	protein_coding	1	1	0.21	0.63	0.997607	-0.11	0.985225	0	0.5	0.03	0.63	0.999965	-0.31	0.990465	0	0.5	-1.01	0.67	0.488247	-1.35	0.128989	0	0.5	0	1	0	1	0	1	0	1	0	1	0	1	0	0	0	0	0	1	0	1	0	0	0	0
Ano5	ENSMUSG00000055489	protein_coding	0	1	NA	NA	NA	NA	NA	NA	NA	NA	NA	NA	NA	NA	NA	NA	NA	NA	NA	NA	NA	NA	NA	NA	NA	NA	NA	NA	NA	NA	NA	NA	NA	NA	NA	NA	NA	NA	NA	NA	NA	NA	NA	NA	NA	NA	NA
Ano6	ENSMUSG00000064210	protein_coding	1	1	0.01	0.11	0.997607	0.02	0.991787	0	155	-0.07	0.11	0.999965	-0.08	0.990465	0	152.2	-0.04	0.11	0.940931	-0.04	0.92755	0	152.2	143	151	149	166	129	179	151	161	130	147	151	148	144	141	160	148	119	125	148	164	126	162	162	126
Ano8	ENSMUSG00000034863	protein_coding	1	1	0.13	0.12	0.997607	0.14	0.899431	0	53	0.21	0.12	0.957291	0.2	0.876993	0	55.2	0.34	0.12	0.080748	0.34	0.0992474	0	60.8	42	50	55	46	52	52	56	52	48	59	56	58	56	63	63	61	65	49	54	50	70	53	56	53
Anp32a	ENSMUSG00000032249	protein_coding	1	1	-0.1	0.1	0.997607	-0.1	0.91997	0	95	-0.07	0.1	0.999965	-0.08	0.986609	0	95	-0.05	0.1	0.904473	-0.05	0.887918	0	95	93	92	95	100	94	88	81	93	90	79	88	105	82	101	85	102	100	120	98	103	92	98	89	123
Anp32b	ENSMUSG00000028333	protein_coding	1	1	-0.11	0.09	0.997607	-0.11	0.898648	0	151	0.04	0.09	0.999965	0.03	0.997226	0	154	-0.11	0.09	0.639287	-0.11	0.633317	0	151	166	139	167	132	154	120	157	128	160	139	173	144	131	137	155	136	147	191	172	144	135	142	140	150
Anp32b-ps1	ENSMUSG00000081792	processed_pseudogene	1	1	-0.26	0.23	0.997607	-0.26	0.889657	0	1.5	0.09	0.23	0.999965	0.07	0.997226	0	1.5	0.11	0.23	0.898431	0.11	0.866096	0	1.8	2	1	2	1	1	1	1	1	2	1	1	2	2	2	2	1	2	3	2	2	1	1	2	1
Anp32e	ENSMUSG00000015749	protein_coding	1	1	-0.06	0.11	0.997607	-0.05	0.971003	0	33	-0.11	0.11	0.999965	-0.11	0.982272	0	33	-0.11	0.11	0.725062	-0.11	0.700325	0	33	37	24	34	37	40	24	29	34	36	25	29	31	34	25	31	31	32	32	36	36	35	27	33	30
Anpep	ENSMUSG00000039062	protein_coding	1	1	0.04	0.21	0.997607	0.05	0.986831	0	193.2	-0.57	0.21	0.340092	-0.58	0.455682	0	193.2	-0.35	0.21	0.423151	-0.35	0.425201	0	193.2	60	198	32	483	68	251	28	415	39	99	31	284	63	153	30	239	55	122	25	424	57	189	24	262
Antkmt	ENSMUSG00000057411	protein_coding	1	1	0.02	0.13	0.997607	0.02	0.991787	0	43.2	0.08	0.13	0.999965	0.07	0.995306	0	45.2	0.18	0.13	0.535455	0.18	0.507067	0	48	41	40	58	33	45	32	57	39	43	36	65	37	37	49	64	42	44	44	57	41	42	37	63	54
Antxr1	ENSMUSG00000033420	protein_coding	1	1	0.06	0.15	0.997607	0.07	0.973869	0	531	-0.08	0.15	0.999965	-0.09	0.995306	0	505.2	0.2	0.15	0.555384	0.2	0.539721	0	571.8	467	526	310	718	445	697	316	666	438	493	291	687	529	620	394	744	396	510	395	884	390	755	419	618
Antxr2	ENSMUSG00000029338	protein_coding	1	1	-0.01	0.1	0.997607	-0.01	0.993786	0	61.5	-0.15	0.1	0.999965	-0.15	0.919598	0	61.5	-0.03	0.1	0.934932	-0.03	0.922562	0	61.5	54	67	46	79	54	73	46	70	49	60	46	64	56	64	52	64	44	47	40	64	49	60	44	47
Anxa1	ENSMUSG00000024659	protein_coding	1	1	0.12	0.19	0.997607	0.12	0.959187	0	933.2	0.63	0.19	0.135326	0.62	0.293596	0	1192.5	0.62	0.19	0.0301092	0.62	0.0607281	0	1198.5	1268	567	1051	443	1345	499	1439	450	1595	959	1267	949	1325	915	1582	972	1137	985	1495	549	1458	784	1553	701
Anxa11	ENSMUSG00000021866	protein_coding	1	1	-0.18	0.06	0.303327	-0.17	0.497202	0	83.5	-0.05	0.06	0.999965	-0.06	0.988994	0	83.5	-0.09	0.06	0.515978	-0.09	0.584099	0	83.5	84	80	80	90	76	70	70	80	82	67	84	89	76	78	76	83	99	91	96	114	82	88	86	89
Anxa2	ENSMUSG00000032231	protein_coding	1	1	-0.29	0.1	0.259686	-0.28	0.355694	0	618	0.11	0.1	0.999965	0.1	0.986116	0	664.2	-0.1	0.1	0.697072	-0.1	0.692804	0	618	746	623	499	604	658	454	404	527	784	586	550	737	560	598	476	652	777	855	612	741	694	601	489	776
Anxa3	ENSMUSG00000029484	protein_coding	1	1	0.1	0.18	0.997607	0.1	0.964537	0	131.8	0.38	0.18	0.737088	0.38	0.737591	0	151	0.52	0.18	0.0634173	0.52	0.0942984	0	165.5	175	88	106	98	239	78	118	92	223	108	104	169	241	137	120	164	213	143	134	111	347	109	147	133
Anxa4	ENSMUSG00000029994	protein_coding	1	1	-0.16	0.06	0.428642	-0.15	0.619258	0	93	-0.03	0.06	0.999965	-0.03	0.996471	0	93	-0.06	0.06	0.753308	-0.06	0.783063	0	93	84	101	81	106	77	87	76	94	84	94	83	100	73	102	83	100	78	106	86	112	70	92	76	100
Anxa5	ENSMUSG00000027712	protein_coding	1	1	-0.18	0.08	0.638899	-0.17	0.689764	0	528.8	0.08	0.08	0.999965	0.07	0.986609	0	555	0.01	0.08	0.979856	0.01	0.97759	0	532.2	559	543	460	553	554	441	401	483	578	506	513	623	524	602	452	551	620	685	589	665	595	573	489	665
Anxa6	ENSMUSG00000018340	protein_coding	1	1	-0.1	0.09	0.997607	-0.1	0.903101	0	287.5	0.14	0.09	0.982156	0.13	0.946825	0	315.2	0.12	0.09	0.558658	0.12	0.563646	0	314	269	309	288	284	259	274	250	293	284	287	339	351	269	347	286	354	314	337	353	353	331	355	295	392
Anxa7	ENSMUSG00000021814	protein_coding	1	1	-0.23	0.06	0.0199522	-0.23	0.238993	0	266.5	0	0.06	0.999965	0	0.999078	0	266.5	-0.18	0.06	0.0389087	-0.18	0.168267	0	266.5	273	267	276	250	230	217	244	221	269	238	292	266	220	241	263	219	259	290	292	280	221	242	249	243
Anxa8	ENSMUSG00000021950	protein_coding	1	1	-0.6	0.2	0.206193	-0.6	0.244059	0	32	-0.15	0.2	0.999965	-0.16	0.986116	0	32	-0.89	0.2	0.000732334	-0.89	0.00725618	1	32	62	30	19	17	41	19	13	12	58	25	18	15	35	15	11	9	73	26	18	14	69	15	15	10
Anxa9	ENSMUSG00000015702	protein_coding	1	1	-0.09	0.19	0.997607	-0.09	0.970747	0	4.2	0.03	0.19	0.999965	0.02	0.997226	0	4.5	-0.17	0.19	0.752685	-0.18	0.692804	0	4.2	2	4	5	6	2	4	4	6	3	4	6	5	3	4	3	5	4	5	4	5	2	4	3	7
Aoah	ENSMUSG00000021322	protein_coding	1	1	-0.16	0.56	0.997607	-0.23	0.967543	0	0.5	0.22	0.55	0.999965	0.35	0.986116	0	0.5	-0.35	0.57	0.864511	-0.45	0.690904	0	0.5	1	1	0	0	0	1	0	1	1	1	0	0	0	0	0	0	0	1	0	0	1	1	0	0
Aoc2	ENSMUSG00000078651	protein_coding	1	1	0.3	0.22	0.97508	0.29	0.84451	0	2.8	0.02	0.22	0.999965	0	0.999832	0	2.2	0.21	0.22	0.728513	0.2	0.698937	0	2.5	2	3	3	1	3	3	2	3	2	2	2	3	3	3	2	2	3	3	2	2	3	3	3	2
Aoc3	ENSMUSG00000019326	protein_coding	1	1	0.3	0.19	0.928944	0.3	0.791947	0	45.5	0.08	0.19	0.999965	0.07	0.997226	0	35.5	0.4	0.19	0.237418	0.4	0.260779	0	47.5	36	35	18	53	33	65	18	66	34	32	25	50	41	49	24	76	51	39	31	83	50	80	28	71
Aopep	ENSMUSG00000021458	protein_coding	1	1	-0.35	0.13	0.33042	-0.35	0.334658	0	86.5	0.15	0.13	0.999965	0.15	0.969618	0	94.5	-0.29	0.13	0.208139	-0.29	0.213546	0	86.5	121	80	91	54	81	61	66	58	120	87	99	72	74	72	65	63	130	112	121	61	81	71	79	71
Aox1	ENSMUSG00000063558	protein_coding	1	1	0.16	0.13	0.997607	0.16	0.878241	0	47.2	-0.23	0.13	0.957291	-0.23	0.850913	0	42	-0.1	0.13	0.8186	-0.1	0.789386	0	42	35	52	38	43	33	66	41	49	30	48	35	30	34	47	38	36	37	37	29	36	33	52	39	32
Aox3	ENSMUSG00000064294	protein_coding	1	1	-0.02	0.25	0.997607	0.06	0.985225	0	3.2	0.15	0.25	0.999965	0.15	0.990672	0	3.2	-0.39	0.26	0.487892	-0.37	0.456131	0	3	2	4	1	5	1	5	1	6	1	5	2	5	1	4	1	4	2	5	1	3	1	4	1	3
Ap1ar	ENSMUSG00000074238	protein_coding	1	1	0	0.11	0.99823	0	0.998729	0	25.2	0.08	0.11	0.999965	0.08	0.990465	0	26.5	-0.02	0.11	0.959317	-0.03	0.949693	0	25	26	24	25	25	27	23	27	24	27	27	27	25	26	22	28	24	23	22	24	25	21	23	29	21
Ap1b1	ENSMUSG00000009090	protein_coding	1	1	0.03	0.08	0.997607	0.03	0.979651	0	82	0.05	0.08	0.999965	0.04	0.996471	0	82.5	0.12	0.08	0.52694	0.12	0.539049	0	87	72	80	86	83	72	77	89	90	74	81	90	85	77	90	89	92	81	68	80	92	87	74	84	89
Ap1g1	ENSMUSG00000031731	protein_coding	1	1	0.11	0.09	0.997607	0.12	0.889323	0	55	-0.02	0.09	0.999965	-0.02	0.997226	0	50.8	0.12	0.09	0.606689	0.12	0.60229	0	55	46	44	58	55	43	57	66	54	42	48	56	54	51	47	63	59	48	39	60	57	46	49	68	47
Ap1g2	ENSMUSG00000040701	protein_coding	1	1	0.12	0.18	0.997607	0.13	0.94548	0	13.8	-0.09	0.18	0.999965	-0.09	0.995661	0	12.5	0.02	0.18	0.985986	0.01	0.984069	0	12.8	10	12	17	11	9	14	18	14	9	9	18	13	10	12	16	13	16	10	15	13	13	9	15	12
Ap1m1	ENSMUSG00000003033	protein_coding	1	1	-0.02	0.11	0.997607	-0.01	0.993373	0	40	0.11	0.11	0.999965	0.1	0.986116	0	43	0.19	0.11	0.362206	0.19	0.355564	0	45.8	35	39	38	48	33	38	39	49	34	42	41	55	41	46	42	54	49	45	43	53	43	46	41	52
Ap1s1	ENSMUSG00000004849	protein_coding	1	1	-0.08	0.12	0.997607	-0.08	0.951112	0	77.8	0.3	0.12	0.472008	0.29	0.522386	0	94.2	0.25	0.12	0.234923	0.25	0.238552	0	91.2	94	76	78	63	92	61	75	66	104	82	96	95	90	92	91	92	126	96	99	78	104	80	87	97
Ap1s2	ENSMUSG00000031367	protein_coding	1	1	0.15	0.11	0.983836	0.16	0.868181	0	17	-0.02	0.12	0.999965	-0.03	0.997226	0	15.2	-0.05	0.12	0.902752	-0.05	0.887602	0	15.2	14	15	21	11	15	17	23	13	16	15	20	10	12	17	19	11	12	14	19	6	12	13	21	9
Ap1s3	ENSMUSG00000054702	protein_coding	1	1	-0.28	0.4	0.997607	-0.26	0.935052	0	0.2	0.02	0.39	0.999965	0.03	0.997226	0	0.2	0.19	0.39	0.900967	0.21	0.815261	0	0.5	0	0	0	1	0	0	0	0	0	0	0	1	1	0	0	1	0	0	0	1	0	0	1	1
Ap2a1	ENSMUSG00000060279	protein_coding	1	1	0.12	0.09	0.986722	0.13	0.865728	0	128.8	0.1	0.09	0.999965	0.09	0.986116	0	125.8	0.27	0.09	0.0616179	0.27	0.0978108	0	142.2	116	124	122	111	121	139	133	122	115	124	136	128	145	145	143	136	154	118	127	137	147	143	131	112
Ap2a2	ENSMUSG00000002957	protein_coding	1	1	-0.02	0.07	0.997607	-0.01	0.991787	0	309.2	0.03	0.07	0.999965	0.03	0.997226	0	317.2	0.13	0.07	0.36525	0.13	0.451316	0	338.2	294	263	369	311	297	252	395	288	289	252	409	319	320	300	418	315	310	241	374	330	355	247	368	326
Ap2b1	ENSMUSG00000035152	protein_coding	1	1	-0.02	0.05	0.997607	-0.01	0.992793	0	197	0.06	0.05	0.999965	0.05	0.989785	0	204	0.06	0.05	0.670159	0.06	0.760771	0	204.5	181	197	193	217	173	196	196	217	183	206	201	226	194	198	200	226	192	203	192	229	187	196	217	203
Ap2m1	ENSMUSG00000022841	protein_coding	1	1	-0.03	0.09	0.997607	-0.03	0.983664	0	289.5	0.08	0.09	0.999965	0.08	0.986116	0	305.5	0.12	0.09	0.527266	0.12	0.548889	0	313.8	318	294	282	264	324	261	272	282	334	265	308	315	305	318	300	332	362	313	304	297	356	276	281	324
Ap2m1-ps	ENSMUSG00000081272	processed_pseudogene	1	1	0.03	0.1	0.997607	0.03	0.980704	0	55.5	0.17	0.1	0.972283	0.16	0.901756	0	59.5	0.27	0.1	0.0991414	0.27	0.130767	0	63.8	61	53	49	49	77	41	56	48	67	51	61	59	70	69	59	57	75	61	59	61	71	47	55	60
Ap2s1	ENSMUSG00000008036	protein_coding	1	1	-0.12	0.17	0.997607	-0.11	0.948179	0	104	0.16	0.17	0.999965	0.15	0.986116	0	115.8	0.04	0.17	0.952445	0.04	0.941869	0	106.2	119	107	100	90	123	77	91	96	126	97	116	124	90	120	101	114	121	151	108	103	125	96	98	152
Ap3b1	ENSMUSG00000021686	protein_coding	1	1	-0.14	0.08	0.873603	-0.13	0.80138	0	116	-0.1	0.08	0.999965	-0.1	0.9633	0	116	-0.18	0.08	0.225422	-0.18	0.276265	0	116	104	119	119	122	88	114	112	110	88	111	122	112	96	104	113	97	103	95	101	116	93	106	103	100
Ap3b2	ENSMUSG00000062444	protein_coding	1	1	-0.82	0.5	0.911991	-0.83	0.627697	0	0.5	0.21	0.47	0.999965	0.13	0.997226	0	0.5	-1.01	0.52	0.310395	-1.03	0.191097	0	0.5	1	1	0	0	0	0	0	0	0	1	0	0	0	0	0	0	1	0	0	1	0	0	0	0
Ap3d1	ENSMUSG00000020198	protein_coding	1	1	-0.06	0.09	0.997607	-0.05	0.964537	0	184.8	0.02	0.09	0.999965	0.02	0.997226	0	187.2	0.06	0.09	0.810288	0.06	0.800564	0	192.5	156	183	207	193	139	193	200	182	148	179	224	198	181	190	217	182	194	169	220	220	175	186	206	179
Ap3m1	ENSMUSG00000021824	protein_coding	1	1	-0.01	0.09	0.997607	-0.01	0.993373	0	38.2	0.02	0.09	0.999965	0.02	0.997226	0	38.2	0.07	0.09	0.794825	0.07	0.789834	0	39.8	45	34	35	39	40	34	43	34	43	38	36	36	42	36	40	41	43	28	38	33	46	36	42	36
Ap3m2	ENSMUSG00000031539	protein_coding	1	1	-0.15	0.08	0.786769	-0.15	0.750035	0	40	-0.04	0.08	0.999965	-0.05	0.996006	0	40	-0.15	0.08	0.350001	-0.15	0.395025	0	40	38	36	45	41	35	32	40	38	38	37	44	37	36	30	41	37	41	27	41	44	36	33	40	35
Ap3s1	ENSMUSG00000024480	protein_coding	1	1	-0.09	0.1	0.997607	-0.09	0.928411	0	115.5	0.16	0.1	0.963008	0.15	0.903998	0	127.5	-0.01	0.1	0.986691	-0.01	0.984121	0	115.5	135	108	120	99	131	96	114	94	141	122	118	129	116	115	117	108	98	113	119	84	119	94	121	101
Ap3s1-ps1	ENSMUSG00000085611	processed_pseudogene	1	1	-0.12	0.16	0.997607	-0.11	0.942856	0	5.8	0.09	0.16	0.999965	0.08	0.995306	0	6.2	0.07	0.16	0.907246	0.07	0.89211	0	6.2	7	5	6	5	6	5	7	5	7	6	6	6	7	5	6	7	5	5	7	4	6	4	8	5
Ap3s1-ps2	ENSMUSG00000094257	processed_pseudogene	1	1	-0.19	0.25	0.997607	-0.18	0.937755	0	1	-0.06	0.25	0.999965	-0.06	0.997226	0	1	-0.16	0.25	0.855355	-0.17	0.789931	0	1.2	1	1	1	1	1	1	1	1	1	1	1	1	1	1	1	2	1	1	1	1	1	1	2	1
Ap3s2	ENSMUSG00000063801	protein_coding	1	1	0.06	0.11	0.997607	0.06	0.964537	0	38.2	0.1	0.11	0.999965	0.09	0.986116	0	39	0.14	0.11	0.606851	0.14	0.576884	0	40.2	30	39	39	39	32	35	46	40	33	36	46	41	34	41	46	40	40	34	37	39	36	35	40	44
Ap4b1	ENSMUSG00000032952	protein_coding	1	1	-0.12	0.22	0.997607	-0.11	0.966334	0	2.5	-0.2	0.23	0.999965	-0.2	0.986116	0	2.5	-0.22	0.23	0.72066	-0.23	0.6655	0	2.5	3	3	2	2	2	3	2	2	2	3	2	2	2	2	2	3	2	3	2	2	2	2	2	3
Ap4e1	ENSMUSG00000001998	protein_coding	1	1	0.27	0.23	0.997607	0.28	0.879137	0	10.2	-0.1	0.23	0.999965	-0.11	0.996045	0	8.5	-0.04	0.23	0.967386	-0.04	0.959095	0	8.5	7	8	8	11	8	12	11	10	7	11	7	7	8	7	9	9	5	5	7	7	7	8	9	7
Ap4m1	ENSMUSG00000019518	protein_coding	1	1	0.04	0.12	0.997607	0.04	0.97737	0	16.5	-0.15	0.12	0.999965	-0.15	0.958438	0	15.8	0.03	0.12	0.962558	0.03	0.954862	0	16.2	10	17	19	17	11	20	17	18	11	14	18	14	12	17	20	16	11	14	14	14	10	16	14	15
Ap4s1	ENSMUSG00000020955	protein_coding	1	1	-0.19	0.14	0.967073	-0.19	0.853084	0	16.2	-0.02	0.14	0.999965	-0.02	0.997226	0	16.2	-0.24	0.14	0.371009	-0.24	0.363202	0	16.2	17	17	15	16	15	15	12	16	18	12	15	19	13	15	12	15	18	25	19	21	13	17	13	24
Ap5b1	ENSMUSG00000049562	protein_coding	1	1	0.11	0.15	0.997607	0.12	0.936006	0	7.2	0.1	0.15	0.999965	0.09	0.993198	0	7.2	0.15	0.15	0.699593	0.15	0.672553	0	7.5	6	9	5	7	6	8	6	9	5	9	7	8	6	8	6	10	6	8	6	9	6	7	8	7
Ap5m1	ENSMUSG00000036291	protein_coding	1	1	0.14	0.14	0.997607	0.14	0.914907	0	20	-0.07	0.14	0.999965	-0.07	0.996006	0	18.2	-0.07	0.14	0.901584	-0.07	0.880865	0	18.2	16	19	17	21	18	21	22	19	16	19	16	18	18	16	17	18	13	17	17	15	18	20	21	15
Ap5s1	ENSMUSG00000068264	protein_coding	1	1	-0.17	0.11	0.928944	-0.17	0.809207	0	24	0.02	0.11	0.999965	0.01	0.997226	0	24	-0.15	0.11	0.53994	-0.15	0.52565	0	24	25	26	25	20	23	22	22	19	25	24	26	21	20	24	23	20	28	28	23	20	22	22	20	22
Ap5z1	ENSMUSG00000039623	protein_coding	1	1	-0.07	0.14	0.997607	-0.06	0.971493	0	31.5	0	0.15	0.999965	0	0.999832	0	31.8	0	0.15	0.993351	0	0.99262	0	31.5	23	34	36	33	27	32	33	29	25	33	35	34	28	34	35	29	39	32	31	33	32	31	31	26
Apaf1	ENSMUSG00000019979	protein_coding	1	1	0.08	0.14	0.997607	0.08	0.95991	0	42.2	-0.11	0.14	0.999965	-0.12	0.986116	0	40	-0.02	0.14	0.980636	-0.02	0.974707	0	40	31	42	45	42	35	48	49	37	31	43	40	32	37	38	44	38	31	35	47	39	45	42	55	27
Apba1	ENSMUSG00000024897	protein_coding	1	1	-0.16	0.15	0.997607	-0.15	0.901748	0	19.2	0.05	0.15	0.999965	0.05	0.997226	0	19.8	-0.05	0.15	0.929704	-0.05	0.909402	0	19.2	16	18	16	27	14	20	15	20	15	22	18	24	18	15	19	22	17	14	16	29	16	18	14	15
Apba2	ENSMUSG00000030519	protein_coding	1	1	-0.37	0.32	0.997607	-0.45	0.769709	0	2	0.2	0.31	0.999965	0.17	0.990672	0	2.2	-0.35	0.32	0.672985	-0.25	0.704417	0	2	5	1	0	2	4	1	0	1	6	1	0	2	5	0	0	1	6	1	0	2	3	1	0	2
Apba3	ENSMUSG00000004931	protein_coding	1	1	0.11	0.15	0.997607	0.12	0.93952	0	58.5	0.08	0.15	0.999965	0.07	0.996471	0	57	0.2	0.15	0.566707	0.2	0.527065	0	62.2	42	55	66	53	53	57	67	57	45	52	73	58	53	63	75	58	69	48	68	63	63	55	64	62
Apbb1	ENSMUSG00000037032	protein_coding	1	1	-0.12	0.12	0.997607	-0.12	0.922441	0	87.2	0.22	0.12	0.945869	0.21	0.863788	0	101	-0.02	0.12	0.974192	-0.02	0.969539	0	87.2	86	103	84	76	70	84	81	85	86	130	94	94	71	97	88	88	95	97	84	93	73	78	78	105
Apbb1ip	ENSMUSG00000026786	protein_coding	1	1	0.08	0.15	0.997607	0.09	0.958781	0	69.8	0.2	0.15	0.999965	0.2	0.954568	0	75	0.07	0.15	0.911226	0.07	0.890274	0	68.5	74	60	72	56	67	61	88	63	68	80	87	65	80	54	78	62	59	61	55	62	61	61	55	50
Apbb2	ENSMUSG00000029207	protein_coding	1	1	-0.02	0.12	0.997607	-0.01	0.993373	0	73.2	0.23	0.12	0.875014	0.23	0.822968	0	85.8	0.26	0.12	0.241506	0.26	0.244947	0	88	79	63	88	63	72	76	81	62	86	81	96	80	93	82	100	77	76	66	104	73	72	79	107	62
Apbb3	ENSMUSG00000117679	protein_coding	1	1	0.11	0.13	0.997607	0.11	0.932762	0	19	0.06	0.13	0.999965	0.05	0.997226	0	18.5	-0.02	0.13	0.980704	-0.02	0.976045	0	17.8	14	21	18	18	15	21	18	22	15	24	17	18	14	23	14	19	24	22	18	16	18	20	17	19
Apc	ENSMUSG00000005871	protein_coding	1	1	0.2	0.18	0.997607	0.21	0.891251	0	49.8	-0.07	0.18	0.999965	-0.08	0.996471	0	42.5	0.08	0.18	0.91376	0.08	0.894051	0	44.5	38	45	44	43	44	57	56	42	41	47	35	38	52	36	49	41	27	30	41	32	44	45	53	28
Apc2	ENSMUSG00000020135	protein_coding	1	1	-0.02	0.18	0.997607	-0.02	0.993373	0	22.2	-0.14	0.18	0.999965	-0.15	0.986116	0	22	0.03	0.18	0.972182	0.03	0.971383	0	22.5	11	27	22	28	10	28	20	31	10	24	20	26	14	24	22	30	20	17	21	33	17	28	23	25
Apcdd1	ENSMUSG00000071847	protein_coding	1	1	-0.03	0.17	0.997607	-0.01	0.995004	0	7.8	0.17	0.17	0.999965	0.18	0.980015	0	8.5	0.15	0.17	0.759529	0.18	0.641845	0	9.2	7	9	3	10	6	12	3	10	6	12	3	13	4	15	3	15	6	9	3	9	4	13	2	9
Apeh	ENSMUSG00000032590	protein_coding	1	1	0.06	0.1	0.997607	0.06	0.955724	0	75	0.11	0.1	0.999965	0.1	0.980015	0	77.2	0.18	0.1	0.334602	0.18	0.342053	0	81.2	71	78	72	67	72	70	77	81	70	73	84	82	75	86	82	82	88	86	81	85	82	81	77	89
Apex1	ENSMUSG00000035960	protein_coding	1	1	0.08	0.17	0.997607	0.09	0.967543	0	8.2	0.05	0.17	0.999965	0.04	0.997226	0	8.2	0.05	0.17	0.951816	0.05	0.932934	0	8.2	10	9	7	6	12	8	7	6	11	7	8	7	10	8	10	5	6	8	5	5	10	7	8	7
Apex2	ENSMUSG00000025269	protein_coding	1	1	0.01	0.16	0.997607	0.02	0.993373	0	5	0.11	0.16	0.999965	0.1	0.991737	0	5.2	0.01	0.16	0.988715	0.01	0.988178	0	5	5	5	5	5	4	5	5	5	4	5	6	6	4	5	5	6	4	4	6	5	6	5	5	6
Aph1a	ENSMUSG00000015750	protein_coding	1	1	0.02	0.09	0.997607	0.03	0.980704	0	152	0.06	0.09	0.999965	0.05	0.995306	0	154.5	0.18	0.09	0.256941	0.18	0.300477	0	168.5	139	140	167	150	142	152	157	157	136	147	176	159	153	170	179	172	158	151	159	177	149	163	153	165
Aph1b	ENSMUSG00000032375	protein_coding	1	1	0	0.13	0.99823	0.01	0.995682	0	18.2	-0.22	0.13	0.956941	-0.23	0.850961	0	18.2	0	0.13	0.999623	0	0.998387	0	18.2	20	18	14	21	20	20	16	17	19	14	14	15	22	17	15	18	14	17	13	18	16	17	17	15
Aph1c	ENSMUSG00000053040	protein_coding	1	1	-0.16	0.14	0.997607	-0.15	0.899431	0	6	-0.23	0.14	0.970294	-0.23	0.872034	0	6	-0.34	0.14	0.155803	-0.34	0.184231	0	6	6	6	5	7	5	6	5	6	6	5	5	5	4	6	5	5	5	6	5	7	5	7	5	6
Api5	ENSMUSG00000027193	protein_coding	1	1	0.01	0.1	0.997607	0.02	0.992793	0	92	-0.03	0.1	0.999965	-0.04	0.997226	0	90.8	-0.03	0.1	0.938252	-0.03	0.925709	0	90.8	102	84	82	95	95	90	93	90	94	87	80	93	88	84	88	95	76	79	88	84	88	89	96	83
Apip	ENSMUSG00000010911	protein_coding	1	1	-0.16	0.12	0.974039	-0.16	0.866564	0	19	0.05	0.12	0.999965	0.05	0.997226	0	19.2	-0.16	0.12	0.552079	-0.16	0.53459	0	19	24	18	19	15	19	14	18	17	22	17	19	19	17	17	18	16	19	23	19	15	17	15	16	18
Aplf	ENSMUSG00000030051	protein_coding	1	1	0.03	0.14	0.997607	0.03	0.986281	0	9	-0.26	0.14	0.894049	-0.26	0.807024	0	9	-0.19	0.14	0.552483	-0.19	0.527816	0	9	7	10	9	10	8	9	9	10	7	7	9	7	7	9	7	8	7	7	6	9	7	6	7	9
Apln	ENSMUSG00000037010	protein_coding	1	1	0.09	0.26	0.997607	0.08	0.980704	0	7.2	0.12	0.26	0.999965	0.12	0.996471	0	7.8	-0.33	0.26	0.596673	-0.47	0.371163	0	7.2	5	17	5	2	4	16	6	2	4	21	4	2	4	6	5	2	4	13	4	2	2	16	4	2
Aplp1	ENSMUSG00000006651	protein_coding	1	1	0.13	0.11	0.997607	0.13	0.884455	0	105	0.1	0.11	0.999965	0.1	0.986116	0	99	0.26	0.11	0.142203	0.26	0.16361	0	114.8	161	85	58	71	190	97	58	75	168	77	64	87	199	118	60	82	186	81	55	87	194	100	55	78
Aplp2	ENSMUSG00000031996	protein_coding	1	1	-0.03	0.07	0.997607	-0.03	0.983437	0	551.5	-0.02	0.07	0.999965	-0.03	0.997226	0	551.5	-0.06	0.07	0.769929	-0.06	0.795186	0	551.5	510	567	532	597	433	598	555	598	460	590	535	590	423	555	553	597	455	562	519	617	423	595	548	510
Apmap	ENSMUSG00000033096	protein_coding	1	1	-0.03	0.08	0.997607	-0.02	0.985769	0	25.5	0.09	0.08	0.999965	0.08	0.986116	0	27	-0.04	0.08	0.893857	-0.04	0.883002	0	25.5	24	22	26	30	22	21	26	32	24	22	27	35	20	23	26	30	28	23	29	34	20	22	25	36
Apoa2	ENSMUSG00000005681	protein_coding	1	1	-0.26	0.29	0.997607	-0.26	0.907972	0	1	0.01	0.29	0.999965	0	0.999832	0	1	-0.28	0.29	0.730657	-0.3	0.624952	0	1	1	1	1	1	1	1	1	1	1	1	1	1	1	1	1	1	1	1	1	1	1	1	0	1
Apobec1	ENSMUSG00000040613	protein_coding	1	1	0.11	0.15	0.997607	0.12	0.937755	0	13.8	-0.01	0.15	0.999965	-0.01	0.99733	0	13.2	0.02	0.15	0.981473	0.02	0.977921	0	13.2	12	18	12	11	13	14	17	11	12	17	13	9	14	12	16	10	9	14	9	9	11	14	13	11
Apobec2	ENSMUSG00000040694	protein_coding	1	1	-0.41	0.54	0.997607	-0.41	0.920119	0	0	-0.66	0.57	0.999965	-0.68	0.921605	0	0	-0.49	0.56	NA	-0.51	0.626455	0	0	0	0	0	0	0	0	0	0	0	0	0	0	0	0	0	0	0	0	0	0	0	0	0	0
Apobec3	ENSMUSG00000009585	protein_coding	1	1	0.02	0.14	0.997607	0.02	0.991787	0	20	0.1	0.14	0.999965	0.1	0.990465	0	21.2	0.04	0.14	0.939912	0.04	0.929685	0	20	14	22	25	17	13	22	26	19	13	30	24	18	15	21	24	20	16	19	20	18	13	19	19	15
Apobr	ENSMUSG00000042759	protein_coding	1	1	-0.25	0.18	0.971821	-0.24	0.845165	0	8.5	-0.15	0.18	0.999965	-0.15	0.986116	0	8.5	-0.2	0.18	0.65872	-0.18	0.666063	0	8.5	10	12	6	6	9	9	6	5	9	10	7	5	14	9	4	4	10	12	5	7	9	10	3	5
Apoc1	ENSMUSG00000040564	protein_coding	1	1	-0.69	0.49	0.967073	-0.69	0.793084	0	0.2	0.46	0.45	0.999965	0.45	0.967817	0	0.8	-1.36	0.54	0.120831	-1.31	0.1328	0	0.2	0	0	0	1	0	0	0	0	0	1	1	1	0	0	0	0	1	1	0	1	0	0	0	1
Apod	ENSMUSG00000022548	protein_coding	1	1	-1.7	0.22	4.11518e-10	-1.67	0.000336486	1	52.5	-0.47	0.22	0.737088	-0.48	0.709372	0	52.5	-2	0.22	9.65341e-15	-1.96	2.48405e-05	1	52.5	60	69	9	72	20	16	2	36	50	38	6	62	17	15	2	27	54	74	8	92	17	29	3	72
Apoe	ENSMUSG00000002985	protein_coding	1	1	-0.45	0.17	0.391118	-0.44	0.389808	0	1968.2	-0.01	0.17	0.999965	-0.02	0.997226	0	1998.5	-0.42	0.17	0.135317	-0.42	0.167148	0	1968.2	1035	2087	1799	2952	747	1432	1140	2749	934	1605	2048	3407	590	1581	1453	2547	1686	3994	2178	4395	1049	2535	1629	4898
Apoh	ENSMUSG00000000049	protein_coding	0	1	NA	NA	NA	NA	NA	NA	NA	NA	NA	NA	NA	NA	NA	NA	NA	NA	NA	NA	NA	NA	NA	NA	NA	NA	NA	NA	NA	NA	NA	NA	NA	NA	NA	NA	NA	NA	NA	NA	NA	NA	NA	NA	NA	NA	NA
Apol6	ENSMUSG00000033576	protein_coding	1	1	0.25	0.19	0.977248	0.26	0.850359	0	7.2	0.45	0.18	0.532027	0.43	0.591676	0	8	0.45	0.19	0.150942	0.43	0.194449	0	8.2	11	4	5	5	11	4	9	5	13	7	6	6	12	5	7	9	13	7	7	6	14	7	8	7
Apol7d	ENSMUSG00000073652	lncRNA	1	1	-0.15	0.41	0.997607	-0.11	0.983664	0	0.8	0.37	0.4	0.999965	0.39	0.968448	0	0.8	-0.32	0.42	0.808542	-0.29	0.771985	0	0.8	1	1	0	1	1	0	0	0	1	0	1	0	0	0	1	0	0	1	0	0	0	0	0	0
Apol8	ENSMUSG00000056656	protein_coding	1	1	-0.22	0.22	0.997607	-0.21	0.901748	0	2	-0.29	0.23	0.999965	-0.31	0.905146	0	2	-0.79	0.24	0.0220816	-0.8	0.0215646	1	2	1	2	2	3	1	1	2	2	1	1	2	2	1	1	1	1	1	2	1	2	1	2	2	3
Apol9a	ENSMUSG00000057346	protein_coding	1	1	-0.53	0.27	0.76771	-0.51	0.656976	0	6	-0.35	0.27	0.999965	-0.34	0.958438	0	6	-0.48	0.27	0.373496	-0.5	0.330212	0	6	6	10	4	4	2	6	2	6	5	10	2	2	3	6	3	5	3	9	2	4	4	6	2	7
Apol9b	ENSMUSG00000068246	protein_coding	1	1	-0.57	0.27	0.658148	-0.57	0.509306	0	5.2	-0.2	0.27	0.999965	-0.21	0.986116	0	5.2	-0.52	0.27	0.317379	-0.54	0.263694	0	5.2	5	10	3	3	3	6	2	4	4	8	3	3	3	6	2	4	3	7	1	3	3	5	2	5
Apold1	ENSMUSG00000090698	protein_coding	1	1	-0.04	0.52	0.997607	-0.07	0.991787	0	0	-0.45	0.55	0.999965	-0.44	0.986116	0	0	0.2	0.52	NA	0.18	0.89211	0	0	0	0	0	0	0	0	0	0	0	0	0	0	0	0	0	0	0	0	0	0	0	0	0	0
Apoo	ENSMUSG00000079508	protein_coding	1	1	-0.05	0.12	0.997607	-0.04	0.980538	0	8.8	0.03	0.12	0.999965	0.03	0.997226	0	8.8	-0.11	0.12	0.765228	-0.11	0.751544	0	8.8	11	9	9	6	11	7	10	6	11	7	10	7	10	8	9	5	12	7	9	6	11	7	11	8
Apool	ENSMUSG00000025525	protein_coding	1	1	-0.08	0.15	0.997607	-0.07	0.968278	0	12.5	0.04	0.15	0.999965	0.04	0.997226	0	12.5	0.05	0.15	0.939243	0.05	0.928234	0	12.5	15	14	11	10	13	11	12	11	15	12	10	13	13	14	11	12	11	13	12	8	13	9	10	14
Apoo-ps	ENSMUSG00000049233	processed_pseudogene	1	1	0.48	0.4	0.997607	0.48	0.866564	0	1	0.31	0.4	0.999965	0.31	0.986116	0	1	0.71	0.4	0.374498	0.74	0.280334	0	1.2	1	1	1	1	1	1	1	1	1	1	1	1	1	1	2	1	1	1	1	0	1	1	1	0
App	ENSMUSG00000022892	protein_coding	1	1	-0.02	0.1	0.997607	-0.01	0.993786	0	2178.8	-0.05	0.1	0.999965	-0.06	0.996006	0	2178.8	0.01	0.1	0.990828	0	0.991574	0	2180.5	1666	1965	2549	2535	1475	2264	2601	2361	1454	1954	2750	2283	1728	1968	2750	2276	1717	1808	2430	2900	1564	2303	2316	2004
Appbp2	ENSMUSG00000018481	protein_coding	1	1	0.11	0.14	0.997607	0.11	0.933256	0	38.8	-0.05	0.14	0.999965	-0.06	0.997226	0	35.8	0	0.14	0.996981	0	0.995093	0	35.8	36	33	32	42	35	39	39	42	36	36	30	36	35	32	35	40	28	27	31	43	36	38	35	33
Appbp2os	ENSMUSG00000085628	lncRNA	0	1	NA	NA	NA	NA	NA	NA	NA	NA	NA	NA	NA	NA	NA	NA	NA	NA	NA	NA	NA	NA	NA	NA	NA	NA	NA	NA	NA	NA	NA	NA	NA	NA	NA	NA	NA	NA	NA	NA	NA	NA	NA	NA	NA	NA	NA
Appl1	ENSMUSG00000040760	protein_coding	1	1	-0.11	0.09	0.997607	-0.1	0.912669	0	43.5	-0.07	0.09	0.999965	-0.08	0.986116	0	43.5	-0.13	0.09	0.528774	-0.13	0.532681	0	43.5	41	41	38	54	40	40	37	44	44	44	32	44	42	37	34	44	38	40	41	42	39	41	43	43
Appl2	ENSMUSG00000020263	protein_coding	1	1	-0.2	0.1	0.705219	-0.2	0.665086	0	110.5	-0.26	0.1	0.421685	-0.26	0.489783	0	110.5	-0.31	0.1	0.0373372	-0.31	0.0682883	0	110.5	92	111	103	136	72	122	80	117	77	91	89	111	80	99	78	98	87	91	91	120	61	100	85	91
Aprt	ENSMUSG00000006589	protein_coding	1	1	-0.13	0.14	0.997607	-0.12	0.923247	0	89.5	0.06	0.14	0.999965	0.06	0.997144	0	92.8	0.04	0.14	0.940824	0.04	0.927064	0	92	93	94	96	75	103	75	78	75	98	84	100	89	87	106	88	87	103	128	91	85	95	94	78	106
Aptx	ENSMUSG00000028411	protein_coding	1	1	-0.1	0.08	0.997607	-0.09	0.915728	0	26	0.08	0.08	0.999965	0.07	0.986116	0	27	0.01	0.08	0.974639	0.01	0.97098	0	26.2	30	24	26	24	29	23	23	23	29	25	28	26	27	27	25	26	31	30	25	24	27	25	26	28
Aqp1	ENSMUSG00000004655	protein_coding	1	1	0.27	0.16	0.904831	0.27	0.750035	0	10.8	0.37	0.16	0.640972	0.35	0.692207	0	10.5	0.66	0.16	0.00229815	0.65	0.0109017	1	12.8	7	19	3	5	8	25	4	6	7	22	5	8	11	26	5	9	8	18	6	8	10	26	5	8
Aqp11	ENSMUSG00000042797	protein_coding	1	1	-0.03	0.17	0.997607	-0.03	0.99081	0	4.8	-0.17	0.17	0.999965	-0.18	0.979818	0	4.8	-0.08	0.17	0.900971	-0.08	0.878696	0	4.8	4	5	5	5	4	5	4	4	3	3	5	4	4	5	4	4	3	3	3	5	2	4	4	4
Aqp2	ENSMUSG00000023013	protein_coding	1	0	1.15	0.75	0.942804	1.03	0.704249	0	0.2	-0.66	0.85	NA	-0.3	0.997226	0	0	-0.76	0.86	NA	-0.68	0.722989	0	0	0	0	0	0	0	1	0	0	0	0	0	0	0	0	0	0	0	1	0	0	0	0	0	0
Aqp3	ENSMUSG00000028435	protein_coding	0	1	NA	NA	NA	NA	NA	NA	NA	NA	NA	NA	NA	NA	NA	NA	NA	NA	NA	NA	NA	NA	NA	NA	NA	NA	NA	NA	NA	NA	NA	NA	NA	NA	NA	NA	NA	NA	NA	NA	NA	NA	NA	NA	NA	NA	NA
Aqp5	ENSMUSG00000044217	protein_coding	1	1	0.2	0.58	0.997607	0.23	0.967543	0	0	-0.29	0.61	0.999965	-0.28	0.995306	0	0	-1.07	0.66	NA	-1.04	0.33196	0	0	0	0	0	0	0	0	0	0	0	0	0	0	0	0	0	0	0	0	0	0	0	1	0	0
Aqp9	ENSMUSG00000032204	protein_coding	0	1	NA	NA	NA	NA	NA	NA	NA	NA	NA	NA	NA	NA	NA	NA	NA	NA	NA	NA	NA	NA	NA	NA	NA	NA	NA	NA	NA	NA	NA	NA	NA	NA	NA	NA	NA	NA	NA	NA	NA	NA	NA	NA	NA	NA	NA
Aqr	ENSMUSG00000040383	protein_coding	1	1	0	0.11	0.99823	0.01	0.993373	0	48.8	-0.06	0.11	0.999965	-0.07	0.990672	0	48.5	0.02	0.11	0.961076	0.02	0.953447	0	49	39	47	55	53	36	55	51	53	35	49	51	49	46	45	53	52	46	39	49	56	44	45	52	43
Ar	ENSMUSG00000046532	protein_coding	1	1	0.01	0.13	0.99823	0.01	0.993786	0	48.2	-0.43	0.13	0.135098	-0.43	0.227552	0	48	-0.42	0.13	0.029635	-0.42	0.0474695	1	48	26	47	46	73	24	59	45	65	20	38	39	43	23	35	41	38	20	36	41	50	20	44	47	43
Araf	ENSMUSG00000001127	protein_coding	1	1	0.03	0.05	0.997607	0.04	0.967376	0	93	0.06	0.05	0.999965	0.06	0.986116	0	94	0.08	0.05	0.458677	0.08	0.592244	0	95.8	96	81	102	82	98	78	112	84	102	84	104	86	96	85	111	91	111	96	117	89	106	89	103	87
Arap1	ENSMUSG00000032812	protein_coding	1	1	-0.19	0.11	0.854828	-0.19	0.754153	0	201.5	-0.07	0.11	0.999965	-0.07	0.990672	0	201.5	-0.08	0.11	0.817106	-0.08	0.794213	0	201.5	150	213	219	224	132	200	169	208	134	180	220	239	136	210	209	209	177	199	208	256	135	191	178	230
Arap2	ENSMUSG00000037999	protein_coding	1	1	0.14	0.21	0.997607	0.15	0.942312	0	7.5	0.16	0.21	0.999965	0.14	0.990672	0	7.2	0.22	0.21	0.678977	0.22	0.6441	0	7.8	11	5	6	5	12	6	7	5	11	7	5	6	14	5	6	6	7	4	6	4	10	6	9	3
Arap3	ENSMUSG00000024451	protein_coding	1	1	-0.25	0.4	0.997607	-0.16	0.971493	0	1	0.31	0.4	0.999965	0.37	0.979818	0	1	-0.18	0.41	0.912784	-0.13	0.913404	0	1.2	0	2	1	1	0	2	1	1	1	2	1	0	1	2	1	1	1	2	1	1	1	3	1	0
Arc	ENSMUSG00000022602	protein_coding	1	1	0.13	0.39	0.997607	0.26	0.937755	0	1.8	-0.76	0.4	0.875014	-0.79	0.746035	0	1.5	-0.43	0.4	0.675604	-0.43	0.613297	0	1.5	1	2	1	2	2	3	0	2	1	1	0	1	2	1	0	1	1	3	0	1	1	4	0	2
Arcn1	ENSMUSG00000032096	protein_coding	1	1	-0.12	0.07	0.842684	-0.12	0.824359	0	233.2	-0.08	0.07	0.999965	-0.09	0.978768	0	233.2	-0.1	0.07	0.495715	-0.1	0.560024	0	233.2	263	221	201	248	219	226	197	214	238	217	202	218	248	207	193	219	245	204	224	254	241	247	213	226
Areg	ENSMUSG00000029378	protein_coding	0	1	NA	NA	NA	NA	NA	NA	NA	NA	NA	NA	NA	NA	NA	NA	NA	NA	NA	NA	NA	NA	NA	NA	NA	NA	NA	NA	NA	NA	NA	NA	NA	NA	NA	NA	NA	NA	NA	NA	NA	NA	NA	NA	NA	NA	NA
Arel1	ENSMUSG00000042350	protein_coding	1	1	0.14	0.14	0.997607	0.15	0.901748	0	32	0.15	0.14	0.999965	0.14	0.980015	0	32	0.26	0.14	0.329617	0.26	0.318956	0	34.5	25	29	28	34	26	34	34	34	28	36	30	34	37	29	34	38	32	22	27	35	31	33	32	25
Arf1	ENSMUSG00000048076	protein_coding	1	1	-0.14	0.06	0.626831	-0.13	0.748157	0	353.5	0.05	0.06	0.999965	0.04	0.995306	0	363.8	-0.05	0.06	0.792466	-0.05	0.822814	0	353.5	398	315	352	349	372	286	323	307	389	310	398	358	372	316	342	331	447	357	394	376	435	335	344	388
Arf2	ENSMUSG00000062421	protein_coding	1	1	-0.17	0.15	0.997607	-0.16	0.901748	0	38.8	0.32	0.15	0.751942	0.31	0.725339	0	47.8	0.13	0.15	0.762606	0.13	0.741077	0	41.2	61	34	31	29	47	29	29	32	68	45	36	42	45	40	36	44	39	50	37	35	47	38	35	36
Arf3	ENSMUSG00000051853	protein_coding	1	1	-0.09	0.1	0.997607	-0.08	0.937755	0	241.5	0.07	0.1	0.999965	0.06	0.995306	0	251.5	0.02	0.1	0.971843	0.02	0.970031	0	244	233	213	272	248	212	225	259	213	219	243	296	248	239	217	278	242	281	190	284	260	234	239	255	200
Arf4	ENSMUSG00000021877	protein_coding	1	1	-0.1	0.06	0.953	-0.09	0.897052	0	340.2	0.04	0.06	0.999965	0.04	0.996471	0	348	-0.05	0.06	0.815559	-0.05	0.840588	0	340.2	396	294	318	353	378	287	313	298	392	296	361	343	361	281	321	351	366	313	362	379	402	317	340	336
Arf5	ENSMUSG00000020440	protein_coding	1	1	-0.09	0.11	0.997607	-0.08	0.940273	0	109.5	0.13	0.11	0.999965	0.13	0.967817	0	119.5	0.02	0.11	0.967074	0.02	0.961001	0	111.2	112	123	93	110	121	92	84	118	121	114	107	136	97	120	96	132	121	146	96	120	125	120	87	147
Arf6	ENSMUSG00000044147	protein_coding	1	1	-0.18	0.08	0.674457	-0.17	0.669188	0	87.8	0.02	0.08	0.999965	0.01	0.997226	0	88.2	-0.19	0.09	0.189277	-0.19	0.236487	0	87.8	102	96	74	79	90	80	60	83	102	90	78	83	83	77	67	79	84	93	72	88	80	96	63	75
Arfgap1	ENSMUSG00000027575	protein_coding	1	1	-0.04	0.06	0.997607	-0.04	0.968181	0	57.2	0.03	0.06	0.999965	0.02	0.997226	0	58.2	-0.08	0.06	0.615054	-0.08	0.651858	0	57.2	59	59	51	60	58	54	53	58	65	56	54	58	64	52	51	50	68	55	59	62	63	57	49	61
Arfgap2	ENSMUSG00000027255	protein_coding	1	1	-0.01	0.08	0.997607	-0.01	0.996009	0	33.5	-0.04	0.08	0.999965	-0.05	0.996006	0	33.5	0.09	0.08	0.661214	0.09	0.661987	0	35.5	32	36	32	34	28	34	32	39	27	31	34	37	33	35	36	38	34	28	31	38	32	34	32	36
Arfgap3	ENSMUSG00000054277	protein_coding	1	1	-0.11	0.06	0.859841	-0.11	0.842877	0	100.8	0.03	0.06	0.999965	0.03	0.997226	0	101.5	-0.06	0.06	0.740086	-0.06	0.761955	0	100.8	108	97	87	111	99	86	85	103	105	100	96	105	103	87	93	101	115	86	93	130	111	96	86	109
Arfgef1	ENSMUSG00000067851	protein_coding	1	1	0.06	0.12	0.997607	0.06	0.967543	0	52	-0.02	0.12	0.999965	-0.03	0.997226	0	49.8	-0.03	0.12	0.955794	-0.03	0.944196	0	49.8	43	48	53	55	44	54	61	49	47	53	47	47	49	44	55	46	42	37	56	37	48	44	62	38
Arfgef2	ENSMUSG00000074582	protein_coding	1	1	0.18	0.13	0.979798	0.18	0.845165	0	93.8	0.12	0.13	0.999965	0.12	0.986116	0	88.2	0.2	0.13	0.490811	0.2	0.46458	0	95	85	66	93	83	89	76	125	85	89	81	101	82	111	68	115	86	80	51	87	77	99	69	106	60
Arfip1	ENSMUSG00000074513	protein_coding	1	1	-0.08	0.13	0.997607	-0.07	0.964537	0	10.2	0.1	0.13	0.999965	0.09	0.990672	0	11.2	0.02	0.13	0.975999	0.02	0.974096	0	10.5	11	10	10	10	10	11	9	9	14	11	11	9	11	11	9	11	9	12	13	10	13	11	11	11
Arfip2	ENSMUSG00000030881	protein_coding	1	1	-0.02	0.07	0.997607	-0.02	0.988292	0	64	0.04	0.07	0.999965	0.03	0.997226	0	65	-0.04	0.07	0.898312	-0.04	0.890742	0	64	69	66	62	59	66	66	55	67	66	66	67	61	65	63	57	65	73	63	58	66	74	70	54	73
Arfrp1	ENSMUSG00000038671	protein_coding	1	1	-0.03	0.08	0.997607	-0.02	0.985225	0	36.5	0.02	0.08	0.999965	0.01	0.997226	0	36.8	-0.04	0.08	0.90532	-0.04	0.89226	0	36.5	33	35	37	41	34	34	38	38	33	31	41	42	31	38	36	36	35	38	38	41	31	30	35	41
Arg2	ENSMUSG00000021125	protein_coding	1	1	-0.89	0.57	0.938993	-0.89	0.647941	0	0.2	-0.62	0.57	NA	-0.61	0.949459	0	0.2	-0.5	0.56	NA	-0.52	0.610583	0	0.2	0	0	0	1	0	0	0	0	0	0	0	0	0	0	0	0	0	0	0	0	0	0	0	0
Arglu1	ENSMUSG00000040459	protein_coding	1	1	0.1	0.1	0.997607	0.1	0.9174	0	84.8	0	0.1	0.999965	0	0.999832	0	79	0.07	0.1	0.831856	0.07	0.813076	0	83	65	80	82	88	70	97	82	90	72	88	66	90	73	94	69	96	77	89	86	63	80	99	85	90
Arhgap1	ENSMUSG00000027247	protein_coding	1	1	0.03	0.08	0.997607	0.04	0.972076	0	148.5	0.19	0.08	0.674705	0.18	0.754901	0	163.5	0.26	0.08	0.0419728	0.25	0.087803	0	172	140	134	154	148	133	147	166	148	142	149	184	179	160	158	185	185	146	133	198	168	156	162	183	142
Arhgap10	ENSMUSG00000037148	protein_coding	1	1	-0.29	0.1	0.296287	-0.28	0.337811	0	120.5	-0.17	0.1	0.963205	-0.18	0.861454	0	120.5	-0.43	0.1	0.00187581	-0.43	0.0103921	1	120.5	89	117	121	155	69	108	87	134	77	89	122	138	68	94	84	109	71	108	94	137	64	96	75	132
Arhgap11a	ENSMUSG00000041219	protein_coding	1	1	0.28	0.17	0.913215	0.29	0.754153	0	10	0.07	0.17	0.999965	0.06	0.997226	0	8.5	0.25	0.17	0.529693	0.24	0.501643	0	9.5	11	8	9	5	14	12	8	6	11	10	7	6	15	9	8	6	10	6	6	5	13	9	10	3
Arhgap12	ENSMUSG00000041225	protein_coding	1	1	0.17	0.16	0.997607	0.18	0.899431	0	24	-0.1	0.16	0.999965	-0.11	0.990672	0	21.2	0.13	0.16	0.792018	0.13	0.76416	0	23	15	22	20	28	21	23	26	26	17	21	16	23	19	23	23	27	10	21	21	17	17	23	28	21
Arhgap17	ENSMUSG00000030766	protein_coding	1	1	0.08	0.11	0.997607	0.09	0.940273	0	51.8	0.07	0.11	0.999965	0.06	0.995306	0	51	0.14	0.11	0.594189	0.14	0.564606	0	54	36	50	54	55	38	59	56	54	39	47	55	63	47	55	57	57	53	42	54	55	44	48	56	46
Arhgap18	ENSMUSG00000039031	protein_coding	1	1	-0.11	0.15	0.997607	-0.11	0.940273	0	9.5	0.1	0.15	0.999965	0.09	0.993198	0	10.2	-0.04	0.15	0.945477	-0.05	0.920061	0	9.5	6	9	14	9	6	10	11	10	7	12	11	11	6	8	10	13	5	7	7	7	5	9	8	8
Arhgap19	ENSMUSG00000025154	protein_coding	1	1	0.36	0.22	0.892255	0.37	0.714663	0	1.8	0.01	0.23	0.999965	0	0.999832	0	1.5	0.7	0.22	0.0271393	0.7	0.0309383	1	2.5	1	2	2	1	1	2	2	2	1	2	1	2	2	3	2	3	1	1	1	2	2	2	2	2
Arhgap20	ENSMUSG00000053199	protein_coding	1	1	-0.38	0.2	0.772767	-0.37	0.676078	0	32.2	-0.52	0.2	0.394959	-0.52	0.455682	0	32.2	-0.84	0.2	0.00145516	-0.83	0.00981629	1	32.2	40	29	18	42	26	36	10	29	31	23	11	25	29	16	10	18	34	22	15	34	22	28	11	17
Arhgap20os	ENSMUSG00000074354	lncRNA	0	1	NA	NA	NA	NA	NA	NA	NA	NA	NA	NA	NA	NA	NA	NA	NA	NA	NA	NA	NA	NA	NA	NA	NA	NA	NA	NA	NA	NA	NA	NA	NA	NA	NA	NA	NA	NA	NA	NA	NA	NA	NA	NA	NA	NA	NA
Arhgap21	ENSMUSG00000036591	protein_coding	1	1	0.1	0.14	0.997607	0.11	0.937992	0	110	0.12	0.14	0.999965	0.11	0.986116	0	109	0.36	0.14	0.11076	0.36	0.129986	0	129.5	101	100	111	93	95	127	124	94	109	106	113	108	137	124	138	119	100	84	125	102	111	131	140	73
Arhgap22	ENSMUSG00000063506	protein_coding	1	1	-0.51	0.22	0.54754	-0.49	0.475726	0	6	0.02	0.22	0.999965	0.01	0.998059	0	6	-0.55	0.22	0.131509	-0.56	0.128701	0	6	3	9	6	6	2	5	3	8	3	7	7	7	3	4	4	5	4	6	4	6	3	5	3	6
Arhgap23	ENSMUSG00000049807	protein_coding	1	1	-0.04	0.1	0.997607	-0.04	0.977028	0	166	0.08	0.1	0.999965	0.07	0.990465	0	174.2	0.15	0.1	0.500504	0.15	0.497507	0	183.8	162	159	199	144	152	165	183	144	163	173	206	155	196	161	219	159	183	135	205	172	174	189	219	132
Arhgap24	ENSMUSG00000057315	protein_coding	1	1	0.14	0.08	0.856553	0.14	0.769709	0	54.8	0	0.08	0.999965	-0.01	0.997226	0	49	0.01	0.08	0.985983	0.01	0.983844	0	49	52	58	29	57	57	65	31	66	54	51	33	53	55	53	31	55	50	58	29	64	61	73	34	60
Arhgap25	ENSMUSG00000030047	protein_coding	1	0	-0.13	0.62	0.997607	0.01	0.998079	0	0	-0.02	0.63	0.999965	0.05	0.997226	0	0	-0.27	0.64	NA	-0.05	0.98404	0	0	0	0	0	0	0	0	0	0	0	0	0	0	0	0	0	0	0	1	0	0	0	0	0	0
Arhgap26	ENSMUSG00000036452	protein_coding	1	1	0.04	0.26	0.997607	0.03	0.993373	0	2	0.39	0.26	0.992623	0.35	0.948501	0	2.8	0.6	0.26	0.168088	0.55	0.220673	0	2.8	2	2	3	1	2	2	3	1	2	3	3	3	2	3	3	3	1	2	3	2	2	2	3	2
Arhgap27	ENSMUSG00000034255	protein_coding	1	1	0.22	0.17	0.985128	0.23	0.863319	0	9	0.28	0.17	0.972004	0.27	0.89098	0	8.8	0.43	0.17	0.124899	0.43	0.139026	0	10.2	10	7	9	4	11	9	11	5	11	10	9	5	15	10	11	5	17	7	10	6	16	9	11	4
Arhgap28	ENSMUSG00000024043	protein_coding	1	1	-0.02	0.17	0.997607	-0.02	0.993373	0	22.8	-0.3	0.17	0.94152	-0.31	0.808544	0	22.2	-0.37	0.17	0.224141	-0.39	0.202114	0	22.2	10	28	14	37	10	35	10	36	11	20	11	25	12	18	11	23	7	21	8	31	8	26	10	24
Arhgap29	ENSMUSG00000039831	protein_coding	1	1	-0.21	0.15	0.965572	-0.2	0.849444	0	86	-0.03	0.15	0.999965	-0.03	0.997226	0	86	-0.29	0.15	0.27827	-0.29	0.278704	0	86	99	80	92	73	80	83	84	56	105	89	81	64	80	67	74	60	70	69	88	61	71	75	84	55
Arhgap30	ENSMUSG00000048865	protein_coding	1	1	-1.21	0.59	0.70137	-1.26	0.365883	0	0.8	-0.83	0.59	0.999965	-0.53	0.964797	0	0.8	-1.27	0.6	0.248886	-0.88	0.320627	0	0.8	1	1	0	1	0	0	0	0	1	1	0	0	0	1	0	0	1	1	0	0	1	1	0	0
Arhgap31	ENSMUSG00000022799	protein_coding	1	1	-0.09	0.17	0.997607	-0.09	0.967543	0	28.2	-0.18	0.17	0.999965	-0.18	0.978318	0	28.2	-0.25	0.17	0.507486	-0.25	0.475044	0	28.2	22	31	23	37	18	39	18	33	21	29	21	28	27	24	21	20	21	21	18	32	19	31	18	19
Arhgap32	ENSMUSG00000041444	protein_coding	1	1	0.2	0.14	0.962547	0.21	0.814393	0	22	-0.08	0.14	0.999965	-0.09	0.993706	0	18.2	-0.04	0.14	0.946198	-0.04	0.928413	0	18.2	14	22	15	22	16	34	15	23	17	24	12	16	18	19	14	19	13	19	12	19	13	26	14	14
Arhgap33	ENSMUSG00000036882	protein_coding	1	1	-0.03	0.19	0.997607	-0.02	0.993373	0	5	-0.17	0.19	0.999965	-0.17	0.986116	0	5	0.05	0.19	0.951146	0.06	0.917846	0	5	4	5	4	7	5	5	3	5	4	4	4	5	7	5	3	5	6	5	5	6	5	5	4	5
Arhgap35	ENSMUSG00000058230	protein_coding	1	1	0.06	0.12	0.997607	0.07	0.964537	0	181.2	0.01	0.12	0.999965	0	0.999868	0	172.5	0.05	0.12	0.909014	0.05	0.890512	0	177.5	150	179	185	172	134	209	209	173	132	212	189	157	175	170	209	156	156	127	178	174	153	173	198	133
Arhgap36	ENSMUSG00000036198	protein_coding	1	1	-0.04	0.41	0.997607	-0.1	0.980087	0	2.2	-0.4	0.42	0.999965	-0.71	0.693976	0	2	-0.64	0.43	0.490825	-0.76	0.205096	0	2	0	2	0	6	0	3	1	5	0	2	0	2	0	2	0	3	0	2	0	5	0	2	0	3
Arhgap39	ENSMUSG00000033697	protein_coding	1	1	-0.11	0.14	0.997607	-0.1	0.942511	0	13.2	0.05	0.14	0.999965	0.04	0.997226	0	13.5	-0.11	0.14	0.790071	-0.11	0.758803	0	13.2	10	13	15	15	8	13	14	14	10	15	16	13	10	12	14	13	13	13	15	16	9	15	14	10
Arhgap4	ENSMUSG00000031389	protein_coding	1	1	-0.51	0.41	0.997607	-0.51	0.854992	0	0.8	-0.15	0.41	0.999965	-0.15	0.997226	0	0.8	-0.69	0.42	0.435812	-0.7	0.372406	0	0.8	0	1	1	1	0	1	1	0	0	1	1	1	1	1	0	0	1	0	1	1	0	1	0	1
Arhgap42	ENSMUSG00000050730	protein_coding	1	1	0.12	0.18	0.997607	0.13	0.94548	0	29.2	0.24	0.18	0.999965	0.23	0.958438	0	33	0.22	0.18	0.607456	0.22	0.58431	0	31.5	41	28	12	29	40	32	15	30	46	39	12	35	41	33	15	37	29	28	14	27	35	33	16	25
Arhgap44	ENSMUSG00000033389	protein_coding	1	1	-0.02	0.09	0.997607	-0.01	0.993373	0	34	-0.09	0.09	0.999965	-0.1	0.98527	0	33.8	-0.13	0.09	0.518723	-0.13	0.527816	0	33.8	34	40	27	34	31	42	27	36	29	39	25	35	32	35	25	33	33	30	22	38	30	35	26	27
Arhgap45	ENSMUSG00000035697	protein_coding	1	1	-0.25	0.1	0.497649	-0.24	0.488546	0	34.2	-0.16	0.1	0.999965	-0.16	0.901102	0	34.2	-0.33	0.1	0.0278575	-0.33	0.0541959	0	34.2	38	26	49	24	31	23	40	22	34	22	48	21	29	22	39	18	44	22	46	23	34	20	39	24
Arhgap5	ENSMUSG00000035133	protein_coding	1	1	0.17	0.25	0.997607	0.18	0.954608	0	26.8	-0.08	0.25	0.999965	-0.08	0.997226	0	23.5	-0.04	0.25	0.975638	-0.04	0.972883	0	23.5	28	22	14	30	30	31	19	27	31	23	13	21	27	20	16	28	14	22	18	15	26	27	24	22
Arhgap6	ENSMUSG00000031355	protein_coding	1	1	0.33	0.16	0.689714	0.33	0.595176	0	14.2	-0.11	0.16	0.999965	-0.11	0.990465	0	11.2	0.09	0.16	0.873602	0.09	0.86297	0	11.8	6	19	5	15	8	28	5	16	6	19	4	13	6	20	6	15	5	22	5	17	7	29	7	15
Arhgap8	ENSMUSG00000078954	protein_coding	1	1	-0.3	0.48	0.997607	-0.24	0.955724	0	0.2	0.62	0.46	0.999965	0.53	0.91095	0	0.5	0.04	0.48	0.987286	0.06	0.97079	0	0.2	0	0	1	0	0	0	1	0	0	1	1	0	0	0	1	0	0	0	1	0	0	1	1	0
Arhgap9	ENSMUSG00000040345	protein_coding	1	1	0.23	0.56	0.997607	0.25	0.964537	0	0	0.51	0.55	0.999965	0.55	0.958438	0	0.2	-0.63	0.6	NA	-0.64	0.585391	0	0	0	0	0	0	0	0	0	0	0	1	0	0	0	0	0	0	0	1	0	0	1	0	0	0
Arhgdia	ENSMUSG00000025132	protein_coding	1	1	-0.12	0.11	0.997607	-0.11	0.917555	0	719.8	0.16	0.11	0.999965	0.15	0.949993	0	803	0.12	0.11	0.683401	0.12	0.67161	0	778.2	734	657	787	701	679	604	707	677	747	633	944	888	759	746	789	819	1000	815	946	889	832	766	773	919
Arhgdib	ENSMUSG00000030220	protein_coding	1	1	-0.36	0.12	0.226386	-0.36	0.263001	0	30.2	0.04	0.12	0.999965	0.04	0.997226	0	30.8	-0.27	0.12	0.207722	-0.27	0.217694	0	30.2	41	20	39	21	29	16	28	20	37	20	42	24	27	19	30	22	37	29	36	24	30	19	27	29
Arhgdig	ENSMUSG00000073433	protein_coding	1	1	-0.32	0.3	0.997607	-0.32	0.892376	0	2.5	0.43	0.29	0.999965	0.36	0.949832	0	3.2	-0.06	0.3	0.961968	-0.13	0.88106	0	2.5	5	1	3	1	4	1	2	1	5	1	4	3	3	1	4	1	5	1	3	1	3	1	3	2
Arhgef1	ENSMUSG00000040940	protein_coding	1	1	0.14	0.12	0.997607	0.14	0.882251	0	124.8	0.11	0.12	0.999965	0.1	0.986116	0	120.5	0.23	0.12	0.290842	0.23	0.290174	0	132.5	92	124	108	127	100	147	114	138	96	131	117	138	120	149	121	140	150	131	115	135	130	155	118	130
Arhgef10	ENSMUSG00000071176	protein_coding	1	1	-0.06	0.13	0.997607	-0.06	0.971003	0	86.8	-0.08	0.13	0.999965	-0.09	0.990465	0	86.8	0.01	0.13	0.987286	0.01	0.985493	0	86.8	53	83	92	119	49	95	82	105	51	81	88	103	66	82	96	95	72	63	89	120	65	87	88	81
Arhgef10l	ENSMUSG00000040964	protein_coding	1	1	0.1	0.09	0.997607	0.11	0.890357	0	76.2	0.21	0.09	0.560587	0.21	0.651123	0	81.2	0.43	0.09	0.000165216	0.43	0.00374113	1	95.5	76	72	56	76	80	83	56	86	84	81	59	101	94	111	66	111	80	78	57	98	97	98	62	98
Arhgef11	ENSMUSG00000041977	protein_coding	1	1	0.07	0.17	0.997607	0.08	0.970747	0	49.8	-0.14	0.17	0.999965	-0.15	0.986116	0	46.8	0.06	0.17	0.923515	0.06	0.908327	0	47.8	34	48	49	56	31	58	51	59	30	47	43	48	47	44	50	50	40	28	42	59	41	53	49	36
Arhgef12	ENSMUSG00000059495	protein_coding	1	1	0.19	0.13	0.961094	0.19	0.809199	0	120.2	-0.06	0.13	0.999965	-0.06	0.996045	0	104.8	0.09	0.13	0.825314	0.09	0.799103	0	110.5	88	96	97	138	94	132	110	145	90	112	88	109	117	99	104	122	87	76	79	121	103	105	111	92
Arhgef15	ENSMUSG00000052921	protein_coding	1	1	-0.05	0.43	0.997607	-0.13	0.979783	0	0.8	0.09	0.43	0.999965	-0.01	0.999832	0	0.8	0.1	0.43	0.959529	-0.12	0.925809	0	1	1	1	1	0	1	1	1	0	0	1	0	1	1	1	1	1	1	1	0	1	1	1	0	0
Arhgef16	ENSMUSG00000029032	protein_coding	0	1	NA	NA	NA	NA	NA	NA	NA	NA	NA	NA	NA	NA	NA	NA	NA	NA	NA	NA	NA	NA	NA	NA	NA	NA	NA	NA	NA	NA	NA	NA	NA	NA	NA	NA	NA	NA	NA	NA	NA	NA	NA	NA	NA	NA	NA
Arhgef17	ENSMUSG00000032875	protein_coding	1	1	0.1	0.14	0.997607	0.11	0.940273	0	264.5	0.28	0.14	0.839965	0.27	0.793163	0	297.2	0.4	0.14	0.0673418	0.4	0.0896665	0	321.2	167	237	336	239	161	297	337	263	173	319	377	320	234	302	412	337	248	185	394	314	232	294	422	240
Arhgef18	ENSMUSG00000004568	protein_coding	1	1	0.03	0.13	0.997607	0.04	0.984762	0	80.5	0.04	0.13	0.999965	0.03	0.997226	0	80.5	0.15	0.13	0.641558	0.15	0.603746	0	86.5	55	73	104	82	56	78	104	84	50	79	107	86	78	75	104	89	72	56	90	93	78	73	94	80
Arhgef19	ENSMUSG00000028919	protein_coding	1	1	0.02	0.14	0.997607	0.02	0.991787	0	14.5	-0.06	0.15	0.999965	-0.07	0.996471	0	14.2	0	0.15	0.999623	0	0.998093	0	14.5	15	18	12	12	15	17	13	13	14	16	13	12	16	19	12	11	19	14	10	14	20	19	11	12
Arhgef2	ENSMUSG00000028059	protein_coding	1	1	0.03	0.11	0.997607	0.03	0.983664	0	120	0.01	0.11	0.999965	0.01	0.998517	0	117	0.21	0.11	0.337776	0.21	0.334195	0	136.5	114	121	105	128	128	137	108	107	109	126	116	117	181	136	116	113	120	106	121	130	132	130	115	95
Arhgef25	ENSMUSG00000019467	protein_coding	1	1	-0.12	0.09	0.990645	-0.11	0.892376	0	231.2	0.01	0.09	0.999965	0	0.999832	0	231.5	-0.05	0.09	0.896253	-0.05	0.880858	0	231.2	229	235	236	225	200	222	206	229	215	212	251	248	193	243	217	245	293	276	243	254	233	253	206	263
Arhgef26	ENSMUSG00000036885	protein_coding	1	1	-0.06	0.37	0.997607	-0.07	0.985961	0	1	-0.27	0.38	0.999965	-0.38	0.949832	0	0.8	-0.02	0.38	0.990181	-0.09	0.925337	0	1	2	1	0	0	2	1	0	1	1	1	0	1	2	1	0	1	1	1	0	0	1	1	0	0
Arhgef28	ENSMUSG00000021662	protein_coding	1	1	-0.19	0.26	0.997607	-0.18	0.937755	0	1.2	0.27	0.26	0.999965	0.2	0.986116	0	1.8	-0.33	0.27	0.626605	-0.36	0.468215	0	1.2	1	3	0	1	1	3	0	1	2	3	1	1	1	2	0	1	1	2	1	0	1	2	1	1
Arhgef3	ENSMUSG00000021895	protein_coding	1	1	-0.28	0.2	0.967073	-0.28	0.828626	0	5.8	0.03	0.2	0.999965	0.03	0.997226	0	5.8	-0.39	0.2	0.311337	-0.39	0.28945	0	5.8	7	5	4	7	5	5	4	5	6	5	5	7	4	3	4	6	3	4	3	6	4	5	3	4
Arhgef33	ENSMUSG00000054901	protein_coding	0	1	NA	NA	NA	NA	NA	NA	NA	NA	NA	NA	NA	NA	NA	NA	NA	NA	NA	NA	NA	NA	NA	NA	NA	NA	NA	NA	NA	NA	NA	NA	NA	NA	NA	NA	NA	NA	NA	NA	NA	NA	NA	NA	NA	NA	NA
Arhgef37	ENSMUSG00000045094	protein_coding	1	1	0.04	0.38	0.997607	0.01	0.998413	0	0.5	0.78	0.37	0.740744	0.8	0.425126	0	1	0.4	0.38	0.684033	0.35	0.630929	0	0.8	0	0	1	0	0	1	1	0	1	1	2	0	1	1	1	0	1	0	1	0	0	0	1	0
Arhgef39	ENSMUSG00000051517	protein_coding	1	1	0.33	0.34	0.997607	0.35	0.903101	0	0.8	0.26	0.35	0.999965	0.26	0.986609	0	1	0.66	0.34	0.313247	0.61	0.328922	0	1	1	1	1	0	1	1	0	1	1	1	1	1	1	1	1	1	2	1	1	1	1	1	1	1
Arhgef4	ENSMUSG00000037509	protein_coding	1	1	-0.05	0.14	0.997607	-0.05	0.980704	0	9	-0.14	0.14	0.999965	-0.14	0.98556	0	9	-0.06	0.14	0.922324	-0.05	0.910087	0	9	9	11	10	6	9	10	9	7	8	8	10	6	9	11	10	5	9	11	7	8	7	9	9	8
Arhgef40	ENSMUSG00000004562	protein_coding	1	1	0.05	0.08	0.997607	0.05	0.961574	0	132.2	0.01	0.08	0.999965	0	0.999832	0	127.8	0.09	0.08	0.652831	0.09	0.659465	0	135.8	108	136	141	126	120	139	133	137	108	131	143	128	127	140	148	128	130	134	131	146	134	142	140	123
Arhgef5	ENSMUSG00000033542	protein_coding	1	1	0.08	0.09	0.997607	0.09	0.92309	0	34.5	0.03	0.09	0.999965	0.02	0.997226	0	33.2	0.15	0.09	0.456161	0.15	0.462985	0	36.2	32	33	38	28	32	37	40	29	34	35	37	27	43	37	38	27	37	31	33	27	39	33	36	26
Arhgef6	ENSMUSG00000031133	protein_coding	1	1	-0.01	0.12	0.997607	0	0.997242	0	21.8	-0.14	0.12	0.999965	-0.14	0.970952	0	21.8	-0.04	0.12	0.931807	-0.04	0.917846	0	21.8	23	22	14	28	22	25	17	21	19	21	14	24	23	25	15	21	21	20	15	24	21	24	17	20
Arhgef7	ENSMUSG00000031511	protein_coding	1	1	-0.05	0.12	0.997607	-0.05	0.977028	0	74	0.1	0.12	0.999965	0.1	0.986116	0	79.5	0.11	0.12	0.764107	0.11	0.732911	0	80.2	82	70	68	76	71	75	66	74	88	75	69	86	91	75	68	87	108	70	70	86	92	84	66	70
Arhgef9	ENSMUSG00000025656	protein_coding	1	1	0.03	0.14	0.997607	0.03	0.986831	0	14.5	-0.13	0.14	0.999965	-0.13	0.986116	0	14.2	-0.18	0.14	0.59166	-0.18	0.562307	0	14.2	13	15	13	16	12	17	16	13	12	16	12	12	14	11	14	12	10	9	11	11	11	13	13	11
Arid1a	ENSMUSG00000007880	protein_coding	1	1	0.16	0.17	0.997607	0.17	0.918574	0	72.5	-0.02	0.17	0.999965	-0.03	0.997226	0	64.2	0.08	0.17	0.899675	0.08	0.881983	0	65.2	42	78	44	93	45	111	46	88	41	84	45	79	60	71	46	84	58	54	45	100	55	92	49	57
Arid1b	ENSMUSG00000069729	protein_coding	1	1	0.08	0.14	0.997607	0.08	0.957016	0	72.5	0	0.14	0.999965	0	0.999832	0	67.5	0.12	0.14	0.762014	0.12	0.732911	0	72.2	54	70	69	77	48	87	75	80	56	73	68	73	70	67	73	79	50	56	63	81	50	76	74	53
Arid2	ENSMUSG00000033237	protein_coding	1	1	0.14	0.14	0.997607	0.15	0.901748	0	44.8	-0.04	0.14	0.999965	-0.05	0.997226	0	40.2	0.1	0.14	0.827703	0.1	0.800764	0	42.8	36	38	39	48	36	53	46	44	36	44	35	40	41	40	44	46	29	33	37	42	33	45	46	32
Arid3a	ENSMUSG00000019564	protein_coding	1	1	0.02	0.19	0.997607	0.04	0.986831	0	5.2	0.21	0.19	0.999965	0.2	0.978318	0	6.2	0.11	0.19	0.873602	0.12	0.817752	0	5.8	4	4	7	6	5	3	8	5	6	6	7	6	9	3	6	5	5	2	5	6	4	3	6	5
Arid3b	ENSMUSG00000004661	protein_coding	1	1	0.24	0.23	0.997607	0.24	0.901993	0	1.8	0.23	0.24	0.999965	0.22	0.986116	0	1.8	0.09	0.24	0.923515	0.09	0.902271	0	1.8	1	2	2	2	2	2	2	1	1	2	2	2	2	2	2	1	2	2	2	2	2	2	2	1
Arid4a	ENSMUSG00000048118	protein_coding	1	1	0.06	0.15	0.997607	0.06	0.974658	0	23.8	-0.11	0.15	0.999965	-0.12	0.986116	0	22.8	-0.05	0.15	0.940824	-0.05	0.924794	0	22.8	16	26	24	25	18	27	26	24	17	21	21	24	20	21	24	22	15	18	22	15	22	23	26	18
Arid4b	ENSMUSG00000039219	protein_coding	1	1	0.18	0.17	0.997607	0.19	0.899431	0	38.8	-0.14	0.17	0.999965	-0.15	0.986116	0	33.8	-0.02	0.17	0.975625	-0.03	0.969539	0	33.8	27	33	36	39	29	41	46	39	31	32	27	30	30	29	36	37	22	25	38	18	30	34	45	29
Arid5a	ENSMUSG00000037447	protein_coding	1	1	0.22	0.28	0.997607	0.22	0.941369	0	11.8	0.73	0.27	0.38457	0.69	0.591676	0	15.8	0.36	0.28	0.588257	0.34	0.627857	0	12.8	19	6	10	5	23	5	12	7	26	11	13	13	23	7	12	9	15	13	16	9	13	10	12	8
Arid5b	ENSMUSG00000019947	protein_coding	1	1	-0.14	0.17	0.997607	-0.13	0.940273	0	188.8	0.49	0.17	0.310362	0.48	0.420275	0	263.8	0.24	0.17	0.558786	0.24	0.539599	0	222.2	220	157	219	159	155	193	207	144	237	281	250	287	190	208	224	267	239	196	306	212	165	199	253	136
Arih1	ENSMUSG00000025234	protein_coding	1	1	0.05	0.11	0.997607	0.06	0.965979	0	95.2	-0.07	0.11	0.999965	-0.07	0.990848	0	91.5	0.05	0.11	0.907588	0.05	0.890742	0	94.5	93	91	83	99	91	102	97	91	95	95	76	83	108	87	94	89	80	72	83	89	99	92	95	79
Arih2	ENSMUSG00000064145	protein_coding	1	1	0.03	0.1	0.997607	0.04	0.977028	0	57	0	0.1	0.999965	0	0.999832	0	55.8	0.05	0.1	0.893595	0.05	0.875719	0	57.2	68	55	51	49	72	53	52	51	68	51	53	50	72	54	53	50	51	66	52	49	57	62	53	47
Arl1	ENSMUSG00000060904	protein_coding	1	1	-0.23	0.08	0.23557	-0.22	0.382919	0	187.5	-0.05	0.08	0.999965	-0.06	0.990465	0	187.5	-0.28	0.08	0.00800869	-0.28	0.0428556	1	187.5	235	164	167	184	185	142	155	160	220	150	174	176	165	134	150	165	202	195	190	176	186	158	171	186
Arl10	ENSMUSG00000025870	protein_coding	1	1	0.04	0.17	0.997607	0.04	0.985225	0	12.5	0.07	0.17	0.999965	0.06	0.997226	0	12.8	0.03	0.17	0.966451	0.03	0.957716	0	12.5	8	12	14	15	8	14	15	13	9	12	17	13	10	12	16	12	11	8	15	15	12	12	14	13
Arl11	ENSMUSG00000043157	protein_coding	1	1	0.94	0.63	0.958864	1.07	0.513864	0	0.5	-0.02	0.68	NA	0.05	0.997226	0	0	-0.26	0.7	NA	-0.12	0.957056	0	0	0	0	0	0	1	1	0	0	0	0	0	0	0	0	0	0	0	0	0	0	0	0	0	0
Arl13b	ENSMUSG00000022911	protein_coding	1	1	-0.08	0.13	0.997607	-0.08	0.959408	0	21.8	-0.16	0.13	0.999965	-0.16	0.958438	0	21.8	-0.23	0.13	0.371341	-0.24	0.367628	0	21.8	19	23	21	24	18	22	20	21	18	21	19	19	18	16	19	20	16	16	20	23	17	18	22	17
Arl14ep	ENSMUSG00000027122	protein_coding	1	1	0.14	0.18	0.997607	0.15	0.934361	0	33.2	-0.08	0.18	0.999965	-0.08	0.996471	0	29.8	0.11	0.18	0.87232	0.11	0.849258	0	32	34	28	25	32	40	31	34	28	37	26	25	25	36	30	31	31	19	32	27	25	35	31	41	25
Arl15	ENSMUSG00000042348	protein_coding	1	1	0.08	0.21	0.997607	0.08	0.975341	0	13.2	-0.04	0.21	0.999965	-0.04	0.997226	0	12.8	-0.09	0.21	0.916405	-0.09	0.894923	0	12.8	15	12	10	14	17	12	12	12	17	12	9	11	14	10	11	13	9	10	12	14	12	11	12	11
Arl16	ENSMUSG00000057594	protein_coding	1	1	-0.07	0.1	0.997607	-0.07	0.95031	0	16	-0.05	0.1	0.999965	-0.06	0.995306	0	16	-0.01	0.1	0.978322	-0.01	0.973925	0	16.2	16	17	17	14	17	15	16	14	16	13	17	15	17	17	17	14	20	14	16	15	19	14	17	15
Arl2	ENSMUSG00000024944	protein_coding	1	1	0.06	0.15	0.997607	0.07	0.970747	0	79.8	0.21	0.15	0.999965	0.2	0.944737	0	87	0.31	0.15	0.244529	0.31	0.241024	0	92	87	71	89	55	103	60	94	62	99	66	109	74	94	99	100	75	92	97	92	67	98	75	82	93
Arl2bp	ENSMUSG00000031776	protein_coding	1	1	0.03	0.06	0.997607	0.04	0.967643	0	77.8	0.09	0.06	0.983059	0.09	0.95981	0	80.5	0.12	0.06	0.276383	0.12	0.398735	0	82.5	80	71	78	74	81	72	78	80	80	74	84	84	79	84	81	86	83	82	77	78	82	81	77	82
Arl3	ENSMUSG00000025035	protein_coding	1	1	-0.06	0.12	0.997607	-0.05	0.971898	0	48	0.07	0.12	0.999965	0.06	0.996006	0	50	-0.02	0.12	0.967505	-0.02	0.961313	0	48	51	45	49	47	51	41	45	48	50	44	52	54	39	49	48	54	54	63	51	54	53	41	44	63
Arl4a	ENSMUSG00000047446	protein_coding	1	1	-0.21	0.19	0.997607	-0.2	0.901748	0	9.2	-0.18	0.19	0.999965	-0.18	0.986116	0	9.2	-0.49	0.2	0.125953	-0.49	0.137762	0	9.2	10	9	7	11	11	7	5	10	11	7	6	9	7	6	6	7	6	12	7	7	6	8	5	7
Arl4c	ENSMUSG00000049866	protein_coding	1	1	0.12	0.14	0.997607	0.13	0.926385	0	25	0.18	0.14	0.999965	0.17	0.9633	0	24.8	0.19	0.14	0.571562	0.19	0.535444	0	26	25	22	30	13	34	19	35	12	27	27	30	15	36	20	33	15	18	22	26	13	22	20	34	12
Arl4d	ENSMUSG00000034936	protein_coding	1	1	-0.58	0.37	0.928944	-0.67	0.687798	0	0.8	0.12	0.36	0.999965	0.1	0.997226	0	1.2	-0.19	0.36	0.888397	-0.26	0.787429	0	1	1	1	1	0	1	1	1	0	1	1	2	1	1	1	1	1	1	1	3	1	1	0	1	1
Arl5a	ENSMUSG00000036093	protein_coding	1	1	0.08	0.13	0.997607	0.09	0.950565	0	136.8	0.19	0.13	0.999965	0.18	0.948622	0	145.5	0.29	0.13	0.228793	0.29	0.237276	0	156.2	133	110	177	96	130	135	183	99	157	124	192	109	137	154	214	120	161	125	323	99	174	145	282	105
Arl5b	ENSMUSG00000017418	protein_coding	1	1	-0.16	0.18	0.997607	-0.16	0.926385	0	17.2	-0.21	0.18	0.999965	-0.22	0.958438	0	17.2	-0.27	0.18	0.507474	-0.27	0.469913	0	17.2	16	15	13	25	14	16	12	19	16	15	11	17	16	11	12	17	10	14	12	17	9	16	13	12
Arl5c	ENSMUSG00000038352	protein_coding	1	1	0.18	0.31	0.997607	0.15	0.966334	0	1	0.31	0.31	0.999965	0.27	0.986116	0	1.2	0.09	0.31	0.94459	0.04	0.974131	0	1	1	2	0	1	1	1	1	1	1	2	1	1	1	1	1	1	0	2	1	1	1	1	1	2
Arl6	ENSMUSG00000022722	protein_coding	1	1	-0.09	0.1	0.997607	-0.08	0.937755	0	12.2	-0.03	0.1	0.999965	-0.04	0.997226	0	12.2	-0.28	0.1	0.0878521	-0.28	0.138877	0	12.2	15	11	11	12	14	10	12	10	15	10	11	11	12	9	10	10	13	14	11	11	12	10	12	11
Arl6ip1	ENSMUSG00000030654	protein_coding	1	1	0.04	0.07	0.997607	0.05	0.96148	0	208	0.01	0.07	0.999965	0.01	0.997226	0	202	0.11	0.07	0.491863	0.11	0.549491	0	215.8	237	185	195	187	243	184	222	183	228	174	211	195	219	221	224	199	208	185	206	193	209	187	207	212
Arl6ip4	ENSMUSG00000029404	protein_coding	1	1	0.14	0.14	0.997607	0.14	0.901748	0	42.2	0.25	0.14	0.895934	0.24	0.835965	0	44.8	0.34	0.14	0.126728	0.34	0.144776	0	48	45	40	43	26	50	33	51	35	49	39	50	41	41	47	60	44	42	52	44	39	51	43	44	41
Arl6ip5	ENSMUSG00000035199	protein_coding	1	1	-0.23	0.09	0.40141	-0.23	0.438811	0	175.8	0.04	0.09	0.999965	0.04	0.997226	0	179.8	-0.18	0.09	0.299575	-0.18	0.335359	0	175.8	206	188	149	160	169	140	137	151	199	175	157	188	143	171	138	167	178	205	147	174	152	157	118	171
Arl6ip6	ENSMUSG00000026960	protein_coding	1	1	0.2	0.09	0.614601	0.21	0.591444	0	17	0.09	0.09	0.999965	0.08	0.986116	0	15.5	0.02	0.1	0.959529	0.02	0.952972	0	14.8	18	13	15	13	19	17	17	15	20	13	16	13	17	13	15	14	15	14	17	14	20	14	18	12
Arl8a	ENSMUSG00000026426	protein_coding	1	1	-0.1	0.1	0.997607	-0.09	0.92309	0	145	0.04	0.1	0.999965	0.03	0.997226	0	148	0.04	0.1	0.922228	0.04	0.908214	0	149.2	152	132	168	128	156	132	148	110	153	122	181	136	176	134	161	126	184	141	173	148	169	143	159	114
Arl8b	ENSMUSG00000030105	protein_coding	1	1	-0.04	0.07	0.997607	-0.03	0.975853	0	112.8	-0.09	0.07	0.999965	-0.1	0.958438	0	112.8	-0.07	0.07	0.699593	-0.07	0.729084	0	112.8	115	109	112	115	112	106	116	108	107	96	112	106	110	104	113	103	97	109	120	115	103	106	119	99
Armc1	ENSMUSG00000027599	protein_coding	1	1	-0.07	0.09	0.997607	-0.06	0.955127	0	35.5	0.05	0.09	0.999965	0.04	0.996471	0	36.5	0	0.09	0.999623	0	0.998532	0	35.5	42	34	30	36	39	32	33	31	42	33	34	37	36	35	33	37	36	34	38	37	43	33	34	34
Armc10	ENSMUSG00000038525	protein_coding	1	1	-0.04	0.08	0.997607	-0.03	0.977028	0	34.5	0.04	0.08	0.999965	0.03	0.997226	0	35.5	0.01	0.08	0.988847	0	0.989384	0	34.8	33	37	34	34	31	36	33	35	30	38	35	39	30	41	34	34	25	38	30	35	29	33	29	36
Armc2	ENSMUSG00000071324	protein_coding	1	1	-0.03	0.31	0.997607	-0.03	0.993373	0	0.8	-0.09	0.31	0.999965	-0.17	0.993198	0	1	-0.68	0.33	0.258118	-0.69	0.194076	0	0.8	0	1	1	1	0	1	1	1	1	1	1	1	0	1	0	1	0	1	1	1	0	1	1	1
Armc5	ENSMUSG00000042178	protein_coding	1	1	0.14	0.11	0.997607	0.14	0.869969	0	43	0.16	0.11	0.999965	0.15	0.949832	0	42.5	0.28	0.11	0.122607	0.28	0.144294	0	47	45	36	37	37	53	36	39	44	44	37	44	45	54	46	39	49	53	47	40	45	45	53	38	44
Armc6	ENSMUSG00000002343	protein_coding	1	1	-0.03	0.16	0.997607	-0.03	0.991787	0	12.8	-0.09	0.16	0.999965	-0.1	0.993198	0	12.8	0.08	0.16	0.892893	0.08	0.86613	0	13.5	10	14	12	15	11	13	11	15	9	11	14	14	11	14	13	16	13	14	14	18	14	12	14	20
Armc7	ENSMUSG00000057219	protein_coding	1	1	-0.2	0.1	0.645965	-0.2	0.640794	0	11.8	-0.04	0.1	0.999965	-0.04	0.996665	0	11.8	-0.11	0.1	0.653246	-0.11	0.646852	0	11.8	14	10	12	11	10	9	11	11	11	10	13	11	12	10	11	11	14	12	12	13	12	12	13	12
Armc8	ENSMUSG00000032468	protein_coding	1	1	0.04	0.1	0.997607	0.05	0.970747	0	20	0.07	0.1	0.999965	0.07	0.990672	0	20.2	0.11	0.1	0.676068	0.11	0.67232	0	20.8	20	18	16	24	20	20	17	23	23	20	16	22	22	21	18	22	20	20	20	18	23	19	20	20
Armc9	ENSMUSG00000062590	protein_coding	1	1	0.02	0.1	0.997607	0.02	0.990235	0	13.5	-0.03	0.1	0.999965	-0.04	0.997226	0	13.2	0.09	0.1	0.76362	0.09	0.752159	0	14	11	14	14	14	11	13	15	15	11	13	14	13	13	13	15	15	12	12	14	14	13	12	15	14
Armcx1	ENSMUSG00000033460	protein_coding	1	1	-0.05	0.11	0.997607	-0.04	0.979175	0	32.2	-0.01	0.11	0.999965	-0.01	0.997226	0	32.2	-0.05	0.11	0.9094	-0.05	0.891959	0	32.2	29	32	33	35	29	32	33	31	31	31	32	34	29	34	30	31	26	28	33	27	31	26	33	30
Armcx2	ENSMUSG00000033436	protein_coding	1	1	-0.07	0.07	0.997607	-0.06	0.940712	0	119.2	0.01	0.07	0.999965	0.01	0.997226	0	120.5	0.09	0.07	0.646576	0.08	0.669365	0	126.2	102	115	145	115	93	115	139	109	98	109	158	117	105	123	156	121	105	105	161	125	110	118	159	101
Armcx3	ENSMUSG00000049047	protein_coding	1	1	-0.05	0.09	0.997607	-0.04	0.971493	0	108.8	0	0.09	0.999965	-0.01	0.997629	0	108.8	0.03	0.09	0.918979	0.03	0.909469	0	111.2	106	98	114	117	108	96	113	106	116	97	104	115	109	104	120	112	105	93	137	94	127	100	135	105
Armcx4	ENSMUSG00000049804	protein_coding	1	1	0.23	0.15	0.947351	0.23	0.79913	0	12.8	-0.01	0.15	0.999965	-0.02	0.997226	0	11	0.34	0.15	0.190893	0.34	0.211741	0	13.5	9	12	9	14	10	15	13	13	11	12	7	12	15	13	11	15	9	12	9	12	12	15	11	12
Armcx5	ENSMUSG00000072969	protein_coding	1	1	-0.06	0.23	0.997607	-0.06	0.985961	0	8.2	0.03	0.23	0.999965	0.02	0.997226	0	8.2	-0.16	0.23	0.838773	-0.16	0.804596	0	8.2	12	7	8	6	11	7	8	6	12	7	7	7	9	7	8	6	5	9	8	5	8	8	8	6
Armcx6	ENSMUSG00000050394	protein_coding	1	1	-0.09	0.1	0.997607	-0.08	0.934572	0	29.5	-0.14	0.1	0.999965	-0.14	0.939037	0	29.5	-0.05	0.1	0.903404	-0.05	0.886003	0	29.5	32	26	37	23	34	22	33	23	32	21	37	19	30	26	39	20	31	29	36	24	33	25	35	24
Armh1	ENSMUSG00000060268	protein_coding	1	1	0.52	0.34	0.953	0.48	0.762457	0	1.2	0.22	0.35	0.999965	0.25	0.986116	0	1.2	0.4	0.35	0.654211	0.36	0.60001	0	1.2	0	2	1	1	0	2	1	2	0	3	1	1	0	2	1	2	0	1	0	1	0	2	0	1
Armh3	ENSMUSG00000039901	protein_coding	1	1	-0.2	0.1	0.738088	-0.19	0.676499	0	20.5	-0.11	0.1	0.999965	-0.11	0.975815	0	20.5	-0.14	0.1	0.510978	-0.14	0.50468	0	20.5	20	20	19	23	17	17	17	21	19	17	19	21	21	17	18	18	21	18	17	21	18	21	15	18
Armh4	ENSMUSG00000036242	protein_coding	1	1	-0.37	0.15	0.470757	-0.36	0.374959	0	17.2	-0.13	0.15	0.999965	-0.15	0.979818	0	17.2	-0.6	0.15	0.00476785	-0.61	0.00879381	1	17.2	10	30	1	28	8	23	1	23	10	19	1	29	7	17	1	20	8	24	1	30	5	21	1	24
Armt1	ENSMUSG00000061759	protein_coding	1	1	0.1	0.1	0.997607	0.11	0.91059	0	13.5	-0.26	0.1	0.410368	-0.27	0.500616	0	12.5	0.03	0.1	0.943431	0.03	0.938609	0	12.5	12	13	13	12	16	13	12	13	11	10	11	10	13	13	13	11	10	11	9	9	12	11	12	12
Arnt	ENSMUSG00000015522	protein_coding	1	1	0.09	0.08	0.997607	0.1	0.903957	0	73.8	-0.08	0.09	0.999965	-0.09	0.98556	0	69	-0.07	0.09	0.791228	-0.07	0.78163	0	69	53	71	68	84	57	77	74	87	54	72	61	71	59	59	69	74	56	56	57	77	53	66	63	65
Arnt2	ENSMUSG00000015709	protein_coding	1	1	0.22	0.19	0.997607	0.22	0.88971	0	46.8	0.48	0.19	0.418378	0.48	0.513926	0	55.5	0.73	0.19	0.00381335	0.73	0.0173371	1	66.5	48	31	52	29	47	43	58	39	48	54	57	63	64	57	65	80	47	33	59	53	44	45	62	45
Arntl	ENSMUSG00000055116	protein_coding	1	1	-0.29	0.17	0.900174	-0.28	0.769709	0	10.8	0.08	0.17	0.999965	0.07	0.996665	0	11.2	-0.23	0.17	0.579122	-0.22	0.560767	0	10.8	15	10	9	9	14	9	6	7	15	11	10	9	16	7	8	6	10	9	11	9	12	10	9	7
Arntl2	ENSMUSG00000040187	protein_coding	1	1	0.14	0.11	0.997607	0.14	0.878241	0	11.5	-0.19	0.11	0.957291	-0.2	0.859195	0	10.2	0.04	0.11	0.939912	0.03	0.931328	0	10.5	9	10	13	9	11	12	14	9	10	10	9	7	13	10	11	8	11	8	10	7	11	10	11	7
Arpc1a	ENSMUSG00000029621	protein_coding	1	1	0.03	0.08	0.997607	0.03	0.977913	0	117.8	0.08	0.08	0.999965	0.07	0.986116	0	121.5	0.1	0.08	0.654709	0.1	0.651724	0	123.2	101	118	124	119	113	105	125	128	110	113	136	127	104	132	124	133	109	130	115	130	119	109	114	151
Arpc1b	ENSMUSG00000029622	protein_coding	1	1	-0.13	0.09	0.976431	-0.12	0.881728	0	390.8	0.07	0.09	0.999965	0.06	0.991683	0	407.8	-0.03	0.09	0.929358	-0.03	0.920061	0	390.8	415	422	312	414	366	326	307	438	412	428	336	455	358	387	341	433	408	457	292	450	391	383	280	476
Arpc2	ENSMUSG00000006304	protein_coding	1	1	-0.07	0.11	0.997607	-0.06	0.966334	0	356.5	0.37	0.11	0.12042	0.36	0.259014	0	457.5	0.37	0.11	0.0237543	0.37	0.0512667	0	456.8	422	324	377	303	395	296	376	300	469	369	479	513	410	437	469	511	442	430	511	400	426	375	425	419
Arpc3	ENSMUSG00000029465	protein_coding	1	1	-0.05	0.12	0.997607	-0.05	0.977028	0	139.8	0.16	0.12	0.999965	0.16	0.958438	0	156.2	0.08	0.12	0.863827	0.08	0.836468	0	146.8	145	141	134	139	149	105	144	145	155	129	170	171	131	147	148	161	155	181	136	141	143	120	132	166
Arpc4	ENSMUSG00000079426	protein_coding	1	1	-0.07	0.09	0.997607	-0.06	0.955127	0	100.2	0.26	0.09	0.333346	0.25	0.473006	0	119	0.19	0.09	0.260835	0.19	0.284732	0	114	120	92	104	85	119	85	92	89	132	100	126	118	113	110	112	121	128	114	118	108	128	101	105	119
Arpc5	ENSMUSG00000008475	protein_coding	1	1	-0.1	0.1	0.997607	-0.1	0.91997	0	122.5	0.17	0.1	0.957291	0.16	0.891216	0	137.2	0.06	0.1	0.86707	0.06	0.849566	0	127.8	138	120	113	119	132	105	110	111	152	127	125	145	122	134	119	136	126	159	131	113	137	119	123	133
Arpc5l	ENSMUSG00000026755	protein_coding	1	1	-0.05	0.11	0.997607	-0.05	0.971901	0	47.5	0.01	0.11	0.999965	0	0.999832	0	47.5	-0.02	0.11	0.959808	-0.02	0.95211	0	47.5	59	43	49	39	61	37	46	40	58	40	47	44	48	43	49	44	56	54	52	40	55	41	46	52
Arpin	ENSMUSG00000039043	protein_coding	1	1	-0.04	0.09	0.997607	-0.04	0.974658	0	51	0.01	0.09	0.999965	0	0.999473	0	51	0.07	0.09	0.795595	0.07	0.780934	0	53.5	56	51	47	50	54	46	50	48	46	53	48	57	51	59	51	53	48	49	44	63	50	50	48	60
Arpp19	ENSMUSG00000007656	protein_coding	1	1	-0.04	0.09	0.997607	-0.03	0.980933	0	60.5	-0.04	0.09	0.999965	-0.05	0.996006	0	60.5	-0.08	0.09	0.75569	-0.08	0.744207	0	60.5	71	56	52	63	71	52	50	65	71	53	49	60	55	56	52	64	60	68	56	60	68	52	58	72
Arrb1	ENSMUSG00000018909	protein_coding	1	1	0.02	0.13	0.997607	0.02	0.991787	0	50.5	-0.28	0.13	0.75838	-0.29	0.692964	0	50	-0.2	0.13	0.49584	-0.2	0.469909	0	50	35	48	50	67	34	54	54	60	28	43	48	42	36	39	49	46	47	43	46	75	38	55	53	49
Arrb2	ENSMUSG00000060216	protein_coding	1	1	-0.06	0.11	0.997607	-0.06	0.967543	0	10.8	-0.07	0.11	0.999965	-0.07	0.993198	0	10.8	-0.25	0.12	0.241788	-0.25	0.268163	0	10.8	8	14	10	11	7	14	10	11	8	12	9	12	7	10	9	9	8	13	8	12	9	11	9	12
Arrdc1	ENSMUSG00000026972	protein_coding	1	1	-0.25	0.12	0.639093	-0.25	0.60029	0	19.5	0	0.12	0.999965	-0.01	0.998432	0	19.5	-0.13	0.12	0.658053	-0.13	0.631446	0	19.5	19	21	20	18	18	15	16	17	18	17	20	21	17	20	17	16	23	21	20	21	18	18	17	20
Arrdc2	ENSMUSG00000002910	protein_coding	1	1	0	0.11	0.999509	0	0.997242	0	17.8	-0.06	0.11	0.999965	-0.07	0.993198	0	17.8	-0.14	0.11	0.587232	-0.14	0.567753	0	17.8	16	19	19	17	17	17	18	19	17	17	18	15	15	16	20	13	17	21	15	19	15	19	17	16
Arrdc3	ENSMUSG00000074794	protein_coding	1	1	0.03	0.22	0.997607	0.03	0.993373	0	53.8	-0.18	0.23	0.999965	-0.18	0.986609	0	52.8	-0.18	0.23	0.784071	-0.18	0.773476	0	52.8	69	44	38	60	69	51	46	49	63	44	37	42	69	36	39	40	25	38	32	46	33	44	34	35
Arrdc4	ENSMUSG00000042659	protein_coding	1	1	-0.51	0.23	0.592899	-0.51	0.570663	0	31.5	0.04	0.23	0.999965	0.03	0.997226	0	32	-0.99	0.23	0.00126242	-0.98	0.0138172	1	31.5	42	28	33	23	21	19	23	25	42	30	30	26	20	7	27	14	25	14	25	15	15	11	24	16
Arsa	ENSMUSG00000022620	protein_coding	1	1	-0.18	0.09	0.738088	-0.18	0.707148	0	247.8	-0.09	0.09	0.999965	-0.1	0.983078	0	247.8	-0.18	0.09	0.293495	-0.18	0.337902	0	247.8	232	284	212	263	201	263	186	228	209	241	217	255	198	254	203	216	240	278	199	326	197	270	180	239
Arsb	ENSMUSG00000042082	protein_coding	1	1	0.05	0.11	0.997607	0.05	0.971003	0	113.2	-0.15	0.11	0.999965	-0.15	0.939807	0	109.2	-0.04	0.11	0.933711	-0.04	0.91882	0	109.2	93	103	98	143	86	130	103	134	78	94	108	110	91	103	107	121	75	76	87	135	69	109	88	97
Arsg	ENSMUSG00000020604	protein_coding	1	1	-0.03	0.13	0.997607	-0.03	0.988292	0	18	-0.1	0.13	0.999965	-0.11	0.986116	0	18	-0.01	0.13	0.988715	-0.01	0.985493	0	18	19	25	12	16	17	26	12	16	17	17	14	17	16	24	14	17	18	20	13	18	12	22	13	16
Arsi	ENSMUSG00000036412	protein_coding	1	1	0.01	0.24	0.99823	0.04	0.991811	0	10	-0.35	0.24	0.999965	-0.38	0.891216	0	9.2	-0.23	0.24	0.725445	-0.22	0.715212	0	9.2	6	11	3	17	8	12	3	17	6	9	3	10	10	8	3	12	9	7	2	16	11	8	2	15
Arsj	ENSMUSG00000046561	protein_coding	1	1	-0.43	0.21	0.729159	-0.43	0.583112	0	7	-0.23	0.21	0.999965	-0.26	0.958438	0	7	-0.75	0.22	0.0139482	-0.8	0.0192353	1	7	5	8	2	13	4	7	2	8	5	7	2	7	4	4	2	5	4	6	2	10	5	5	2	5
Arsk	ENSMUSG00000021592	protein_coding	1	1	-0.17	0.2	0.997607	-0.16	0.93952	0	30	-0.23	0.2	0.999965	-0.24	0.970952	0	30	-0.46	0.2	0.192521	-0.45	0.224594	0	30	26	31	23	40	20	30	27	32	25	27	21	26	15	19	23	32	12	31	22	31	16	29	31	26
Art3	ENSMUSG00000034842	protein_coding	1	1	-0.24	0.24	0.997607	-0.24	0.891251	0	2.8	-0.19	0.24	0.999965	-0.24	0.970952	0	2.8	-0.52	0.24	0.239936	-0.53	0.144776	0	2.8	3	4	0	4	2	2	0	4	3	3	0	3	2	2	0	3	2	4	0	4	2	3	0	3
Art4	ENSMUSG00000030217	protein_coding	1	1	0.83	0.45	0.81732	0.78	0.737016	0	13	-0.57	0.45	0.999965	-0.62	0.958438	0	8.2	0.57	0.45	0.600765	0.52	0.620425	0	10.5	4	10	8	11	13	17	8	14	3	5	7	4	10	13	10	9	2	10	6	10	9	20	11	20
Artn	ENSMUSG00000028539	protein_coding	1	1	-0.25	0.19	0.990645	-0.23	0.879577	0	5.2	0.1	0.19	0.999965	0.1	0.995306	0	6	-0.55	0.2	0.0730007	-0.54	0.0981104	0	5.2	8	5	3	5	8	5	3	3	8	8	4	4	7	3	2	3	7	6	3	4	4	6	3	4
Arv1	ENSMUSG00000031982	protein_coding	1	1	0.2	0.16	0.997607	0.2	0.863796	0	3.2	0.31	0.16	0.86087	0.3	0.784907	0	3	0.16	0.16	0.727894	0.16	0.680081	0	3	3	2	3	3	3	3	4	3	3	3	3	3	3	3	3	3	4	3	4	3	3	3	3	2
Arvcf	ENSMUSG00000118669	protein_coding	1	1	0.18	0.1	0.801863	0.19	0.68412	0	58	0.09	0.1	0.999965	0.08	0.986116	0	53.2	0.36	0.1	0.00884404	0.36	0.0275727	1	65	49	48	64	40	60	53	78	41	53	47	69	44	67	60	85	48	70	47	66	50	72	59	78	51
Arxes1	ENSMUSG00000048355	protein_coding	1	1	0.22	0.15	0.961094	0.24	0.800001	0	6	0.01	0.15	0.999965	0.01	0.998059	0	5.2	0.3	0.15	0.28281	0.3	0.299458	0	6	6	4	6	5	9	4	7	4	7	4	6	4	6	5	8	5	7	5	6	5	10	5	9	5
Arxes2	ENSMUSG00000048040	protein_coding	1	1	0.07	0.13	0.997607	0.08	0.95746	0	14	-0.13	0.13	0.999965	-0.14	0.980015	0	13	0.08	0.13	0.867896	0.08	0.844764	0	14	16	10	15	11	21	8	17	10	17	7	15	9	16	11	19	10	16	12	16	10	23	11	23	10
As3mt	ENSMUSG00000003559	protein_coding	1	1	-0.65	0.41	0.930549	-0.69	0.659819	0	0.5	-0.13	0.4	0.999965	-0.11	0.997226	0	0.5	-0.16	0.4	0.918993	-0.14	0.896645	0	0.5	1	1	0	0	0	0	0	0	1	0	0	0	1	1	0	0	1	0	0	0	1	1	0	0
Asah1	ENSMUSG00000031591	protein_coding	1	1	0.05	0.09	0.997607	0.06	0.964537	0	343.2	-0.1	0.09	0.999965	-0.11	0.97306	0	327	0.11	0.09	0.605199	0.11	0.617669	0	354.2	372	291	324	321	382	283	406	302	363	253	325	279	377	344	390	306	285	260	329	305	357	273	361	294
Asah2	ENSMUSG00000024887	protein_coding	1	1	0.09	0.1	0.997607	0.09	0.926385	0	45.2	-0.13	0.1	0.999965	-0.13	0.958438	0	42	-0.02	0.1	0.963516	-0.02	0.956267	0	42	34	41	45	48	34	46	50	51	35	42	40	36	35	38	47	44	28	30	39	45	36	40	42	41
Asap1	ENSMUSG00000022377	protein_coding	1	1	0.16	0.13	0.992369	0.17	0.866564	0	303.8	0.17	0.13	0.999965	0.17	0.958438	0	301	0.39	0.13	0.0410753	0.39	0.0670233	0	347.2	263	244	338	225	247	345	378	245	263	302	352	287	338	338	372	341	265	234	347	277	223	333	352	233
Asap2	ENSMUSG00000052632	protein_coding	1	1	0.02	0.11	0.997607	0.02	0.990363	0	16.8	-0.07	0.11	0.999965	-0.07	0.990672	0	16.2	0	0.11	0.999623	0	0.998387	0	16.2	14	19	16	16	13	23	14	17	13	18	15	16	17	18	15	14	14	15	13	14	12	19	12	11
Asap3	ENSMUSG00000036995	protein_coding	1	1	0.03	0.15	0.997607	0.03	0.988532	0	50.2	-0.04	0.15	0.999965	-0.05	0.997226	0	49.5	-0.03	0.15	0.959808	-0.03	0.950512	0	49.5	42	63	32	61	41	59	34	67	38	65	29	60	48	54	30	61	62	45	26	69	51	47	29	64
Asb1	ENSMUSG00000026311	protein_coding	1	1	0	0.09	0.99823	0	0.997242	0	29.2	0.04	0.09	0.999965	0.03	0.997226	0	29.8	0.07	0.09	0.766749	0.07	0.760514	0	30.8	29	23	34	31	28	26	33	30	29	26	34	30	33	26	33	31	32	23	36	36	34	30	42	29
Asb10	ENSMUSG00000038204	protein_coding	1	1	0.42	0.51	0.997607	0.48	0.911533	0	0.8	-0.15	0.53	0.999965	0.02	0.999207	0	0.5	-0.02	0.53	0.992813	0.14	0.938609	0	0.2	0	1	0	0	1	1	0	1	0	1	0	1	0	1	0	0	0	1	1	1	1	1	0	1
Asb13	ENSMUSG00000033781	protein_coding	1	1	0.06	0.12	0.997607	0.07	0.964537	0	11	0.02	0.12	0.999965	0.01	0.997822	0	10.5	0.14	0.12	0.659049	0.14	0.642361	0	11.8	10	10	10	12	9	12	12	11	10	12	10	10	12	11	11	13	9	9	11	13	9	12	11	14
Asb14	ENSMUSG00000021898	protein_coding	1	1	-0.69	0.69	0.997607	-0.65	0.892376	0	0.5	-0.58	0.69	0.999965	-0.58	0.980015	0	0.5	-1.36	0.71	0.322144	-1.2	0.321688	0	0.5	1	0	1	0	0	0	0	0	1	0	0	0	1	0	0	0	0	1	1	0	0	0	1	0
Asb16	ENSMUSG00000034768	protein_coding	1	1	-0.3	0.48	0.997607	-0.11	0.985225	0	0.5	0.15	0.48	0.999965	0.09	0.997226	0	0.5	0.39	0.47	0.782377	0.33	0.751544	0	0.8	1	0	1	0	1	0	1	0	0	0	1	0	1	1	1	0	1	0	1	0	1	0	1	0
Asb2	ENSMUSG00000021200	protein_coding	1	1	-0.69	0.83	0.997607	-0.63	0.929159	0	0	0.25	0.79	NA	0.11	0.997226	0	0	-0.98	0.87	NA	-0.91	0.615348	0	0	0	0	0	0	0	0	0	0	0	0	0	0	0	0	0	0	1	0	0	0	0	0	0	0
Asb3	ENSMUSG00000020305	protein_coding	1	1	-0.21	0.09	0.50678	-0.2	0.549005	0	30	-0.09	0.09	0.999965	-0.09	0.980015	0	30	-0.29	0.09	0.0212825	-0.29	0.0563516	0	30	33	28	30	29	26	26	28	24	27	25	33	28	23	24	27	24	29	29	31	25	25	25	26	30
Asb4	ENSMUSG00000042607	protein_coding	1	1	0.26	0.57	0.997607	0.13	0.980087	0	0.2	0.07	0.59	0.999965	0.03	0.997668	0	0.2	-0.25	0.6	0.916057	-0.33	0.775153	0	0.2	0	0	1	0	0	0	1	0	0	1	0	0	0	0	0	0	0	0	0	0	0	1	1	0
Asb5	ENSMUSG00000031519	protein_coding	1	1	-0.32	0.56	0.997607	-0.12	0.987727	0	0	0.62	0.54	0.999965	0.9	0.768592	0	0.5	0.48	0.54	0.753449	0.76	0.422321	0	0.5	0	0	0	0	0	0	0	0	0	1	0	1	0	1	0	1	0	1	0	0	0	1	0	1
Asb6	ENSMUSG00000039483	protein_coding	1	1	0.03	0.09	0.997607	0.04	0.974518	0	42.5	0.12	0.09	0.999965	0.12	0.958438	0	44.5	0.21	0.09	0.184528	0.21	0.218291	0	47.8	43	41	47	34	49	39	44	38	45	39	52	42	50	48	52	41	57	43	48	40	50	45	46	39
Asb7	ENSMUSG00000030509	protein_coding	1	1	0.03	0.11	0.997607	0.04	0.980711	0	13	-0.05	0.11	0.999965	-0.05	0.996471	0	12.8	-0.1	0.11	0.756088	-0.1	0.7424	0	12.8	12	13	11	15	11	14	13	14	12	13	12	12	11	12	12	13	11	11	12	12	12	12	13	10
Asb8	ENSMUSG00000048175	protein_coding	1	1	0.01	0.06	0.997607	0.01	0.991787	0	30	0.11	0.06	0.895372	0.11	0.93281	0	31.5	0.11	0.06	0.366557	0.12	0.459809	0	32	33	30	31	24	34	28	33	25	35	31	33	27	34	31	33	30	34	30	34	25	35	29	32	26
Ascc1	ENSMUSG00000044475	protein_coding	1	1	-0.02	0.1	0.997607	-0.02	0.99107	0	32.2	0.05	0.1	0.999965	0.04	0.997017	0	33.2	0	0.1	0.998089	0	0.997333	0	32.2	37	31	34	27	35	29	35	29	33	28	39	33	32	33	35	29	32	32	34	32	35	31	32	38
Ascc2	ENSMUSG00000020412	protein_coding	1	1	-0.01	0.08	0.997607	-0.01	0.995065	0	44	-0.04	0.08	0.999965	-0.05	0.995306	0	44	0.05	0.08	0.868802	0.05	0.865996	0	45.5	44	41	44	47	42	44	46	44	39	43	45	43	48	42	49	43	39	33	45	44	48	36	47	39
Ascc3	ENSMUSG00000038774	protein_coding	1	1	-0.05	0.14	0.997607	-0.05	0.980538	0	24.8	-0.16	0.14	0.999965	-0.17	0.958438	0	24.8	-0.11	0.14	0.794825	-0.11	0.764524	0	24.8	25	27	23	24	20	28	23	24	24	24	17	22	23	22	24	22	18	19	22	16	23	26	26	18
Ascl2	ENSMUSG00000009248	protein_coding	1	1	-0.2	0.44	0.997607	-0.18	0.967543	0	0.5	0.43	0.42	0.999965	0.4	0.958438	0	0.8	-0.6	0.45	0.577531	-0.64	0.407096	0	0.5	1	1	0	0	1	0	0	0	2	1	0	0	1	0	0	0	1	1	0	0	1	0	0	0
Asf1a	ENSMUSG00000019857	protein_coding	1	1	0.01	0.14	0.997607	0.02	0.993373	0	8.8	0.05	0.14	0.999965	0.04	0.997226	0	9.2	0.17	0.14	0.615054	0.17	0.600894	0	9.8	11	8	8	8	11	8	8	8	11	10	8	8	11	9	8	11	9	11	10	7	9	8	9	7
Asf1b	ENSMUSG00000005470	protein_coding	1	1	0.91	0.3	0.198137	0.93	0.154242	0	2.2	0.41	0.31	0.999965	0.33	0.979818	0	1	1.21	0.3	0.00234038	1.19	0.00725618	1	2.2	2	1	0	1	4	2	1	2	1	1	1	1	3	3	1	2	3	1	1	1	3	2	0	1
Ash1l	ENSMUSG00000028053	protein_coding	1	1	0.1	0.16	0.997607	0.11	0.949385	0	64.2	-0.13	0.16	0.999965	-0.13	0.986116	0	59.8	-0.03	0.16	0.962522	-0.04	0.950512	0	59.8	40	61	62	76	42	79	66	70	42	68	47	58	55	49	60	62	45	46	51	58	47	68	62	45
Ash2l	ENSMUSG00000031575	protein_coding	1	1	0.03	0.07	0.997607	0.03	0.974658	0	49.8	0.07	0.07	0.999965	0.06	0.986116	0	51	0.1	0.07	0.493775	0.1	0.549163	0	52.8	51	51	50	44	57	46	49	47	53	50	53	48	51	53	54	53	48	52	51	49	54	53	47	51
Asic1	ENSMUSG00000023017	protein_coding	1	1	0.04	0.14	0.997607	0.05	0.978964	0	8	-0.06	0.15	0.999965	-0.06	0.997226	0	7.5	-0.2	0.15	0.540494	-0.2	0.532316	0	7.5	7	7	9	7	5	8	10	9	5	7	10	7	5	5	10	7	5	5	8	8	5	8	7	8
Asic3	ENSMUSG00000038276	protein_coding	1	1	-0.01	0.5	0.999509	0	0.998502	0	0.5	0.12	0.5	0.999965	0.13	0.997226	0	0.5	-0.27	0.52	0.891642	-0.18	0.905255	0	0.5	0	1	1	0	0	0	0	1	0	1	1	0	0	1	0	0	1	0	0	0	0	1	0	0
Asl	ENSMUSG00000025533	protein_coding	1	1	-0.19	0.13	0.937134	-0.19	0.808	0	36.5	-0.03	0.13	0.999965	-0.04	0.997226	0	36.5	-0.21	0.13	0.41742	-0.21	0.402506	0	36.5	35	37	41	33	30	28	39	33	35	33	46	31	24	32	40	32	36	41	41	35	27	25	35	40
Asns	ENSMUSG00000029752	protein_coding	1	1	-0.02	0.14	0.997607	-0.02	0.993373	0	39.8	0.14	0.14	0.999965	0.13	0.986116	0	42.2	0.17	0.14	0.602456	0.17	0.559744	0	44.2	55	27	38	33	66	21	45	27	64	27	43	35	73	36	41	27	58	34	53	39	69	29	44	32
Asnsd1	ENSMUSG00000026095	protein_coding	1	1	-0.18	0.13	0.967224	-0.17	0.856843	0	13.8	0.04	0.13	0.999965	0.03	0.997226	0	13.8	-0.19	0.13	0.484123	-0.19	0.46806	0	13.8	15	14	15	11	13	12	13	11	14	14	14	13	11	14	12	11	12	16	13	11	10	10	9	11
Aspa	ENSMUSG00000020774	protein_coding	1	1	-0.33	0.19	0.85642	-0.32	0.701494	0	5.5	-0.45	0.19	0.560587	-0.47	0.47772	0	5.5	-0.72	0.19	0.00662671	-0.71	0.0162596	1	5.5	3	7	4	8	4	4	3	6	3	4	3	4	3	5	2	4	3	6	2	5	3	5	2	6
Aspg	ENSMUSG00000037686	protein_coding	1	1	-0.59	0.43	0.97286	-0.78	0.579854	0	1.2	-0.11	0.42	0.999965	-0.3	0.986116	0	1.2	-0.74	0.44	0.407836	-0.82	0.233147	0	1.2	1	3	0	1	0	1	1	1	1	1	0	1	0	1	0	1	0	2	0	1	0	1	0	1
Asph	ENSMUSG00000028207	protein_coding	1	1	0.02	0.18	0.997607	0.02	0.993373	0	116	0.01	0.18	0.999965	0	0.9999	0	112.8	-0.04	0.18	0.961968	-0.04	0.952972	0	112.8	86	116	116	133	77	129	132	126	87	122	112	128	76	102	128	138	62	84	111	127	83	116	131	98
Asphd2	ENSMUSG00000029348	protein_coding	1	1	0.28	0.14	0.764787	0.28	0.627697	0	5.2	0.01	0.15	0.999965	0	0.999832	0	4.2	0.22	0.14	0.466989	0.22	0.441599	0	5	4	5	4	4	6	5	5	5	4	6	3	4	4	7	4	5	5	6	4	5	5	6	5	6
Aspm	ENSMUSG00000033952	protein_coding	1	1	0.87	0.32	0.327395	0.84	0.29445	0	2.2	0.39	0.32	0.999965	0.36	0.970952	0	1.8	0.89	0.32	0.0744693	0.81	0.116364	0	2	1	1	2	1	2	3	2	2	2	2	2	1	2	2	2	2	2	1	1	1	2	2	1	1
Aspn	ENSMUSG00000021388	protein_coding	1	1	-0.93	0.31	0.222755	-0.93	0.244059	0	11.2	-0.92	0.31	0.23831	-0.92	0.340898	0	11.2	-2.02	0.32	1.49189e-07	-1.99	0.000610771	1	11.2	16	6	4	19	8	6	2	8	13	3	3	5	6	2	1	3	11	9	3	5	6	6	2	6
Asprv1	ENSMUSG00000033508	protein_coding	1	0	0.58	0.59	0.997607	0.5	0.914907	0	0	0.82	0.59	0.999965	0.7	0.939037	0	0	0.24	0.61	NA	0.21	0.900729	0	0	0	0	0	0	0	0	0	0	0	0	0	0	0	0	0	0	0	0	0	0	1	0	0	0
Aspscr1	ENSMUSG00000025142	protein_coding	1	1	0.03	0.11	0.997607	0.03	0.983664	0	49	0.18	0.11	0.978089	0.17	0.903998	0	53.8	0.11	0.11	0.722864	0.11	0.693417	0	51.5	55	53	42	42	61	41	44	50	61	49	54	51	53	58	47	48	66	59	42	44	57	47	41	56
Asrgl1	ENSMUSG00000024654	protein_coding	1	1	0.04	0.1	0.997607	0.05	0.971898	0	13	-0.15	0.11	0.999965	-0.15	0.94198	0	12.2	0.06	0.11	0.860105	0.06	0.845186	0	13.2	12	10	15	12	14	10	14	14	12	11	13	10	15	12	15	11	15	10	14	13	16	10	14	12
Ass1	ENSMUSG00000076441	protein_coding	1	1	-0.46	0.1	0.00293735	-0.46	0.0269416	1	184.2	-0.1	0.1	0.999965	-0.11	0.980015	0	184.2	-0.42	0.1	0.00233674	-0.42	0.0125583	1	184.2	223	167	273	74	167	98	195	67	180	132	283	82	169	108	227	58	254	145	274	83	157	115	207	50
Aste1	ENSMUSG00000032567	protein_coding	1	1	0.23	0.19	0.997607	0.23	0.881728	0	5.2	0.19	0.19	0.999965	0.18	0.986116	0	5	0.2	0.19	0.701721	0.2	0.666274	0	5	6	3	3	4	6	5	4	6	7	4	4	5	7	4	4	5	5	6	5	4	5	5	4	4
Astn2	ENSMUSG00000028373	protein_coding	1	1	0.22	0.33	0.997607	0.42	0.850359	0	2.8	0.26	0.33	0.999965	0.3	0.986116	0	2.5	0.31	0.33	0.730726	0.38	0.592319	0	2.5	2	3	0	3	2	5	0	4	2	3	0	5	2	4	0	4	2	4	1	4	2	9	0	5
Asxl1	ENSMUSG00000042548	protein_coding	1	1	0.04	0.09	0.997607	0.05	0.967543	0	54	0	0.09	0.999965	-0.01	0.998424	0	52	0.14	0.09	0.477128	0.14	0.486863	0	56.8	44	49	58	57	44	59	58	55	44	53	57	53	54	51	61	61	48	46	56	58	43	57	60	46
Asxl2	ENSMUSG00000037486	protein_coding	1	1	0.17	0.17	0.997607	0.17	0.905938	0	22.2	-0.06	0.17	0.999965	-0.07	0.996665	0	19.8	0.09	0.17	0.879895	0.09	0.859635	0	20.8	15	20	21	23	16	28	23	22	16	22	18	19	22	20	20	21	14	12	17	19	17	21	24	17
Atad1	ENSMUSG00000013662	protein_coding	1	1	0.1	0.15	0.997607	0.1	0.952596	0	74.5	-0.03	0.15	0.999965	-0.03	0.997226	0	69.8	0.05	0.15	0.941144	0.05	0.929364	0	71.8	94	61	60	64	91	65	76	66	96	62	57	58	82	67	68	70	56	65	62	57	78	60	72	62
Atad2	ENSMUSG00000022360	protein_coding	1	1	0.27	0.17	0.913215	0.28	0.755417	0	13.8	-0.35	0.17	0.799861	-0.35	0.729238	0	11.5	0.02	0.17	0.981137	0.02	0.973833	0	11.8	12	11	9	14	17	16	11	11	12	9	6	8	13	14	9	11	8	7	7	8	12	10	9	11
Atad2b	ENSMUSG00000052812	protein_coding	1	1	0.25	0.14	0.839234	0.25	0.701494	0	15.8	-0.17	0.14	0.999965	-0.17	0.958438	0	13	0.07	0.14	0.899442	0.07	0.880865	0	13.5	11	12	12	17	14	18	14	17	12	12	10	12	14	12	12	16	8	10	11	12	11	14	15	12
Atad3a	ENSMUSG00000029036	protein_coding	1	1	0.04	0.09	0.997607	0.04	0.971003	0	24.5	0.1	0.09	0.999965	0.09	0.980015	0	25	0.12	0.09	0.53042	0.12	0.556512	0	26	31	26	16	22	30	26	16	26	31	27	18	24	35	30	15	24	32	30	18	28	32	28	17	23
Atad3aos	ENSMUSG00000054514	lncRNA	1	1	0	0.33	0.999509	0.01	0.998358	0	0.8	0.18	0.33	0.999965	0.14	0.996045	0	1	-0.17	0.34	0.898678	-0.2	0.824768	0	0.8	1	1	0	1	1	1	0	1	1	1	1	1	0	1	1	1	1	1	0	1	1	1	1	1
Atad5	ENSMUSG00000017550	protein_coding	1	1	0.16	0.19	0.997607	0.16	0.923247	0	2.8	-0.01	0.19	0.999965	-0.01	0.998059	0	2.5	0.13	0.19	0.827703	0.13	0.798556	0	2.8	2	3	2	3	2	4	3	2	2	3	2	2	3	3	2	3	3	3	3	2	3	3	2	2
Atat1	ENSMUSG00000024426	protein_coding	1	1	0.19	0.13	0.961094	0.19	0.809207	0	37.8	0.19	0.13	0.999965	0.18	0.933372	0	37.5	0.38	0.13	0.055678	0.38	0.0760346	0	42.5	24	29	48	32	28	33	53	37	27	33	55	35	34	40	56	40	40	30	59	32	38	32	57	33
Ate1	ENSMUSG00000030850	protein_coding	1	1	-0.02	0.11	0.997607	-0.01	0.993373	0	47.8	-0.03	0.11	0.999965	-0.03	0.997226	0	47.8	-0.02	0.11	0.972717	-0.02	0.968354	0	47.8	50	39	52	50	48	47	55	40	50	43	53	41	49	40	56	44	44	39	61	44	50	43	64	38
Atf1	ENSMUSG00000023027	protein_coding	1	1	0.05	0.14	0.997607	0.06	0.974789	0	52	0.06	0.14	0.999965	0.05	0.997226	0	52.2	-0.05	0.14	0.925398	-0.05	0.908588	0	50.2	55	46	46	54	57	49	53	49	60	49	49	51	49	44	51	49	38	49	51	46	48	51	52	44
Atf2	ENSMUSG00000027104	protein_coding	1	1	-0.05	0.13	0.997607	-0.05	0.978299	0	45.2	-0.13	0.13	0.999965	-0.14	0.979818	0	45.2	-0.25	0.13	0.300967	-0.25	0.303404	0	45.2	42	43	43	53	40	45	45	45	42	42	36	43	37	37	37	40	32	37	42	39	38	39	47	37
Atf3	ENSMUSG00000026628	protein_coding	1	1	-0.31	0.22	0.967224	-0.28	0.870331	0	8	0.05	0.22	0.999965	0.06	0.997226	0	8.2	-0.3	0.22	0.562249	-0.29	0.550683	0	8	12	4	9	7	12	3	7	4	13	3	10	7	11	3	7	5	8	7	13	8	8	5	10	6
Atf4	ENSMUSG00000042406	protein_coding	1	1	-0.18	0.09	0.746433	-0.18	0.700794	0	163.5	0.07	0.09	0.999965	0.06	0.993198	0	172.2	-0.05	0.09	0.873602	-0.05	0.85816	0	163.5	228	146	162	118	236	109	152	98	247	141	183	118	224	144	153	110	248	186	220	137	258	137	180	130
Atf5	ENSMUSG00000038539	protein_coding	1	1	-0.27	0.19	0.964653	-0.26	0.853084	0	600.2	-0.23	0.19	0.999965	-0.24	0.958438	0	600.2	-0.23	0.19	0.630245	-0.23	0.610583	0	600.2	533	642	571	655	535	509	508	472	503	459	647	443	595	659	500	342	700	626	563	683	638	511	422	512
Atf6	ENSMUSG00000026663	protein_coding	1	1	0.12	0.13	0.997607	0.12	0.922441	0	53.8	0.03	0.14	0.999965	0.02	0.997226	0	50.2	0.2	0.14	0.495548	0.2	0.469575	0	56.2	43	35	65	53	41	45	78	51	42	37	69	53	56	39	78	52	35	30	67	56	49	42	75	39
Atf6b	ENSMUSG00000015461	protein_coding	1	1	0.13	0.09	0.965572	0.14	0.832996	0	59.5	0.15	0.09	0.982156	0.14	0.93299	0	60	0.32	0.09	0.0183488	0.32	0.0427489	1	67.8	51	47	73	47	54	51	75	58	53	53	78	56	58	61	87	65	68	46	80	61	65	53	76	56
Atf7	ENSMUSG00000099083	protein_coding	1	1	-0.01	0.14	0.997607	-0.01	0.997242	0	70.5	-0.11	0.14	0.999965	-0.12	0.986116	0	70.5	-0.11	0.14	0.810513	-0.11	0.773304	0	70.5	49	70	67	96	41	93	67	81	45	74	64	75	55	65	63	73	60	55	62	88	41	74	64	55
Atf7ip	ENSMUSG00000030213	protein_coding	1	1	0.13	0.14	0.997607	0.14	0.907579	0	83.8	-0.16	0.14	0.999965	-0.17	0.958438	0	76.2	-0.01	0.14	0.990986	-0.01	0.988607	0	76.2	49	83	80	93	52	102	90	91	43	78	76	73	63	71	87	74	52	54	68	83	56	76	80	59
Atf7ip2	ENSMUSG00000039200	protein_coding	0	1	NA	NA	NA	NA	NA	NA	NA	NA	NA	NA	NA	NA	NA	NA	NA	NA	NA	NA	NA	NA	NA	NA	NA	NA	NA	NA	NA	NA	NA	NA	NA	NA	NA	NA	NA	NA	NA	NA	NA	NA	NA	NA	NA	NA	NA
Atg10	ENSMUSG00000021619	protein_coding	1	1	-0.17	0.13	0.997607	-0.16	0.88925	0	14	0.1	0.13	0.999965	0.09	0.990672	0	15.2	-0.2	0.13	0.513821	-0.2	0.493543	0	14	15	15	12	14	16	10	12	13	19	16	12	14	12	13	11	13	13	13	9	10	11	12	9	15
Atg101	ENSMUSG00000037204	protein_coding	1	1	-0.03	0.14	0.997607	-0.02	0.991787	0	21.2	0.17	0.14	0.999965	0.16	0.958438	0	23.5	0.12	0.14	0.762153	0.12	0.732911	0	23	25	21	23	16	29	18	21	17	27	21	25	21	28	22	23	19	31	28	20	16	28	21	19	21
Atg12	ENSMUSG00000032905	protein_coding	1	1	-0.02	0.1	0.997607	-0.02	0.991787	0	48.8	0.11	0.1	0.999965	0.1	0.98556	0	52.2	0.03	0.1	0.932773	0.03	0.922758	0	49.5	59	47	47	42	59	42	48	43	63	48	50	48	52	46	53	47	46	51	46	41	57	45	46	41
Atg13	ENSMUSG00000027244	protein_coding	1	1	-0.1	0.08	0.994254	-0.1	0.898301	0	78	-0.01	0.08	0.999965	-0.02	0.997226	0	78	-0.11	0.08	0.557839	-0.11	0.557553	0	78	72	73	92	75	62	69	90	71	69	71	98	71	71	63	91	65	82	67	89	77	71	68	84	67
Atg14	ENSMUSG00000037526	protein_coding	1	1	-0.08	0.1	0.997607	-0.08	0.940273	0	25.8	-0.05	0.1	0.999965	-0.05	0.996006	0	25.8	-0.17	0.1	0.391237	-0.17	0.401162	0	25.8	26	26	26	25	22	27	23	25	21	25	28	25	24	21	26	20	21	24	23	26	20	27	25	22
Atg16l1	ENSMUSG00000026289	protein_coding	1	1	0.1	0.08	0.997607	0.11	0.890357	0	36.5	0.13	0.08	0.978089	0.12	0.944534	0	37	0.13	0.08	0.449532	0.13	0.482091	0	37	35	34	35	31	38	37	39	32	37	36	39	36	36	38	39	35	35	33	38	37	44	31	40	30
Atg16l2	ENSMUSG00000047767	protein_coding	1	1	0.38	0.18	0.645965	0.39	0.569032	0	37.2	0.34	0.18	0.869315	0.34	0.818785	0	37	0.86	0.18	0.000206331	0.86	0.00345292	1	51.8	16	26	51	25	27	33	56	33	20	28	56	44	28	55	70	54	35	24	61	38	36	34	75	45
Atg2a	ENSMUSG00000024773	protein_coding	1	1	0.04	0.14	0.997607	0.05	0.977028	0	43.2	-0.01	0.14	0.999965	-0.02	0.997226	0	42	0.02	0.14	0.968642	0.02	0.961735	0	42.2	35	50	40	43	31	49	43	50	32	46	45	42	41	44	41	43	43	35	38	43	37	44	41	37
Atg2b	ENSMUSG00000041341	protein_coding	1	1	0.09	0.14	0.997607	0.09	0.9549	0	33.2	-0.07	0.14	0.999965	-0.08	0.995306	0	31.2	-0.04	0.14	0.955645	-0.04	0.943839	0	31.2	24	28	39	34	25	35	39	34	22	32	34	30	27	27	36	32	27	16	35	35	28	26	37	25
Atg3	ENSMUSG00000022663	protein_coding	1	1	-0.05	0.15	0.997607	-0.05	0.980704	0	61	0.15	0.15	0.999965	0.14	0.986116	0	67.5	0.01	0.15	0.990828	0.01	0.990249	0	61	79	61	49	55	78	52	51	53	90	70	49	61	65	58	54	65	62	90	54	55	79	61	56	60
Atg4a	ENSMUSG00000079418	protein_coding	1	1	-0.12	0.11	0.997607	-0.11	0.914907	0	18.5	-0.02	0.11	0.999965	-0.03	0.997226	0	18.5	-0.17	0.11	0.458285	-0.17	0.461902	0	18.5	26	17	16	15	23	16	17	12	24	16	16	15	20	17	12	15	24	14	17	13	21	15	15	15
Atg4a-ps	ENSMUSG00000087119	protein_coding	1	1	-0.36	0.56	0.997607	-0.4	0.926385	0	0.2	-0.36	0.57	0.999965	-0.5	0.980015	0	0.2	0.09	0.55	NA	-0.01	0.99262	0	0.2	1	0	0	0	0	0	0	0	0	0	0	0	0	0	0	0	0	0	0	0	0	0	0	0
Atg4b	ENSMUSG00000026280	protein_coding	1	1	-0.11	0.07	0.90845	-0.11	0.853084	0	64.5	0.01	0.07	0.999965	0	0.998517	0	64.8	-0.01	0.07	0.98627	-0.01	0.987039	0	64.5	69	59	71	59	60	56	64	59	63	61	73	62	62	66	67	60	72	58	67	68	67	59	65	65
Atg4c	ENSMUSG00000028550	protein_coding	1	1	0.08	0.12	0.997607	0.08	0.955127	0	11.2	-0.2	0.12	0.978089	-0.2	0.89231	0	10.8	0.02	0.12	0.970083	0.02	0.967459	0	11	10	9	13	11	12	11	11	11	10	8	11	9	10	11	12	11	9	8	11	11	12	10	12	9
Atg4d	ENSMUSG00000002820	protein_coding	1	1	0.17	0.14	0.997607	0.17	0.879577	0	14.5	0.05	0.14	0.999965	0.04	0.997226	0	13	0.08	0.14	0.87643	0.08	0.855873	0	13.8	9	12	15	15	11	12	17	18	10	12	16	14	10	13	16	16	15	12	14	18	17	14	14	17
Atg5	ENSMUSG00000038160	protein_coding	1	1	-0.01	0.1	0.997607	-0.01	0.995675	0	25.5	0.02	0.1	0.999965	0.02	0.997226	0	26	-0.06	0.1	0.873733	-0.06	0.85943	0	25.5	32	25	24	21	32	23	25	22	31	24	24	25	26	23	24	25	27	26	26	20	30	21	27	26
Atg7	ENSMUSG00000030314	protein_coding	1	1	-0.17	0.09	0.772589	-0.17	0.707148	0	46.8	0.18	0.09	0.809838	0.17	0.807024	0	52	0	0.09	0.994104	0	0.993326	0	46.8	46	46	52	43	41	37	48	39	46	53	56	53	46	45	50	44	51	50	52	50	46	42	42	42
Atg9a	ENSMUSG00000033124	protein_coding	1	1	-0.04	0.18	0.997607	-0.03	0.991787	0	21.8	-0.09	0.18	0.999965	-0.09	0.996006	0	21.8	-0.02	0.18	0.980441	-0.02	0.976275	0	21.8	18	22	24	23	15	24	25	22	16	22	25	19	24	21	22	19	27	13	23	26	18	21	22	16
Atg9b	ENSMUSG00000038295	protein_coding	0	1	NA	NA	NA	NA	NA	NA	NA	NA	NA	NA	NA	NA	NA	NA	NA	NA	NA	NA	NA	NA	NA	NA	NA	NA	NA	NA	NA	NA	NA	NA	NA	NA	NA	NA	NA	NA	NA	NA	NA	NA	NA	NA	NA	NA	NA
Atic	ENSMUSG00000026192	protein_coding	1	1	-0.1	0.06	0.863426	-0.1	0.863796	0	71	-0.06	0.06	0.999965	-0.07	0.986116	0	71	-0.08	0.06	0.572748	-0.08	0.648161	0	71	69	68	76	71	64	64	75	63	65	64	80	62	63	65	73	67	68	67	78	74	69	65	73	63
Atl1	ENSMUSG00000021066	protein_coding	1	1	-0.09	0.1	0.997607	-0.08	0.937755	0	16.5	-0.11	0.1	0.999965	-0.12	0.973728	0	16.5	-0.09	0.1	0.758529	-0.09	0.751544	0	16.5	18	17	15	16	17	19	13	14	19	15	14	14	16	15	16	15	18	16	16	15	17	18	15	13
Atl2	ENSMUSG00000059811	protein_coding	1	1	0.13	0.14	0.997607	0.13	0.919182	0	29.5	-0.02	0.14	0.999965	-0.03	0.997226	0	26.8	0.04	0.14	0.939732	0.04	0.927104	0	28	29	23	29	26	32	25	33	28	31	23	26	25	29	23	32	28	19	20	29	22	27	20	34	23
Atl3	ENSMUSG00000024759	protein_coding	1	1	-0.01	0.11	0.997607	-0.01	0.997242	0	188.8	-0.01	0.11	0.999965	-0.02	0.997226	0	188.8	-0.02	0.11	0.967074	-0.02	0.960541	0	188.8	198	171	179	207	178	193	203	180	197	194	174	182	195	169	193	188	161	155	187	184	184	173	202	152
Atm	ENSMUSG00000034218	protein_coding	1	1	0.11	0.27	0.997607	0.12	0.974518	0	13.8	-0.39	0.28	0.999965	-0.4	0.933074	0	12.5	-0.14	0.28	0.892283	-0.15	0.862207	0	12.5	10	13	11	16	8	17	14	16	9	12	9	8	13	9	12	11	6	6	8	9	9	10	13	8
Atmin	ENSMUSG00000047388	protein_coding	1	1	0.06	0.09	0.997607	0.07	0.947987	0	29.2	-0.02	0.09	0.999965	-0.03	0.997226	0	28	0.05	0.09	0.877361	0.05	0.869602	0	29	24	27	34	27	23	29	38	27	22	28	36	24	27	29	36	24	18	22	31	27	21	25	32	21
Atn1	ENSMUSG00000004263	protein_coding	1	1	-0.18	0.13	0.971304	-0.18	0.856843	0	17.5	0.05	0.13	0.999965	0.05	0.997226	0	18	-0.08	0.13	0.85863	-0.08	0.83342	0	17.5	17	15	20	18	14	15	17	16	17	17	21	17	14	17	20	16	22	21	23	21	16	15	19	18
Atoh8	ENSMUSG00000037621	protein_coding	1	1	-0.08	0.17	0.997607	-0.07	0.974518	0	81.5	0.2	0.17	0.999965	0.19	0.971933	0	89	0.28	0.17	0.440918	0.27	0.425201	0	97.2	104	105	71	46	117	101	53	48	101	99	77	79	117	124	73	75	213	157	124	78	157	173	95	80
Atosa	ENSMUSG00000034858	protein_coding	1	1	0.19	0.1	0.803778	0.2	0.695211	0	29.2	-0.11	0.1	0.999965	-0.12	0.978768	0	25.5	0.03	0.1	0.943096	0.03	0.935528	0	25.8	23	30	24	25	27	37	28	25	22	29	22	21	29	30	24	20	22	22	19	21	25	28	26	16
Atosb	ENSMUSG00000036002	protein_coding	1	1	-0.07	0.11	0.997607	-0.07	0.964097	0	57.2	0.11	0.11	0.999965	0.1	0.986116	0	61.5	0.07	0.11	0.870703	0.07	0.845186	0	60	57	59	67	46	61	58	57	44	60	60	74	52	65	65	62	48	81	53	66	52	70	56	57	43
Atox1	ENSMUSG00000018585	protein_coding	1	1	-0.07	0.15	0.997607	-0.06	0.974658	0	78	0.1	0.15	0.999965	0.09	0.990672	0	82.8	0.09	0.15	0.859199	0.09	0.830378	0	81.2	105	68	73	66	113	53	66	72	104	68	80	79	90	80	76	79	109	96	78	74	111	64	74	110
Atp10a	ENSMUSG00000025324	protein_coding	1	1	0.18	0.23	0.997607	0.19	0.940273	0	21	0.96	0.23	0.0124414	0.95	0.145916	0	35.2	1.35	0.23	1.64891e-06	1.35	0.00153133	1	47.2	11	19	25	17	11	24	30	19	23	30	33	55	24	49	49	67	28	19	49	34	23	31	53	34
Atp10d	ENSMUSG00000046808	protein_coding	1	1	-0.1	0.19	0.997607	-0.09	0.971003	0	8.5	-0.16	0.19	0.999965	-0.16	0.986116	0	8.5	-0.13	0.19	0.847311	-0.13	0.820088	0	8.5	11	9	7	7	8	11	8	5	11	10	5	6	10	7	8	6	11	11	8	6	11	11	10	6
Atp11a	ENSMUSG00000031441	protein_coding	1	1	0.22	0.19	0.997607	0.22	0.898648	0	102.2	-0.01	0.19	0.999965	-0.02	0.997226	0	87.2	0.12	0.19	0.854473	0.12	0.835555	0	95.5	75	77	99	98	92	96	119	102	87	84	88	83	95	70	119	98	59	62	91	89	96	79	120	56
Atp11b	ENSMUSG00000037400	protein_coding	1	1	0.04	0.11	0.997607	0.05	0.971003	0	40	-0.07	0.11	0.999965	-0.08	0.990465	0	38.8	-0.04	0.11	0.92287	-0.04	0.907082	0	38.8	34	36	37	48	34	43	40	43	34	43	30	38	35	34	40	40	27	28	33	31	35	38	40	34
Atp11c	ENSMUSG00000062949	protein_coding	1	1	0.17	0.17	0.997607	0.18	0.907972	0	13.8	-0.18	0.17	0.999965	-0.19	0.979818	0	12.2	-0.16	0.17	0.741276	-0.16	0.705341	0	12.2	10	12	11	16	12	17	13	13	11	11	9	11	10	11	11	12	6	10	8	9	9	11	12	7
Atp13a1	ENSMUSG00000031862	protein_coding	1	1	0.1	0.11	0.997607	0.11	0.90924	0	77	0.03	0.11	0.999965	0.03	0.997226	0	73	0.17	0.11	0.455735	0.17	0.438026	0	80.5	73	68	77	69	72	73	82	81	68	65	85	74	91	75	81	75	99	72	78	82	86	79	85	78
Atp13a2	ENSMUSG00000036622	protein_coding	1	1	0.05	0.12	0.997607	0.05	0.974658	0	62.2	-0.07	0.12	0.999965	-0.07	0.995306	0	60.5	0.04	0.12	0.939912	0.04	0.925157	0	61.8	52	77	45	68	52	74	48	75	51	68	44	66	61	74	47	65	67	63	38	70	61	69	40	76
Atp13a3	ENSMUSG00000022533	protein_coding	1	1	0.28	0.17	0.913215	0.29	0.769322	0	77.8	0.24	0.17	0.999965	0.23	0.952816	0	73.8	0.42	0.17	0.153161	0.42	0.177255	0	84.2	70	51	68	62	78	71	102	60	78	71	74	72	79	69	98	91	56	48	77	59	83	67	106	58
Atp1a1	ENSMUSG00000033161	protein_coding	1	1	0.13	0.1	0.983836	0.13	0.866564	0	227	0.22	0.1	0.640721	0.21	0.71627	0	239.2	0.39	0.1	0.00333298	0.39	0.0183633	1	270.2	219	207	216	185	224	225	255	204	229	233	257	238	248	269	299	265	232	222	268	226	279	222	283	207
Atp1a2	ENSMUSG00000007097	protein_coding	1	1	-0.3	0.23	0.994254	-0.23	0.898648	0	5.8	-0.53	0.24	0.653325	-0.59	0.404163	0	5.8	-0.6	0.24	0.119855	-0.63	0.0721562	0	5.8	3	7	1	12	2	6	0	12	2	5	1	7	2	5	1	7	2	8	1	12	2	9	0	13
Atp1a3	ENSMUSG00000040907	protein_coding	1	1	0.39	0.48	0.997607	0.47	0.897052	0	0.8	0.06	0.48	0.999965	0.09	0.997226	0	0.8	-0.12	0.49	0.956166	-0.06	0.973833	0	0.8	0	1	1	1	1	0	1	1	0	1	1	1	1	1	1	0	1	0	0	1	1	1	0	0
Atp1b1	ENSMUSG00000026576	protein_coding	1	1	0.03	0.27	0.997607	0.06	0.98796	0	11	0.64	0.27	0.557446	0.53	0.807024	0	12.8	0.71	0.27	0.0960379	0.7	0.147694	0	15.8	2	9	27	3	2	12	27	3	4	12	28	7	3	13	38	9	2	10	40	6	1	15	39	7
Atp1b2	ENSMUSG00000041329	protein_coding	1	1	-0.38	0.35	0.997607	-0.29	0.933789	0	2.2	-0.13	0.35	0.999965	-0.13	0.997226	0	2.2	-0.47	0.36	0.58206	-0.46	0.563646	0	2.2	1	3	2	3	1	4	1	2	1	3	2	2	1	3	1	2	2	3	1	4	1	6	0	2
Atp1b3	ENSMUSG00000032412	protein_coding	1	1	0.05	0.11	0.997607	0.05	0.970204	0	135.5	-0.06	0.11	0.999965	-0.07	0.993198	0	130.5	0.02	0.11	0.967074	0.02	0.961313	0	132	136	143	98	145	159	122	115	146	140	114	103	142	127	145	112	144	119	150	117	124	154	126	121	133
Atp23	ENSMUSG00000025436	protein_coding	1	1	-0.14	0.14	0.997607	-0.13	0.923616	0	7.8	-0.08	0.14	0.999965	-0.09	0.993198	0	7.8	-0.13	0.14	0.741276	-0.13	0.715212	0	7.8	7	9	8	7	7	8	6	7	7	8	8	7	7	9	6	6	8	7	7	8	7	7	5	8
Atp2a1	ENSMUSG00000030730	protein_coding	1	1	-0.45	0.69	0.997607	-0.44	0.934572	0	0	-0.8	0.71	NA	-0.67	0.969503	0	0	-1.21	0.74	NA	-1.13	0.344579	0	0	0	0	0	0	0	0	0	0	0	0	0	0	0	0	0	0	0	0	0	0	0	0	0	0
Atp2a2	ENSMUSG00000029467	protein_coding	1	1	0.05	0.13	0.997607	0.05	0.974875	0	428.2	0.23	0.13	0.923796	0.22	0.858667	0	475.2	0.24	0.13	0.33818	0.24	0.342395	0	474.8	308	288	636	400	290	357	711	355	320	346	707	528	347	368	683	501	324	286	676	480	358	385	699	332
Atp2a3	ENSMUSG00000020788	protein_coding	1	1	0.69	0.62	0.997607	0.8	0.793084	0	0.2	0.66	0.63	0.999965	0.68	0.958438	0	0	0.67	0.63	0.683874	0.71	0.531844	0	0.2	0	0	0	0	1	0	0	0	0	0	0	0	1	0	0	0	0	0	1	0	1	0	0	0
Atp2b1	ENSMUSG00000019943	protein_coding	1	1	-0.09	0.16	0.997607	-0.08	0.968181	0	64.8	0.03	0.16	0.999965	0.02	0.997226	0	67	0.01	0.16	0.985986	0.01	0.982474	0	66	53	73	58	75	45	76	58	70	55	91	54	68	52	76	64	72	43	73	71	61	49	80	77	52
Atp2b4	ENSMUSG00000026463	protein_coding	1	1	-0.4	0.22	0.803778	-0.41	0.679072	0	13	0	0.22	0.999965	0	0.999832	0	13	-0.5	0.22	0.186829	-0.48	0.22206	0	13	20	8	16	8	11	10	12	5	15	13	17	6	16	6	11	5	21	10	21	10	16	12	18	4
Atp2c1	ENSMUSG00000032570	protein_coding	1	1	0.09	0.16	0.997607	0.09	0.960937	0	79.2	-0.11	0.16	0.999965	-0.12	0.986609	0	74.5	-0.04	0.16	0.951146	-0.04	0.937982	0	74.5	59	82	52	105	58	90	65	104	60	84	51	73	54	77	65	89	40	64	52	88	56	75	62	79
Atp5a1	ENSMUSG00000025428	protein_coding	1	1	-0.02	0.07	0.997607	-0.02	0.9874	0	495.8	0.06	0.07	0.999965	0.05	0.993198	0	516.2	0.07	0.07	0.683658	0.07	0.734331	0	523.2	494	454	548	487	483	411	552	518	485	440	592	548	448	490	588	567	458	533	570	592	506	471	541	598
Atp5b	ENSMUSG00000025393	protein_coding	1	1	-0.02	0.08	0.997607	-0.01	0.992793	0	607	0.1	0.08	0.999965	0.09	0.980817	0	648.5	0.21	0.08	0.0948345	0.21	0.189143	0	700.2	692	540	664	532	711	450	722	545	689	520	751	634	683	649	803	666	742	646	771	641	812	548	740	705
Atp5c1	ENSMUSG00000025781	protein_coding	1	1	-0.12	0.09	0.977248	-0.12	0.879577	0	148.8	0	0.09	0.999965	-0.01	0.997226	0	148.8	-0.04	0.09	0.916057	-0.04	0.901277	0	148.8	164	147	146	138	154	113	146	136	160	121	162	151	137	149	145	146	149	165	156	141	149	131	142	165
Atp5d	ENSMUSG00000003072	protein_coding	1	1	-0.02	0.13	0.997607	-0.02	0.993373	0	197.8	0.12	0.13	0.999965	0.12	0.986116	0	214.2	0.18	0.13	0.57858	0.18	0.546411	0	222.2	209	193	214	175	228	155	201	202	217	180	242	218	207	234	229	219	241	265	219	202	244	180	212	266
Atp5e	ENSMUSG00000016252	protein_coding	1	1	-0.07	0.17	0.997607	-0.06	0.977913	0	92	0.13	0.17	0.999965	0.12	0.988994	0	100.5	0.14	0.17	0.773565	0.14	0.74739	0	100.2	111	84	95	78	125	65	85	83	116	84	98	104	90	112	90	109	119	135	104	105	118	84	86	151
Atp5g1	ENSMUSG00000006057	protein_coding	1	1	-0.13	0.14	0.997607	-0.12	0.926385	0	54.5	0.09	0.14	0.999965	0.08	0.993198	0	58	0.06	0.14	0.905741	0.06	0.884273	0	56	65	49	55	49	69	38	46	49	68	44	58	62	57	57	55	55	78	62	61	54	70	47	49	73
Atp5g2	ENSMUSG00000062683	protein_coding	1	1	-0.16	0.11	0.974461	-0.15	0.865728	0	174.8	0.02	0.11	0.999965	0.01	0.997226	0	177.2	0.02	0.11	0.976144	0.02	0.972631	0	176	179	165	208	147	177	133	172	145	175	144	230	160	147	184	211	162	175	170	188	166	148	148	181	181
Atp5g3	ENSMUSG00000018770	protein_coding	1	1	-0.06	0.11	0.997607	-0.05	0.971003	0	144.8	0.08	0.11	0.999965	0.07	0.990672	0	152	0.11	0.11	0.723701	0.11	0.697625	0	154.8	161	138	151	129	173	117	142	130	164	127	168	149	152	155	156	156	187	179	164	145	175	136	151	174
Atp5h	ENSMUSG00000034566	protein_coding	1	1	-0.07	0.13	0.997607	-0.06	0.970747	0	114.5	0.05	0.13	0.999965	0.04	0.997226	0	117.8	0.05	0.13	0.933089	0.05	0.918472	0	117.5	133	104	118	103	143	78	116	105	135	95	122	119	103	111	128	128	134	155	135	119	139	102	123	159
Atp5j	ENSMUSG00000022890	protein_coding	1	1	-0.12	0.11	0.997607	-0.11	0.903633	0	100.8	-0.01	0.11	0.999965	-0.02	0.997226	0	100.8	-0.02	0.11	0.959529	-0.02	0.950927	0	100.8	111	98	100	94	106	82	91	93	107	89	95	107	91	99	96	109	108	123	101	96	113	91	95	135
Atp5j2	ENSMUSG00000038690	protein_coding	1	1	-0.09	0.14	0.997607	-0.08	0.962696	0	92.5	0.09	0.14	0.999965	0.08	0.993706	0	98.2	0.12	0.14	0.779858	0.12	0.750267	0	99	109	81	103	77	115	61	98	78	119	74	108	92	87	97	118	94	107	119	115	95	113	72	104	122
Atp5k	ENSMUSG00000050856	protein_coding	1	1	-0.02	0.17	0.997607	-0.02	0.993373	0	14.2	-0.01	0.17	0.999965	-0.02	0.997226	0	14.2	0.09	0.17	0.878405	0.09	0.86613	0	15	18	11	14	14	20	10	13	13	18	12	12	14	12	16	15	17	16	18	19	16	21	12	17	21
Atp5k-ps2	ENSMUSG00000081700	processed_pseudogene	0	1	NA	NA	NA	NA	NA	NA	NA	NA	NA	NA	NA	NA	NA	NA	NA	NA	NA	NA	NA	NA	NA	NA	NA	NA	NA	NA	NA	NA	NA	NA	NA	NA	NA	NA	NA	NA	NA	NA	NA	NA	NA	NA	NA	NA	NA
Atp5l	ENSMUSG00000038717	protein_coding	1	1	-0.09	0.15	0.997607	-0.08	0.962696	0	76	0.05	0.15	0.999965	0.04	0.997226	0	78.5	0.02	0.15	0.981473	0.02	0.97759	0	76	95	69	70	70	98	53	69	69	94	62	76	82	72	79	75	78	99	98	76	69	89	68	71	111
Atp5l2-ps	ENSMUSG00000084168	processed_pseudogene	1	1	-0.01	0.26	0.99823	-0.01	0.997242	0	1.2	0.28	0.26	0.999965	0.27	0.978768	0	1.2	0.15	0.26	0.871406	0.15	0.845186	0	1.2	1	1	1	1	2	1	1	1	2	1	1	1	1	1	2	1	2	1	2	2	1	1	2	1
Atp5l-ps1	ENSMUSG00000072460	processed_pseudogene	0	1	NA	NA	NA	NA	NA	NA	NA	NA	NA	NA	NA	NA	NA	NA	NA	NA	NA	NA	NA	NA	NA	NA	NA	NA	NA	NA	NA	NA	NA	NA	NA	NA	NA	NA	NA	NA	NA	NA	NA	NA	NA	NA	NA	NA	NA
Atp5md	ENSMUSG00000071528	protein_coding	1	1	-0.1	0.14	0.997607	-0.09	0.956597	0	49.2	0.09	0.14	0.999965	0.09	0.993198	0	52	0.06	0.14	0.916405	0.06	0.897758	0	50	67	41	49	40	73	33	47	36	72	39	48	49	57	48	51	44	70	58	57	39	65	39	48	58
Atp5mpl	ENSMUSG00000021290	protein_coding	1	1	-0.14	0.17	0.997607	-0.13	0.940273	0	37.2	-0.03	0.17	0.999965	-0.04	0.997226	0	37.2	0.02	0.17	0.979562	0.02	0.976275	0	37.5	46	36	35	32	51	26	31	31	43	36	33	33	37	43	33	37	44	52	39	33	43	31	35	55
Atp5o	ENSMUSG00000022956	protein_coding	1	1	-0.02	0.14	0.997607	-0.02	0.993373	0	57.2	0.13	0.14	0.999965	0.12	0.986116	0	62.2	0.19	0.14	0.527553	0.19	0.496148	0	64.8	64	58	60	47	74	43	56	54	68	50	66	65	58	71	62	68	66	72	63	59	67	56	53	78
Atp5pb	ENSMUSG00000000563	protein_coding	1	1	-0.06	0.11	0.997607	-0.05	0.971003	0	145.5	0.05	0.11	0.999965	0.04	0.997226	0	150.2	0.07	0.11	0.859014	0.07	0.838116	0	151.2	171	151	137	123	183	116	147	120	184	133	144	140	154	160	150	141	161	177	156	125	175	135	141	161
Atp5pb-ps	ENSMUSG00000044751	processed_pseudogene	1	1	-0.22	0.25	0.997607	-0.2	0.932457	0	1.8	-0.16	0.25	0.999965	-0.16	0.990672	0	1.8	-0.17	0.25	0.842542	-0.16	0.811373	0	1.8	2	2	1	2	1	1	2	1	2	2	2	1	1	2	1	1	2	3	1	1	2	1	2	2
Atp6ap1	ENSMUSG00000019087	protein_coding	1	1	0.09	0.07	0.997607	0.09	0.899431	0	327	0.03	0.07	0.999965	0.02	0.997226	0	312.8	0.21	0.07	0.053725	0.21	0.151647	0	351.8	361	275	265	327	376	278	317	337	370	253	300	328	383	359	308	357	374	282	300	354	384	292	306	338
Atp6ap2	ENSMUSG00000031007	protein_coding	1	1	-0.04	0.12	0.997607	-0.04	0.983664	0	110.5	-0.11	0.13	0.999965	-0.12	0.986116	0	110.5	-0.04	0.13	0.936196	-0.04	0.922602	0	110.5	137	103	105	97	136	90	117	90	137	86	98	89	120	111	105	92	91	106	104	86	122	94	104	83
Atp6v0a1	ENSMUSG00000019302	protein_coding	1	1	0.04	0.1	0.997607	0.04	0.974518	0	78	0.1	0.1	0.999965	0.09	0.986116	0	81.8	0.26	0.1	0.11271	0.26	0.142419	0	91.2	67	63	96	79	69	76	93	74	72	64	108	83	87	91	110	77	78	75	129	86	78	85	114	69
Atp6v0a2	ENSMUSG00000038023	protein_coding	1	1	0.13	0.1	0.99231	0.14	0.866564	0	56.5	0.21	0.1	0.786551	0.21	0.775925	0	59.2	0.25	0.1	0.145028	0.25	0.171834	0	61.2	52	50	53	49	52	56	62	56	52	61	62	62	59	54	69	63	60	39	62	57	63	53	62	46
Atp6v0a4	ENSMUSG00000038600	protein_coding	1	1	-0.23	0.38	0.997607	-0.24	0.947777	0	0.2	0.16	0.37	0.999965	0.17	0.996006	0	0.5	-0.06	0.38	0.973645	-0.05	0.967972	0	0.2	1	0	0	0	0	1	0	0	1	0	0	1	0	0	0	1	1	1	1	1	1	0	0	1
Atp6v0b	ENSMUSG00000033379	protein_coding	1	1	0.08	0.13	0.997607	0.09	0.947511	0	141	0.23	0.13	0.905967	0.22	0.845627	0	152.2	0.33	0.13	0.103503	0.33	0.121114	0	163	149	126	143	108	180	109	155	120	166	124	170	149	165	173	170	144	186	149	164	134	188	121	153	144
Atp6v0c	ENSMUSG00000024121	protein_coding	1	1	-0.1	0.1	0.997607	-0.1	0.91997	0	390.8	0.09	0.1	0.999965	0.09	0.986116	0	417.5	0.02	0.1	0.956046	0.02	0.948654	0	394.5	415	307	527	314	416	260	495	296	414	298	606	352	394	338	527	319	447	396	566	358	403	317	488	350
Atp6v0c-ps2	ENSMUSG00000080242	processed_pseudogene	1	1	-0.13	0.11	0.997607	-0.12	0.895078	0	99.2	0.11	0.11	0.999965	0.11	0.985283	0	107.8	0.02	0.11	0.970085	0.02	0.966922	0	100	106	82	131	78	105	67	120	74	107	77	156	91	99	87	133	81	111	104	144	88	102	81	121	87
Atp6v0d1	ENSMUSG00000013160	protein_coding	1	1	-0.07	0.08	0.997607	-0.07	0.940273	0	118.2	0.03	0.08	0.999965	0.02	0.997226	0	120.2	0.01	0.08	0.975638	0.01	0.973833	0	118.5	142	122	107	102	150	95	111	96	150	108	115	108	139	116	112	107	125	136	111	110	161	110	121	110
Atp6v0d2	ENSMUSG00000028238	protein_coding	1	1	-0.53	0.46	0.997607	-0.33	0.932349	0	0.8	-1.08	0.49	0.669046	-0.93	0.693046	0	0.8	-0.82	0.48	0.406605	-0.68	0.413315	0	0.8	1	1	0	1	1	0	0	1	1	0	0	0	1	1	0	0	1	1	0	0	2	1	0	1
Atp6v0e	ENSMUSG00000015575	protein_coding	1	1	-0.06	0.1	0.997607	-0.05	0.967543	0	130	0.13	0.1	0.999965	0.12	0.958438	0	141.5	0.13	0.1	0.589019	0.13	0.571456	0	140.8	159	105	158	98	168	86	157	97	166	103	181	116	148	123	186	106	175	120	181	109	170	111	170	119
Atp6v0e2	ENSMUSG00000039347	protein_coding	1	1	-0.02	0.1	0.997607	-0.01	0.993373	0	28.8	0.2	0.1	0.800951	0.19	0.793163	0	32.2	0.07	0.1	0.828026	0.07	0.8086	0	29.8	35	26	17	37	37	22	18	35	39	30	20	40	35	26	19	39	30	24	14	41	30	22	14	37
Atp6v1a	ENSMUSG00000052459	protein_coding	1	1	0.03	0.09	0.997607	0.03	0.980538	0	143.8	-0.08	0.09	0.999965	-0.09	0.986116	0	140.8	-0.01	0.09	0.990294	-0.01	0.988005	0	140.8	147	114	157	145	141	122	172	140	145	109	155	120	147	123	166	125	118	95	142	132	143	104	158	113
Atp6v1b1	ENSMUSG00000006269	protein_coding	1	1	0.39	0.74	0.997607	0.44	0.94548	0	0	0.03	0.76	0.999965	-0.04	0.998432	0	0	0.31	0.75	NA	0.38	0.837782	0	0.2	0	0	0	0	0	0	0	0	0	0	0	0	1	0	0	0	0	0	0	0	0	0	0	0
Atp6v1b2	ENSMUSG00000006273	protein_coding	1	1	-0.1	0.09	0.997607	-0.09	0.911533	0	112.2	0	0.09	0.999965	-0.01	0.997226	0	112.2	-0.13	0.09	0.499801	-0.13	0.506702	0	112.2	117	104	110	118	111	87	114	111	116	99	121	111	99	97	115	100	116	91	104	122	108	83	108	95
Atp6v1c1	ENSMUSG00000022295	protein_coding	1	1	-0.01	0.07	0.997607	-0.01	0.993373	0	62.2	0.08	0.07	0.999965	0.07	0.986116	0	65.2	0	0.07	0.995495	0	0.998508	0	62.5	73	54	68	53	79	54	70	46	79	55	72	55	75	60	68	47	67	62	71	45	78	51	70	49
Atp6v1c2	ENSMUSG00000020566	protein_coding	0	1	NA	NA	NA	NA	NA	NA	NA	NA	NA	NA	NA	NA	NA	NA	NA	NA	NA	NA	NA	NA	NA	NA	NA	NA	NA	NA	NA	NA	NA	NA	NA	NA	NA	NA	NA	NA	NA	NA	NA	NA	NA	NA	NA	NA	NA
Atp6v1d	ENSMUSG00000021114	protein_coding	1	1	0.04	0.11	0.997607	0.05	0.971901	0	56.8	-0.06	0.11	0.999965	-0.07	0.995306	0	54.8	0.11	0.11	0.699593	0.11	0.673624	0	58.5	67	55	53	44	75	45	62	45	68	46	51	44	65	60	59	50	64	64	53	38	74	43	57	50
Atp6v1e1	ENSMUSG00000019210	protein_coding	1	1	-0.12	0.1	0.997607	-0.11	0.901748	0	131.8	0	0.1	0.999965	0	0.999207	0	131.8	-0.03	0.1	0.955239	-0.03	0.945497	0	131.8	166	119	136	106	166	91	132	103	166	98	145	118	140	124	137	109	161	138	135	113	160	99	131	119
Atp6v1f	ENSMUSG00000004285	protein_coding	1	1	-0.1	0.13	0.997607	-0.1	0.944063	0	106.8	0.06	0.13	0.999965	0.05	0.997226	0	110.2	0	0.13	0.994078	0	0.99262	0	106.8	130	99	114	84	130	78	101	92	125	89	122	105	105	109	109	98	132	121	114	97	116	97	102	133
Atp6v1g1	ENSMUSG00000039105	protein_coding	1	1	-0.09	0.09	0.997607	-0.08	0.926385	0	99.5	0.03	0.09	0.999965	0.02	0.997226	0	102	0.01	0.09	0.978826	0.01	0.974932	0	100	114	91	102	91	120	76	98	86	122	80	110	96	107	99	104	90	120	102	108	99	126	88	101	115
Atp6v1g2	ENSMUSG00000024403	protein_coding	1	1	-0.07	0.16	0.997607	-0.07	0.971493	0	4.8	-0.13	0.16	0.999965	-0.13	0.986116	0	4.8	-0.34	0.17	0.264503	-0.35	0.253085	0	4.8	4	5	6	4	3	6	5	5	3	4	6	5	3	4	4	4	3	3	4	3	3	4	4	4
Atp6v1h	ENSMUSG00000033793	protein_coding	1	1	0	0.08	0.99823	0	0.999708	0	103.5	0.09	0.08	0.999965	0.08	0.986116	0	109	0.1	0.08	0.632674	0.1	0.639083	0	108.2	135	81	110	83	142	72	122	78	145	79	124	88	132	92	119	90	116	96	120	80	142	78	125	88
Atp7a	ENSMUSG00000033792	protein_coding	1	1	0.28	0.52	0.997607	0.28	0.95746	0	7.8	-0.05	0.52	0.999965	-0.11	0.997226	0	6.2	-0.03	0.52	0.990828	-0.06	0.973668	0	6.2	4	7	4	10	4	11	7	9	6	10	2	5	6	5	6	6	2	2	3	7	5	5	7	4
Atp7b	ENSMUSG00000006567	protein_coding	1	1	0.71	0.83	0.997607	0.69	0.899431	0	0	0.54	0.85	NA	0.53	0.986116	0	0.2	0.84	0.84	NA	0.53	0.761408	0	0	0	0	0	0	0	0	0	0	0	0	1	0	0	0	0	0	0	0	0	0	0	0	1	0
Atp8a1	ENSMUSG00000037685	protein_coding	1	1	0.2	0.23	0.997607	0.2	0.91997	0	5.2	-0.23	0.24	0.999965	-0.33	0.923124	0	4.5	-0.26	0.24	0.681712	-0.34	0.468969	0	4.5	2	4	1	11	2	5	1	13	2	3	1	6	2	3	1	7	1	3	1	9	2	4	1	7
Atp8b1	ENSMUSG00000039529	protein_coding	1	1	-0.55	0.21	0.40141	-0.54	0.380304	0	10.8	-0.03	0.21	0.999965	-0.04	0.997226	0	10.8	-0.81	0.22	0.00672678	-0.81	0.0203293	1	10.8	13	12	4	14	7	10	3	11	13	13	5	9	7	6	2	9	8	11	4	12	7	8	2	6
Atp8b2	ENSMUSG00000060671	protein_coding	1	1	-0.03	0.1	0.997607	-0.03	0.985225	0	133.5	0.03	0.1	0.999965	0.02	0.997226	0	135.2	0.05	0.1	0.889975	0.05	0.872501	0	138.2	122	130	127	155	117	139	118	150	133	137	119	152	135	133	128	157	145	113	139	176	148	150	138	140
Atp8b3	ENSMUSG00000003341	protein_coding	1	1	1.06	0.81	0.985128	0.98	0.828626	0	0	0.7	0.83	NA	0.74	0.980015	0	0	0.53	0.84	NA	0.63	0.738532	0	0	0	0	0	0	0	0	0	0	0	0	0	0	0	0	0	0	0	0	0	0	0	0	0	0
Atp8b4	ENSMUSG00000060131	protein_coding	1	1	-0.05	0.51	0.997607	-0.05	0.993175	0	0.5	-0.54	0.53	0.999965	-0.56	0.958438	0	0.5	-0.78	0.54	0.512566	-0.86	0.342159	0	0.5	1	1	0	0	0	0	0	1	0	0	0	0	0	0	0	0	0	0	0	0	0	0	0	0
Atp8b5	ENSMUSG00000028457	protein_coding	1	1	-0.1	0.48	0.997607	-0.06	0.993175	0	0.2	-0.41	0.5	0.999965	-0.29	0.990672	0	0.2	0.32	0.47	0.83903	0.32	0.771366	0	0.2	1	0	0	0	0	0	0	0	0	0	1	0	0	0	0	0	0	0	1	0	0	0	1	0
Atp9a	ENSMUSG00000027546	protein_coding	1	1	-0.17	0.1	0.920206	-0.16	0.80138	0	44.5	0.25	0.1	0.560587	0.24	0.609569	0	52.2	-0.06	0.1	0.878701	-0.06	0.857935	0	44.5	47	62	29	40	43	49	28	36	49	71	33	56	49	61	25	39	48	78	33	54	45	65	26	38
Atp9b	ENSMUSG00000024566	protein_coding	1	1	0.04	0.07	0.997607	0.05	0.956597	0	79.5	0.03	0.07	0.999965	0.02	0.997226	0	78.2	0.14	0.07	0.241091	0.14	0.337583	0	84.5	71	73	74	89	75	76	76	91	73	80	75	85	82	85	81	90	85	78	76	86	79	83	85	83
Atpaf1	ENSMUSG00000028710	protein_coding	1	1	-0.14	0.09	0.961094	-0.13	0.866564	0	13.8	-0.08	0.09	0.999965	-0.09	0.986116	0	13.8	-0.06	0.09	0.858182	-0.06	0.840588	0	13.8	13	13	13	16	11	12	13	14	12	12	14	14	12	13	15	12	11	13	14	14	14	13	16	12
Atpaf2	ENSMUSG00000042709	protein_coding	1	1	0.05	0.08	0.997607	0.05	0.964537	0	24.2	0.07	0.08	0.999965	0.07	0.989225	0	24.2	-0.02	0.08	0.948815	-0.02	0.948227	0	23.2	26	20	26	21	28	21	25	23	28	23	25	21	24	21	24	23	27	28	25	23	25	21	24	23
Atpif1	ENSMUSG00000054428	protein_coding	1	1	-0.08	0.16	0.997607	-0.07	0.972158	0	39	0.19	0.16	0.999965	0.18	0.977281	0	43.5	0.18	0.16	0.659537	0.18	0.627975	0	43.2	56	42	26	32	58	35	22	35	60	38	29	47	45	55	27	46	53	62	26	32	49	39	26	49
Atpsckmt	ENSMUSG00000039065	protein_coding	1	1	0.02	0.16	0.997607	0.03	0.991787	0	9.5	0.13	0.16	0.999965	0.12	0.986609	0	10	0.04	0.16	0.951146	0.04	0.944196	0	9.5	11	7	10	9	11	7	11	9	10	9	10	11	11	9	9	9	15	10	9	10	15	7	10	12
Atr	ENSMUSG00000032409	protein_coding	1	1	0.19	0.16	0.997607	0.2	0.879577	0	11	-0.15	0.16	0.999965	-0.16	0.986116	0	10	-0.1	0.16	0.869034	-0.1	0.844999	0	10	7	12	9	12	9	12	12	11	7	11	7	9	8	10	10	9	7	8	10	7	10	9	12	7
Atraid	ENSMUSG00000013622	protein_coding	1	1	-0.01	0.14	0.997607	-0.01	0.997242	0	182.5	-0.04	0.14	0.999965	-0.04	0.997226	0	182.2	0.03	0.14	0.958631	0.03	0.948212	0	184.8	224	166	171	168	243	145	167	175	221	138	178	172	183	192	179	185	194	256	178	196	199	162	167	238
Atrip	ENSMUSG00000025646	protein_coding	1	1	-0.08	0.1	0.997607	-0.08	0.940355	0	19.8	-0.13	0.1	0.999965	-0.14	0.958438	0	19.8	-0.05	0.1	0.907687	-0.05	0.891856	0	19.8	19	22	20	18	19	17	17	21	18	16	19	18	17	21	18	20	18	19	19	22	20	18	19	23
Atrn	ENSMUSG00000027312	protein_coding	1	1	0.11	0.12	0.997607	0.11	0.918574	0	49.8	0.06	0.12	0.999965	0.05	0.996471	0	47.8	0.2	0.12	0.404596	0.2	0.396227	0	52	40	47	43	54	40	58	48	53	40	53	44	54	51	47	50	60	40	38	44	55	46	52	48	39
Atrnl1	ENSMUSG00000054843	protein_coding	1	1	0.15	0.19	0.997607	0.16	0.936103	0	43.8	0.01	0.19	0.999965	0	0.999832	0	39.2	0.11	0.19	0.874721	0.11	0.85816	0	41.8	34	36	31	56	36	44	39	56	36	44	29	46	36	36	41	54	22	32	29	48	32	38	38	37
Atrx	ENSMUSG00000031229	protein_coding	1	1	0.35	0.18	0.764015	0.35	0.647894	0	78.5	-0.08	0.18	0.999965	-0.08	0.996471	0	61.2	0.19	0.18	0.682467	0.19	0.65832	0	69.5	51	60	64	70	69	89	82	74	65	68	43	55	77	65	62	74	49	46	64	34	65	66	82	50
Atxn1	ENSMUSG00000046876	protein_coding	1	1	0.01	0.13	0.997607	0.02	0.993175	0	45.5	0.07	0.13	0.999965	0.07	0.995306	0	47	-0.07	0.13	0.873784	-0.07	0.851072	0	45	46	37	48	49	40	44	48	50	45	47	48	48	43	33	45	51	40	35	44	49	32	45	46	44
Atxn10	ENSMUSG00000016541	protein_coding	1	1	-0.08	0.06	0.97286	-0.08	0.907579	0	200.5	0	0.06	0.999965	-0.01	0.997822	0	200.5	-0.04	0.06	0.864219	-0.04	0.878729	0	200.5	207	200	211	184	193	177	212	179	203	182	226	190	183	199	212	188	186	218	210	197	191	193	204	185
Atxn1l	ENSMUSG00000069895	protein_coding	1	1	0.04	0.13	0.997607	0.04	0.980704	0	50.8	0	0.13	0.999965	-0.01	0.998517	0	49	0.06	0.13	0.899128	0.06	0.877742	0	51	38	44	55	59	35	53	63	52	37	49	57	53	42	47	60	55	40	36	57	61	38	54	65	40
Atxn2	ENSMUSG00000042605	protein_coding	1	1	0.12	0.14	0.997607	0.12	0.926385	0	63.8	-0.04	0.14	0.999965	-0.05	0.997226	0	59	0.12	0.14	0.764814	0.12	0.732968	0	63.2	42	58	72	64	44	73	72	66	40	58	73	58	60	57	77	59	58	41	68	68	52	60	74	47
Atxn2l	ENSMUSG00000032637	protein_coding	1	1	0.1	0.19	0.997607	0.11	0.964537	0	124	0	0.19	0.999965	-0.01	0.998517	0	115.2	0.16	0.19	0.773945	0.16	0.756327	0	128.2	86	115	130	130	89	147	139	121	83	120	142	113	131	123	133	126	170	89	136	149	123	144	134	94
Atxn3	ENSMUSG00000021189	protein_coding	1	1	0.02	0.12	0.997607	0.02	0.991787	0	18.8	0.03	0.12	0.999965	0.02	0.997226	0	19	-0.03	0.12	0.959629	-0.03	0.951264	0	18.8	16	17	20	22	17	19	19	20	20	22	16	18	20	16	19	17	15	16	19	16	17	15	21	16
Atxn7	ENSMUSG00000021738	protein_coding	1	1	0.14	0.18	0.997607	0.14	0.93855	0	9.8	0.08	0.19	0.999965	0.08	0.997017	0	9.5	0.15	0.19	0.791545	0.15	0.760771	0	9.8	9	9	8	10	11	9	9	10	9	11	9	9	12	8	9	10	7	10	8	6	8	8	8	7
Atxn7l1	ENSMUSG00000020564	protein_coding	1	1	0.12	0.11	0.997607	0.13	0.892376	0	14.5	-0.01	0.11	0.999965	-0.01	0.997226	0	13.2	-0.13	0.11	0.606851	-0.14	0.600216	0	13.2	14	12	12	15	14	15	14	15	14	13	13	12	13	11	11	13	13	10	11	17	13	13	13	13
Atxn7l2	ENSMUSG00000048997	protein_coding	1	1	0.04	0.16	0.997607	0.05	0.980704	0	8.2	-0.15	0.16	0.999965	-0.16	0.985558	0	8	-0.07	0.16	0.910854	-0.07	0.885585	0	8	5	8	9	10	5	11	7	10	5	8	7	8	7	8	7	8	7	9	6	7	5	11	7	7
Atxn7l3	ENSMUSG00000059995	protein_coding	1	1	0.08	0.13	0.997607	0.09	0.95031	0	80	0.08	0.13	0.999965	0.08	0.995306	0	79.5	0.14	0.13	0.692718	0.14	0.65526	0	83.2	64	70	87	81	65	87	86	82	60	78	95	85	72	80	90	91	95	67	90	91	83	88	82	84
Atxn7l3b	ENSMUSG00000074748	protein_coding	1	1	-0.06	0.07	0.997607	-0.05	0.949982	0	88	-0.04	0.07	0.999965	-0.05	0.995306	0	88	-0.09	0.07	0.579376	-0.09	0.615973	0	88	85	75	92	100	77	77	96	88	78	80	87	94	74	71	89	97	80	69	94	100	82	72	97	92
AU020206	ENSMUSG00000097415	lncRNA	1	1	-0.1	0.17	0.997607	-0.09	0.967543	0	5.8	0.16	0.17	0.999965	0.17	0.986116	0	6.2	-0.16	0.18	0.753393	-0.16	0.723381	0	5.8	4	5	6	8	3	6	5	7	2	9	7	7	3	6	5	6	3	6	6	8	2	5	5	7
AU021092	ENSMUSG00000051669	protein_coding	1	1	-0.49	0.98	0.997607	-0.97	0.820865	0	0.2	-0.03	0.97	NA	-0.11	0.997226	0	0.2	-0.5	0.99	NA	-1.32	0.31701	0	0.2	0	1	0	0	0	0	0	0	0	1	0	0	0	0	0	0	0	1	0	0	0	0	0	0
AU022252	ENSMUSG00000078584	protein_coding	1	1	-0.03	0.09	0.997607	-0.02	0.987674	0	17.8	-0.08	0.09	0.999965	-0.09	0.986116	0	17.8	-0.02	0.09	0.959529	-0.02	0.952972	0	17.8	14	18	19	20	15	19	18	18	14	17	18	18	17	19	17	18	19	18	17	18	18	17	21	18
AU023762	ENSMUSG00000109890	lncRNA	0	1	NA	NA	NA	NA	NA	NA	NA	NA	NA	NA	NA	NA	NA	NA	NA	NA	NA	NA	NA	NA	NA	NA	NA	NA	NA	NA	NA	NA	NA	NA	NA	NA	NA	NA	NA	NA	NA	NA	NA	NA	NA	NA	NA	NA	NA
AU040320	ENSMUSG00000028830	protein_coding	1	1	-0.09	0.1	0.997607	-0.08	0.93952	0	40	-0.06	0.11	0.999965	-0.06	0.993495	0	40	-0.03	0.11	0.953297	-0.03	0.943839	0	40	29	44	39	48	26	41	39	45	25	40	43	45	29	43	40	44	34	34	39	47	34	39	37	38
AU041133	ENSMUSG00000078435	protein_coding	1	1	-0.02	0.25	0.997607	-0.02	0.995223	0	2.5	-0.09	0.25	0.999965	-0.09	0.997226	0	2.5	-0.21	0.25	0.774252	-0.19	0.777397	0	2.2	2	3	2	2	2	3	2	3	2	3	2	3	1	3	1	4	2	2	1	1	3	3	2	2
Auh	ENSMUSG00000021460	protein_coding	1	1	-0.07	0.08	0.997607	-0.06	0.95031	0	38	0.35	0.08	0.0132087	0.34	0.11709	0	48.5	0.15	0.08	0.398366	0.15	0.417946	0	42	40	38	36	38	39	37	36	34	46	48	44	56	39	43	42	44	40	40	37	39	37	34	36	39
Aunip	ENSMUSG00000078521	protein_coding	1	1	0.26	0.71	0.997607	0.43	0.934424	0	0.2	0.31	0.72	0.999965	0.13	0.997226	0	0	0.72	0.7	NA	0.62	0.601229	0	0.2	0	0	0	0	1	0	0	0	0	0	0	0	0	1	0	0	0	0	0	0	1	0	0	0
Aup1	ENSMUSG00000068328	protein_coding	1	1	0	0.12	0.999509	0.01	0.996009	0	88.8	0.08	0.12	0.999965	0.08	0.990672	0	92.8	0.1	0.12	0.785635	0.1	0.756903	0	93.8	87	88	103	74	98	76	106	75	88	81	119	83	95	92	108	80	96	95	94	78	88	73	96	92
Aurka	ENSMUSG00000027496	protein_coding	1	1	0.63	0.26	0.473526	0.73	0.25777	0	3.2	0.35	0.26	0.999965	0.39	0.919598	0	3	0.76	0.26	0.0515375	0.83	0.0380349	0	3.5	2	2	2	1	6	3	1	3	4	3	2	3	5	4	2	3	4	2	1	2	5	3	1	2
Aurkaip1	ENSMUSG00000065990	protein_coding	1	1	-0.16	0.12	0.987317	-0.15	0.877252	0	60	0.05	0.12	0.999965	0.04	0.997226	0	61.8	-0.02	0.12	0.971827	-0.02	0.967972	0	60	74	62	50	54	77	47	40	54	76	54	53	64	64	67	44	61	79	78	48	62	77	58	40	77
Aurkb	ENSMUSG00000020897	protein_coding	1	1	0.98	0.26	0.0304319	0.98	0.0439675	1	2.8	0.03	0.27	0.999965	0.04	0.997226	0	1.5	1.2	0.26	0.000298714	1.15	0.00285926	1	3	3	2	0	1	6	2	1	2	3	1	0	1	4	4	1	3	4	1	1	1	3	3	0	1
Auts2	ENSMUSG00000029673	protein_coding	1	1	-0.15	0.18	0.997607	-0.14	0.934361	0	48.8	0	0.18	0.999965	-0.01	0.998059	0	48.8	-0.4	0.18	0.185477	-0.4	0.195856	0	48.8	37	52	36	70	27	55	34	64	37	62	34	58	34	30	30	49	35	36	28	79	23	45	27	41
AV039307	ENSMUSG00000087519	lncRNA	1	1	-0.87	0.55	0.930043	-0.82	0.750035	0	0.2	0.04	0.52	0.999965	0.01	0.999832	0	0.2	-0.03	0.52	0.990828	-0.04	0.981065	0	0.2	0	1	0	0	0	0	0	0	0	0	0	0	0	0	0	0	0	0	0	0	0	0	0	0
AV099323	ENSMUSG00000087377	lncRNA	0	1	NA	NA	NA	NA	NA	NA	NA	NA	NA	NA	NA	NA	NA	NA	NA	NA	NA	NA	NA	NA	NA	NA	NA	NA	NA	NA	NA	NA	NA	NA	NA	NA	NA	NA	NA	NA	NA	NA	NA	NA	NA	NA	NA	NA	NA
AV356131	ENSMUSG00000108461	lncRNA	1	1	-0.09	0.22	0.997607	-0.11	0.968181	0	2.2	0.24	0.22	0.999965	0.22	0.980015	0	2.2	-0.05	0.23	0.959759	-0.07	0.927949	0	2.2	2	2	3	2	2	2	2	2	2	2	2	3	2	2	2	2	1	3	3	2	2	2	2	3
Aven	ENSMUSG00000003604	protein_coding	1	1	-0.03	0.13	0.997607	-0.02	0.991791	0	11.8	0.08	0.13	0.999965	0.07	0.995306	0	12.5	-0.09	0.13	0.8396	-0.09	0.815674	0	11.8	13	11	12	11	14	9	12	12	15	11	13	11	11	11	12	10	13	12	12	11	11	12	9	12
Avil	ENSMUSG00000025432	protein_coding	1	1	-0.26	0.24	0.997607	-0.25	0.901748	0	4.2	0.02	0.24	0.999965	0	0.999832	0	4.2	-0.12	0.24	0.893986	-0.13	0.859906	0	4.2	2	6	4	5	2	4	3	5	3	5	3	4	3	4	3	5	3	4	3	4	2	3	3	4
Avl9	ENSMUSG00000029787	protein_coding	1	1	0.1	0.17	0.997607	0.1	0.95746	0	28.5	-0.13	0.17	0.999965	-0.14	0.986116	0	26	-0.02	0.17	0.981829	-0.02	0.977249	0	26	27	23	27	27	25	32	31	26	25	26	23	22	27	22	28	26	17	18	22	25	22	27	31	19
Avpi1	ENSMUSG00000018821	protein_coding	1	1	0.02	0.16	0.997607	0.02	0.991787	0	17.5	0.18	0.16	0.999965	0.17	0.978318	0	18.8	0.2	0.16	0.605199	0.19	0.578761	0	19	22	14	20	11	27	12	19	12	25	14	21	15	24	17	20	15	25	22	21	13	30	17	19	19
Avpr1a	ENSMUSG00000020123	protein_coding	1	1	-0.15	0.3	0.997607	-0.14	0.971003	0	30.8	1.26	0.3	0.0124414	1.23	0.103359	0	64.5	0.88	0.3	0.0549906	0.87	0.0983581	0	51	55	19	32	17	44	16	40	14	81	50	55	72	55	30	61	58	54	20	50	22	46	18	44	22
AW011738	ENSMUSG00000078349	lncRNA	1	1	-0.4	0.26	0.949465	-0.41	0.792714	0	4.5	-0.16	0.26	0.999965	-0.18	0.990465	0	4.5	-0.65	0.27	0.153161	-0.68	0.148079	0	4.5	6	6	2	4	3	5	1	3	5	5	1	2	3	3	1	3	4	5	1	4	4	4	1	3
AW046200	ENSMUSG00000110419	lncRNA	1	1	0.45	0.44	0.997607	0.46	0.885722	0	1	0.03	0.45	0.999965	-0.05	0.997226	0	0.8	0.55	0.44	0.596673	0.46	0.615348	0	0.8	0	1	1	0	1	1	1	1	1	1	0	1	1	1	0	1	0	0	1	0	0	0	1	1
AW047730	ENSMUSG00000097428	lncRNA	1	0	-0.14	0.55	0.997607	0.05	0.993373	0	0	-0.64	0.58	0.999965	-0.48	0.986116	0	0	0.46	0.53	0.765909	0.58	0.536203	0	0.2	0	0	0	0	0	0	0	0	0	0	0	0	1	0	0	0	0	0	0	0	1	0	0	0
AW146154	ENSMUSG00000074166	protein_coding	1	1	0.05	0.15	0.997607	0.06	0.977028	0	9	-0.14	0.15	0.999965	-0.15	0.986116	0	8.5	-0.26	0.16	0.413796	-0.26	0.40387	0	8.5	6	9	9	10	8	9	8	11	8	9	7	8	7	8	6	8	9	9	8	6	8	7	8	9
AW209491	ENSMUSG00000039182	protein_coding	1	1	-0.17	0.14	0.997607	-0.17	0.892376	0	11.2	-0.01	0.14	0.999965	-0.02	0.997226	0	11.2	-0.09	0.14	0.848501	-0.09	0.826952	0	11.2	12	12	11	10	11	9	11	9	13	10	13	9	10	9	13	10	10	10	11	11	11	8	11	13
[truncated: 16,726 more rows]
[truncated: 58 more columns]
