# Supplementary material for: Early-phase impact of obesity-associated stress on murine vascular smooth muscle cells depends on EGFR and sex
Source: Commun Biol. 2025 Dec 22;8:1834. doi: 10.1038/s42003-025-09416-7 (PMC12749158; doi:10.1038/s42003-025-09416-7)
Supplement: Supplementary file 19 — Supplementary Data 17 [file 42003_2025_9416_MOESM19_ESM.xlsx]

## Sheet: MasterFile_EC
1	2	3	4	5	6	7	8	9	10	11	12	13	14	15	16	17	18	19	20	21	22	23	24	25	27	28	29	30	31	32	33	34	35	36	37	38	39	40	41	42	43	44	45	46	47	48	49	50	52
			Endothelial cells
			HG+FFS							AII+NA							all
gene	geneID	bioType	DESeq2 log2FC	DESeq2 log2FC SE	DESeq2 FDR	edgeR log2FC	edgeR FDR	Differentially expressed? (0/1)	max(mean(FPMcontrol), mean(FPMtreatment))	DESeq2 log2FC	DESeq2 log2FC SE	DESeq2 FDR	edgeR log2FC	edgeR FDR	Differentially expressed? (0/1)	max(mean(FPMcontrol), mean(FPMtreatment))	DESeq2 log2FC	DESeq2 log2FC SE	DESeq2 FDR	edgeR log2FC	edgeR FDR	Differentially expressed? (0/1)	max(mean(FPMcontrol), mean(FPMtreatment))	FPM_Con_M1109	FPM_Con_M2101	FPM_Con_M2105	FPM_Con_M2109	FPM_Con_M2113	FPM_Con_M3101	FPM_Con_M3105	FPM_Con_M4101	FPM_Con_M4105	FPM_HG_FFS_M1110	FPM_HG_FFS_M1114	FPM_HG_FFS_M2102	FPM_HG_FFS_M2106	FPM_HG_FFS_M2110	FPM_HG_FFS_M2114	FPM_HG_FFS_M3102	FPM_HG_FFS_M3106	FPM_HG_FFS_M4102	FPM_HG_FFS_M4106	FPM_AII_NA_M1111	FPM_AII_NA_M1115	FPM_AII_NA_M2103	FPM_AII_NA_M2107	FPM_AII_NA_M2111	FPM_AII_NA_M2115	FPM_AII_NA_M3107
A030001D20Rik	ENSMUSG00000110357	lncRNA	-0.44	0.61	1	-0.57	0.629476	0	0.3	0.03	0.63	1	0.28	0.930347	0	0.4	-0.46	0.61	1	-0.31	0.813431	0	0.4	1	0	0	1	0	0	0	0	1	1	1	0	0	0	0	0	0	1	0	2	0	0	0	2	0	0
A130006I12Rik	ENSMUSG00000069136	pseudogene	0.63	0.61	1	0.45	0.732035	0	0.2	1.77	0.61	0.525257	1.51	0.821081	0	0.4	0.59	0.61	1	0.56	0.661459	0	0.2	1	0	0	0	0	0	0	0	1	0	0	0	0	0	0	1	0	1	0	1	0	0	0	0	0	0
A130010J15Rik	ENSMUSG00000079144	protein_coding	-0.05	0.12	1	-0.05	0.889219	0	9.4	0.08	0.13	1	0.07	0.942201	0	10.1	-0.08	0.12	1	-0.09	0.804155	0	9.4	15	8	8	6	14	8	10	7	9	13	8	7	8	6	11	10	8	6	10	21	8	9	10	8	12	10
A130014A01Rik	ENSMUSG00000097944	lncRNA	-0.06	0.32	1	-0.07	0.943843	0	1.9	0.09	0.33	1	0.12	0.96265	0	2.2	-0.21	0.32	1	-0.15	0.876234	0	1.9	3	1	2	1	1	2	1	1	5	3	2	2	1	1	1	2	1	2	4	2	2	2	2	1	2	1
A130051J06Rik	ENSMUSG00000097643	lncRNA	-0.46	0.3	0.918001	-0.53	0.407531	0	2.1	-0.08	0.31	1	-0.19	0.929521	0	2.1	-0.57	0.3	0.674873	-0.57	0.359661	0	2.1	2	2	2	1	1	2	2	5	2	1	1	1	2	1	1	1	1	2	1	2	2	2	1	2	2	1
A230056P14Rik	ENSMUSG00000087178	lncRNA	0.33	0.15	0.458789	0.33	0.293457	0	6.4	0.27	0.15	1	0.25	0.821081	0	5.9	0.22	0.15	0.924217	0.22	0.516789	0	5.9	6	4	5	4	3	6	5	5	7	6	9	5	4	8	5	9	6	6	6	7	7	5	5	5	5	7
A230057D06Rik	ENSMUSG00000109394	lncRNA	0.5	0.64	1	-0.02	0.991487	0	0.4	0.87	0.66	1	0.58	0.86406	0	0.6	0.38	0.64	1	0.05	0.976217	0	0.3	1	0	0	1	0	0	0	0	0	1	1	0	0	0	0	1	0	1	0	1	1	0	1	1	0	0
A230072C01Rik	ENSMUSG00000086877	lncRNA	-0.1	0.15	1	-0.09	0.815282	0	5.4	-0.15	0.15	1	-0.16	0.880243	0	5.4	-0.28	0.15	0.679563	-0.27	0.411993	0	5.4	7	5	5	4	5	4	6	6	7	6	4	5	4	6	5	4	4	8	5	9	5	4	5	4	5	4
A230072E10Rik	ENSMUSG00000084771	lncRNA	-0.32	0.56	1	-0.17	0.90194	0	0.2	-0.65	0.59	1	-0.51	0.88047	0	0.2	-0.27	0.56	1	-0.26	0.843009	0	0.2	0	0	1	0	1	0	0	0	0	1	0	0	0	1	0	0	0	0	0	0	0	0	1	0	0	0
A230083G16Rik	ENSMUSG00000055818	lncRNA	-0.25	0.48	1	-0.23	0.830744	0	0.8	-0.56	0.5	1	-0.37	0.888941	0	0.8	-0.57	0.49	1	-0.63	0.513019	0	0.8	0	1	1	1	1	0	1	1	1	1	0	1	0	0	1	0	1	1	1	0	0	1	0	0	0	1
A230103J11Rik	ENSMUSG00000087026	lncRNA	0.03	0.39	1	0.02	0.986848	0	0.8	0.09	0.41	1	-0.02	0.995931	0	0.7	0.14	0.39	1	0.2	0.823234	0	0.7	0	0	1	0	1	1	1	0	1	1	1	0	1	0	1	1	1	1	1	1	1	0	1	0	1	0
A230107N01Rik	ENSMUSG00000097292	lncRNA	0.04	0.52	1	0.25	0.82262	0	0.6	-0.09	0.54	1	0.13	0.9711	0	0.3	-1.04	0.54	0.638725	-0.8	0.435833	0	0.2	0	0	1	0	0	0	0	0	1	0	1	0	1	1	0	1	0	1	1	0	1	0	0	0	0	0
A2m	ENSMUSG00000030111	protein_coding	2.06	1.02	0.607085	1.32	0.162779	0	2.4	1.79	1.07	1	1.2	0.821081	0	0.9	0.25	1.05	1	0.77	0.482359	0	1.9	0	0	0	0	0	8	0	0	0	0	7	0	0	1	0	16	0	0	0	0	6	0	0	0	0	0
A330009N23Rik	ENSMUSG00000097915	lncRNA	-0.26	0.42	1	-0.34	0.738585	0	1.6	-0.52	0.44	1	-0.48	0.863987	0	1.6	0.01	0.42	1	0.02	0.991883	0	1.6	1	1	2	2	1	2	0	2	3	1	1	1	2	0	1	1	1	1	2	0	1	1	1	1	1	0
A330023F24Rik	ENSMUSG00000096929	lncRNA	-0.1	0.21	1	-0.16	0.773261	0	6.6	0.02	0.22	1	-0.02	0.994705	0	6.6	-0.23	0.21	1	-0.25	0.629791	0	6.6	15	2	4	2	4	7	3	13	9	12	4	4	3	2	3	7	6	11	6	11	5	2	5	3	2	7
A330035P11Rik	ENSMUSG00000085615	lncRNA	-0.83	0.22	0.0217267	-0.78	0.0606442	0	2	0.11	0.22	1	0.11	0.943234	0	2.3	-0.39	0.22	0.759934	-0.37	0.431481	0	2	2	1	2	2	3	2	2	3	1	1	2	1	1	1	2	2	1	1	2	2	2	2	3	2	2	2
A330069E16Rik	ENSMUSG00000120340	lncRNA	0.45	0.59	1	0.24	0.863121	0	0.1	0.41	0.61	1	0.21	0.957421	0	0.1	0.25	0.6	1	0.2	0.889073	0	0.2	0	0	0	0	1	0	0	0	0	0	0	0	0	0	0	0	0	0	0	0	0	0	0	0	0	0
A330074K22Rik	ENSMUSG00000097960	lncRNA	0.16	0.32	1	0.19	0.817465	0	2.4	-0.23	0.34	1	-0.29	0.898918	0	2	0.19	0.32	1	0.22	0.788507	0	2.5	1	1	2	4	2	4	1	0	3	1	3	1	1	1	2	4	4	3	4	1	2	1	2	3	1	1
A330084C13Rik	ENSMUSG00000114210	lncRNA	0.34	0.51	1	-0.04	0.972494	0	0.5	0.29	0.53	1	-0.19	0.951846	0	0.3	-0.51	0.52	1	-0.76	0.41516	0	0.3	0	0	0	1	2	0	0	0	0	1	1	0	1	1	1	0	0	0	0	0	1	1	0	1	0	0
A3galt2	ENSMUSG00000028794	protein_coding	0.08	0.61	1	-0.05	0.970461	0	0.4	-1.06	0.66	1	-1.26	0.821081	0	0.4	0.17	0.61	1	-0.08	0.956297	0	0.4	0	0	1	1	0	0	0	2	0	0	0	0	0	1	0	0	0	1	1	0	0	0	0	0	0	0
A430005L14Rik	ENSMUSG00000047613	protein_coding	0.01	0.14	1	0.01	0.984746	0	10.6	0.02	0.14	1	0.02	0.990545	0	10.6	0.06	0.14	1	0.07	0.875881	0	10.9	8	12	13	10	15	10	14	5	8	9	10	11	10	10	13	8	13	9	11	15	10	9	11	8	16	9
A430033K04Rik	ENSMUSG00000056014	protein_coding	0.04	0.12	1	0.04	0.919948	0	8.9	0.09	0.12	1	0.08	0.928264	0	9.3	0.07	0.12	1	0.09	0.787108	0	9.3	12	6	9	6	8	8	8	12	11	11	8	6	7	7	9	9	10	12	9	9	8	8	10	5	11	10
A430035B10Rik	ENSMUSG00000087305	lncRNA	0.21	0.53	1	0.03	0.978871	0	0.1	0.48	0.54	1	0.22	0.942191	0	0.3	-0.92	0.55	0.824134	-1.17	0.264121	0	0.1	0	0	0	0	0	0	0	1	0	0	0	1	0	0	0	0	0	0	0	1	0	0	1	0	0	0
A430057M04Rik	ENSMUSG00000090564	lncRNA	0.12	0.33	1	0.24	0.780706	0	1.1	0.03	0.35	1	0.04	0.993097	0	1.1	0.29	0.33	1	0.3	0.717004	0	1.4	1	1	0	1	0	1	1	1	2	1	1	1	1	1	0	0	1	1	4	1	1	1	1	2	1	0
A430073D23Rik	ENSMUSG00000105471	lncRNA	-0.13	0.32	1	-0.13	0.88623	0	1.4	0.1	0.33	1	0.11	0.962554	0	1.4	-0.12	0.32	1	-0.15	0.871395	0	1.4	2	2	2	0	2	1	1	2	1	2	1	1	1	1	1	2	1	1	1	1	1	2	1	1	1	1
A430103D13Rik	ENSMUSG00000112096	TEC	0.2	0.33	1	0.03	0.973229	0	1.2	0.09	0.35	1	0.09	0.97407	0	1.2	0.41	0.33	1	0.23	0.78165	0	1.4	2	0	1	1	1	1	1	3	1	1	1	1	1	1	1	1	2	1	1	2	1	0	2	1	1	1
A430105J06Rik	ENSMUSG00000097784	lncRNA	0.15	0.43	1	0.22	0.836724	0	0.5	0.21	0.45	1	0.35	0.888941	0	0.7	-0.08	0.44	1	-0.05	0.973235	0	0.4	0	0	1	0	1	1	0	0	1	0	1	0	0	0	1	1	0	1	1	0	0	0	1	1	0	1
A430110L20Rik	ENSMUSG00000054135	lncRNA	-0.08	0.38	1	-0.06	0.945931	0	1.4	-0.36	0.4	1	-0.4	0.859367	0	1.4	-1.35	0.39	0.0423526	-1.4	0.0384514	1	1.4	1	1	2	1	1	1	1	3	2	2	1	1	1	2	1	2	1	1	2	2	0	1	2	1	2	1
A4galt	ENSMUSG00000047878	protein_coding	-0.08	0.34	1	-0.06	0.953571	0	22.1	-0.04	0.35	1	-0.04	0.992237	0	22.1	-0.04	0.34	1	-0.03	0.976217	0	22.1	14	79	6	69	3	3	5	15	5	17	8	76	2	68	3	2	5	17	5	13	7	84	6	56	3	5
A530010L16Rik	ENSMUSG00000110682	lncRNA	-0.29	0.46	1	-0.39	0.601526	0	2.2	0.35	0.48	1	0.26	0.906512	0	2.3	-0.78	0.46	0.813573	-0.66	0.326486	0	2.2	0	0	8	0	7	4	0	0	1	0	2	0	3	0	6	4	1	1	1	0	2	0	8	0	8	1
A530013C23Rik	ENSMUSG00000006462	lncRNA	-0.03	0.37	1	-0.03	0.979971	0	1.6	0.21	0.38	1	0.13	0.962554	0	1.4	0.27	0.37	1	0.21	0.822622	0	1.6	3	3	2	1	1	2	0	0	1	2	1	4	1	3	1	1	1	1	1	2	1	3	1	2	1	1
A530016L24Rik	ENSMUSG00000043122	protein_coding	-0.4	0.5	1	-0.16	0.869624	0	0.9	-0.57	0.52	1	-0.3	0.897448	0	0.9	-0.01	0.49	1	-0.01	0.993946	0	1	0	0	3	0	2	1	1	0	1	0	1	0	1	0	2	1	1	1	1	0	1	0	2	0	2	2
A530017D24Rik	ENSMUSG00000072847	lncRNA	0.2	0.15	1	0.21	0.552199	0	4.6	0.08	0.16	1	0.07	0.957757	0	4.3	0.12	0.15	1	0.12	0.775602	0	4.3	5	4	4	4	3	4	4	3	5	6	4	4	4	5	3	5	5	4	6	4	5	4	4	4	4	6
A530020G20Rik	ENSMUSG00000097124	lncRNA	0.54	0.72	1	0.62	0.595946	0	0.6	0.49	0.73	1	0.5	0.88375	0	0.8	1.28	0.71	0.731369	1.02	0.316243	0	0.9	1	0	0	2	0	0	0	0	1	1	0	0	0	5	0	0	0	0	0	1	1	1	0	3	0	0
A530064N14Rik	ENSMUSG00000104273	TEC	0.12	0.28	1	0.1	0.893713	0	0.9	0.14	0.29	1	0.12	0.953479	0	0.9	0.2	0.28	1	0.19	0.790294	0	0.7	1	1	1	1	1	0	0	0	1	1	0	1	1	1	1	1	1	1	1	1	1	1	1	1	0	1
A530072M11Rik	ENSMUSG00000085112	lncRNA	-0.05	0.23	1	-0.01	0.988557	0	1.7	0.11	0.24	1	0.14	0.930015	0	1.9	-0.2	0.23	1	-0.14	0.821163	0	1.7	2	1	3	0	1	2	2	2	2	1	2	1	2	1	2	2	1	2	2	2	1	1	2	2	3	2
A630001G21Rik	ENSMUSG00000052760	protein_coding	-0.36	0.21	0.834774	-0.29	0.495658	0	3.3	-0.25	0.22	1	-0.23	0.857449	0	3.3	-0.51	0.22	0.405715	-0.61	0.100139	0	3.3	1	1	7	0	8	4	1	4	4	1	3	0	6	0	7	4	2	2	3	0	3	0	8	0	7	1
A630023A22Rik	ENSMUSG00000095493	protein_coding	0.71	0.87	1	0.21	0.929371	0	0.2	0.92	0.89	1	0.49	0.927171	0	0.2	1.96	0.85	0.422891	1.62	0.198753	0	0.3	1	1	0	0	0	0	0	0	0	0	0	0	0	1	0	0	0	0	0	1	0	1	0	0	0	0
A630052C17Rik	ENSMUSG00000086725	lncRNA	-0.06	0.17	1	-0.07	0.885505	0	5.3	0.03	0.17	1	0.02	0.994646	0	5.8	0.12	0.17	1	0.12	0.791534	0	5.9	7	5	4	6	8	6	4	2	6	7	7	4	5	3	6	4	5	5	5	10	7	6	5	4	5	4
A630066F11Rik	ENSMUSG00000120335	lncRNA	-0.45	0.4	1	-0.59	0.503644	0	1.6	-0.24	0.41	1	-0.33	0.894615	0	1.6	-0.25	0.4	1	-0.21	0.842946	0	1.6	1	1	2	1	3	1	1	4	0	1	1	1	1	0	2	2	2	2	1	0	2	1	1	3	2	1
A630072M18Rik	ENSMUSG00000101013	lncRNA	-0.29	0.54	1	-0.29	0.791625	0	0.6	-1.22	0.58	1	-1.04	0.821081	0	0.6	-0.26	0.54	1	-0.3	0.784654	0	0.6	0	0	1	0	1	1	1	0	1	0	1	0	0	0	1	0	0	0	1	0	0	0	0	0	1	0
A630089N07Rik	ENSMUSG00000116673	protein_coding	0.36	0.17	0.574601	0.35	0.338723	0	3.2	0.19	0.18	1	0.14	0.912974	0	2.7	0.11	0.18	1	0.07	0.891432	0	2.6	4	1	1	1	1	3	2	3	5	5	3	2	3	2	1	4	3	5	4	2	4	2	3	2	1	2
A730011C13Rik	ENSMUSG00000084846	lncRNA	0.3	0.31	1	0	0.995819	0	1.1	0.17	0.33	1	-0.17	0.938703	0	1.1	-0.32	0.32	1	-0.38	0.579644	0	1.1	1	0	1	0	0	1	1	4	2	1	1	0	1	1	1	1	1	1	2	1	1	0	2	1	1	1
A730017L22Rik	ENSMUSG00000085566	lncRNA	0.05	0.18	1	0.07	0.90194	0	6.6	0	0.19	1	-0.02	0.994705	0	6.4	-0.07	0.18	1	-0.09	0.875881	0	6.4	8	5	8	6	9	7	4	2	9	7	6	3	10	8	7	7	5	5	8	8	5	5	7	6	8	5
A730020M07Rik	ENSMUSG00000044522	lncRNA	-0.57	0.81	1	-0.42	0.778429	0	0.2	-0.3	0.83	1	-0.93	0.829718	0	0.2	0.22	0.79	1	-0.23	0.89174	0	0.2	0	1	0	1	0	0	0	0	0	0	0	1	0	1	0	0	0	0	0	0	0	0	0	0	0	0
A730049H05Rik	ENSMUSG00000048636	lncRNA	2.64	0.74	0.0315067	2.31	0.050821	0	0.4	1.81	0.77	1	1.74	0.821081	0	0.3	2.51	0.74	0.0452053	2.57	0.0236399	1	0.7	0	0	0	0	0	0	1	0	0	1	0	0	0	0	0	0	1	2	0	0	0	0	0	0	0	1
A730056A06Rik	ENSMUSG00000097756	lncRNA	-1.04	0.57	0.739242	-0.86	0.394285	0	0.7	-0.53	0.58	1	-0.39	0.894418	0	0.7	-0.72	0.56	1	-0.54	0.618278	0	0.7	1	0	0	1	0	0	1	2	1	1	0	0	0	0	0	1	0	1	0	2	0	1	0	1	0	1
A730063M14Rik	ENSMUSG00000112639	lncRNA	0.24	0.51	1	0.13	0.916797	0	0.9	-0.4	0.54	1	-0.42	0.888941	0	0.8	0.06	0.51	1	-0.16	0.905512	0	0.8	1	1	1	1	1	0	1	1	0	1	1	2	1	1	1	0	1	1	0	0	1	1	1	0	1	0
A730081D07Rik	ENSMUSG00000086693	lncRNA	0.34	0.53	1	0.26	0.815282	0	1	0.08	0.56	1	0.03	0.994705	0	0.7	-0.66	0.54	1	-0.76	0.465087	0	0.7	0	0	1	1	2	1	0	0	1	0	0	1	1	2	2	1	1	1	1	1	0	0	1	1	1	0
A730091E23Rik	ENSMUSG00000113965	TEC	-0.18	0.35	1	-0.07	0.941417	0	1.1	-0.06	0.37	1	-0.17	0.938837	0	1.1	-0.55	0.36	0.887632	-0.62	0.357253	0	1.1	2	0	1	1	2	1	0	1	2	1	1	0	1	0	1	2	1	1	3	1	1	1	1	0	1	1
A830019P07Rik	ENSMUSG00000094707	lncRNA	-0.07	0.55	1	0.15	0.915829	0	0.4	0.45	0.57	1	0.47	0.886378	0	0.6	0.46	0.54	1	0.6	0.581185	0	0.6	1	1	0	0	0	0	1	0	0	0	1	0	0	1	0	0	1	1	0	0	1	0	0	1	0	1
A830035O19Rik	ENSMUSG00000111329	lncRNA	-0.01	0.33	1	0	0.996998	0	1	0.37	0.34	1	0.38	0.842509	0	1.3	0.21	0.33	1	0.2	0.805091	0	1.1	1	1	1	2	1	1	1	0	1	1	1	1	1	1	1	0	1	1	1	1	1	2	2	1	2	1
A830082K12Rik	ENSMUSG00000087143	lncRNA	0.12	0.19	1	0.13	0.797068	0	2.7	-0.26	0.2	1	-0.28	0.834059	0	2.2	0.11	0.19	1	0.12	0.811926	0	2.7	3	2	3	2	1	2	2	2	3	3	3	2	3	4	1	3	3	3	2	1	2	4	3	2	1	2
A830082N09Rik	ENSMUSG00000112280	lncRNA	0.11	0.25	1	0.12	0.869996	0	1.9	0.17	0.26	1	0.22	0.894418	0	2.2	0.13	0.25	1	0.16	0.815223	0	2	2	2	1	1	1	2	2	2	2	2	2	3	1	1	2	2	1	3	2	2	3	1	2	3	2	1
A930001C03Rik	ENSMUSG00000087132	lncRNA	0.11	0.25	1	0.17	0.795477	0	3.8	0.01	0.26	1	0.06	0.978502	0	3.7	-0.37	0.25	0.939696	-0.32	0.596831	0	3.6	4	2	5	3	3	5	2	1	7	3	4	2	5	3	2	5	3	4	7	6	2	2	5	3	2	3
A930002H24Rik	ENSMUSG00000045506	protein_coding	0.22	0.52	1	0.19	0.875452	0	0.8	-0.01	0.54	1	-0.04	0.994705	0	0.8	0.01	0.52	1	-0.1	0.946085	0	0.8	1	0	2	1	1	1	0	0	1	1	1	0	0	2	0	0	0	1	1	1	1	0	1	0	0	1
A930004D18Rik	ENSMUSG00000054057	lncRNA	-0.27	0.17	0.843057	-0.27	0.461539	0	18.2	-0.11	0.17	1	-0.11	0.923574	0	18.2	-0.37	0.17	0.465524	-0.38	0.264121	0	18.2	21	13	17	18	23	14	21	23	14	17	14	13	10	11	18	13	20	23	11	15	15	14	14	17	21	21
A930004J17Rik	ENSMUSG00000102602	TEC	0.56	0.21	0.244588	0.52	0.216266	0	7	0.2	0.22	1	0.14	0.930148	0	5.4	0.17	0.21	1	0.09	0.884009	0	5.2	6	2	6	2	4	5	2	6	14	6	7	2	10	4	6	9	6	11	9	5	5	2	8	2	4	7
A930005H10Rik	ENSMUSG00000054426	lncRNA	-0.27	0.22	1	-0.28	0.567121	0	2.3	-0.53	0.23	1	-0.55	0.821081	0	2.3	-0.12	0.22	1	-0.16	0.784567	0	2.3	2	1	3	1	5	2	2	2	3	2	1	2	2	1	4	2	2	1	2	1	1	1	3	1	3	1
A930006K02Rik	ENSMUSG00000084866	lncRNA	1.05	0.84	1	1.07	0.450325	0	0.2	0.43	0.88	1	0.14	0.985427	0	0.2	0.63	0.85	1	0.62	0.725244	0	0.3	1	0	0	0	0	0	0	0	1	1	0	0	0	1	0	0	0	0	0	1	0	0	0	0	0	0
A930007A09Rik	ENSMUSG00000118559	protein_coding	-0.06	0.21	1	-0.05	0.94434	0	8.2	0.18	0.22	1	0.18	0.900748	0	9.2	0.11	0.21	1	0.11	0.851972	0	8.9	10	4	12	8	8	12	7	2	11	8	12	3	10	4	7	12	9	7	9	10	12	5	11	10	11	8
A930007I19Rik	ENSMUSG00000097855	lncRNA	-0.09	0.2	1	-0.09	0.883487	0	3.2	-0.03	0.21	1	-0.11	0.94205	0	3.2	-0.1	0.2	1	-0.13	0.809888	0	3.2	4	2	3	2	4	2	2	6	4	5	2	1	3	3	3	3	2	3	5	3	2	3	3	2	3	2
A930012L18Rik	ENSMUSG00000097610	lncRNA	0.04	0.34	1	-0.02	0.977413	0	1.2	0.52	0.35	1	0.49	0.821081	0	1.4	-0.51	0.34	0.92785	-0.49	0.501583	0	1.1	1	0	2	1	2	1	0	1	2	1	1	1	3	2	1	2	0	0	1	2	1	0	2	1	2	1
A930012O16Rik	ENSMUSG00000054181	lncRNA	-0.55	0.3	0.740455	-0.5	0.411211	0	1.6	0.04	0.31	1	0.02	0.995415	0	1.8	-0.34	0.3	1	-0.31	0.639762	0	1.6	2	1	1	1	3	2	2	1	1	2	2	1	1	0	1	2	1	1	2	2	2	2	2	1	3	2
A930015D03Rik	ENSMUSG00000092368	lncRNA	-0.15	0.25	1	-0.11	0.870573	0	3.9	0.22	0.25	1	0.21	0.893064	0	4.4	-0.28	0.25	1	-0.28	0.629594	0	3.9	4	4	4	4	1	4	4	5	5	2	3	2	4	1	3	5	5	6	5	3	3	5	5	6	3	5
A930024E05Rik	ENSMUSG00000056735	lncRNA	0.23	0.28	1	0.23	0.737731	0	2.3	0.04	0.29	1	-0.04	0.990539	0	2	0.01	0.28	1	0.05	0.959838	0	2	3	1	2	1	2	2	1	2	4	3	1	1	2	4	2	2	2	2	4	4	1	1	3	1	2	1
A930027P06Rik	ENSMUSG00000113688	TEC	0.76	0.73	1	0.64	0.670268	0	0.3	1.47	0.75	1	1.38	0.821081	0	0.6	0.2	0.74	1	0.04	0.986556	0	0.2	1	0	0	0	0	0	1	0	0	0	0	0	0	0	0	1	1	1	0	1	0	0	0	0	1	1
A930033H14Rik	ENSMUSG00000090622	lncRNA	0.44	0.27	0.862586	0.43	0.483926	0	2.3	0.2	0.28	1	0.14	0.948902	0	1.9	0.26	0.27	1	0.33	0.627393	0	2.1	3	1	1	1	2	1	1	2	2	4	2	2	1	2	2	1	2	4	3	3	1	1	1	2	3	2
A930035D04Rik	ENSMUSG00000052241	pseudogene	-1.05	0.7	0.926406	-1.06	0.333668	0	0.3	-0.78	0.72	1	-0.87	0.821081	0	0.3	-0.53	0.69	1	-0.49	0.681934	0	0.3	1	0	1	0	0	1	0	0	0	1	0	0	0	0	0	0	1	0	0	0	1	0	1	0	0	0
A930037H05Rik	ENSMUSG00000109408	lncRNA	0.42	0.27	0.879737	0.45	0.417604	0	1.4	0.39	0.28	1	0.35	0.837327	0	1.2	-0.19	0.28	1	-0.14	0.862294	0	0.9	1	0	1	1	1	1	0	1	2	1	1	1	2	1	2	1	1	2	2	1	1	1	1	1	1	1
AA386476	ENSMUSG00000074357	lncRNA	0.84	0.76	1	0.7	0.551436	0	0.6	-0.28	0.8	1	-0.44	0.921023	0	0.3	-0.19	0.77	1	-0.47	0.780805	0	0.3	1	0	1	0	0	0	0	0	1	1	0	1	0	1	1	0	0	1	1	1	0	0	0	0	0	0
AA388235	ENSMUSG00000118084	lncRNA	0.64	0.37	0.791253	0.68	0.297106	0	2.6	-0.05	0.39	1	-0.04	0.992611	0	1.7	0.37	0.37	1	0.26	0.758786	0	1.9	1	1	2	4	1	3	1	0	2	2	3	0	4	4	2	3	3	2	3	1	2	1	4	2	2	1
AA414768	ENSMUSG00000083307	processed_pseudogene	0.11	0.18	1	0.1	0.843064	0	14.2	0.03	0.19	1	0	0.998589	0	13.1	0.13	0.18	1	0.11	0.813904	0	14.2	11	34	7	13	5	10	28	7	3	13	19	42	6	17	5	9	19	9	3	10	16	29	9	11	7	19
AA465934	ENSMUSG00000093483	lncRNA	-0.23	0.47	1	-0.13	0.90165	0	0.8	-0.44	0.5	1	-0.34	0.89159	0	0.8	-0.78	0.48	0.851595	-0.93	0.256338	0	0.8	1	0	1	0	1	1	1	1	1	1	0	1	1	0	1	0	0	1	1	0	0	0	1	0	1	0
AA467197	ENSMUSG00000033213	protein_coding	0.62	0.57	1	0.61	0.557349	0	0.6	0.22	0.6	1	-0.11	0.983723	0	0.4	1.4	0.56	0.326012	1.11	0.178595	0	1.1	0	0	1	1	0	1	0	0	1	0	1	1	1	1	0	1	0	0	1	1	1	1	0	0	0	0
AA474408	ENSMUSG00000073867	TEC	0.06	0.39	1	0.11	0.911662	0	0.6	0.21	0.41	1	0.25	0.919841	0	0.8	0.05	0.39	1	0.12	0.912974	0	0.6	0	0	1	1	0	1	1	0	1	0	1	1	0	1	1	1	0	0	1	0	1	0	1	1	1	1
AA914427	ENSMUSG00000103149	TEC	0.25	0.48	1	0.31	0.763839	0	0.2	0.39	0.5	1	0.56	0.834059	0	0.4	-0.24	0.49	1	-0.19	0.885165	0	0.2	0	0	0	0	0	1	0	0	1	0	0	1	0	0	0	0	0	1	0	0	0	1	0	0	1	0
AA986860	ENSMUSG00000042510	protein_coding	0.2	0.26	1	0.18	0.781661	0	3.1	0.21	0.27	1	0.17	0.927497	0	3.1	0.17	0.26	1	0.14	0.839982	0	3	4	2	2	3	3	3	4	1	3	4	3	2	2	4	3	3	4	4	2	3	4	3	2	5	3	4
Aaas	ENSMUSG00000036678	protein_coding	-0.08	0.07	1	-0.08	0.645362	0	44.1	-0.11	0.07	1	-0.11	0.825054	0	44.1	0	0.07	1	0	0.992336	0	44.7	43	35	51	37	31	57	43	46	54	41	51	34	43	31	27	50	45	50	53	32	41	35	48	37	32	42
Aacs	ENSMUSG00000029482	protein_coding	-0.04	0.08	1	-0.04	0.884199	0	48.1	-0.06	0.09	1	-0.06	0.917336	0	47.7	-0.05	0.08	1	-0.06	0.804137	0	47.7	41	35	61	61	40	66	40	40	45	46	63	37	52	49	35	60	41	51	47	32	67	34	61	53	44	37
Aagab	ENSMUSG00000037257	protein_coding	-0.06	0.07	1	-0.06	0.73839	0	43.2	-0.06	0.07	1	-0.06	0.894418	0	43.2	-0.07	0.07	1	-0.07	0.687787	0	43.2	32	48	44	46	45	54	44	37	39	34	40	51	41	47	39	49	42	31	41	34	41	44	44	39	43	41
Aak1	ENSMUSG00000057230	protein_coding	0.12	0.09	0.992236	0.12	0.532601	0	90	0.09	0.09	1	0.09	0.88047	0	88.4	0.04	0.09	1	0.04	0.875881	0	85.9	105	81	77	73	68	90	55	104	106	98	93	81	96	85	68	99	83	89	108	100	70	92	82	79	71	83
Aamdc	ENSMUSG00000035642	protein_coding	-0.27	0.11	0.392861	-0.26	0.257274	0	16.1	-0.14	0.12	1	-0.14	0.85386	0	16.1	-0.19	0.11	0.81435	-0.19	0.447048	0	16.1	13	24	13	16	18	14	18	17	12	12	11	20	11	11	16	12	13	15	12	14	14	22	13	15	18	13
Aamp	ENSMUSG00000006299	protein_coding	-0.15	0.09	0.817248	-0.15	0.44901	0	156.6	-0.2	0.09	1	-0.2	0.821081	0	156.6	-0.17	0.09	0.60425	-0.18	0.33489	0	156.6	151	163	152	226	186	152	153	89	137	137	119	168	123	178	146	112	130	126	138	113	112	144	136	184	168	123
Aar2	ENSMUSG00000027628	protein_coding	0.05	0.09	1	0.05	0.831845	0	32.7	0.05	0.09	1	0.05	0.939422	0	33	0.01	0.09	1	0.01	0.987135	0	32	26	33	35	50	41	32	25	23	23	27	31	36	38	40	43	29	29	27	27	37	30	34	36	37	45	25
Aard	ENSMUSG00000068522	protein_coding	-0.46	0.46	1	-0.32	0.68438	0	1.5	-0.1	0.48	1	-0.15	0.957757	0	1.2	-0.45	0.46	1	-0.31	0.710311	0	1.2	0	0	0	0	0	5	4	1	1	0	5	0	1	0	0	4	3	1	1	0	4	0	1	0	0	3
Aars	ENSMUSG00000031960	protein_coding	0.18	0.17	1	0.18	0.690745	0	124.3	-0.01	0.18	1	-0.02	0.994705	0	112.2	0.17	0.17	1	0.17	0.715319	0	123.6	68	119	78	238	87	89	114	138	66	78	105	108	209	218	127	88	107	126	77	69	116	121	76	211	71	131
Aars2	ENSMUSG00000023938	protein_coding	0.08	0.15	1	0.08	0.842349	0	10.1	-0.09	0.16	1	-0.09	0.93378	0	9.6	0.09	0.15	1	0.09	0.834368	0	10	12	9	10	13	6	8	7	12	9	13	8	13	11	7	9	7	9	10	14	5	8	11	11	12	8	6
Aarsd1	ENSMUSG00000075528	protein_coding	0.47	0.7	1	0.75	0.556093	0	0.4	0.29	0.73	1	0.67	0.861235	0	0.4	0.34	0.71	1	0.26	0.884464	0	0.3	1	0	0	0	0	0	0	0	1	0	0	1	1	0	0	0	0	1	1	0	0	1	1	0	1	0
Aasdh	ENSMUSG00000055923	protein_coding	0.02	0.13	1	0.02	0.966831	0	13	0.22	0.14	1	0.22	0.821081	0	15.2	0.02	0.13	1	0.01	0.983766	0	13	19	8	12	7	17	11	10	11	22	16	12	8	14	7	16	10	11	16	19	26	10	10	13	7	15	13
Aasdhppt	ENSMUSG00000025894	protein_coding	0.03	0.1	1	0.03	0.916911	0	23.5	0.09	0.1	1	0.08	0.910083	0	24.8	0.13	0.1	1	0.13	0.57573	0	25.3	22	29	17	18	27	20	32	24	22	22	21	27	24	25	22	23	23	27	21	25	26	34	18	24	25	23
Aass	ENSMUSG00000029695	protein_coding	-0.49	0.24	0.559291	-0.47	0.300333	0	3.4	0.13	0.24	1	0.2	0.888941	0	3.4	-0.39	0.23	0.824463	-0.39	0.400362	0	3.4	1	0	3	1	1	11	5	4	5	0	5	0	1	1	1	10	3	3	3	0	7	0	3	1	1	5
Aatf	ENSMUSG00000018697	protein_coding	-0.01	0.1	1	0	0.991487	0	19.4	-0.06	0.1	1	-0.07	0.923407	0	19.4	-0.04	0.1	1	-0.04	0.886275	0	19.4	26	27	19	21	15	15	18	17	17	26	16	21	20	24	22	13	15	16	16	22	16	25	19	24	16	15
Aatk	ENSMUSG00000025375	protein_coding	0.03	0.29	1	0.01	0.994124	0	14	0.09	0.3	1	-0.05	0.990227	0	13.3	-0.03	0.29	1	-0.09	0.920682	0	13.3	21	0	11	2	10	27	15	6	28	22	14	1	8	1	8	21	27	9	29	12	12	0	12	4	10	19
AB124611	ENSMUSG00000057191	protein_coding	-0.32	0.6	1	-0.24	0.859018	0	0.6	0.52	0.61	1	0.26	0.936804	0	0.7	-0.5	0.6	1	-0.57	0.632532	0	0.6	1	0	0	1	0	0	0	2	1	1	1	0	0	2	0	0	0	1	0	0	0	0	1	1	1	1
Abat	ENSMUSG00000057880	protein_coding	-0.63	0.11	3.59434e-06	-0.62	0.000333744	1	75.1	0.07	0.11	1	0.07	0.928264	0	75.1	-0.61	0.11	5.97473e-06	-0.61	0.000404727	1	75.1	29	37	88	55	151	135	50	68	63	17	80	31	47	37	80	103	48	26	42	31	99	45	102	55	153	62
Abca1	ENSMUSG00000015243	protein_coding	-1.11	0.18	3.04509e-07	-1.11	0.000579447	1	294.1	0.07	0.18	1	0.06	0.966664	0	312.8	-1.26	0.18	1.70431e-09	-1.27	9.90586e-05	1	294.1	516	93	237	121	247	385	345	265	438	294	196	70	89	86	58	206	233	105	119	552	344	96	259	130	247	495
Abca2	ENSMUSG00000026944	protein_coding	0.17	0.12	0.986791	0.18	0.530277	0	117.1	-0.06	0.13	1	-0.06	0.949736	0	101.1	0.16	0.12	1	0.16	0.585758	0	116.7	85	98	91	153	70	148	67	114	84	99	141	106	120	111	82	153	160	101	98	79	105	100	98	120	73	109
Abca3	ENSMUSG00000024130	protein_coding	0.06	0.12	1	0.06	0.841961	0	95.6	-0.07	0.12	1	-0.07	0.933131	0	91.1	-0.05	0.12	1	-0.05	0.890522	0	91.1	85	72	98	83	111	136	54	81	100	87	95	72	123	66	107	125	104	72	105	70	81	80	102	64	106	82
Abca4	ENSMUSG00000028125	protein_coding	0.32	0.51	1	0.26	0.826458	0	0.5	0.71	0.52	1	0.55	0.85386	0	0.4	0.16	0.51	1	0.14	0.918355	0	0.4	0	0	1	1	0	1	0	0	0	0	1	1	0	1	0	1	1	0	0	0	0	1	1	0	1	0
Abca5	ENSMUSG00000018800	protein_coding	0.19	0.15	1	0.19	0.557349	0	23.6	0.12	0.15	1	0.11	0.914508	0	22.2	0.06	0.15	1	0.07	0.879049	0	22.1	30	24	14	18	17	18	16	19	17	29	36	23	23	29	10	22	27	23	14	29	28	27	15	23	17	27
Abca6	ENSMUSG00000044749	protein_coding	0.74	0.44	0.82107	0.55	0.570028	0	2.7	0.5	0.46	1	0.5	0.861357	0	2.3	0.63	0.44	0.954154	0.45	0.669258	0	2.4	3	0	1	0	0	2	0	1	4	2	11	1	1	1	0	4	1	1	5	4	7	0	1	0	0	1
Abca7	ENSMUSG00000035722	protein_coding	0.32	0.13	0.385154	0.33	0.226393	0	49.2	-0.12	0.14	1	-0.13	0.888941	0	37.7	0.3	0.13	0.454772	0.3	0.269	0	47.9	47	29	34	39	21	49	27	37	56	59	50	35	43	24	25	57	53	58	88	42	28	26	29	27	26	40
Abca8a	ENSMUSG00000041828	protein_coding	-0.06	0.22	1	-0.06	0.939267	0	37.4	0.03	0.22	1	0.01	0.998139	0	36.7	0	0.22	1	-0.01	0.995831	0	34	85	6	4	8	8	20	27	41	19	84	161	6	5	13	5	27	39	23	11	77	132	7	7	10	6	38
Abca8b	ENSMUSG00000020620	protein_coding	0.14	0.18	1	0.15	0.72437	0	9	0	0.19	1	-0.01	0.994835	0	7.2	-0.02	0.18	1	-0.04	0.943214	0	7.8	7	5	6	2	1	10	4	6	4	7	42	4	6	4	1	11	6	5	4	5	28	5	5	1	1	7
Abca9	ENSMUSG00000041797	protein_coding	-0.05	0.2	1	-0.04	0.94796	0	35.2	0.19	0.21	1	0.17	0.909568	0	41.2	-0.11	0.2	1	-0.09	0.886014	0	35.2	69	61	10	17	8	20	42	67	23	84	35	62	5	24	8	25	48	40	18	90	31	67	13	16	10	64
Abcb10	ENSMUSG00000031974	protein_coding	-0.05	0.08	1	-0.05	0.803624	0	41.8	0	0.08	1	0	0.998589	0	41.8	-0.06	0.08	1	-0.06	0.773978	0	41.8	28	45	43	46	64	44	36	34	36	26	33	53	38	42	53	37	43	36	33	36	28	46	40	41	69	37
Abcb1a	ENSMUSG00000040584	protein_coding	0.83	0.23	0.0288374	0.8	0.0641062	0	6.3	0.47	0.24	1	0.4	0.821081	0	4.8	0.63	0.23	0.218644	0.6	0.203649	0	5.7	5	2	3	1	2	5	3	9	3	5	9	2	12	4	4	9	6	6	6	5	8	3	3	2	4	5
Abcb1b	ENSMUSG00000028970	protein_coding	0.1	0.11	1	0.1	0.717721	0	31.7	0.1	0.11	1	0.09	0.894615	0	29.9	0.01	0.11	1	0.02	0.962321	0	30.5	35	30	22	15	15	41	26	28	32	33	59	26	33	19	15	50	25	25	32	43	50	37	23	16	16	28
Abcb4	ENSMUSG00000042476	protein_coding	0.62	0.54	1	0.78	0.44474	0	0.5	0.79	0.56	1	0.83	0.821081	0	0.6	0.2	0.54	1	0.19	0.904968	0	0.5	0	0	0	0	0	1	0	0	1	1	0	0	0	2	0	1	0	0	1	0	0	1	0	1	0	0
Abcb6	ENSMUSG00000026198	protein_coding	-0.57	0.54	1	-0.7	0.517671	0	0.9	-0.29	0.55	1	-0.61	0.845258	0	0.9	-0.32	0.53	1	-0.55	0.629012	0	0.9	0	1	0	1	0	0	1	4	1	1	1	0	0	1	0	0	0	1	0	1	1	1	1	1	0	0
Abcb7	ENSMUSG00000031333	protein_coding	0.34	0.13	0.273853	0.34	0.194705	0	22.1	0.12	0.14	1	0.11	0.897714	0	19.1	0.19	0.13	0.95838	0.18	0.555525	0	19.7	14	14	17	8	13	18	21	28	27	16	23	14	33	19	19	28	18	21	30	16	21	15	22	11	16	20
Abcb8	ENSMUSG00000028973	protein_coding	-0.2	0.08	0.360733	-0.2	0.254563	0	20.8	-0.15	0.09	1	-0.16	0.821081	0	20.8	-0.11	0.08	1	-0.11	0.589661	0	20.8	18	14	24	25	30	20	15	19	22	15	17	14	17	17	27	17	19	19	18	16	17	14	22	20	28	16
Abcb9	ENSMUSG00000029408	protein_coding	-0.23	0.18	1	-0.22	0.557418	0	4.6	-0.3	0.19	1	-0.3	0.821081	0	4.6	-0.2	0.18	1	-0.18	0.665845	0	4.6	3	0	6	6	6	7	5	4	4	2	7	0	3	6	5	5	7	4	4	1	8	1	5	3	6	4
Abcc1	ENSMUSG00000023088	protein_coding	0.17	0.09	0.695915	0.17	0.36597	0	114.8	0.03	0.09	1	0.02	0.980156	0	103	0.11	0.09	1	0.11	0.60075	0	110.8	146	87	100	108	75	110	55	114	114	154	117	91	159	87	82	115	96	127	120	157	99	94	107	89	81	89
Abcc10	ENSMUSG00000032842	protein_coding	0.01	0.17	1	0.01	0.989942	0	15.2	-0.27	0.18	1	-0.27	0.821455	0	15.2	-0.18	0.17	1	-0.19	0.637895	0	15.2	22	10	13	15	17	13	8	19	20	26	12	13	12	13	13	9	15	18	19	8	9	10	16	10	17	10
Abcc3	ENSMUSG00000020865	protein_coding	0.24	0.46	1	0.11	0.926784	0	6.9	0.03	0.48	1	0.03	0.995415	0	6.7	0.17	0.46	1	0.12	0.925365	0	7.2	0	3	14	9	2	15	5	0	12	1	8	3	17	9	3	11	6	1	10	0	8	3	12	9	3	6
Abcc4	ENSMUSG00000032849	protein_coding	0.32	0.12	0.232527	0.33	0.16119	0	27.6	0.11	0.12	1	0.11	0.893989	0	23.3	0.28	0.12	0.40424	0.28	0.256064	0	26.2	40	20	29	22	14	22	15	13	14	42	26	22	66	18	20	21	25	21	15	39	26	24	35	18	16	19
Abcc5	ENSMUSG00000022822	protein_coding	0.22	0.12	0.678649	0.23	0.360607	0	188.3	0.09	0.12	1	0.09	0.915267	0	171.4	-0.01	0.12	1	-0.01	0.98528	0	162	279	48	203	70	107	143	158	172	278	248	157	51	362	83	142	165	234	170	271	291	132	56	213	74	125	233
Abcc6	ENSMUSG00000030834	protein_coding	-0.62	0.78	1	-0.11	0.94897	0	0.3	-0.58	0.81	1	-0.63	0.881644	0	0.2	-1.36	0.8	0.797467	-1.02	0.486215	0	0.2	0	0	0	1	0	0	0	1	0	1	0	1	0	1	0	0	0	0	0	0	0	0	0	0	1	0
Abcc9	ENSMUSG00000030249	protein_coding	-0.16	0.69	1	-0.14	0.92408	0	0.2	0.27	0.71	1	0.71	0.825054	0	0.6	-0.26	0.69	1	-0.33	0.815404	0	0.2	0	0	0	0	1	1	0	0	0	0	0	0	0	0	1	0	0	0	0	0	0	0	1	0	3	0
Abcd1	ENSMUSG00000031378	protein_coding	-0.02	0.09	1	-0.02	0.942481	0	37.3	-0.04	0.1	1	-0.04	0.951215	0	37.3	0.01	0.09	1	0.01	0.987616	0	37.3	43	38	35	58	45	32	29	23	33	44	29	36	36	34	48	29	37	33	31	40	27	33	38	46	48	33
Abcd2	ENSMUSG00000055782	protein_coding	0.87	0.35	0.340697	0.67	0.253959	0	5.2	0.47	0.36	1	0.36	0.852638	0	5.4	0.76	0.35	0.49696	0.6	0.306812	0	5.2	11	15	0	6	0	1	2	1	1	11	4	11	1	12	0	2	6	4	1	12	3	20	1	9	0	2
Abcd3	ENSMUSG00000028127	protein_coding	0.13	0.08	0.838445	0.13	0.456664	0	70.3	0.14	0.08	1	0.14	0.821081	0	70.7	0.14	0.08	0.773676	0.14	0.425512	0	70.5	61	57	65	55	61	59	79	75	64	66	73	59	77	70	73	72	73	83	57	93	73	73	69	59	63	72
Abcd4	ENSMUSG00000021240	protein_coding	-0.08	0.12	1	-0.08	0.800401	0	27.9	0.03	0.12	1	0.03	0.976054	0	27.9	-0.05	0.12	1	-0.04	0.911345	0	27.9	21	17	31	13	26	43	34	27	39	23	28	16	21	10	24	31	41	35	41	30	24	16	25	13	30	34
Abce1	ENSMUSG00000058355	protein_coding	0.26	0.11	0.335973	0.26	0.209501	0	105.2	0.15	0.11	1	0.14	0.834059	0	98.4	0.24	0.11	0.436041	0.24	0.258558	0	104.2	84	104	68	62	55	87	116	122	94	86	118	109	128	93	78	121	96	126	97	79	122	123	73	85	58	115
Abcf1	ENSMUSG00000038762	protein_coding	0.06	0.05	1	0.06	0.639442	0	102	-0.07	0.05	1	-0.08	0.843453	0	97.4	0.12	0.05	0.437598	0.11	0.34329	0	106	91	115	101	107	96	109	94	80	84	97	101	114	112	109	104	105	99	85	94	68	100	107	104	99	92	94
Abcf2	ENSMUSG00000028953	protein_coding	0.11	0.07	0.901774	0.11	0.488051	0	71.2	-0.04	0.08	1	-0.04	0.940097	0	65.1	0.15	0.07	0.524864	0.15	0.313914	0	72.8	42	68	69	88	54	78	65	70	52	49	73	81	89	82	79	76	65	59	59	50	67	75	69	80	62	62
Abcf3	ENSMUSG00000003234	protein_coding	-0.08	0.07	1	-0.08	0.636308	0	60.4	-0.1	0.07	1	-0.11	0.832952	0	60.4	-0.1	0.07	0.978686	-0.1	0.539263	0	60.4	55	64	64	58	93	60	51	39	60	52	53	59	53	60	79	52	48	49	57	48	51	53	60	60	82	47
Abcg1	ENSMUSG00000024030	protein_coding	-1.28	0.27	0.000710827	-1.38	0.00494898	1	8.4	0.22	0.28	1	0.18	0.923574	0	8.4	-1.66	0.27	9.39818e-07	-1.71	0.000404727	1	8.4	3	2	20	5	4	24	5	3	10	1	4	2	4	2	1	9	2	2	3	5	7	3	16	2	6	7
Abcg2	ENSMUSG00000029802	protein_coding	0.2	0.16	1	0.2	0.582512	0	24.1	-0.01	0.16	1	-0.02	0.99059	0	21.2	0.04	0.16	1	0.04	0.935741	0	21.6	13	18	35	12	23	10	17	40	20	13	27	14	36	26	33	15	13	42	22	12	23	17	32	17	20	14
Abcg4	ENSMUSG00000032131	protein_coding	-0.23	0.45	1	-0.39	0.601544	0	1.2	-0.13	0.47	1	-0.24	0.913674	0	1.2	-0.57	0.46	1	-0.62	0.364857	0	1.2	0	0	2	4	3	1	0	0	1	1	1	0	1	3	2	1	0	1	0	0	1	0	2	4	2	0
Abhd10	ENSMUSG00000033157	protein_coding	-0.15	0.12	1	-0.14	0.618086	0	11	-0.14	0.12	1	-0.14	0.868122	0	11	-0.21	0.12	0.764842	-0.21	0.420858	0	11	10	9	10	8	13	11	12	17	9	11	9	7	13	9	15	10	8	10	8	12	12	7	10	8	13	9
Abhd11	ENSMUSG00000040532	protein_coding	-0.09	0.13	1	-0.09	0.789045	0	10.3	-0.16	0.13	1	-0.17	0.839191	0	10.3	-0.06	0.13	1	-0.06	0.87408	0	10.3	10	8	10	12	13	11	10	8	11	11	10	10	9	12	9	9	8	10	9	9	9	10	9	8	10	9
Abhd11os	ENSMUSG00000085042	transcribed_unitary_pseudogene	-0.7	0.37	0.688023	-0.61	0.35981	0	1.8	-0.14	0.38	1	-0.28	0.894418	0	2	-0.22	0.36	1	-0.35	0.642264	0	1.8	4	3	1	3	1	2	1	0	1	3	5	1	0	2	0	1	1	0	0	2	4	2	2	3	2	2
Abhd12	ENSMUSG00000032046	protein_coding	-0.09	0.09	1	-0.09	0.689097	0	70.3	-0.08	0.1	1	-0.08	0.894418	0	70.3	-0.09	0.09	1	-0.09	0.711676	0	70.3	63	82	54	127	59	79	68	56	45	55	62	80	54	86	58	69	66	62	48	57	62	77	52	100	61	65
Abhd13	ENSMUSG00000040396	protein_coding	0.2	0.08	0.275197	0.2	0.194705	0	52.7	0.11	0.08	1	0.11	0.834933	0	49.2	0.21	0.08	0.207875	0.21	0.171513	0	53	44	40	43	40	43	46	54	57	49	46	52	42	59	57	49	57	52	60	53	64	49	47	44	50	42	52
Abhd14a	ENSMUSG00000042210	protein_coding	-0.31	0.08	0.00639042	-0.31	0.0281568	1	25	-0.07	0.08	1	-0.08	0.886378	0	25	-0.26	0.08	0.0339793	-0.26	0.0677259	0	25	23	27	23	36	32	24	19	20	21	19	24	27	17	24	25	18	16	15	18	20	21	25	25	31	36	16
Abhd14b	ENSMUSG00000042073	protein_coding	-0.19	0.13	0.930066	-0.19	0.502246	0	29.4	-0.23	0.13	1	-0.23	0.821081	0	29.4	-0.27	0.13	0.539606	-0.28	0.29342	0	29.4	34	45	24	35	40	23	20	18	26	28	20	41	15	26	30	17	26	25	21	31	17	36	23	31	33	22
Abhd15	ENSMUSG00000000686	protein_coding	-0.17	0.53	1	0.06	0.964157	0	0.7	-0.15	0.55	1	-0.08	0.988216	0	0.7	-0.2	0.53	1	-0.02	0.991883	0	0.7	1	1	0	1	0	1	1	0	1	1	1	0	0	0	0	1	1	2	1	0	1	0	0	1	0	1
Abhd16a	ENSMUSG00000007036	protein_coding	-0.22	0.1	0.488493	-0.22	0.285978	0	92	-0.22	0.1	1	-0.23	0.821081	0	92	-0.13	0.1	1	-0.13	0.568885	0	92	66	103	88	102	121	83	73	80	112	64	66	96	60	79	96	57	82	84	102	67	66	85	67	83	129	66
Abhd16b	ENSMUSG00000055882	protein_coding	0.1	0.39	1	-0.11	0.916797	0	0.9	-0.72	0.42	1	-0.84	0.821081	0	0.8	-0.17	0.39	1	-0.29	0.749021	0	0.8	1	0	0	1	1	0	0	3	1	1	1	1	0	1	1	1	1	1	1	0	1	0	0	0	0	1
Abhd17a	ENSMUSG00000003346	protein_coding	-0.26	0.13	0.600949	-0.26	0.333668	0	83.9	-0.28	0.13	1	-0.28	0.821081	0	83.9	-0.11	0.13	1	-0.11	0.738662	0	83.9	63	118	78	141	89	77	71	52	66	67	57	125	48	74	66	47	71	58	70	58	62	74	68	90	95	55
Abhd17b	ENSMUSG00000047368	protein_coding	0.16	0.09	0.78318	0.16	0.429673	0	36	0.09	0.1	1	0.09	0.889754	0	32.6	0.19	0.09	0.599198	0.19	0.341806	0	36.5	23	27	38	19	26	44	39	34	35	24	42	30	45	37	31	48	31	36	36	29	43	28	39	27	31	33
Abhd17c	ENSMUSG00000038459	protein_coding	0.1	0.07	0.989857	0.1	0.548447	0	72.2	0.02	0.07	1	0.01	0.988216	0	68.8	0.26	0.07	0.018287	0.26	0.0467431	1	80.3	82	73	42	81	51	69	76	64	57	91	87	82	50	81	56	72	79	62	62	97	92	59	44	86	48	59
Abhd18	ENSMUSG00000037818	protein_coding	0.15	0.17	1	0.13	0.764384	0	7.4	0.13	0.18	1	0.1	0.938837	0	7.3	-0.1	0.17	1	-0.15	0.745706	0	6.9	11	4	8	4	4	5	5	9	12	8	9	4	7	5	6	7	7	10	11	9	7	6	9	3	7	6
Abhd2	ENSMUSG00000039202	protein_coding	-0.02	0.08	1	-0.02	0.938761	0	77.1	0.09	0.09	1	0.08	0.886378	0	82.3	-0.06	0.09	1	-0.06	0.791534	0	77.1	58	124	55	105	57	74	50	94	77	54	83	127	59	77	58	69	65	93	70	64	79	131	57	105	60	69
Abhd3	ENSMUSG00000002475	protein_coding	0.23	0.24	1	0.21	0.709564	0	2.2	0.13	0.25	1	0.15	0.930148	0	2	0.16	0.24	1	0.17	0.777331	0	2.2	1	2	1	3	1	2	3	0	2	2	4	2	1	3	1	3	3	2	1	2	4	2	1	4	0	2
Abhd4	ENSMUSG00000040997	protein_coding	-0.16	0.09	0.783647	-0.16	0.428614	0	228	-0.06	0.09	1	-0.07	0.912974	0	228	-0.14	0.09	0.873537	-0.15	0.470796	0	228	255	218	222	314	208	298	179	157	201	249	255	195	183	241	167	251	212	129	192	279	228	191	206	271	223	189
Abhd5	ENSMUSG00000032540	protein_coding	0.12	0.07	0.797619	0.12	0.44901	0	34.6	0.03	0.07	1	0.02	0.972327	0	31.8	0.18	0.07	0.329075	0.18	0.24407	0	36.1	27	36	31	38	29	39	35	21	24	33	43	37	37	38	28	37	37	26	30	24	42	39	32	33	28	34
Abhd6	ENSMUSG00000025277	protein_coding	0.17	0.12	0.974626	0.19	0.516761	0	10.3	-0.02	0.13	1	-0.01	0.993097	0	9.1	0.13	0.12	1	0.12	0.702863	0	9.9	8	9	11	9	11	9	7	8	10	7	11	7	15	10	10	10	9	10	14	8	8	9	10	9	11	5
Abhd8	ENSMUSG00000007950	protein_coding	-0.15	0.12	1	-0.15	0.584746	0	90	-0.22	0.13	1	-0.22	0.821081	0	90	-0.01	0.12	1	-0.01	0.988573	0	90.9	64	99	101	102	94	123	87	67	73	67	87	101	63	71	84	78	112	70	75	41	78	85	91	85	121	75
Abi1	ENSMUSG00000058835	protein_coding	0.17	0.07	0.32868	0.17	0.226393	0	133.9	0.02	0.07	1	0.01	0.984194	0	119.1	0.19	0.07	0.218822	0.18	0.185379	0	135.1	128	107	114	101	109	123	135	120	125	132	141	105	162	128	138	151	116	139	127	145	131	106	110	105	100	127
Abi2	ENSMUSG00000026782	protein_coding	0.03	0.08	1	0.03	0.897618	0	34.9	0.21	0.09	1	0.2	0.821081	0	39.3	0.05	0.08	1	0.05	0.832284	0	35.5	37	35	29	31	30	32	35	34	39	37	44	39	30	35	28	39	34	32	31	55	39	36	33	44	33	38
Abi3	ENSMUSG00000018381	protein_coding	0.15	0.55	1	0.05	0.957359	0	1.4	0.48	0.57	1	-0.1	0.974374	0	1.2	0.44	0.55	1	-0.12	0.913627	0	1.2	0	0	8	0	1	2	0	0	0	0	1	0	7	1	2	2	1	0	0	0	1	0	6	0	1	1
Abi3bp	ENSMUSG00000035258	protein_coding	-1.07	0.63	0.817046	-1.22	0.166309	0	24.8	-0.61	0.65	1	-0.91	0.821081	0	24.8	-1.1	0.63	0.777739	-1.16	0.192572	0	24.8	29	54	0	117	0	1	1	3	18	16	1	45	0	87	0	1	1	1	1	22	2	56	0	120	1	1
Abitram	ENSMUSG00000038827	protein_coding	0.05	0.13	1	0.06	0.872555	0	19.1	0.1	0.14	1	0.09	0.925295	0	19.2	0.17	0.13	1	0.17	0.57573	0	20.3	16	19	19	19	17	22	14	13	23	14	19	17	26	17	19	24	14	16	25	17	20	21	20	19	20	19
Abl1	ENSMUSG00000026842	protein_coding	0.08	0.08	1	0.08	0.675336	0	177.3	-0.03	0.08	1	-0.03	0.957055	0	171	0.06	0.08	1	0.06	0.757154	0	175.2	243	165	148	202	162	155	130	161	173	260	133	184	151	169	171	148	206	178	173	187	124	162	149	176	170	177
Abl2	ENSMUSG00000026596	protein_coding	0.27	0.11	0.40754	0.27	0.242388	0	57.8	0.1	0.12	1	0.09	0.901442	0	51.2	0.13	0.11	1	0.13	0.631518	0	53.1	63	34	49	47	36	59	39	47	65	66	51	39	77	67	48	59	55	48	68	68	41	41	57	53	42	50
Ablim1	ENSMUSG00000025085	protein_coding	-0.18	0.15	1	-0.18	0.626356	0	374	0.12	0.16	1	0.11	0.920388	0	374	-0.22	0.15	0.963318	-0.22	0.541333	0	374	110	121	602	78	830	686	255	216	468	89	390	113	478	59	779	635	246	183	407	116	420	122	665	82	875	301
Ablim2	ENSMUSG00000029095	protein_coding	0.58	0.42	0.986791	0.55	0.487062	0	2.5	-0.35	0.44	1	-0.45	0.879937	0	1.7	0.2	0.42	1	0.18	0.869141	0	1.9	2	1	2	3	1	3	1	0	2	2	3	2	1	5	2	3	2	2	3	1	2	1	1	2	1	1
Ablim3	ENSMUSG00000032735	protein_coding	0.39	0.52	1	-0.13	0.908842	0	4.1	0.34	0.54	1	0.25	0.929298	0	4.4	-0.45	0.53	1	-0.38	0.702581	0	4.1	9	1	1	0	0	13	3	2	8	9	4	1	1	3	0	9	3	1	7	11	6	3	1	0	0	3
Abr	ENSMUSG00000017631	protein_coding	-0.06	0.06	1	-0.06	0.709138	0	63.1	-0.01	0.07	1	-0.01	0.985715	0	63.1	-0.07	0.06	1	-0.07	0.660434	0	63.1	81	61	54	87	54	56	54	64	57	73	54	65	47	71	52	49	72	60	54	75	50	64	55	79	56	68
Abracl	ENSMUSG00000078453	protein_coding	0.21	0.1	0.600949	0.22	0.322434	0	27.8	-0.08	0.11	1	-0.08	0.912974	0	24.6	0.31	0.1	0.139398	0.31	0.12971	0	29.6	18	38	29	18	15	18	29	32	24	21	22	36	39	21	23	22	26	30	38	13	24	40	25	23	17	21
Abraxas1	ENSMUSG00000035234	protein_coding	0.08	0.13	1	0.09	0.791715	0	8.1	0.01	0.13	1	0	0.998589	0	7.8	0.17	0.13	1	0.17	0.57573	0	8.7	8	5	8	6	8	7	11	6	11	8	7	4	10	6	9	7	8	11	11	6	7	6	8	8	8	9
Abraxas2	ENSMUSG00000030965	protein_coding	0.02	0.07	1	0.02	0.934606	0	35.4	0.08	0.07	1	0.07	0.880576	0	36.6	0.04	0.07	1	0.04	0.858889	0	35.7	37	28	30	31	35	33	41	35	41	35	38	30	31	33	34	39	33	43	38	33	44	30	34	35	33	40
Abt1	ENSMUSG00000036376	protein_coding	-0.05	0.09	1	-0.05	0.856921	0	14.6	-0.15	0.09	1	-0.15	0.825054	0	14.6	-0.04	0.09	1	-0.04	0.905048	0	14.6	15	18	16	16	18	14	12	10	12	16	14	18	13	14	17	13	11	12	13	12	13	14	13	16	17	12
Abtb1	ENSMUSG00000030083	protein_coding	-0.36	0.11	0.0922773	-0.36	0.0923212	0	39.9	-0.27	0.12	1	-0.28	0.821081	0	39.9	-0.37	0.11	0.0678635	-0.38	0.0768067	0	39.9	47	37	42	41	51	34	28	29	50	45	23	37	25	29	35	20	28	28	38	36	26	35	34	31	49	27
Abtb2	ENSMUSG00000032724	protein_coding	-0.16	0.12	1	-0.15	0.58252	0	15.2	-0.12	0.12	1	-0.13	0.88047	0	15.2	-0.22	0.12	0.699359	-0.23	0.377584	0	15.2	18	14	14	26	16	12	10	9	18	19	13	13	10	22	9	9	14	13	16	16	12	10	13	22	14	13
Acaa1a	ENSMUSG00000036138	protein_coding	-0.16	0.08	0.644536	-0.15	0.369722	0	157.4	-0.17	0.08	1	-0.18	0.821081	0	157.4	-0.19	0.08	0.371905	-0.19	0.240797	0	157.4	204	243	137	195	147	117	125	104	145	210	106	255	96	162	139	85	125	119	120	171	115	210	123	170	163	102
Acaa1b	ENSMUSG00000010651	protein_coding	-0.46	0.21	0.495898	-0.43	0.291119	0	5.6	-0.29	0.22	1	-0.26	0.845258	0	5.6	0.06	0.21	1	0.05	0.944054	0	5.8	8	2	7	4	6	7	4	7	5	9	5	1	4	2	5	5	3	5	5	8	5	3	7	3	5	1
Acaa2	ENSMUSG00000036880	protein_coding	0.55	0.1	5.67725e-05	0.55	0.00169309	1	84.4	-0.05	0.11	1	-0.05	0.945566	0	60.2	0.61	0.1	3.40219e-06	0.61	0.000404727	1	88.6	68	88	53	67	76	39	57	56	38	100	66	111	67	107	108	55	77	89	64	92	34	75	51	61	80	49
Acaca	ENSMUSG00000020532	protein_coding	-0.29	0.15	0.65136	-0.29	0.365215	0	48.2	0.09	0.16	1	0.09	0.938294	0	50.2	-0.39	0.15	0.270969	-0.39	0.193562	0	48.2	60	43	40	36	56	55	41	67	36	43	47	32	32	38	32	58	41	49	28	52	45	48	47	43	61	54
Acacb	ENSMUSG00000042010	protein_coding	-0.32	0.14	0.447784	-0.32	0.268233	0	14.9	-0.02	0.15	1	-0.02	0.990703	0	14.9	-0.33	0.14	0.410456	-0.34	0.237364	0	14.9	22	8	13	7	23	15	11	15	20	19	13	9	6	4	14	14	15	12	15	26	10	7	15	6	23	14
Acad10	ENSMUSG00000029456	protein_coding	-0.4	0.09	0.00269959	-0.4	0.0186384	1	14.6	-0.26	0.1	0.678574	-0.27	0.821081	0	14.6	-0.42	0.09	0.000920921	-0.42	0.0128211	1	14.6	16	11	17	11	27	13	11	11	14	13	8	9	10	8	19	9	12	9	9	13	9	10	15	9	25	11
Acad11	ENSMUSG00000090150	protein_coding	-0.19	0.12	0.868291	-0.19	0.465971	0	39.9	0.02	0.12	1	0.01	0.994705	0	39.9	-0.2	0.12	0.812367	-0.2	0.418539	0	39.9	21	32	37	21	43	61	42	38	64	21	38	26	29	24	38	53	39	29	49	22	38	28	40	24	49	42
Acad12	ENSMUSG00000042647	protein_coding	-0.13	0.14	1	-0.13	0.692092	0	21.4	-0.12	0.14	1	-0.12	0.890769	0	21.4	-0.32	0.14	0.402256	-0.32	0.229176	0	21.4	29	16	32	19	27	24	15	11	20	24	17	17	19	19	22	21	21	12	17	23	15	15	25	14	28	19
Acad8	ENSMUSG00000031969	protein_coding	-0.07	0.08	1	-0.07	0.752995	0	45.6	0.07	0.09	1	0.06	0.912974	0	46.9	-0.05	0.08	1	-0.05	0.841605	0	45.6	45	48	45	34	45	51	50	36	56	43	51	47	32	42	34	57	39	42	53	54	49	43	46	41	44	46
Acad9	ENSMUSG00000027710	protein_coding	-0.08	0.07	1	-0.08	0.682075	0	25.7	0.05	0.08	1	0.04	0.943234	0	25.7	-0.01	0.07	1	-0.01	0.959838	0	25.7	23	24	28	18	34	31	20	22	31	24	24	26	25	16	31	28	18	23	28	25	23	25	29	22	30	21
Acadl	ENSMUSG00000026003	protein_coding	0.53	0.09	3.57202e-06	0.53	0.000407407	1	116.8	0.05	0.09	1	0.04	0.950866	0	84.9	0.59	0.09	5.39589e-08	0.58	9.50083e-05	1	120.9	88	81	71	120	67	69	110	61	74	135	103	96	116	190	90	99	126	89	124	127	66	77	76	125	67	85
Acadm	ENSMUSG00000062908	protein_coding	0.09	0.08	1	0.09	0.638837	0	89.7	0.06	0.08	1	0.05	0.924941	0	88.6	0.13	0.08	0.840882	0.13	0.482359	0	91.8	89	87	81	53	104	77	113	85	83	101	89	98	66	76	109	84	89	99	86	98	80	90	82	66	111	94
Acads	ENSMUSG00000029545	protein_coding	-0.11	0.11	1	-0.11	0.691621	0	38.6	-0.23	0.12	1	-0.23	0.821081	0	38.6	-0.01	0.11	1	-0.01	0.97415	0	38.6	46	37	41	48	38	36	33	30	38	48	30	48	30	25	42	24	37	33	38	44	28	34	37	36	43	30
Acadsb	ENSMUSG00000030861	protein_coding	-0.17	0.07	0.443104	-0.17	0.270639	0	156.6	0.05	0.08	1	0.04	0.939422	0	161.4	-0.19	0.07	0.32955	-0.19	0.219507	0	156.6	159	170	112	99	137	153	193	215	171	135	173	144	91	136	119	153	155	159	133	183	183	175	116	124	145	181
Acadvl	ENSMUSG00000018574	protein_coding	0.16	0.08	0.645141	0.16	0.349341	0	60.1	-0.15	0.08	1	-0.15	0.821081	0	54.3	0.16	0.08	0.592209	0.16	0.343317	0	59.9	51	85	45	60	52	50	48	48	50	59	51	98	47	61	54	51	60	69	51	35	43	75	43	46	50	47
Acap1	ENSMUSG00000001588	protein_coding	-0.67	0.61	1	-0.42	0.724576	0	0.2	0.37	0.62	1	0.4	0.894218	0	0.2	-0.96	0.62	0.8966	-0.61	0.588276	0	0.2	0	0	0	0	0	1	0	0	1	0	0	0	0	0	0	0	0	0	1	0	0	0	0	0	0	0
Acap2	ENSMUSG00000049076	protein_coding	0.07	0.1	1	0.08	0.761497	0	119.8	0.16	0.1	1	0.15	0.825054	0	124.6	0.06	0.1	1	0.05	0.846656	0	117.5	191	68	105	70	83	116	120	91	168	172	144	62	109	88	85	138	130	113	157	181	139	76	105	92	93	148
Acap3	ENSMUSG00000029033	protein_coding	-0.12	0.09	1	-0.12	0.560632	0	34.2	-0.13	0.09	1	-0.14	0.827199	0	34.2	-0.03	0.09	1	-0.03	0.918808	0	34.2	34	38	31	45	30	27	25	38	40	41	32	38	22	29	27	20	30	34	43	31	31	33	30	37	26	25
Acat1	ENSMUSG00000032047	protein_coding	-0.16	0.08	0.622456	-0.16	0.346184	0	85.3	0	0.08	1	0	0.996826	0	85.3	-0.14	0.08	0.731369	-0.14	0.396856	0	85.3	70	134	81	69	91	75	94	84	70	69	70	126	59	83	76	66	69	76	62	92	75	119	86	76	90	74
Acat2	ENSMUSG00000023832	protein_coding	0.21	0.13	0.811572	0.22	0.431982	0	35.8	0.06	0.13	1	0.06	0.95469	0	31.9	0.25	0.13	0.611729	0.25	0.344427	0	36.6	24	38	38	31	30	32	21	27	29	22	36	39	29	57	28	34	26	53	34	35	31	47	32	34	26	17
Acat3	ENSMUSG00000062480	protein_coding	-0.26	0.23	1	-0.32	0.544704	0	6.4	0.08	0.24	1	0.13	0.938708	0	7.7	0.1	0.23	1	0.08	0.912894	0	6.8	7	16	4	9	6	3	2	7	4	6	2	12	3	4	4	5	4	5	3	9	5	29	1	9	5	2
Acbd3	ENSMUSG00000026499	protein_coding	-0.01	0.07	1	-0.01	0.979485	0	78	0.07	0.07	1	0.06	0.895291	0	80.7	-0.03	0.07	1	-0.04	0.869141	0	77	87	84	71	88	56	86	91	56	74	81	91	78	84	91	54	92	78	60	71	68	95	85	72	105	54	92
Acbd4	ENSMUSG00000056938	protein_coding	-0.17	0.09	0.74486	-0.17	0.405684	0	51.7	-0.19	0.1	1	-0.19	0.821081	0	51.7	-0.24	0.09	0.323559	-0.24	0.204523	0	51.7	69	42	45	47	58	46	44	58	56	65	35	47	32	38	52	33	54	47	54	48	39	37	44	44	61	45
Acbd5	ENSMUSG00000026781	protein_coding	0.17	0.09	0.663727	0.17	0.360607	0	59.7	0.11	0.09	1	0.1	0.866848	0	56.8	0.19	0.09	0.494539	0.19	0.288292	0	61.1	55	45	38	35	31	51	81	63	63	60	79	42	44	39	40	75	71	77	70	40	85	49	44	37	31	77
Acbd6	ENSMUSG00000033701	protein_coding	-0.2	0.09	0.40754	-0.2	0.255505	0	49.4	-0.19	0.09	1	-0.2	0.821081	0	49.4	-0.12	0.09	0.987231	-0.12	0.540132	0	49.4	53	76	45	67	53	39	54	28	30	56	30	67	35	53	41	26	53	29	32	37	40	53	42	58	50	44
Accs	ENSMUSG00000040272	protein_coding	0.04	0.12	1	0.04	0.913136	0	20.7	0.04	0.12	1	0.04	0.968302	0	21.2	-0.07	0.12	1	-0.07	0.834456	0	20.7	25	24	18	18	20	16	15	20	30	23	17	18	18	21	22	18	17	22	29	24	16	23	19	20	22	17
Acd	ENSMUSG00000038000	protein_coding	-0.17	0.09	0.743904	-0.17	0.417408	0	24.3	-0.19	0.1	1	-0.2	0.821081	0	24.3	-0.17	0.09	0.695187	-0.17	0.391054	0	24.3	20	27	31	34	35	22	16	16	18	22	18	26	21	26	32	13	18	16	20	22	16	22	26	31	36	15
Ace	ENSMUSG00000020681	protein_coding	-0.89	0.29	0.135356	-0.9	0.146708	0	128.8	-0.19	0.3	1	-0.18	0.938294	0	128.8	-0.93	0.29	0.0837916	-0.95	0.116215	0	128.8	96	22	152	38	476	80	140	88	67	37	34	15	54	20	263	40	99	80	13	78	46	18	164	22	435	177
Ace2	ENSMUSG00000015405	protein_coding	-1.02	0.52	0.655442	-0.74	0.474924	0	0.7	-0.36	0.53	1	-0.15	0.965494	0	0.9	-0.83	0.52	0.864718	-0.31	0.791233	0	0.7	0	0	1	1	0	1	1	2	0	0	2	0	0	1	1	0	1	0	0	1	2	0	1	1	1	1
Acer2	ENSMUSG00000038007	protein_coding	-0.18	0.24	1	-0.17	0.82123	0	94.9	-0.01	0.24	1	-0.02	0.994835	0	94.9	-0.17	0.24	1	-0.2	0.79809	0	94.9	11	3	235	3	211	155	59	34	143	11	92	2	169	3	217	143	42	34	127	11	83	3	236	3	224	62
Acer3	ENSMUSG00000030760	protein_coding	0.25	0.12	0.526363	0.24	0.309327	0	22.2	0.05	0.12	1	0.04	0.965494	0	19.2	0.15	0.12	1	0.15	0.587543	0	21	19	13	16	10	18	19	21	34	20	22	25	15	25	14	21	27	23	29	21	23	20	17	19	11	15	24
Ache	ENSMUSG00000023328	protein_coding	-0.18	0.39	1	-0.13	0.900723	0	2.9	-0.1	0.4	1	-0.24	0.930148	0	2.9	-0.38	0.39	1	-0.41	0.650466	0	2.9	1	0	2	1	2	6	5	2	7	0	3	0	1	1	1	4	5	1	11	1	5	0	2	1	2	3
Acin1	ENSMUSG00000022185	protein_coding	0.05	0.09	1	0.05	0.839577	0	158.6	-0.08	0.1	1	-0.08	0.893989	0	156.8	-0.07	0.09	1	-0.08	0.758413	0	156.8	199	117	186	129	172	140	115	137	216	197	124	124	179	150	182	133	127	170	200	105	112	117	195	127	177	132
Ackr1	ENSMUSG00000037872	protein_coding	-0.3	0.43	1	-0.33	0.731733	0	1.8	-0.57	0.46	1	-0.22	0.938837	0	1.8	0.12	0.43	1	0.11	0.922266	0	2.2	0	1	1	1	0	4	0	3	3	0	7	1	1	1	1	4	0	2	1	0	9	2	1	0	1	0
Ackr3	ENSMUSG00000044337	protein_coding	-0.46	0.14	0.0860692	-0.45	0.100464	0	300.6	-0.17	0.15	1	-0.16	0.876627	0	300.6	-0.49	0.14	0.0448487	-0.49	0.0677259	0	300.6	103	33	722	312	1245	186	46	24	34	95	261	33	405	196	1088	161	32	18	14	180	287	42	669	183	1102	40
Ackr4	ENSMUSG00000079355	protein_coding	-0.57	0.29	0.633793	-0.74	0.106513	0	14.6	-0.09	0.3	1	0.01	0.998589	0	14.6	-0.75	0.29	0.276085	-0.76	0.0898692	0	14.6	0	0	40	1	45	20	9	2	14	0	5	0	9	1	36	13	5	3	7	0	9	0	36	0	43	8
Acly	ENSMUSG00000020917	protein_coding	0.26	0.06	0.00161695	0.26	0.0184754	1	194.1	0.04	0.06	1	0.04	0.938485	0	163.2	0.25	0.06	0.00255887	0.24	0.0286465	1	191.8	140	171	188	164	139	220	110	163	167	160	200	194	214	194	161	218	165	219	216	146	164	174	190	174	157	130
Aco1	ENSMUSG00000028405	protein_coding	0.14	0.06	0.377771	0.14	0.283992	0	55.8	0.06	0.06	1	0.06	0.894615	0	52.9	0.12	0.06	0.64289	0.11	0.420858	0	55	43	58	66	44	65	54	45	33	48	48	59	53	68	46	71	58	51	51	53	45	55	60	63	43	70	46
Aco2	ENSMUSG00000022477	protein_coding	0.01	0.06	1	0.02	0.940123	0	186.9	-0.11	0.07	1	-0.12	0.821081	0	186.9	0.01	0.06	1	0.01	0.973583	0	186.9	140	215	179	236	208	193	160	180	171	150	161	232	177	196	213	167	186	212	168	120	147	193	168	186	211	167
Acot1	ENSMUSG00000072949	protein_coding	0.97	0.23	0.00472834	1.06	0.0172121	1	18.9	-0.03	0.24	1	-0.03	0.991608	0	9.6	0.98	0.23	0.00362307	1.04	0.0210861	1	18.2	12	4	5	15	15	4	8	8	15	18	5	3	19	16	26	6	24	19	53	12	4	3	6	16	14	7
Acot11	ENSMUSG00000034853	protein_coding	-0.18	0.13	0.985223	-0.17	0.551635	0	30.9	-0.08	0.13	1	-0.08	0.928264	0	30.9	-0.18	0.13	0.988238	-0.18	0.529138	0	30.9	24	15	41	25	35	47	25	25	41	20	36	11	26	23	33	37	31	22	40	18	33	14	45	22	40	29
Acot13	ENSMUSG00000006717	protein_coding	0.45	0.15	0.169321	0.45	0.136325	0	25.8	0.09	0.16	1	0.09	0.939422	0	20.4	0.48	0.15	0.103994	0.48	0.106156	0	26.1	23	30	19	16	14	20	23	9	16	28	26	31	32	31	17	22	29	17	25	32	20	28	18	27	16	16
Acot2	ENSMUSG00000021226	protein_coding	0.48	0.19	0.30764	0.5	0.19196	0	20.2	-0.13	0.19	1	-0.12	0.930148	0	13.9	0.52	0.19	0.204123	0.51	0.177942	0	19.9	15	12	11	20	12	7	16	23	9	19	9	12	39	29	22	9	29	16	18	13	11	12	10	24	16	17
Acot6	ENSMUSG00000043487	protein_coding	0.13	0.18	1	0.12	0.812112	0	4.4	0.19	0.19	1	0.17	0.893064	0	4.4	0.32	0.18	0.775964	0.33	0.406275	0	5	6	5	4	6	2	5	4	2	5	6	5	6	4	3	2	4	6	4	4	6	4	4	5	5	3	4
Acot7	ENSMUSG00000028937	protein_coding	0.2	0.11	0.715659	0.2	0.377742	0	161.8	-0.13	0.11	1	-0.13	0.850403	0	141.6	0.24	0.11	0.477051	0.23	0.284864	0	168.5	105	125	173	169	171	181	147	81	122	117	156	136	200	155	209	168	159	135	183	108	140	98	165	134	164	121
Acot8	ENSMUSG00000017307	protein_coding	-0.25	0.16	0.862819	-0.25	0.472244	0	11.8	-0.22	0.16	1	-0.23	0.832178	0	11.8	-0.17	0.16	1	-0.16	0.674978	0	11.8	10	11	15	12	15	11	9	13	10	10	7	14	8	8	12	8	10	10	10	11	6	11	11	10	15	9
Acot9	ENSMUSG00000025287	protein_coding	0.13	0.11	1	0.13	0.582723	0	50.1	0.19	0.11	1	0.19	0.821081	0	52.2	0.16	0.11	0.902478	0.16	0.500562	0	51.1	37	62	45	40	42	46	68	43	40	41	46	58	54	54	54	51	47	51	45	72	50	65	47	41	40	53
Acox1	ENSMUSG00000020777	protein_coding	0.25	0.07	0.0496874	0.25	0.0744356	0	201.8	0.01	0.07	1	0	0.995415	0	166.8	0.21	0.07	0.15158	0.21	0.15573	0	196.3	135	148	149	138	179	221	164	163	204	156	235	149	196	182	186	242	219	191	262	139	175	160	152	137	185	184
Acox3	ENSMUSG00000029098	protein_coding	0.17	0.08	0.479146	0.17	0.286642	0	49.1	0.04	0.08	1	0.03	0.960155	0	44.2	0.11	0.08	0.942749	0.11	0.539469	0	47.3	59	34	47	44	44	54	32	32	46	57	50	39	46	46	50	56	46	45	56	58	46	34	46	35	51	40
Acp1	ENSMUSG00000044573	protein_coding	-0.09	0.08	1	-0.09	0.665976	0	54.3	0.03	0.08	1	0.02	0.974705	0	54.3	-0.04	0.08	1	-0.04	0.877461	0	54.3	54	49	49	31	50	53	88	62	53	50	49	43	41	34	45	56	64	73	51	61	54	52	49	39	44	73
Acp2	ENSMUSG00000002103	protein_coding	-0.01	0.06	1	-0.01	0.94844	0	84.4	0	0.06	1	-0.01	0.994705	0	85	-0.09	0.06	0.890986	-0.09	0.527699	0	84.4	77	92	71	86	93	81	76	102	82	78	90	94	74	78	94	75	77	96	82	80	80	99	76	80	93	80
Acp5	ENSMUSG00000001348	protein_coding	0.11	0.4	1	0.02	0.985991	0	0.8	0.55	0.41	1	0.25	0.913703	0	0.9	0.29	0.4	1	0.16	0.858889	0	0.9	0	1	1	0	2	2	1	0	0	0	2	0	1	0	2	1	0	0	1	0	2	1	1	0	2	1
Acp6	ENSMUSG00000028093	protein_coding	0.01	0.11	1	0.01	0.971204	0	22.3	-0.31	0.11	0.677854	-0.31	0.821081	0	22.2	-0.06	0.11	1	-0.06	0.859102	0	22.2	24	14	26	14	28	29	21	15	29	25	19	15	28	13	27	24	24	21	27	19	15	13	24	8	26	20
Acpp	ENSMUSG00000032561	protein_coding	-0.76	0.54	0.977944	-0.55	0.500764	0	2.6	-1.11	0.57	1	-0.71	0.821081	0	2.6	-0.89	0.54	0.837346	-0.82	0.28025	0	2.6	0	1	0	15	0	4	0	0	3	0	1	0	0	10	0	4	1	0	0	0	1	1	0	10	0	1
Acrbp	ENSMUSG00000072770	protein_coding	0.32	0.18	0.776421	0.27	0.514189	0	3.8	0.29	0.19	1	0.25	0.839869	0	3.9	-0.07	0.18	1	-0.12	0.826271	0	3.3	6	1	4	2	4	2	1	3	7	7	2	2	3	3	4	2	4	4	7	4	3	2	4	2	4	3
Acsbg3	ENSMUSG00000024209	protein_coding	-0.04	0.46	1	-0.08	0.948133	0	0.8	-0.9	0.49	1	-0.95	0.821081	0	0.8	-0.66	0.46	0.966482	-0.36	0.725059	0	0.8	0	0	1	1	1	0	1	2	1	1	0	1	1	1	1	1	0	1	1	0	0	0	0	0	1	0
Acsf2	ENSMUSG00000076435	protein_coding	0.15	0.09	0.838445	0.15	0.464658	0	27.4	-0.02	0.09	1	-0.02	0.980156	0	25.6	0.14	0.09	0.932352	0.13	0.54415	0	26.9	41	28	32	39	24	22	13	15	16	43	21	36	30	37	29	21	18	21	18	30	19	30	29	32	32	14
Acsf3	ENSMUSG00000015016	protein_coding	-0.17	0.15	1	-0.16	0.653412	0	18.6	-0.06	0.15	1	-0.06	0.959582	0	18.6	-0.16	0.15	1	-0.15	0.672317	0	18.6	15	18	24	21	27	20	13	9	20	14	15	12	23	11	28	17	13	13	19	12	16	16	25	15	29	12
Acsl1	ENSMUSG00000018796	protein_coding	-0.04	0.1	1	-0.04	0.893713	0	22.2	0.1	0.1	1	0.09	0.894418	0	23.4	0.04	0.1	1	0.04	0.913816	0	22.2	27	37	13	32	25	22	21	9	14	27	22	29	17	20	20	19	21	14	15	25	19	44	17	36	23	19
Acsl3	ENSMUSG00000032883	protein_coding	-0.13	0.2	1	-0.12	0.830744	0	28.2	-0.04	0.2	1	-0.04	0.988117	0	28.7	-0.06	0.2	1	-0.06	0.932082	0	28.2	32	41	19	29	18	21	32	49	13	26	20	42	18	35	10	22	28	45	17	31	26	50	19	34	12	30
Acsl4	ENSMUSG00000031278	protein_coding	0.26	0.15	0.824127	0.26	0.44901	0	33.5	0.11	0.16	1	0.11	0.92471	0	29.9	0.19	0.15	1	0.19	0.596836	0	32.5	24	27	23	14	17	31	24	52	34	23	38	27	47	26	14	44	33	52	31	18	41	38	28	18	18	32
Acsl5	ENSMUSG00000024981	protein_coding	0.07	0.08	1	0.07	0.724576	0	98.2	0.04	0.08	1	0.03	0.962554	0	94.3	0.02	0.08	1	0.02	0.933627	0	93.9	62	122	87	84	111	103	72	70	112	58	108	112	111	97	129	102	62	93	110	67	107	132	87	84	126	68
Acsl6	ENSMUSG00000020333	protein_coding	0.34	0.65	1	-0.07	0.960195	0	0.2	0.63	0.68	1	0.14	0.974705	0	0.3	0.22	0.65	1	0.04	0.982156	0	0.4	0	0	0	1	0	1	0	0	0	0	1	0	0	0	0	1	0	0	0	0	1	0	0	2	0	0
Acsm3	ENSMUSG00000030935	protein_coding	-0.42	0.36	1	-0.28	0.729524	0	1.2	-0.6	0.38	1	-0.29	0.891676	0	1.2	-0.55	0.36	0.901825	-0.39	0.61645	0	1.2	2	0	1	1	1	1	1	2	2	1	1	1	1	0	0	1	1	2	1	0	1	0	1	0	0	1
Acss1	ENSMUSG00000027452	protein_coding	-0.54	0.68	1	-0.14	0.909845	0	0.6	-0.56	0.71	1	-0.4	0.893989	0	0.6	-1.59	0.71	0.466826	-1.02	0.28228	0	0.6	1	0	0	2	0	1	0	0	1	1	1	0	0	4	0	0	0	0	0	0	0	0	0	3	1	0
Acss2	ENSMUSG00000027605	protein_coding	-0.16	0.15	1	-0.16	0.663645	0	14.2	-0.16	0.15	1	-0.16	0.879937	0	14.2	-0.18	0.15	1	-0.2	0.580878	0	14.2	11	17	19	13	18	15	8	15	12	9	15	16	13	11	10	11	9	20	14	11	13	18	12	13	18	8
Acss3	ENSMUSG00000035948	protein_coding	-0.99	0.98	1	-0.71	0.653091	0	0.3	-1.23	1.04	1	-0.99	0.834059	0	0.3	-1.99	1.01	0.626673	-0.97	0.526908	0	0.3	1	0	0	1	0	0	0	0	1	1	1	0	0	0	0	1	0	0	0	0	1	0	0	0	0	0
Acta1	ENSMUSG00000031972	protein_coding	0.01	0.9	1	0.83	0.534318	0	0.7	1.02	0.93	1	0.5	0.912171	0	0.4	-0.36	0.91	1	0.63	0.673051	0	0.5	0	0	2	0	1	0	0	1	0	0	0	0	4	0	2	1	0	0	0	0	0	0	1	0	0	0
Acta2	ENSMUSG00000035783	protein_coding	-0.05	0.2	1	-0.05	0.939553	0	1142.1	-0.24	0.21	1	-0.24	0.880243	0	1142.1	-0.06	0.2	1	-0.06	0.930083	0	1142.1	878	3102	515	3759	464	178	702	504	177	717	423	3589	597	3087	820	163	404	483	226	752	606	2484	441	2703	296	539
Actb	ENSMUSG00000029580	protein_coding	-0.07	0.13	1	-0.07	0.848807	0	1795.7	-0.05	0.13	1	-0.06	0.959328	0	1795.7	0.01	0.13	1	0.01	0.988573	0	1795.7	1428	3052	1597	3599	1394	1284	1360	1558	889	1317	1392	3421	1994	2464	2027	1139	1070	1137	1053	1778	1623	3023	1532	2888	1304	1173
Actg.ps1	ENSMUSG00000074978	processed_pseudogene	-0.71	0.5	0.963274	-0.58	0.549537	0	0.4	-0.89	0.53	1	-0.85	0.821081	0	0.4	0.02	0.49	1	-0.13	0.916511	0	0.4	0	1	0	1	0	1	1	0	0	0	1	1	0	0	0	0	0	0	0	0	0	1	0	1	0	0
Actg1	ENSMUSG00000062825	protein_coding	-0.09	0.16	1	-0.09	0.851052	0	2233.6	-0.03	0.16	1	-0.03	0.985715	0	2233.6	-0.03	0.16	1	-0.03	0.951543	0	2233.6	1420	3915	2372	3509	1992	2001	2226	1819	848	1299	1781	3937	3031	2822	2627	1834	1692	1432	828	2471	2060	3319	2275	3089	1805	1700
Actg2	ENSMUSG00000059430	protein_coding	-1.14	0.65	0.783647	-1.21	0.0937492	0	7.3	-0.28	0.66	1	-0.92	0.821081	0	7.3	-1.22	0.65	0.685515	-1.42	0.043175	0	7.3	5	0	11	49	0	0	1	0	0	4	0	0	1	31	1	0	0	0	0	9	2	1	1	20	0	0
Actl6a	ENSMUSG00000027671	protein_coding	0.06	0.08	1	0.06	0.781464	0	24.9	-0.07	0.08	1	-0.08	0.892383	0	24.1	0.13	0.08	0.871546	0.13	0.508387	0	26	15	23	26	20	22	28	28	30	25	17	20	24	33	20	25	28	24	27	31	18	23	25	24	20	20	24
Actn1	ENSMUSG00000015143	protein_coding	0	0.1	1	0	0.996637	0	602.4	-0.03	0.1	1	-0.03	0.97004	0	602.4	-0.08	0.1	1	-0.08	0.745599	0	602.4	730	593	496	512	568	719	718	678	408	660	507	688	671	464	596	697	733	577	384	814	548	551	517	490	507	845
Actn3	ENSMUSG00000006457	protein_coding	0.03	0.51	1	-0.02	0.989942	0	1	0.36	0.53	1	0.24	0.93315	0	1	-0.12	0.51	1	-0.38	0.725613	0	1	1	2	3	2	0	0	1	0	0	0	2	2	1	2	1	0	1	0	0	0	2	2	2	1	1	1
Actn4	ENSMUSG00000054808	protein_coding	0.17	0.08	0.495509	0.17	0.302612	0	759	-0.08	0.08	1	-0.08	0.886378	0	657.8	0.12	0.08	0.895017	0.12	0.514734	0	732	711	543	750	553	969	738	565	633	458	822	903	602	933	560	994	734	759	698	585	601	789	460	762	497	917	676
Actr10	ENSMUSG00000021076	protein_coding	-0.01	0.1	1	-0.01	0.960621	0	101	0.01	0.1	1	0.01	0.995621	0	101	0.04	0.1	1	0.04	0.886953	0	101.7	75	110	96	93	113	91	146	111	74	75	84	113	102	107	116	95	94	109	79	111	87	114	96	100	101	103
Actr1a	ENSMUSG00000025228	protein_coding	-0.09	0.07	1	-0.09	0.595806	0	198.9	-0.11	0.07	1	-0.12	0.821081	0	198.9	-0.1	0.07	0.890986	-0.1	0.508387	0	198.9	164	219	187	322	200	217	179	156	146	166	173	245	164	252	193	186	172	152	147	156	179	198	179	281	180	171
Actr1b	ENSMUSG00000037351	protein_coding	0.01	0.07	1	0.01	0.944764	0	127.4	-0.09	0.07	1	-0.09	0.843464	0	126.1	-0.02	0.07	1	-0.02	0.914799	0	126.1	101	130	120	217	106	147	126	94	94	109	127	139	127	206	117	139	128	88	94	118	120	122	117	196	102	117
Actr2	ENSMUSG00000020152	protein_coding	0.2	0.09	0.490638	0.2	0.285978	0	183	0.19	0.09	1	0.19	0.821081	0	181	0.18	0.09	0.557713	0.18	0.321477	0	181.1	147	179	134	113	98	162	224	191	167	159	232	174	178	207	114	214	182	171	199	200	228	209	139	168	97	201
Actr3	ENSMUSG00000026341	protein_coding	0.12	0.09	1	0.13	0.548683	0	220.8	0.06	0.1	1	0.05	0.938294	0	207.3	0.14	0.09	0.938331	0.13	0.524626	0	220.6	166	215	199	250	169	186	229	192	176	161	210	216	318	337	232	209	156	182	187	224	225	212	215	282	163	189
Actr3.ps	ENSMUSG00000082319	processed_pseudogene	0.24	0.15	0.866768	0.25	0.464658	0	7.3	0.1	0.16	1	0.09	0.934136	0	6.6	0.37	0.15	0.323559	0.37	0.233345	0	7.6	5	8	7	7	5	7	6	5	4	6	8	8	11	12	6	7	6	4	5	9	8	7	6	9	5	5
Actr3b	ENSMUSG00000056367	protein_coding	0.37	0.33	1	0.4	0.562237	0	3.7	0.11	0.34	1	0.1	0.965494	0	3.2	0.2	0.33	1	0.27	0.719933	0	3.5	8	2	2	3	8	1	1	1	1	9	1	1	2	5	11	2	1	4	1	9	0	3	2	4	7	1
Actr5	ENSMUSG00000037761	protein_coding	-0.11	0.14	1	-0.11	0.760023	0	13.3	-0.13	0.14	1	-0.13	0.893064	0	13.3	-0.2	0.14	0.962391	-0.19	0.542332	0	13.3	17	14	16	12	17	13	8	8	15	14	11	15	11	8	16	8	12	13	14	8	11	14	12	12	18	10
Actr6	ENSMUSG00000019948	protein_coding	0.03	0.13	1	0.03	0.947274	0	11.6	0.22	0.13	1	0.21	0.821081	0	13	0.11	0.13	1	0.12	0.718042	0	12.1	10	13	12	6	16	10	16	9	12	12	10	10	11	10	14	11	10	14	12	16	12	12	13	10	16	11
Actr8	ENSMUSG00000015971	protein_coding	-0.09	0.07	1	-0.08	0.634824	0	37.9	-0.06	0.07	1	-0.07	0.889754	0	37.9	-0.05	0.07	1	-0.05	0.788294	0	37.9	44	49	33	34	37	35	38	35	36	45	31	43	32	25	38	29	32	40	38	33	31	45	33	34	37	32
Acvr1	ENSMUSG00000026836	protein_coding	-0.17	0.16	1	-0.17	0.680338	0	123.3	0.03	0.17	1	0.02	0.992237	0	123.3	-0.22	0.16	1	-0.23	0.56897	0	123.3	65	80	146	84	154	162	101	92	226	67	105	82	115	77	134	141	77	77	198	75	114	85	141	74	152	97
Acvr1b	ENSMUSG00000000532	protein_coding	-0.15	0.12	1	-0.15	0.58291	0	66.2	0.08	0.12	1	0.07	0.930148	0	70.3	-0.25	0.12	0.510924	-0.25	0.288292	0	66.2	53	93	95	55	103	60	37	30	70	45	53	74	106	32	112	58	41	41	48	42	68	104	102	52	112	43
Acvr2a	ENSMUSG00000052155	protein_coding	0.19	0.11	0.795987	0.19	0.444682	0	20.1	0.13	0.11	1	0.12	0.880243	0	19	0.02	0.11	1	0.01	0.97812	0	17.6	19	13	15	12	9	17	20	31	22	21	25	14	19	19	12	22	23	23	23	17	23	15	14	16	11	22
Acvr2b	ENSMUSG00000061393	protein_coding	0.13	0.24	1	0.17	0.790574	0	4	0.02	0.25	1	0.02	0.994705	0	3.7	0.05	0.24	1	0.03	0.972911	0	3.8	5	3	4	3	4	4	3	1	4	6	3	2	4	2	5	3	6	4	5	4	3	2	3	4	3	5
Acvrl1	ENSMUSG00000000530	protein_coding	-0.22	0.11	0.668785	-0.21	0.356479	0	114.8	-0.1	0.12	1	-0.11	0.886876	0	114.8	-0.22	0.11	0.654415	-0.22	0.351031	0	114.8	58	331	125	78	106	103	52	68	112	53	130	280	129	55	105	81	57	49	90	50	146	285	129	62	112	60
Acy1	ENSMUSG00000023262	protein_coding	-0.2	0.14	0.947104	-0.2	0.519666	0	11.8	-0.15	0.15	1	-0.16	0.871376	0	11.8	-0.17	0.14	1	-0.17	0.604087	0	11.8	11	15	12	18	13	11	9	7	10	9	10	18	8	15	9	8	8	9	10	6	10	13	13	16	11	8
Acy3	ENSMUSG00000024866	protein_coding	-0.03	0.14	1	-0.03	0.949159	0	11.4	-0.17	0.14	1	-0.16	0.864595	0	11.4	0.15	0.14	1	0.15	0.647024	0	12.7	8	12	14	12	18	11	12	8	8	8	12	11	8	9	16	12	14	8	13	6	10	9	11	11	17	10
Acyp1	ENSMUSG00000008822	protein_coding	0.12	0.16	1	0.09	0.828571	0	7.9	0.32	0.16	1	0.29	0.821081	0	9.1	0.08	0.16	1	0.05	0.927788	0	7.8	7	6	13	2	7	7	14	7	7	8	6	6	10	6	7	8	12	8	8	15	7	6	11	5	10	11
Acyp2	ENSMUSG00000060923	protein_coding	0.49	0.16	0.110294	0.48	0.119203	0	10.1	-0.09	0.16	1	-0.09	0.939422	0	6.9	0.5	0.16	0.0826216	0.5	0.092634	0	10	4	5	10	4	6	7	9	9	6	6	19	7	10	12	11	10	9	9	8	5	13	6	8	5	8	6
Ada	ENSMUSG00000017697	protein_coding	0.01	0.19	1	0.02	0.966509	0	16.1	-0.12	0.2	1	-0.1	0.945638	0	15	0.16	0.19	1	0.13	0.800955	0	16.2	11	43	4	16	3	19	16	16	7	10	19	48	6	11	3	25	16	14	9	5	17	32	4	9	3	20
Adal	ENSMUSG00000027259	protein_coding	0.21	0.11	0.688023	0.21	0.411894	0	11.4	0.05	0.12	1	0.04	0.96265	0	10.6	0.16	0.11	0.97622	0.15	0.58006	0	11.2	11	9	8	9	10	8	9	14	13	11	10	12	12	12	12	10	9	14	12	14	9	11	12	10	9	8
Adam10	ENSMUSG00000054693	protein_coding	0.1	0.07	0.900268	0.1	0.510009	0	279.8	0.09	0.07	1	0.08	0.860785	0	271.3	0.07	0.07	1	0.07	0.703397	0	269.5	185	289	316	103	267	287	264	348	313	185	299	285	330	136	273	381	259	319	331	181	275	327	338	124	254	275
Adam11	ENSMUSG00000020926	protein_coding	-0.27	0.19	0.992236	-0.28	0.517671	0	7.1	-0.3	0.2	1	-0.31	0.821455	0	7.1	-0.33	0.19	0.807519	-0.38	0.351502	0	7.1	13	4	6	11	12	3	3	6	6	11	4	5	3	9	7	2	5	5	6	9	3	4	6	10	9	3
Adam12	ENSMUSG00000054555	protein_coding	-0.31	0.19	0.858824	-0.31	0.500705	0	40.1	0.08	0.2	1	0.07	0.964958	0	40.6	-0.37	0.19	0.624118	-0.34	0.444625	0	40.1	32	69	15	46	10	6	20	113	50	24	9	71	8	35	10	6	20	89	36	44	14	84	16	39	13	28
Adam15	ENSMUSG00000028041	protein_coding	-0.17	0.14	1	-0.17	0.595806	0	134.2	-0.17	0.14	1	-0.18	0.845258	0	134.2	-0.05	0.14	1	-0.05	0.89888	0	134.2	110	128	160	144	138	184	92	73	179	102	130	144	121	95	136	123	104	101	143	74	137	109	146	115	162	90
Adam17	ENSMUSG00000052593	protein_coding	0.14	0.07	0.677921	0.14	0.374797	0	77.5	0.11	0.07	1	0.1	0.834059	0	76.2	0.06	0.07	1	0.06	0.765141	0	73	69	64	79	36	65	64	81	85	77	71	98	62	100	48	74	82	81	85	74	69	93	75	91	36	65	89
Adam19	ENSMUSG00000011256	protein_coding	0.05	0.1	1	0.05	0.846398	0	41.7	0.11	0.11	1	0.1	0.885597	0	44.7	0.01	0.1	1	0	0.99093	0	41.2	27	51	62	62	24	34	18	32	58	25	38	47	64	66	29	32	24	46	46	21	41	61	76	52	29	29
Adam1a	ENSMUSG00000072647	protein_coding	0.04	0.2	1	-0.03	0.964633	0	3.2	0.19	0.21	1	0.15	0.911986	0	3.7	-0.21	0.2	1	-0.21	0.666567	0	3.2	4	1	5	2	3	2	2	5	5	4	4	1	3	2	4	3	3	4	4	3	3	1	3	2	4	4
Adam1b	ENSMUSG00000062438	protein_coding	-0.36	0.3	1	-0.37	0.55783	0	1.3	-0.22	0.31	1	-0.26	0.888941	0	1.3	-0.67	0.3	0.486153	-0.64	0.271653	0	1.3	1	1	1	1	2	1	1	2	2	1	1	1	1	1	1	1	1	1	2	1	1	0	1	0	1	2
Adam22	ENSMUSG00000040537	protein_coding	0.48	0.18	0.235314	0.52	0.150086	0	14.8	0.1	0.19	1	0.11	0.938541	0	11.1	0.46	0.18	0.291949	0.49	0.173217	0	14.4	9	4	13	11	17	9	10	6	12	9	21	4	13	12	16	16	18	16	23	9	8	4	12	11	18	11
Adam23	ENSMUSG00000025964	protein_coding	0.28	0.24	1	0.24	0.691543	0	37.2	0.26	0.25	1	0.27	0.880243	0	36.7	0.46	0.24	0.666761	0.4	0.46612	0	38	41	2	9	123	0	9	32	12	6	37	86	2	9	159	0	10	47	18	4	40	84	2	13	118	0	49
Adam32	ENSMUSG00000037437	protein_coding	-0.49	0.33	0.932849	-0.42	0.529741	0	1	0.02	0.34	1	0.01	0.996826	0	1	-0.44	0.33	1	-0.43	0.518973	0	1	1	0	1	1	1	1	1	1	2	1	1	0	1	0	1	1	1	1	1	2	1	0	2	1	1	1
Adam33	ENSMUSG00000027318	protein_coding	0.26	0.22	1	0.15	0.75025	0	20.8	-0.12	0.23	1	-0.03	0.988216	0	18	0.19	0.22	1	0.09	0.87408	0	20.2	1	0	20	1	14	24	5	33	61	1	30	0	14	2	11	22	9	48	71	0	26	0	22	1	12	6
Adam5	ENSMUSG00000031554	protein_coding	-0.35	0.19	0.736808	-0.38	0.334659	0	4	0.18	0.2	1	0.21	0.861235	0	4.2	-0.18	0.19	1	-0.2	0.647084	0	4	1	0	8	2	6	5	3	5	6	1	3	0	4	1	5	5	2	2	5	1	4	1	7	1	8	3
Adam8	ENSMUSG00000025473	protein_coding	0.41	0.28	0.94731	0.49	0.44474	0	2.6	0.1	0.3	1	0.15	0.946821	0	2.1	0.21	0.28	1	0.29	0.700434	0	2.2	3	1	2	1	1	2	1	1	5	4	3	1	3	1	2	2	2	4	4	3	2	1	2	1	2	1
Adam9	ENSMUSG00000031555	protein_coding	0.32	0.1	0.0804581	0.32	0.0871517	0	477.8	0.15	0.1	1	0.14	0.834059	0	412.4	0.21	0.1	0.531439	0.21	0.31424	0	441.4	296	315	375	256	312	532	496	322	515	321	530	373	505	404	452	621	539	424	609	253	477	396	421	290	368	572
Adamdec1	ENSMUSG00000022057	protein_coding	-0.42	0.54	1	-0.63	0.507208	0	0.8	0.55	0.56	1	-0.06	0.99059	0	0.8	-0.13	0.54	1	-0.53	0.598183	0	0.8	0	1	0	0	0	0	1	4	1	0	0	0	0	0	0	1	0	2	1	0	0	1	0	0	0	1
Adamts1	ENSMUSG00000022893	protein_coding	0.01	0.1	1	0.01	0.966608	0	265.8	0	0.11	1	0	0.998589	0	270.3	-0.07	0.1	1	-0.07	0.80679	0	255.4	416	264	131	364	126	111	118	435	334	541	288	377	117	318	92	123	137	359	306	404	255	235	121	378	121	140
Adamts10	ENSMUSG00000024299	protein_coding	0.04	0.22	1	0.04	0.954394	0	147.7	-0.01	0.22	1	-0.01	0.996402	0	144.6	-0.03	0.22	1	-0.04	0.965579	0	141.8	154	121	151	68	167	112	143	244	116	158	121	149	84	73	163	94	209	314	112	110	114	121	146	67	171	167
Adamts12	ENSMUSG00000047497	protein_coding	-0.04	0.24	1	-0.03	0.968044	0	24.5	0.18	0.25	1	0.18	0.923574	0	30.3	-0.02	0.24	1	0.03	0.974015	0	26.3	8	30	31	22	5	8	33	51	15	6	42	36	22	23	5	10	38	50	13	7	45	39	25	27	6	52
Adamts14	ENSMUSG00000059901	protein_coding	0.29	0.18	0.849527	0.28	0.485508	0	13.9	0.12	0.18	1	0.1	0.942191	0	12.4	0.11	0.18	1	0.06	0.913773	0	12.1	6	10	15	21	2	10	7	26	12	9	6	15	21	21	5	11	7	23	21	5	6	17	17	13	4	11
Adamts15	ENSMUSG00000033453	protein_coding	-0.65	0.56	1	-0.52	0.472382	0	3.9	-0.33	0.58	1	-0.53	0.821081	0	3.9	-0.54	0.56	1	-0.58	0.417588	0	3.9	7	1	0	25	1	0	0	0	1	5	0	1	0	18	0	0	0	0	0	3	1	1	0	15	1	0
Adamts17	ENSMUSG00000058145	protein_coding	0.02	0.75	1	0.13	0.940821	0	0.2	0.21	0.78	1	0.16	0.974945	0	0.2	-0.39	0.76	1	0.3	0.858369	0	0.2	1	0	0	1	0	0	0	0	0	0	0	0	0	0	1	0	1	0	0	0	0	0	0	0	0	1
Adamts2	ENSMUSG00000036545	protein_coding	-0.12	0.38	1	-0.12	0.922236	0	381.1	0	0.39	1	0	0.999938	0	383.9	-0.08	0.38	1	-0.08	0.95424	0	381.1	325	991	79	1001	78	106	350	434	66	333	273	1108	75	739	64	89	425	388	45	284	311	912	88	782	73	458
Adamts3	ENSMUSG00000043635	protein_coding	0.77	0.57	1	0.21	0.857693	0	0.3	0.09	0.61	1	-0.15	0.969362	0	0.2	0.41	0.57	1	-0.05	0.972166	0	0.4	0	0	0	0	1	1	0	0	0	0	1	0	0	0	1	1	0	0	0	0	1	0	1	0	0	0
Adamts4	ENSMUSG00000006403	protein_coding	0.14	0.14	1	0.11	0.762697	0	9.5	0.2	0.14	1	0.17	0.847936	0	11	0.33	0.14	0.376036	0.31	0.264121	0	11.6	18	20	7	19	2	2	3	8	5	19	10	23	6	11	3	3	6	8	6	15	9	23	7	21	3	6
Adamts5	ENSMUSG00000022894	protein_coding	-0.01	0.19	1	-0.01	0.98356	0	517.1	0.1	0.2	1	0.1	0.949381	0	565.4	-0.09	0.19	1	-0.08	0.891687	0	483.6	1131	518	265	436	435	318	398	369	174	1045	1162	565	223	524	328	371	458	360	135	1186	1067	598	298	466	471	475
Adamts6	ENSMUSG00000046169	protein_coding	-0.5	0.39	1	-0.62	0.403526	0	5.6	0.14	0.4	1	0.09	0.974377	0	5.8	-0.29	0.39	1	-0.28	0.740126	0	5.6	12	9	3	13	1	1	5	4	2	8	2	6	1	7	1	2	3	4	1	9	2	9	3	14	2	5
Adamts7	ENSMUSG00000032363	protein_coding	0.28	0.13	0.566129	0.27	0.313646	0	37.4	-0.14	0.14	1	-0.16	0.854638	0	33.6	0.19	0.13	0.966674	0.18	0.552818	0	35.3	37	64	18	98	9	21	13	16	26	49	28	60	24	94	10	26	23	21	39	23	21	58	19	59	10	14
Adamts9	ENSMUSG00000030022	protein_coding	0	0.15	1	0.01	0.987416	0	38	0.04	0.16	1	0.04	0.973845	0	40.6	-0.1	0.15	1	-0.1	0.802183	0	37.3	73	79	7	30	13	19	31	59	25	65	45	82	6	32	11	33	33	46	27	70	43	87	7	25	12	41
Adamtsl1	ENSMUSG00000066113	protein_coding	-0.46	0.43	1	-0.62	0.356479	0	8.4	0.18	0.44	1	0.2	0.928889	0	12.3	-0.7	0.43	0.847524	-0.75	0.255105	0	8.4	8	1	10	6	29	5	5	7	5	10	17	2	4	3	14	5	5	6	0	13	27	1	13	5	30	11
Adamtsl2	ENSMUSG00000036040	protein_coding	-0.85	0.48	0.774603	-0.69	0.615044	0	77.9	-0.29	0.5	1	-0.1	0.988216	0	80.9	-0.84	0.48	0.768116	-0.75	0.584392	0	77.9	5	173	3	8	4	66	112	309	21	4	19	215	1	1	2	39	90	175	13	5	33	153	2	4	2	124
Adamtsl3	ENSMUSG00000070469	protein_coding	-0.1	0.16	1	-0.1	0.828031	0	509.1	0.09	0.17	1	0.09	0.946821	0	543.1	-0.22	0.16	1	-0.22	0.596859	0	509.1	629	534	488	279	632	436	536	670	378	569	404	623	300	301	627	376	643	611	271	610	456	516	541	330	654	717
Adamtsl4	ENSMUSG00000015850	protein_coding	-0.43	0.16	0.220544	-0.43	0.176397	0	52.6	-0.19	0.16	1	-0.19	0.858027	0	52.6	-0.48	0.16	0.106868	-0.48	0.116247	0	52.6	55	72	43	87	40	37	44	53	42	51	41	70	22	39	38	29	41	40	27	30	50	57	35	61	45	59
Adamtsl5	ENSMUSG00000043822	protein_coding	0.02	0.16	1	0.02	0.968132	0	35.8	-0.13	0.16	1	-0.15	0.888941	0	34.9	0.05	0.16	1	0.05	0.914799	0	38.2	51	39	21	102	9	23	31	9	29	47	52	34	24	79	10	19	42	27	24	30	58	37	21	78	12	32
Adap1	ENSMUSG00000056413	protein_coding	0.03	0.48	1	-0.01	0.996397	0	2.7	0.37	0.49	1	0.34	0.910083	0	3.4	0.01	0.48	1	-0.29	0.819941	0	2.6	4	1	0	3	1	2	6	5	1	3	2	2	0	3	2	2	6	6	1	2	3	1	1	3	2	8
Adar	ENSMUSG00000027951	protein_coding	-0.08	0.1	1	-0.08	0.736585	0	51.1	0.04	0.1	1	0.03	0.972139	0	51.1	-0.16	0.1	0.838891	-0.16	0.424613	0	51.1	52	37	44	38	63	83	38	47	58	45	46	35	50	38	56	66	48	44	50	43	52	39	49	38	53	57
Adarb1	ENSMUSG00000020262	protein_coding	-0.07	0.13	1	-0.06	0.866541	0	82.3	0.08	0.13	1	0.08	0.930544	0	87.2	-0.1	0.13	1	-0.1	0.76545	0	82.3	106	153	47	142	50	37	59	91	56	102	35	132	36	212	40	32	80	84	47	102	39	140	48	155	50	87
Adat1	ENSMUSG00000031949	protein_coding	0.06	0.16	1	0.05	0.923287	0	6	-0.11	0.17	1	-0.12	0.920599	0	6	-0.14	0.16	1	-0.16	0.699264	0	6	9	6	5	6	8	5	3	4	8	8	5	7	6	7	6	4	4	6	7	7	4	4	5	6	5	4
Adat2	ENSMUSG00000019808	protein_coding	-0.13	0.16	1	-0.14	0.73468	0	6.4	0.14	0.17	1	0.13	0.912974	0	6.6	0	0.16	1	0	0.993946	0	6.4	7	7	5	8	10	6	6	3	6	6	5	7	6	5	6	6	5	5	5	8	4	6	7	6	7	7
Adck1	ENSMUSG00000021044	protein_coding	-0.02	0.13	1	-0.02	0.962691	0	13.9	-0.04	0.14	1	-0.04	0.969816	0	13.7	-0.1	0.13	1	-0.09	0.795959	0	13.7	12	11	15	12	16	17	12	15	13	12	16	10	15	11	19	14	15	13	14	18	13	12	14	12	19	14
Adck2	ENSMUSG00000046947	protein_coding	-0.12	0.1	1	-0.12	0.626079	0	18.1	-0.06	0.11	1	-0.06	0.938294	0	18.1	-0.22	0.1	0.538719	-0.22	0.314023	0	18.1	22	22	19	19	20	15	14	15	17	21	13	22	15	13	17	12	17	19	13	15	13	17	19	16	24	15
Adck5	ENSMUSG00000022550	protein_coding	-0.17	0.09	0.760217	-0.17	0.420542	0	28.7	-0.21	0.1	1	-0.21	0.821081	0	28.7	-0.22	0.09	0.412156	-0.22	0.246638	0	28.7	23	26	30	36	48	24	24	23	24	26	20	25	21	25	38	19	27	26	21	23	18	25	22	25	41	23
Adcy1	ENSMUSG00000020431	protein_coding	0.61	0.53	1	0.57	0.727361	0	36.5	0.11	0.55	1	0.12	0.985715	0	33.1	0.44	0.53	1	0.4	0.823234	0	33.3	44	4	1	12	3	9	18	144	4	58	54	7	1	18	4	19	41	154	9	50	27	3	2	12	2	28
Adcy2	ENSMUSG00000021536	protein_coding	-0.06	0.25	1	-0.16	0.798806	0	5.3	0.24	0.26	1	0.08	0.962554	0	6.3	-0.18	0.25	1	-0.27	0.63799	0	5.2	20	2	0	5	0	3	4	9	4	22	7	3	0	4	0	2	3	8	4	22	8	2	1	4	0	5
Adcy3	ENSMUSG00000020654	protein_coding	-0.14	0.12	1	-0.14	0.615707	0	37.1	-0.13	0.12	1	-0.13	0.873542	0	37.1	-0.15	0.12	1	-0.16	0.576708	0	37.1	58	25	32	40	38	37	31	39	34	55	33	25	26	26	32	32	44	37	32	45	34	21	38	29	46	41
Adcy4	ENSMUSG00000022220	protein_coding	0.42	0.38	1	0.39	0.698057	0	50.2	0.16	0.39	1	0.12	0.97407	0	35.7	0.41	0.38	1	0.32	0.773856	0	45.3	1	5	95	4	60	84	15	4	53	1	63	6	182	5	69	82	24	10	60	1	48	6	95	5	63	18
Adcy5	ENSMUSG00000022840	protein_coding	-0.18	0.42	1	-0.25	0.810544	0	5.3	0.08	0.43	1	-0.03	0.995415	0	5.3	-0.37	0.42	1	-0.45	0.643826	0	5.3	4	2	1	9	9	7	8	6	2	4	3	3	1	5	5	5	10	7	2	5	2	3	1	4	6	11
Adcy6	ENSMUSG00000022994	protein_coding	-0.02	0.11	1	-0.02	0.959173	0	157.8	-0.06	0.11	1	-0.06	0.939245	0	157.8	-0.12	0.11	1	-0.12	0.645533	0	157.8	162	107	152	165	211	150	116	138	219	164	127	123	152	117	166	143	185	151	205	122	119	102	159	129	208	176
Adcy7	ENSMUSG00000031659	protein_coding	0.03	0.18	1	-0.08	0.887323	0	7.4	-0.13	0.19	1	-0.2	0.880243	0	7.4	0	0.18	1	-0.04	0.949457	0	7.7	9	15	4	9	0	4	3	11	12	7	9	17	3	9	1	6	4	10	6	8	10	16	4	9	1	4
Adcy8	ENSMUSG00000022376	protein_coding	-0.08	0.55	1	0.24	0.826974	0	1.5	0.07	0.58	1	0.1	0.981399	0	1.3	-0.15	0.55	1	-0.11	0.938472	0	1.2	1	0	1	1	0	2	2	2	1	1	1	0	1	0	0	3	3	5	1	0	2	0	1	1	0	4
Adcy9	ENSMUSG00000005580	protein_coding	0.03	0.16	1	0.03	0.94434	0	10.2	0.05	0.16	1	0.05	0.972139	0	10.2	-0.08	0.16	1	-0.08	0.868672	0	9.7	13	12	7	12	6	10	6	14	7	13	10	15	8	8	7	8	14	11	8	10	10	14	7	12	8	11
Adcyap1r1	ENSMUSG00000029778	protein_coding	-0.34	0.36	1	-0.38	0.541998	0	10.2	-0.1	0.37	1	-0.44	0.821081	0	10.2	-0.34	0.36	1	-0.36	0.575455	0	10.2	1	1	32	46	0	1	0	2	9	1	2	0	22	39	0	1	0	2	6	2	2	0	34	27	0	0
Add1	ENSMUSG00000029106	protein_coding	-0.04	0.08	1	-0.04	0.862877	0	439.2	-0.05	0.08	1	-0.05	0.930148	0	439.2	-0.05	0.08	1	-0.05	0.835736	0	439.2	395	332	419	390	633	464	396	374	550	416	390	347	356	323	646	421	463	396	497	343	384	330	415	356	629	450
Add2	ENSMUSG00000030000	protein_coding	-0.42	0.43	1	-0.33	0.691594	0	4.8	0.09	0.44	1	0.13	0.961147	0	4.8	0.01	0.43	1	-0.02	0.98955	0	4.8	1	1	13	1	10	13	1	0	3	1	9	1	7	0	8	12	1	0	2	0	10	1	15	1	10	1
Add3	ENSMUSG00000025026	protein_coding	0	0.13	1	0	0.992517	0	132.3	0.05	0.13	1	0.05	0.962554	0	133.9	0.04	0.13	1	0.04	0.921566	0	135.9	123	114	105	71	121	165	188	203	97	119	145	108	96	83	134	163	199	179	97	144	150	107	112	80	128	197
Adgb	ENSMUSG00000050994	protein_coding	-0.09	0.86	1	0.27	0.897618	0	0.2	0.59	0.89	1	0.44	0.930685	0	0.2	0.69	0.85	1	1.25	0.320521	0	0.4	0	0	0	0	0	0	0	0	1	0	0	0	1	0	0	0	0	0	1	0	0	0	1	0	0	0
Adgra2	ENSMUSG00000031486	protein_coding	-0.04	0.19	1	-0.04	0.944279	0	88	-0.05	0.2	1	-0.06	0.972139	0	88	0.09	0.19	1	0.08	0.891331	0	93.1	110	106	70	175	23	78	54	32	144	120	82	95	49	133	25	67	94	63	110	74	79	115	63	140	27	85
Adgra3	ENSMUSG00000029090	protein_coding	0.19	0.07	0.259883	0.19	0.185101	0	77	0	0.07	1	-0.01	0.995322	0	67.1	0.12	0.07	0.802352	0.12	0.455588	0	72.8	62	49	61	72	77	78	74	72	59	73	72	53	95	56	85	93	92	68	83	71	61	50	68	55	73	83
Adgrb1	ENSMUSG00000034730	protein_coding	-0.94	0.54	0.786729	-0.91	0.357178	0	0.8	-0.68	0.56	1	-0.44	0.883157	0	0.8	-0.55	0.54	1	-0.37	0.737009	0	0.8	0	0	1	0	1	1	1	1	2	0	1	0	1	0	0	0	1	0	1	1	1	0	0	0	0	0
Adgrb2	ENSMUSG00000028782	protein_coding	-0.27	0.44	1	-0.23	0.839825	0	6.9	-0.11	0.46	1	-0.11	0.97407	0	6.9	-0.08	0.44	1	-0.19	0.881153	0	6.9	11	5	4	14	1	4	5	15	3	12	4	4	2	10	1	3	7	14	2	7	3	5	3	10	2	5
Adgrd1	ENSMUSG00000044017	protein_coding	-0.01	0.67	1	-0.01	0.997268	0	4.8	0.6	0.69	1	0.56	0.879937	0	6.2	0.38	0.67	1	0.38	0.787372	0	5.4	0	8	1	22	0	1	10	1	0	0	5	6	0	16	0	1	6	5	0	1	5	8	0	20	0	14
Adgre1	ENSMUSG00000004730	protein_coding	0.16	0.53	1	0.07	0.953498	0	0.9	0.83	0.56	1	0.96	0.821081	0	1.3	0.39	0.53	1	0.05	0.970374	0	1	1	0	0	0	2	2	0	0	0	1	3	1	0	0	2	2	0	0	0	3	6	0	0	0	3	0
Adgre5	ENSMUSG00000002885	protein_coding	0.18	0.07	0.384871	0.18	0.248045	0	61.6	0.08	0.08	1	0.07	0.886672	0	59.3	0.11	0.07	0.89768	0.11	0.508387	0	60.1	31	16	76	39	118	50	59	52	58	35	60	22	65	42	134	53	71	73	61	33	56	20	77	27	124	67
Adgrf5	ENSMUSG00000056492	protein_coding	0.13	0.39	1	0.14	0.908732	0	363.7	0.07	0.4	1	0.06	0.991448	0	294.7	0.05	0.39	1	0.05	0.974494	0	299.6	45	18	695	11	591	505	101	54	528	44	584	17	1066	10	551	614	137	70	544	32	493	20	754	12	554	147
Adgrg1	ENSMUSG00000031785	protein_coding	-0.32	0.25	1	-0.31	0.573989	0	8.7	-0.49	0.26	1	-0.41	0.821081	0	8.7	-0.42	0.25	0.797467	-0.39	0.479145	0	8.7	1	4	31	4	8	9	6	12	3	1	4	4	27	5	12	8	6	4	3	1	7	3	32	3	10	5
Adgrg2	ENSMUSG00000031298	protein_coding	0.03	0.17	1	0	0.995696	0	9.3	0.43	0.18	1	0.43	0.821081	0	12.7	0.07	0.17	1	0.07	0.900279	0	10	11	15	5	15	2	7	8	14	7	8	7	14	5	16	3	9	7	14	6	17	9	24	6	20	3	10
Adgrg3	ENSMUSG00000060470	protein_coding	0.11	0.55	1	0.1	0.94796	0	2.1	0.1	0.58	1	0.25	0.946673	0	2.2	-0.08	0.55	1	0.19	0.896007	0	2.2	1	1	7	0	1	4	1	0	4	0	2	1	6	0	2	4	1	1	4	0	2	1	8	1	0	0
Adgrg6	ENSMUSG00000039116	protein_coding	0.25	0.1	0.376659	0.25	0.226393	0	34.7	0.19	0.11	1	0.18	0.821081	0	33.6	0.16	0.1	0.866514	0.16	0.502471	0	31.8	60	18	30	10	31	21	17	45	39	76	23	23	50	9	37	29	19	46	35	67	20	20	34	11	35	25
Adgrl1	ENSMUSG00000013033	protein_coding	0.1	0.17	1	0.09	0.851052	0	50.8	-0.08	0.18	1	-0.08	0.958773	0	49	0.05	0.17	1	0.05	0.9382	0	49.2	48	28	68	58	60	51	42	54	32	52	42	39	47	54	57	57	64	60	36	27	39	24	61	49	64	60
Adgrl2	ENSMUSG00000028184	protein_coding	-0.03	0.15	1	-0.03	0.941507	0	99.7	0.08	0.15	1	0.07	0.949736	0	105	-0.11	0.15	1	-0.12	0.76768	0	99.7	114	61	99	71	147	107	83	71	144	118	106	64	109	64	121	111	94	66	125	111	114	71	108	64	142	114
Adgrl3	ENSMUSG00000037605	protein_coding	-0.17	0.56	1	-0.01	0.992644	0	1.1	-0.1	0.58	1	-0.12	0.972139	0	1.1	0	0.56	1	-0.2	0.859466	0	1.1	1	0	3	2	2	1	0	0	1	1	1	0	2	4	2	0	0	1	0	0	1	0	4	3	2	0
Adgrl4	ENSMUSG00000039167	protein_coding	-0.14	0.54	1	0.15	0.937002	0	18.6	-0.13	0.56	1	-0.18	0.97407	0	14.9	-0.15	0.54	1	0.08	0.969114	0	17.6	0	3	21	2	6	53	3	1	45	0	32	3	26	0	6	60	2	3	54	1	23	3	18	1	5	2
Adh1	ENSMUSG00000074207	protein_coding	-0.57	0.32	0.773275	-0.67	0.223645	0	4.6	-0.57	0.34	1	-0.6	0.821081	0	4.6	-0.23	0.32	1	-0.48	0.411993	0	4.6	1	0	2	1	18	5	0	10	4	1	1	0	1	0	17	5	0	4	1	1	0	0	2	1	17	0
Adh5	ENSMUSG00000028138	protein_coding	0.04	0.09	1	0.04	0.880486	0	97.5	0.03	0.09	1	0.02	0.978502	0	96.4	0.13	0.09	0.876185	0.13	0.494	0	105.2	71	99	116	66	132	103	105	76	100	80	85	84	113	81	121	106	88	96	121	104	95	88	110	63	124	88
Adh7	ENSMUSG00000055301	protein_coding	-0.3	0.97	1	0.02	0.990369	0	0.2	-0.39	1.02	1	-0.03	0.997824	0	0.2	-0.77	0.98	1	-0.27	0.896728	0	0.3	0	0	0	0	0	1	0	0	0	0	1	0	0	0	0	1	0	0	0	0	1	0	1	0	0	0
Adhfe1	ENSMUSG00000025911	protein_coding	-0.52	0.2	0.272668	-0.49	0.21436	0	9.3	-0.03	0.2	1	0	0.998601	0	10.8	-0.55	0.2	0.192014	-0.5	0.198753	0	9.3	5	29	6	16	9	5	6	1	7	5	8	20	2	14	5	4	5	3	3	8	7	35	4	20	11	5
Adi1	ENSMUSG00000020629	protein_coding	-0.09	0.11	1	-0.09	0.729524	0	39.2	0.07	0.11	1	0.07	0.930212	0	41.1	0.01	0.11	1	0.01	0.974407	0	39.2	39	46	33	49	56	35	43	25	27	39	30	41	28	53	38	30	37	33	27	76	32	47	29	43	47	32
Adipor1	ENSMUSG00000026457	protein_coding	-0.15	0.06	0.417433	-0.15	0.291686	0	288.3	-0.04	0.07	1	-0.05	0.921281	0	288.3	-0.08	0.06	1	-0.08	0.623374	0	288.3	186	223	297	346	359	375	343	225	241	184	278	236	263	271	287	312	326	202	237	212	310	211	265	311	342	311
Adipor2	ENSMUSG00000030168	protein_coding	0	0.08	1	0	0.992517	0	88.5	-0.15	0.08	1	-0.16	0.821081	0	88	-0.08	0.08	1	-0.08	0.687787	0	88	74	81	94	97	101	90	79	98	78	72	83	99	111	72	103	88	85	92	80	76	81	91	90	76	91	80
Adk	ENSMUSG00000039197	protein_coding	-0.01	0.1	1	-0.01	0.964633	0	121.7	0.13	0.1	1	0.12	0.84646	0	121.7	-0.01	0.1	1	-0.01	0.977757	0	121.7	78	57	161	79	163	186	173	96	102	76	122	62	141	94	162	202	120	102	107	138	136	65	165	79	153	132
Adm	ENSMUSG00000030790	protein_coding	0.47	0.15	0.0930664	0.47	0.107386	0	101	-0.01	0.15	1	-0.01	0.995648	0	79.4	0.55	0.15	0.0187722	0.54	0.0494836	1	109.2	41	154	36	90	37	87	39	27	45	48	303	149	71	90	67	102	59	40	81	36	261	144	37	79	48	36
Adm2	ENSMUSG00000054136	protein_coding	0.29	0.92	1	0.62	0.701489	0	0.3	-0.17	0.96	1	-0.03	0.998581	0	0.3	0.24	0.93	1	0.43	0.81401	0	0.3	0	2	0	0	0	0	1	0	0	0	0	1	1	0	1	0	0	0	0	0	0	1	0	1	0	0
Adnp	ENSMUSG00000051149	protein_coding	0.18	0.33	1	0.17	0.852986	0	4	0.21	0.34	1	0.06	0.98592	0	3.4	0.27	0.33	1	0.13	0.894441	0	3.7	10	2	5	1	4	3	1	2	3	12	3	3	3	1	3	4	6	2	3	1	4	4	5	2	2	4
Adnp2	ENSMUSG00000053950	protein_coding	0.02	0.07	1	0.03	0.900704	0	42	-0.1	0.07	1	-0.1	0.834059	0	41.2	-0.11	0.07	0.847556	-0.11	0.497595	0	41.2	59	38	38	36	39	39	42	41	39	62	41	39	47	32	39	37	44	39	40	62	34	36	39	35	36	36
Ado	ENSMUSG00000057134	protein_coding	-0.1	0.1	1	-0.1	0.68962	0	44.7	0	0.1	1	0	0.998589	0	44.9	0.04	0.1	1	0.04	0.891969	0	45.6	43	53	38	53	30	38	49	61	37	41	42	48	40	47	33	37	42	50	35	51	46	52	42	55	32	38
Adora2a	ENSMUSG00000020178	protein_coding	-0.9	0.72	1	-0.16	0.916911	0	1.1	-0.07	0.73	1	0.41	0.897714	0	1.6	-0.67	0.71	1	-0.31	0.841559	0	1.1	3	2	0	2	0	0	1	2	0	3	0	4	0	0	0	0	1	3	0	4	1	2	0	1	0	1
Adora2b	ENSMUSG00000018500	protein_coding	0.4	0.26	0.909137	0.4	0.518414	0	7	-0.07	0.27	1	-0.01	0.998589	0	6	0.22	0.26	1	0.32	0.627393	0	7.8	4	23	1	9	5	2	2	3	2	3	4	26	2	14	4	3	3	9	2	3	3	26	1	6	4	2
Adpgk	ENSMUSG00000025236	protein_coding	0.07	0.09	1	0.07	0.752995	0	53.7	0.01	0.09	1	0.01	0.994705	0	52.3	0	0.09	1	0	0.988573	0	51.9	51	72	42	85	49	44	41	43	40	51	37	86	60	71	54	39	45	53	41	64	45	79	43	66	45	46
Adprh	ENSMUSG00000002844	protein_coding	0	0.07	1	0.01	0.976197	0	62.6	-0.15	0.07	1	-0.15	0.821081	0	62.6	0.12	0.07	0.711544	0.12	0.424559	0	68	51	72	74	89	78	64	56	39	40	56	69	67	70	77	78	55	59	45	47	55	60	60	66	77	76	46
Adprm	ENSMUSG00000020910	protein_coding	0.13	0.1	0.995673	0.14	0.553254	0	17.8	0.13	0.1	1	0.13	0.849716	0	18	0.1	0.1	1	0.1	0.694598	0	17.6	19	17	16	17	16	16	17	11	19	19	19	19	17	19	18	16	16	17	18	23	18	14	19	18	18	17
Adprs	ENSMUSG00000042558	protein_coding	-0.11	0.17	1	-0.11	0.814286	0	28.8	-0.14	0.18	1	-0.14	0.908359	0	28.8	-0.08	0.17	1	-0.08	0.881318	0	28.8	29	31	33	32	35	31	24	10	34	29	22	29	26	28	31	18	24	24	34	19	26	27	24	26	34	23
Adra1b	ENSMUSG00000050541	protein_coding	-0.22	0.32	1	-0.24	0.741245	0	3.4	-0.42	0.34	1	-0.39	0.843223	0	3.2	-0.31	0.32	1	-0.18	0.822047	0	3.6	4	3	4	7	1	3	2	4	1	6	7	4	3	4	1	3	4	1	1	4	7	1	3	6	1	3
Adra1d	ENSMUSG00000027335	protein_coding	-0.49	0.45	1	-0.47	0.615468	0	11.7	-0.37	0.46	1	-0.44	0.879937	0	11.7	-0.35	0.45	1	-0.33	0.745599	0	11.7	12	11	7	43	1	3	9	14	5	10	10	16	3	27	0	2	10	9	2	5	15	9	5	28	1	11
Adra2a	ENSMUSG00000033717	protein_coding	-0.42	0.62	1	-0.31	0.794217	0	0.7	-0.38	0.65	1	0.09	0.983033	0	0.7	0.01	0.62	1	0.03	0.982431	0	0.7	0	0	1	2	2	1	0	0	0	0	0	0	1	1	2	0	0	0	0	0	0	0	1	1	4	0
Adrb1	ENSMUSG00000035283	protein_coding	0.29	0.64	1	0.53	0.758352	0	0.9	0.17	0.67	1	-0.04	0.996402	0	0.6	0.54	0.64	1	0.83	0.589661	0	1.2	1	0	0	0	0	0	0	0	4	1	1	0	0	0	0	0	0	1	6	1	0	0	1	0	1	0
Adrb2	ENSMUSG00000045730	protein_coding	-0.47	0.28	0.813011	-0.42	0.553254	0	6.6	-0.07	0.29	1	-0.04	0.990657	0	6.8	-0.42	0.28	0.916907	-0.34	0.654186	0	6.6	6	5	3	7	4	5	8	4	17	4	9	4	2	5	2	5	5	4	12	8	8	4	3	4	4	6
Adrb3	ENSMUSG00000031489	protein_coding	-0.39	0.38	1	-0.27	0.745231	0	1	-0.35	0.39	1	-0.29	0.893989	0	1	-0.08	0.37	1	0.14	0.878189	0	1.3	1	0	1	2	0	1	2	1	1	1	3	0	1	1	0	0	1	1	1	1	2	0	1	2	0	1
Adrm1	ENSMUSG00000039041	protein_coding	-0.03	0.09	1	-0.03	0.929371	0	75.4	-0.12	0.1	1	-0.13	0.835722	0	75.4	0.01	0.09	1	0.01	0.988573	0	75.9	59	82	69	129	66	76	80	65	53	70	68	97	72	94	67	58	84	68	60	56	74	73	60	101	67	73
Adrm1b	ENSMUSG00000042165	protein_coding	-0.02	0.23	1	0.02	0.973306	0	3.6	0.17	0.23	1	0.22	0.885425	0	4.2	0.24	0.22	1	0.22	0.683338	0	4.1	2	5	3	5	3	3	5	4	1	4	3	3	4	5	4	5	5	2	1	7	5	4	3	7	4	5
Adsl	ENSMUSG00000022407	protein_coding	-0.19	0.09	0.508266	-0.19	0.301324	0	37.7	-0.08	0.09	1	-0.09	0.887209	0	37.7	-0.15	0.09	0.787115	-0.15	0.429828	0	37.7	30	51	36	52	47	32	33	34	24	28	25	49	38	36	44	25	27	29	23	33	29	50	38	41	49	27
Adss	ENSMUSG00000015961	protein_coding	0.03	0.08	1	0.03	0.896284	0	89.6	0.04	0.09	1	0.04	0.95469	0	87.2	0.04	0.08	1	0.03	0.896006	0	89.2	86	65	109	59	86	100	102	74	102	86	93	54	126	79	90	110	76	78	104	84	95	65	121	71	87	91
Adssl1	ENSMUSG00000011148	protein_coding	-0.12	0.28	1	-0.06	0.940524	0	5.8	-0.11	0.29	1	-0.1	0.962554	0	5.8	-0.1	0.28	1	0.04	0.961024	0	5.8	10	3	4	13	3	5	4	1	9	10	6	3	3	11	1	4	6	4	8	11	4	2	4	13	3	4
Aebp1	ENSMUSG00000020473	protein_coding	-0.11	0.12	1	-0.11	0.714774	0	1284.1	-0.18	0.12	1	-0.18	0.827199	0	1284.1	-0.13	0.12	1	-0.13	0.658714	0	1284.1	1548	1726	580	5223	615	341	346	498	680	1518	605	1807	545	3365	473	244	688	525	604	1091	607	1685	610	3922	583	518
Aebp2	ENSMUSG00000030232	protein_coding	-0.01	0.07	1	-0.01	0.953927	0	77	0.01	0.07	1	0	0.997743	0	77	-0.01	0.07	1	-0.01	0.95512	0	77	90	86	73	63	56	73	83	89	78	86	80	89	81	75	51	85	72	80	71	93	85	91	76	74	57	78
Aen	ENSMUSG00000030609	protein_coding	0.09	0.06	0.941908	0.1	0.529842	0	112.4	-0.04	0.07	1	-0.05	0.915267	0	103.4	0.02	0.06	1	0.02	0.916991	0	107.7	108	91	88	105	62	139	102	108	128	114	123	102	108	101	70	135	110	118	143	81	122	87	89	93	66	113
AF357399	ENSMUSG00000077711	snoRNA	-0.78	0.65	1	-0.4	0.809144	0	0.4	0.67	0.65	1	0.56	0.880243	0	0.6	0.27	0.63	1	0.9	0.402188	0	0.6	0	0	1	1	1	0	0	0	1	0	0	0	1	0	1	0	0	1	0	0	1	1	0	1	1	0
Afap1	ENSMUSG00000029094	protein_coding	0.07	0.06	1	0.07	0.682058	0	125.1	0.04	0.07	1	0.04	0.943234	0	127.6	0	0.06	1	0	0.999986	0	121.3	162	138	75	193	78	96	114	126	110	165	131	148	91	154	93	94	140	120	115	175	113	127	79	192	87	134
Afap1l1	ENSMUSG00000033032	protein_coding	0.03	0.43	1	0.11	0.939729	0	23.8	-0.2	0.45	1	-0.09	0.985715	0	21.9	0.22	0.43	1	0.11	0.943494	0	22.7	1	1	25	1	19	40	10	12	88	1	25	2	38	0	23	34	10	14	91	1	21	1	26	0	23	8
Afap1l2	ENSMUSG00000025083	protein_coding	0.16	0.19	1	0.14	0.771644	0	24.1	-0.04	0.19	1	-0.04	0.977617	0	24.1	0.13	0.19	1	0.12	0.809822	0	24.3	47	15	25	14	74	10	16	9	3	44	24	20	16	17	68	11	27	9	5	36	19	18	26	15	76	17
Afdn	ENSMUSG00000068036	protein_coding	0.12	0.08	0.938803	0.12	0.507208	0	121	0.1	0.08	1	0.09	0.870264	0	115.6	0	0.08	1	0	0.990316	0	110.5	141	59	85	74	90	148	125	131	122	135	134	59	135	73	85	163	162	140	124	133	131	62	100	77	82	184
Aff1	ENSMUSG00000029313	protein_coding	0.07	0.09	1	0.07	0.76928	0	101.4	0.11	0.09	1	0.1	0.865205	0	99.9	-0.02	0.09	1	-0.02	0.938196	0	95.4	87	75	110	74	125	131	81	84	92	81	101	74	166	71	134	123	104	79	81	89	91	88	126	75	131	108
Aff2	ENSMUSG00000031189	protein_coding	0.26	0.19	0.983959	0.26	0.564087	0	35.4	0.15	0.19	1	0.13	0.930148	0	30.4	0.03	0.19	1	0	0.998694	0	29.2	29	7	23	7	32	49	33	51	26	33	33	8	33	9	34	57	77	45	25	18	26	11	29	8	29	77
Aff3	ENSMUSG00000037138	protein_coding	-0.01	0.21	1	-0.04	0.94796	0	14.8	-0.14	0.22	1	-0.11	0.94192	0	13.4	0.01	0.21	1	-0.02	0.979942	0	14.5	6	1	12	23	19	18	20	13	8	5	22	1	14	18	17	25	33	9	4	5	18	1	16	19	21	29
Aff4	ENSMUSG00000049470	protein_coding	0.19	0.11	0.813873	0.19	0.438153	0	388.6	0.1	0.12	1	0.1	0.894615	0	368.7	0.06	0.11	1	0.06	0.848772	0	361.6	354	221	274	186	322	369	506	507	334	402	366	229	318	317	308	422	660	495	369	337	340	212	323	251	319	706
Afg1l	ENSMUSG00000038302	protein_coding	0.14	0.14	1	0.15	0.670611	0	9.9	0	0.15	1	0	0.998589	0	8.9	0.05	0.14	1	0.05	0.908838	0	9.1	8	10	9	8	8	10	11	4	12	8	10	8	7	11	10	12	10	9	14	9	9	8	8	10	9	10
Afg3l1	ENSMUSG00000031967	protein_coding	0	0.06	1	0.01	0.97716	0	59.9	-0.06	0.06	1	-0.06	0.881644	0	59.9	0.03	0.06	1	0.03	0.8908	0	60.1	55	79	53	77	54	60	58	53	50	56	53	72	62	71	58	52	58	57	52	59	47	76	55	60	55	56
Afg3l2	ENSMUSG00000024527	protein_coding	0.02	0.06	1	0.02	0.919397	0	55.1	-0.13	0.07	1	-0.13	0.821081	0	53.6	-0.02	0.06	1	-0.02	0.921566	0	53.6	61	58	54	55	49	60	41	51	53	52	61	48	69	59	63	58	42	44	55	52	51	49	55	47	57	42
Afmid	ENSMUSG00000017718	protein_coding	0.17	0.17	1	0.16	0.71184	0	3.5	0.14	0.18	1	0.12	0.929521	0	3.3	0.05	0.17	1	0.04	0.94892	0	3.3	7	1	3	2	2	2	3	4	6	7	2	2	2	3	3	2	4	5	5	3	2	2	4	2	4	3
Aftph	ENSMUSG00000049659	protein_coding	0.1	0.09	1	0.1	0.635174	0	43.5	0.11	0.09	1	0.1	0.861235	0	43.8	0.09	0.09	1	0.09	0.670131	0	44	54	30	32	23	31	39	50	60	49	49	48	25	44	37	34	47	50	48	53	49	54	34	39	32	29	49
Aga	ENSMUSG00000031521	protein_coding	-0.05	0.07	1	-0.05	0.775283	0	106.4	0.04	0.07	1	0.04	0.939422	0	110.9	0.03	0.07	1	0.03	0.896007	0	110.6	85	154	78	108	62	122	129	124	96	91	131	135	69	123	55	112	113	117	102	99	137	168	74	105	64	107
Agap1	ENSMUSG00000055013	protein_coding	0.02	0.12	1	0.01	0.967053	0	52.7	-0.12	0.12	1	-0.12	0.880243	0	52.7	-0.1	0.12	1	-0.1	0.726505	0	52.7	89	22	44	83	40	49	36	64	47	84	38	26	56	68	38	43	62	58	44	82	35	22	43	69	27	56
Agap2	ENSMUSG00000025422	protein_coding	-0.72	0.52	0.994502	-0.94	0.214365	0	1.6	-0.22	0.53	1	-0.17	0.946821	0	1.6	-0.99	0.53	0.686868	-0.84	0.260319	0	1.6	2	0	2	2	7	0	0	0	1	2	0	0	1	0	3	0	0	1	0	0	1	0	3	0	7	0
Agap3	ENSMUSG00000023353	protein_coding	-0.11	0.11	1	-0.11	0.659275	0	72.2	-0.21	0.11	1	-0.22	0.821081	0	72.2	-0.01	0.11	1	-0.01	0.969114	0	72.2	83	68	78	108	69	74	61	44	65	83	65	62	57	85	59	53	79	54	70	54	63	54	65	88	69	70
Agbl2	ENSMUSG00000040812	protein_coding	-0.03	0.21	1	-0.05	0.929371	0	3.3	0.24	0.21	1	0.19	0.886413	0	3.4	0.15	0.21	1	0.04	0.95512	0	3.2	2	0	2	1	2	5	2	8	5	2	5	0	2	2	4	6	2	5	5	2	3	1	3	1	3	3
Agbl3	ENSMUSG00000038836	protein_coding	-0.18	0.09	0.700837	-0.18	0.428614	0	11.4	0.22	0.1	1	0.22	0.821081	0	13.2	-0.21	0.1	0.454772	-0.22	0.288292	0	11.4	13	7	10	7	17	10	11	13	15	13	8	5	8	7	13	11	10	14	11	19	11	8	13	8	17	12
Agbl5	ENSMUSG00000029165	protein_coding	0.07	0.12	1	0.06	0.85048	0	14.7	0.03	0.13	1	0.02	0.985715	0	14.4	0.01	0.12	1	0	0.995652	0	14.3	17	6	15	10	18	17	11	12	23	17	11	8	20	11	17	14	14	16	19	11	12	8	19	8	19	13
Ager	ENSMUSG00000015452	protein_coding	-0.3	0.36	1	-0.22	0.797919	0	2.2	-0.28	0.37	1	-0.27	0.897448	0	2.2	-0.35	0.36	1	-0.29	0.726607	0	2.2	4	2	3	4	2	1	1	0	3	3	2	1	1	4	1	1	1	1	3	3	2	1	2	3	2	1
Agfg1	ENSMUSG00000026159	protein_coding	0.08	0.09	1	0.08	0.722952	0	102	0.1	0.1	1	0.09	0.881108	0	101.7	0.1	0.09	1	0.1	0.646023	0	103.3	91	57	92	73	83	100	117	118	127	89	118	55	104	102	91	126	107	101	127	100	125	66	91	80	83	123
Agfg2	ENSMUSG00000029722	protein_coding	-0.1	0.14	1	-0.09	0.802325	0	17.7	-0.05	0.14	1	-0.05	0.96265	0	17.7	-0.06	0.14	1	-0.06	0.880528	0	17.7	14	15	21	24	16	21	17	15	16	10	16	13	19	17	14	18	18	19	20	10	18	15	19	24	22	15
Aggf1	ENSMUSG00000021681	protein_coding	-0.08	0.06	0.995606	-0.08	0.595806	0	66.2	0.01	0.06	1	0	0.998589	0	66.2	-0.08	0.06	1	-0.08	0.594237	0	66.2	69	41	64	45	61	77	96	70	73	65	80	39	61	52	59	72	76	57	76	62	81	42	68	51	67	84
Agk	ENSMUSG00000029916	protein_coding	0	0.08	1	0	0.985473	0	20.9	-0.04	0.08	1	-0.05	0.940163	0	20.8	-0.09	0.08	1	-0.09	0.653677	0	20.8	18	29	18	22	24	17	23	22	14	17	19	32	19	23	27	16	19	21	16	16	17	32	18	23	23	21
Agl	ENSMUSG00000033400	protein_coding	0.11	0.1	1	0.11	0.608465	0	48.4	0.09	0.1	1	0.09	0.893826	0	47.3	0.13	0.1	1	0.12	0.579644	0	48.8	44	41	44	30	42	48	39	64	45	45	60	39	54	36	42	56	50	58	44	47	51	53	54	30	43	43
Agmo	ENSMUSG00000050103	protein_coding	0.66	0.37	0.760217	0.57	0.376216	0	1.1	0.31	0.39	1	0.1	0.972139	0	0.9	0.21	0.37	1	0.26	0.750984	0	0.8	0	0	1	1	1	1	1	0	0	0	5	0	0	2	1	1	1	1	0	1	3	0	1	1	1	1
Ago1	ENSMUSG00000041530	protein_coding	0.05	0.1	1	0.05	0.844895	0	90.6	0	0.1	1	0	0.998978	0	86.2	-0.08	0.1	1	-0.08	0.749021	0	86.2	85	87	89	77	106	107	63	62	100	93	102	74	95	69	105	104	94	73	97	81	83	83	91	76	107	87
Ago2	ENSMUSG00000036698	protein_coding	0.13	0.1	0.985023	0.13	0.529741	0	133.7	0.05	0.1	1	0.05	0.945638	0	126.8	0.01	0.1	1	0.01	0.98528	0	124.7	158	109	104	128	90	124	104	143	125	161	146	124	127	139	89	142	160	122	127	153	114	115	111	136	97	163
Ago3	ENSMUSG00000028842	protein_coding	0.12	0.11	1	0.12	0.650145	0	40.7	0.16	0.12	1	0.15	0.83749	0	40.3	0	0.11	1	0	0.995831	0	37.5	38	25	36	17	25	54	30	47	62	32	54	27	38	24	29	62	44	44	53	28	42	29	43	23	28	51
Ago4	ENSMUSG00000042500	protein_coding	0	0.17	1	0	0.992517	0	14.3	0.18	0.17	1	0.16	0.887209	0	16	-0.04	0.17	1	-0.03	0.956297	0	14.3	21	12	9	9	8	15	14	13	28	19	16	13	7	7	10	18	16	13	23	24	13	13	11	11	11	16
Agpat1	ENSMUSG00000034254	protein_coding	-0.08	0.08	1	-0.08	0.688112	0	85.4	-0.2	0.09	1	-0.21	0.821081	0	85.4	0.01	0.08	1	0.01	0.972398	0	86	74	96	80	139	83	85	70	73	69	73	78	106	83	84	88	70	76	71	72	52	81	85	78	110	84	57
Agpat2	ENSMUSG00000026922	protein_coding	-0.1	0.1	1	-0.09	0.691023	0	34.6	-0.26	0.1	0.906854	-0.26	0.821081	0	34.6	-0.02	0.1	1	-0.02	0.955582	0	34.6	32	55	23	61	37	23	27	28	25	33	23	58	20	51	32	19	33	28	23	32	23	44	17	53	36	23
Agpat3	ENSMUSG00000001211	protein_coding	0.25	0.09	0.169321	0.25	0.137553	0	161.8	-0.18	0.09	1	-0.18	0.821081	0	136.9	0.23	0.09	0.257529	0.23	0.19164	0	159.1	146	171	117	193	123	125	116	128	113	193	142	205	145	185	145	121	171	178	133	108	109	165	109	148	127	118
Agpat4	ENSMUSG00000023827	protein_coding	-0.19	0.08	0.375891	-0.19	0.242388	0	51.8	-0.15	0.08	1	-0.15	0.821081	0	51.8	-0.12	0.08	0.868863	-0.13	0.477447	0	51.8	56	66	55	63	46	45	55	39	41	56	40	58	46	40	38	39	50	42	37	65	37	56	54	47	48	45
Agpat5	ENSMUSG00000031467	protein_coding	0.19	0.11	0.773275	0.19	0.405684	0	37.4	0.04	0.11	1	0.04	0.962554	0	33.6	0.15	0.11	0.955038	0.15	0.52608	0	36.2	38	26	30	41	35	28	34	31	25	40	32	28	43	81	31	28	30	32	29	53	30	29	28	45	33	28
Agps	ENSMUSG00000042410	protein_coding	0.15	0.08	0.660637	0.15	0.35387	0	73.8	0.17	0.08	1	0.16	0.821081	0	75	0.09	0.08	1	0.09	0.624798	0	71.1	66	73	59	47	49	67	74	82	79	66	83	68	82	63	50	85	70	86	85	88	74	86	69	58	38	80
Agrn	ENSMUSG00000041936	protein_coding	-0.2	0.11	0.724568	-0.2	0.388075	0	153.2	-0.01	0.11	1	-0.02	0.987393	0	153.2	-0.33	0.11	0.129729	-0.33	0.116047	0	153.2	169	84	157	108	161	239	120	154	187	148	148	100	115	77	106	183	161	170	158	129	175	98	161	95	135	190
Agrp	ENSMUSG00000005705	protein_coding	-0.64	0.53	1	-0.51	0.625318	0	0.7	0.06	0.54	1	0.09	0.981997	0	0.7	-0.43	0.52	1	-0.26	0.820852	0	0.7	1	0	1	1	1	1	0	0	1	1	0	0	0	0	0	1	1	0	0	1	0	0	1	0	1	0
Agt	ENSMUSG00000031980	protein_coding	-0.13	0.29	1	-0.09	0.916911	0	20.2	-0.37	0.3	1	-0.4	0.834059	0	20.2	-0.25	0.29	1	-0.2	0.792556	0	20.2	2	24	1	123	0	1	11	15	5	2	3	42	2	85	0	1	13	12	3	1	3	21	2	80	0	11
Agtpbp1	ENSMUSG00000021557	protein_coding	0.2	0.08	0.40754	0.2	0.25293	0	31.1	0.12	0.09	1	0.11	0.842509	0	28.4	0.07	0.08	1	0.07	0.758413	0	28.4	37	20	26	17	20	31	21	30	37	37	40	19	25	22	26	42	26	34	40	33	35	18	26	22	19	27
Agtr1a	ENSMUSG00000049115	protein_coding	-0.98	0.67	0.947104	-0.16	0.901874	0	0.7	-0.82	0.69	1	0.05	0.992237	0	0.9	-0.29	0.65	1	0.15	0.913912	0	0.8	1	1	0	3	0	0	0	0	0	1	3	0	0	3	0	0	0	0	0	1	4	0	0	3	0	0
Agtrap	ENSMUSG00000029007	protein_coding	-0.11	0.09	1	-0.11	0.595946	0	57.4	-0.08	0.09	1	-0.09	0.886378	0	57.4	-0.06	0.09	1	-0.06	0.810236	0	57.4	35	58	70	59	81	62	42	53	57	37	52	51	53	55	77	55	53	36	60	30	53	66	62	50	91	49
Ahctf1	ENSMUSG00000026491	protein_coding	0.21	0.09	0.385154	0.21	0.236979	0	85.6	0.15	0.09	1	0.14	0.821081	0	81.7	0.15	0.09	0.796219	0.14	0.43997	0	81.9	88	60	63	45	64	77	80	90	104	92	94	64	87	72	64	106	85	90	102	82	87	76	75	56	67	92
Ahcy	ENSMUSG00000027597	protein_coding	-0.02	0.09	1	-0.02	0.945629	0	69.4	-0.07	0.1	1	-0.08	0.899143	0	69.4	0.12	0.09	1	0.12	0.57762	0	73.6	55	86	60	103	71	63	65	65	57	55	52	88	60	62	76	57	73	78	66	76	48	73	57	79	72	58
Ahcyl	ENSMUSG00000048087	protein_coding	-0.04	0.11	1	-0.04	0.906712	0	23.2	-0.04	0.11	1	-0.05	0.94866	0	23.2	0.14	0.11	1	0.14	0.550775	0	24.9	17	31	19	32	26	20	23	24	17	19	21	27	19	22	22	20	24	24	21	25	17	25	21	25	24	20
Ahcyl1	ENSMUSG00000027893	protein_coding	0.18	0.05	0.0493078	0.18	0.108865	0	274.8	0.1	0.06	1	0.09	0.825054	0	254.8	0.12	0.05	0.438222	0.12	0.331594	0	262.9	239	197	207	152	226	291	260	297	265	258	346	226	264	206	260	323	275	310	280	295	330	223	224	175	243	277
Ahcyl2	ENSMUSG00000029772	protein_coding	0.05	0.16	1	0.05	0.923287	0	38.4	-0.01	0.16	1	-0.01	0.994705	0	37.3	-0.07	0.16	1	-0.07	0.885263	0	37	38	36	35	37	44	33	41	45	24	41	39	40	34	35	43	36	48	46	22	36	36	33	32	38	47	44
Ahdc1	ENSMUSG00000037692	protein_coding	-0.25	0.13	0.690464	-0.24	0.372511	0	58.2	-0.16	0.13	1	-0.16	0.849716	0	58.2	-0.17	0.13	1	-0.17	0.574275	0	58.2	67	37	67	52	69	63	43	62	64	65	43	43	47	28	60	42	61	49	57	40	51	29	66	43	77	61
Ahi1	ENSMUSG00000019986	protein_coding	-0.06	0.15	1	-0.06	0.891762	0	19.8	0.21	0.16	1	0.2	0.842509	0	21.3	-0.04	0.15	1	-0.03	0.947915	0	20.2	17	12	16	17	14	31	20	29	16	15	29	11	19	14	12	39	23	20	16	29	27	19	21	20	11	24
Ahnak	ENSMUSG00000069833	protein_coding	0.14	0.12	1	0.14	0.623809	0	1828.7	0.1	0.12	1	0.09	0.912974	0	1716.4	-0.01	0.12	1	-0.01	0.985271	0	1711.5	2568	1162	909	1414	685	2256	1312	2330	2000	2469	2259	1329	934	1765	813	2181	2516	2207	1814	2009	1793	1294	1030	1594	813	2480
Ahnak2	ENSMUSG00000118667	protein_coding	-0.04	0.2	1	-0.04	0.954637	0	1873.7	-0.14	0.21	1	-0.15	0.929521	0	1715.7	0	0.2	1	0	0.998029	0	1871.1	3592	767	1396	1340	1023	2285	1255	1583	2200	3434	1797	768	1586	733	846	1323	4072	1785	2393	1248	1781	543	1558	1156	1331	2596
Ahr	ENSMUSG00000019256	protein_coding	0.07	0.18	1	0.07	0.895144	0	66.9	0.19	0.19	1	0.18	0.886378	0	75.7	0.14	0.18	1	0.14	0.777248	0	70	144	26	145	52	54	38	52	54	23	166	48	24	140	64	62	51	48	47	19	171	43	36	170	65	68	58
Ahrr	ENSMUSG00000021575	protein_coding	-1.18	0.6	0.653486	-0.37	0.703223	0	1.3	-0.35	0.62	1	0.15	0.960155	0	1.4	-1.1	0.6	0.715688	-0.48	0.618278	0	1.3	0	1	5	1	1	1	1	1	1	0	1	0	5	2	0	1	1	0	1	0	2	0	5	2	1	1
Ahsa1	ENSMUSG00000021037	protein_coding	-0.01	0.08	1	-0.01	0.96706	0	79.2	-0.11	0.08	1	-0.12	0.827199	0	79.2	0.07	0.08	1	0.06	0.748692	0	81.7	72	86	74	79	101	76	103	65	57	74	70	81	87	72	92	73	84	74	66	46	71	86	74	76	97	82
Ahsa2	ENSMUSG00000020288	protein_coding	0.28	0.12	0.382482	0.28	0.243504	0	24.6	0.08	0.12	1	0.07	0.930148	0	21.9	0.14	0.12	1	0.14	0.621546	0	22.6	23	19	18	13	9	18	23	32	34	26	22	18	20	17	19	22	26	38	38	13	20	22	20	17	13	21
Ahsg	ENSMUSG00000022868	protein_coding	-1.04	0.39	0.272501	-1.1	0.204638	0	4.9	-0.14	0.41	1	-0.34	0.910083	0	4.9	-1.07	0.4	0.233024	-1.34	0.120895	0	4.9	0	1	2	0	3	7	5	21	5	0	2	0	1	0	2	3	1	12	2	1	3	1	2	0	3	3
AI115009	ENSMUSG00000097745	lncRNA	-0.39	0.61	1	-0.36	0.756639	0	0.6	-0.13	0.62	1	-0.12	0.974374	0	0.6	-0.03	0.6	1	-0.08	0.955582	0	0.6	1	1	1	1	0	0	0	1	0	1	0	1	1	0	1	0	0	1	0	1	0	1	1	0	0	0
AI182371	ENSMUSG00000035875	protein_coding	0.3	0.51	1	0.18	0.892416	0	0.7	0.13	0.53	1	0.21	0.94929	0	0.6	0.27	0.51	1	0.51	0.61656	0	0.7	0	0	1	0	1	1	1	0	1	1	0	1	1	1	1	0	0	1	1	1	1	0	0	0	0	0
AI429214	ENSMUSG00000074384	protein_coding	0.03	0.22	1	0.03	0.960195	0	4.6	0.1	0.23	1	0.09	0.959327	0	4.7	0.04	0.22	1	0.05	0.946444	0	4.6	5	4	5	4	7	5	5	1	5	5	5	4	4	4	5	4	4	4	5	6	5	4	6	3	6	5
AI467606	ENSMUSG00000045165	protein_coding	-0.58	0.46	1	-0.57	0.336163	0	1.4	-0.8	0.5	1	-0.57	0.821081	0	1.4	-0.29	0.45	1	-0.07	0.935172	0	1.4	0	0	9	0	2	2	0	0	0	0	1	0	7	0	1	1	0	0	0	0	1	0	7	0	1	0
AI480526	ENSMUSG00000090086	lncRNA	-0.05	0.18	1	-0.07	0.885077	0	9.1	-0.06	0.18	1	-0.1	0.939422	0	9.1	-0.17	0.18	1	-0.22	0.595026	0	9.1	14	4	11	5	8	5	3	11	21	14	6	5	7	8	8	5	4	12	15	6	6	5	9	7	10	4
AI506816	ENSMUSG00000105987	lncRNA	0.31	0.15	0.601834	0.31	0.346775	0	91.6	0.04	0.16	1	0.04	0.978765	0	74.3	0.43	0.15	0.190319	0.43	0.172793	0	95.5	46	63	87	89	48	61	73	120	62	54	74	66	199	61	107	84	83	120	68	43	57	95	98	68	59	78
AI597479	ENSMUSG00000010290	protein_coding	-0.06	0.08	1	-0.06	0.781276	0	41.2	0.04	0.08	1	0.03	0.959448	0	42.9	-0.07	0.08	1	-0.08	0.703461	0	41.2	44	34	32	47	38	48	48	37	43	42	53	35	28	53	34	49	40	38	38	66	49	38	32	44	35	44
AI661453	ENSMUSG00000034382	protein_coding	-0.24	0.3	1	-0.24	0.731063	0	1.6	-0.41	0.32	1	-0.53	0.821081	0	1.6	-0.18	0.3	1	-0.21	0.763011	0	1.6	4	0	2	1	1	3	0	2	1	3	1	0	1	2	1	3	1	1	1	1	1	0	2	1	1	1
AI662270	ENSMUSG00000087107	lncRNA	0.28	0.64	1	0.26	0.808528	0	1.2	-0.03	0.68	1	0.21	0.943495	0	1.3	0.77	0.63	1	0.16	0.892865	0	1.2	0	0	9	0	0	1	0	0	1	0	1	0	9	0	1	1	0	0	0	0	1	0	10	0	1	0
AI837181	ENSMUSG00000047423	protein_coding	-0.18	0.09	0.667114	-0.18	0.360607	0	56	-0.21	0.1	1	-0.21	0.821081	0	56	-0.14	0.09	0.922579	-0.14	0.500367	0	56	55	67	60	96	60	47	40	42	37	58	34	62	47	72	59	31	39	40	39	39	38	52	50	76	65	34
AI838599	ENSMUSG00000085180	lncRNA	0.56	0.65	1	0.28	0.869996	0	1.2	0.12	0.68	1	-0.01	0.998589	0	0.9	0.29	0.65	1	0.35	0.832387	0	1.2	0	0	0	1	1	0	0	5	0	0	2	0	0	2	1	1	1	4	1	0	1	0	0	1	1	0
AI839979	ENSMUSG00000107355	lncRNA	-0.1	0.34	1	-0.07	0.943688	0	1.3	-0.21	0.36	1	-0.22	0.920742	0	1.3	-0.16	0.34	1	-0.18	0.838023	0	1.3	2	1	1	2	1	1	1	2	1	2	1	1	2	0	1	1	1	2	2	2	1	1	1	1	2	1
AI854703	ENSMUSG00000053297	protein_coding	-0.88	0.49	0.767949	-0.56	0.509646	0	1.1	-0.52	0.51	1	-0.53	0.835908	0	1.1	-0.51	0.49	1	-0.35	0.70632	0	1.1	0	1	1	4	0	1	0	2	1	0	2	1	0	4	0	0	0	0	0	0	1	1	1	4	1	0
AI987944	ENSMUSG00000056383	protein_coding	0.32	0.14	0.423628	0.31	0.263703	0	17.9	0.11	0.14	1	0.09	0.927171	0	15.3	0.36	0.14	0.27328	0.35	0.187199	0	19.1	17	9	9	7	10	13	21	23	22	16	23	11	13	13	13	21	18	25	26	6	23	11	14	9	11	19
Aida	ENSMUSG00000042901	protein_coding	-0.07	0.07	1	-0.07	0.708961	0	112.9	0.05	0.07	1	0.05	0.930212	0	118.7	-0.07	0.07	1	-0.07	0.685014	0	112.9	125	106	112	111	87	134	141	95	105	120	136	97	104	148	87	142	100	81	100	147	164	108	114	138	85	130
Aif1l	ENSMUSG00000001864	protein_coding	0.21	0.33	1	0.2	0.818766	0	4.8	-0.05	0.34	1	-0.09	0.977439	0	4.8	-0.07	0.33	1	-0.04	0.974382	0	4.8	6	2	4	17	1	3	3	1	6	5	2	1	5	12	1	4	3	4	8	5	3	2	3	9	1	3
Aifm1	ENSMUSG00000036932	protein_coding	0.11	0.11	1	0.11	0.690739	0	24.5	-0.02	0.12	1	-0.03	0.97566	0	23	0.07	0.11	1	0.07	0.81986	0	23.7	19	27	24	17	24	15	26	34	21	22	20	25	26	28	26	20	21	29	28	14	20	29	23	19	25	22
Aifm2	ENSMUSG00000020085	protein_coding	0.04	0.08	1	0.05	0.830744	0	27.4	-0.06	0.08	1	-0.06	0.910083	0	27.1	0.1	0.08	1	0.09	0.621546	0	28.5	28	32	21	33	20	26	27	30	27	29	22	32	19	34	22	28	27	33	28	22	20	35	19	30	23	24
Aifm3	ENSMUSG00000022763	protein_coding	-1.15	0.67	0.798833	-1.38	0.158971	0	0.2	-0.75	0.68	1	-0.74	0.821081	0	0.2	-0.93	0.66	0.970778	-0.63	0.531088	0	0.2	0	0	0	0	1	0	0	1	0	0	0	0	0	0	1	0	0	0	0	0	0	0	1	0	1	0
Aig1	ENSMUSG00000019806	protein_coding	-0.26	0.19	0.990984	-0.24	0.563142	0	22	-0.03	0.19	1	-0.05	0.976984	0	22	-0.25	0.19	1	-0.23	0.600824	0	22	13	10	27	35	44	23	16	10	20	12	21	9	30	42	30	18	12	6	14	22	20	12	28	35	41	14
Aim2	ENSMUSG00000037860	protein_coding	0.14	0.22	1	0.18	0.731988	0	6.3	0.24	0.23	1	0.14	0.923574	0	6.1	0.07	0.22	1	0.12	0.833326	0	6.1	0	1	6	0	7	7	5	16	8	0	8	1	9	0	8	9	6	14	8	1	8	1	8	0	7	7
Aimp1	ENSMUSG00000028029	protein_coding	-0.04	0.08	1	-0.04	0.850107	0	65.6	-0.04	0.08	1	-0.05	0.931923	0	65.6	0.02	0.08	1	0.02	0.941038	0	65.6	59	85	72	47	67	62	85	53	60	60	56	71	68	56	68	53	66	61	67	73	55	74	64	55	68	56
Aimp2	ENSMUSG00000029610	protein_coding	0.09	0.13	1	0.1	0.774199	0	13.3	-0.08	0.14	1	-0.08	0.938837	0	12.4	0.12	0.13	1	0.12	0.733287	0	13.5	9	14	10	20	10	13	12	16	8	11	11	14	17	22	15	11	10	12	10	10	11	13	12	21	12	10
Aip	ENSMUSG00000024847	protein_coding	-0.08	0.1	1	-0.08	0.75025	0	87.2	-0.19	0.11	1	-0.2	0.821081	0	87.2	-0.08	0.1	1	-0.08	0.77158	0	87.2	61	124	84	142	112	73	81	53	55	72	69	126	64	98	102	64	78	62	58	54	61	102	71	111	105	72
Aipl1	ENSMUSG00000040554	protein_coding	-1.2	0.5	0.378924	-1.06	0.200242	0	0.8	0.05	0.5	1	-0.3	0.912974	0	0.8	-0.84	0.49	0.794721	-0.92	0.264121	0	0.8	1	0	2	0	0	1	1	1	1	1	0	0	0	0	0	1	0	1	0	0	0	0	1	0	1	1
Airn	ENSMUSG00000078247	lncRNA	-0.05	0.23	1	-0.03	0.973553	0	16.8	0.32	0.24	1	0.32	0.861235	0	21	-0.07	0.23	1	-0.07	0.941038	0	16.8	11	4	10	5	6	17	8	19	71	11	13	4	8	3	5	19	12	28	60	9	13	4	13	7	7	15
Ajm1	ENSMUSG00000029419	protein_coding	-0.56	0.6	1	-0.22	0.871607	0	1.1	-0.16	0.61	1	0.12	0.97407	0	1.1	-0.08	0.59	1	0.15	0.91785	0	1.3	4	1	1	2	1	1	0	0	0	5	0	1	0	1	0	0	0	1	0	2	0	1	0	2	0	0
Ajuba	ENSMUSG00000022178	protein_coding	-0.05	0.07	1	-0.05	0.792238	0	89.7	-0.07	0.07	1	-0.08	0.877266	0	89.7	-0.01	0.07	1	-0.01	0.974068	0	89.7	102	71	122	99	96	104	66	74	73	99	73	71	134	78	97	88	74	72	74	90	80	66	116	86	99	66
Ak1	ENSMUSG00000026817	protein_coding	-0.09	0.09	1	-0.09	0.698594	0	253.3	-0.11	0.1	1	-0.11	0.861235	0	253.3	0.02	0.09	1	0.02	0.957719	0	253.3	197	332	207	288	135	324	297	214	286	198	221	364	140	219	127	271	275	230	343	164	200	301	179	253	143	282
AK157302	ENSMUSG00000078139	protein_coding	-0.16	0.21	1	-0.14	0.799139	0	6.3	0.28	0.22	1	0.29	0.834059	0	7.9	0.19	0.21	1	0.18	0.732902	0	7.2	8	7	7	5	8	6	6	8	2	8	6	4	5	8	7	7	6	3	3	11	9	7	6	8	11	6
Ak2	ENSMUSG00000028792	protein_coding	-0.09	0.08	1	-0.09	0.653091	0	25.2	-0.16	0.08	1	-0.16	0.821081	0	25.2	-0.12	0.08	0.948478	-0.12	0.527035	0	25.2	20	39	30	26	27	22	23	20	20	20	19	36	28	19	27	19	19	24	20	14	21	35	27	23	22	23
Ak3	ENSMUSG00000024782	protein_coding	-0.08	0.09	1	-0.08	0.707261	0	114.6	0.09	0.09	1	0.09	0.880883	0	122.7	0.01	0.09	1	0.01	0.981734	0	114.6	95	165	77	161	116	89	118	127	83	87	102	148	77	143	115	96	108	110	79	138	114	164	80	168	128	110
Ak4	ENSMUSG00000028527	protein_coding	0.43	0.22	0.643891	0.41	0.400909	0	13.2	-0.14	0.23	1	-0.12	0.945325	0	9.9	0.22	0.22	1	0.24	0.672407	0	12.8	5	17	4	11	4	14	8	13	4	5	25	15	11	13	7	14	12	23	7	4	22	18	5	8	3	9
Ak5	ENSMUSG00000039058	protein_coding	-0.23	0.21	1	-0.24	0.668171	0	31.6	0.08	0.22	1	0.07	0.966448	0	33.3	-0.27	0.21	1	-0.26	0.634094	0	31.6	42	102	16	61	13	6	10	23	11	41	15	93	12	41	14	5	9	23	5	37	21	100	15	63	17	13
Ak6	ENSMUSG00000078941	protein_coding	-0.05	0.14	1	-0.05	0.906943	0	9.7	-0.28	0.14	1	-0.28	0.821081	0	9.7	-0.15	0.14	1	-0.15	0.656077	0	9.7	8	12	8	9	6	7	13	15	9	8	10	12	9	10	5	9	9	10	12	5	9	11	8	10	5	9
Ak8	ENSMUSG00000026807	protein_coding	-1.01	0.75	1	-1.03	0.344572	0	0.3	-1.12	0.78	1	-0.59	0.865627	0	0.3	-1.45	0.76	0.666761	-1.06	0.317199	0	0.3	0	0	0	1	1	1	0	0	0	0	0	0	0	0	0	0	0	0	0	0	0	0	0	1	1	0
Akap1	ENSMUSG00000018428	protein_coding	0.26	0.07	0.0329975	0.26	0.0597345	0	50.7	-0.01	0.07	1	-0.01	0.985427	0	42.4	0.2	0.07	0.187372	0.2	0.171513	0	49	62	37	37	47	36	52	31	36	44	66	55	41	53	56	48	49	45	48	46	54	47	37	39	45	40	39
Akap10	ENSMUSG00000047804	protein_coding	0.21	0.09	0.462429	0.21	0.264459	0	32.1	0	0.1	1	0	0.997824	0	27.9	0	0.09	1	0	0.988573	0	27.7	30	24	28	19	25	29	24	39	31	31	33	30	35	35	26	32	29	33	37	35	26	27	30	23	22	30
Akap11	ENSMUSG00000022016	protein_coding	0.13	0.1	0.9846	0.13	0.533619	0	125.7	0.13	0.1	1	0.12	0.845258	0	121.8	0.04	0.1	1	0.04	0.904968	0	116.7	158	86	82	59	81	126	100	174	145	150	175	92	104	70	91	172	123	139	141	137	154	106	96	71	83	129
Akap12	ENSMUSG00000038587	protein_coding	-0.09	0.12	1	-0.09	0.760669	0	367.9	-0.01	0.12	1	-0.01	0.993283	0	389.3	-0.19	0.12	0.850433	-0.2	0.456533	0	367.9	295	376	308	364	84	351	301	561	671	250	536	323	374	363	97	314	321	350	587	146	511	339	356	410	100	436
Akap13	ENSMUSG00000066406	protein_coding	0.13	0.11	1	0.13	0.582512	0	125.9	0.08	0.11	1	0.08	0.913932	0	118.8	0.03	0.11	1	0.03	0.935144	0	118.4	139	108	80	91	69	133	94	154	146	162	129	99	100	108	63	141	194	123	140	126	97	112	104	98	72	169
Akap17b	ENSMUSG00000059708	protein_coding	-0.15	0.17	1	-0.14	0.761615	0	11.8	0.17	0.18	1	0.17	0.886378	0	13.1	-0.1	0.17	1	-0.11	0.809888	0	11.8	16	10	8	6	8	13	18	18	9	14	15	6	6	10	6	17	16	13	8	13	17	10	9	9	11	20
Akap5	ENSMUSG00000021057	protein_coding	0.1	0.15	1	0.16	0.621238	0	45	0.12	0.16	1	0.21	0.829718	0	44.9	-0.01	0.15	1	0.01	0.986127	0	42.8	2	2	28	4	18	72	55	121	83	2	37	1	35	4	34	98	46	92	101	1	39	2	39	3	20	74
Akap6	ENSMUSG00000061603	protein_coding	0.38	0.38	1	0.34	0.664249	0	1.8	0.22	0.39	1	0.17	0.942191	0	1.9	0.6	0.38	0.863121	0.4	0.589404	0	2.1	1	5	1	1	1	1	2	0	0	1	5	3	1	2	0	2	2	1	1	1	5	4	1	1	1	3
Akap7	ENSMUSG00000039166	protein_coding	0.09	0.12	1	0.1	0.743919	0	22.2	0.11	0.12	1	0.11	0.894418	0	21.9	0.07	0.12	1	0.07	0.831093	0	21.8	27	18	20	13	18	20	25	19	22	25	29	15	20	21	20	25	21	21	25	28	24	17	20	19	22	22
Akap8	ENSMUSG00000024045	protein_coding	0.09	0.09	1	0.09	0.691621	0	73.1	0.02	0.1	1	0.01	0.992237	0	71.6	-0.02	0.09	1	-0.02	0.95512	0	71.6	98	50	70	48	57	51	52	99	119	98	62	62	81	57	64	57	58	93	99	61	59	62	75	49	60	60
Akap8l	ENSMUSG00000002625	protein_coding	-0.13	0.11	1	-0.13	0.611217	0	78.9	-0.14	0.12	1	-0.15	0.83749	0	78.9	-0.18	0.11	0.833999	-0.18	0.443477	0	78.9	132	68	59	46	70	58	52	102	123	136	48	69	40	44	62	44	63	104	103	63	50	57	54	51	68	56
Akap9	ENSMUSG00000040407	protein_coding	0.33	0.15	0.459967	0.33	0.270639	0	76.3	0.12	0.15	1	0.11	0.915267	0	65.4	0.13	0.15	1	0.12	0.745453	0	67.2	79	35	46	29	42	64	54	85	106	93	83	40	76	35	51	96	89	95	105	26	78	43	62	36	44	88
Akip1	ENSMUSG00000031023	protein_coding	-0.1	0.11	1	-0.1	0.731988	0	14.3	-0.01	0.12	1	-0.02	0.985146	0	14.3	-0.16	0.11	0.968738	-0.17	0.526908	0	14.3	13	12	13	13	18	16	24	11	9	13	15	10	11	12	17	16	17	13	11	12	15	12	14	14	15	15
Akirin1	ENSMUSG00000023075	protein_coding	0.26	0.1	0.271695	0.26	0.190282	0	54.2	0.17	0.1	1	0.16	0.825054	0	46.6	0.27	0.1	0.21406	0.27	0.166607	0	54.7	20	30	53	28	43	75	68	34	38	22	76	42	80	37	63	85	47	42	48	29	85	35	52	37	49	53
Akirin2	ENSMUSG00000028291	protein_coding	-0.03	0.06	1	-0.03	0.880486	0	65.3	-0.07	0.07	1	-0.07	0.880243	0	65.3	0.03	0.06	1	0.02	0.912574	0	67.1	63	42	66	64	88	68	85	56	56	66	67	42	86	50	85	72	75	54	53	57	78	34	65	63	88	69
Akna	ENSMUSG00000039158	protein_coding	-0.1	0.14	1	-0.1	0.780706	0	15.4	-0.01	0.14	1	-0.02	0.992014	0	15.4	-0.18	0.14	1	-0.19	0.564119	0	15.4	21	20	17	17	20	15	8	7	14	20	9	18	16	10	18	10	13	11	12	12	11	21	17	15	19	13
Akr1a1	ENSMUSG00000028692	protein_coding	-0.12	0.07	0.78318	-0.12	0.453717	0	427.8	-0.07	0.07	1	-0.07	0.88213	0	427.8	-0.04	0.07	1	-0.04	0.837196	0	427.8	250	483	507	436	595	467	463	295	354	257	383	487	399	364	534	378	369	329	382	308	411	416	467	386	575	370
Akr1b10	ENSMUSG00000061758	protein_coding	0.14	0.09	0.935194	0.14	0.50869	0	32.7	0.07	0.1	1	0.06	0.930148	0	30.4	0.12	0.09	1	0.12	0.599312	0	32.1	21	31	33	17	27	36	28	32	41	25	36	34	31	20	32	36	29	33	51	20	28	37	37	21	28	26
Akr1b3	ENSMUSG00000001642	protein_coding	0.04	0.1	1	0.04	0.90194	0	92.2	-0.07	0.11	1	-0.08	0.913932	0	92.2	0.07	0.1	1	0.07	0.809888	0	93.1	59	176	71	157	65	81	93	75	53	64	72	169	83	160	71	82	75	82	60	81	70	167	62	124	65	76
Akr1b8	ENSMUSG00000029762	protein_coding	0.3	0.13	0.41275	0.3	0.249472	0	59.5	0.04	0.13	1	0.04	0.972327	0	50.9	0.3	0.13	0.418828	0.29	0.277594	0	58.4	50	109	28	57	9	53	47	39	59	50	56	99	46	55	11	63	50	57	108	59	44	111	31	60	8	42
Akr1c12	ENSMUSG00000021211	protein_coding	-1.1	0.71	0.900334	-0.61	0.677562	0	0.2	-0.55	0.74	1	0.28	0.946821	0	0.2	-0.04	0.69	1	0.3	0.838701	0	0.3	0	0	1	0	0	0	0	0	1	0	0	0	0	0	0	0	0	0	1	0	0	0	0	0	0	0
Akr1c13	ENSMUSG00000021213	protein_coding	0.01	0.16	1	-0.01	0.984746	0	5.8	0.09	0.16	1	0.06	0.959856	0	5.7	0	0.16	1	-0.02	0.967902	0	5.8	2	0	9	4	6	11	10	3	6	2	11	0	9	5	4	10	7	4	6	2	12	1	10	4	6	6
Akr1c14	ENSMUSG00000033715	protein_coding	0.15	0.37	1	0.14	0.907106	0	73.2	0.15	0.39	1	0.14	0.964113	0	78.4	0.19	0.37	1	0.19	0.878069	0	78.2	134	72	31	39	72	16	79	179	21	167	41	65	35	62	54	28	81	170	29	158	35	77	35	72	65	71
Akr1c19	ENSMUSG00000071551	protein_coding	-2.08	0.68	0.123147	-1.35	0.115064	0	0.9	-0.93	0.69	1	-0.87	0.821081	0	0.9	-2.72	0.7	0.00958457	-1.83	0.0283156	1	0.9	1	0	1	0	2	2	0	2	0	0	2	0	0	0	1	2	0	0	0	0	2	0	1	0	1	0
Akr1e1	ENSMUSG00000045410	protein_coding	-0.02	0.1	1	-0.01	0.959173	0	29	0.13	0.1	1	0.13	0.843464	0	31.8	-0.05	0.1	1	-0.05	0.865759	0	29	30	33	32	25	29	26	28	25	33	27	30	33	26	32	30	27	21	29	32	42	29	33	32	29	33	21
Akr7a5	ENSMUSG00000028743	protein_coding	-0.19	0.12	0.838445	-0.2	0.445834	0	34.6	-0.28	0.12	1	-0.28	0.821081	0	34.6	-0.02	0.12	1	-0.02	0.954076	0	34.6	29	43	34	47	54	30	30	19	25	29	24	44	25	37	39	24	33	20	21	14	25	35	33	38	54	23
Akt1	ENSMUSG00000001729	protein_coding	0.03	0.07	1	0.03	0.897618	0	260.2	-0.12	0.07	1	-0.13	0.821081	0	256.8	0.07	0.07	1	0.07	0.726853	0	269.8	211	292	306	331	281	263	260	160	207	237	251	322	303	276	292	229	271	202	219	176	247	242	274	271	287	254
Akt1s1	ENSMUSG00000011096	protein_coding	-0.19	0.13	0.956451	-0.19	0.52317	0	80.3	-0.23	0.14	1	-0.23	0.821081	0	80.3	-0.04	0.13	1	-0.04	0.917552	0	80.3	82	65	95	133	93	85	64	42	64	84	63	69	69	72	80	54	73	50	66	46	73	52	90	105	97	54
Akt2	ENSMUSG00000004056	protein_coding	-0.2	0.08	0.415519	-0.19	0.255505	0	132.6	-0.08	0.09	1	-0.08	0.887267	0	132.6	-0.12	0.08	0.988238	-0.12	0.539263	0	132.6	137	199	104	217	134	92	125	98	87	133	116	198	69	152	124	74	126	97	77	133	116	183	94	193	145	117
Akt2.ps	ENSMUSG00000084347	processed_pseudogene	0.06	0.15	1	0.07	0.87549	0	3.9	0.07	0.16	1	0.07	0.952234	0	4	0.08	0.15	1	0.07	0.874802	0	3.7	3	5	2	5	4	3	3	3	2	4	4	7	2	6	5	3	4	3	1	6	4	6	2	4	5	4
Akt3	ENSMUSG00000019699	protein_coding	0.11	0.08	0.970469	0.11	0.523855	0	92.7	0.02	0.08	1	0.02	0.98023	0	86.7	-0.02	0.08	1	-0.02	0.943494	0	85.9	96	72	76	65	63	89	114	97	88	98	110	75	85	81	68	112	128	79	91	88	104	70	83	71	58	134
Aktip	ENSMUSG00000031667	protein_coding	-0.03	0.06	1	-0.03	0.862324	0	61.4	0.03	0.07	1	0.03	0.960155	0	62.6	0	0.06	1	0	0.992336	0	62.3	54	73	47	56	55	72	76	52	56	51	91	74	45	62	56	69	63	48	55	74	86	74	44	64	54	66
Alad	ENSMUSG00000028393	protein_coding	-0.23	0.1	0.399505	-0.23	0.251845	0	21.6	-0.15	0.1	1	-0.15	0.825054	0	21.6	-0.16	0.1	0.825685	-0.16	0.457612	0	21.6	15	21	19	17	29	20	20	31	22	15	14	21	14	12	25	16	19	21	22	16	15	17	18	14	29	19
Alas1	ENSMUSG00000032786	protein_coding	0.02	0.08	1	0.02	0.941507	0	48.4	-0.16	0.08	1	-0.17	0.821081	0	46.9	0.15	0.08	0.623535	0.15	0.355325	0	53.1	38	63	49	62	42	46	36	46	40	40	59	60	54	67	42	44	40	35	43	41	47	54	43	56	44	31
Alas2	ENSMUSG00000025270	protein_coding	0.39	0.72	1	0.18	0.907106	0	0.2	-0.14	0.76	1	-0.48	0.900748	0	0.2	-1.54	0.77	0.604229	-1.63	0.238916	0	0.2	0	0	0	0	1	0	0	0	1	0	0	0	0	1	0	0	0	0	1	0	0	0	0	0	0	0
Alcam	ENSMUSG00000022636	protein_coding	-0.21	0.14	0.936466	-0.22	0.506217	0	123.6	0.05	0.15	1	0.06	0.960155	0	130.3	-0.36	0.14	0.305428	-0.37	0.195426	0	123.6	46	5	149	27	198	184	350	52	101	43	264	5	92	37	141	186	189	59	79	55	254	4	160	33	179	323
Aldh16a1	ENSMUSG00000007833	protein_coding	0.15	0.14	1	0.15	0.652682	0	21.3	-0.21	0.15	1	-0.2	0.832952	0	20	0.15	0.14	1	0.15	0.673051	0	21.7	23	20	26	23	28	15	17	10	18	25	17	22	19	24	25	11	23	22	25	13	14	14	21	21	27	15
Aldh18a1	ENSMUSG00000025007	protein_coding	-0.1	0.18	1	-0.1	0.850107	0	53.9	0.06	0.19	1	0.05	0.974374	0	56.4	-0.07	0.18	1	-0.07	0.913832	0	53.9	33	62	43	114	45	39	39	82	28	35	31	62	82	83	62	33	27	50	31	37	43	75	48	114	38	41
Aldh1a1	ENSMUSG00000053279	protein_coding	0.36	0.26	0.977894	0.36	0.599007	0	1144.3	0.06	0.27	1	0.06	0.985509	0	886.6	0.4	0.26	0.890986	0.4	0.564112	0	1159.1	460	532	404	226	671	1302	2218	1720	338	604	1911	699	391	549	720	1541	2180	2289	559	526	1578	507	470	301	672	1768
Aldh1a2	ENSMUSG00000013584	protein_coding	-1.13	0.3	0.0204026	-1.07	0.126861	0	18.7	-0.1	0.31	1	-0.07	0.985456	0	18.7	-0.88	0.3	0.147417	-0.87	0.21978	0	18.7	1	9	3	14	23	39	35	36	8	0	12	6	1	7	11	22	15	16	3	1	21	8	3	12	18	32
Aldh1a3	ENSMUSG00000015134	protein_coding	-0.69	0.39	0.770791	-0.91	0.106513	0	25.8	0.18	0.4	1	0.04	0.989793	0	38.7	-0.34	0.39	1	-0.73	0.211745	0	25.8	60	0	104	7	36	4	19	0	2	38	68	0	13	4	30	3	10	1	1	74	134	1	77	8	30	21
Aldh1a7	ENSMUSG00000024747	protein_coding	0.02	0.2	1	-0.11	0.82149	0	32	0.16	0.2	1	0.15	0.896014	0	32	0.18	0.2	1	0.04	0.939647	0	32	12	2	27	2	35	100	72	21	17	15	25	4	14	3	29	87	48	20	18	22	30	1	26	3	37	62
Aldh1b1	ENSMUSG00000035561	protein_coding	-0.27	0.25	1	-0.3	0.560682	0	1.7	-0.1	0.26	1	-0.17	0.915267	0	1.7	-0.17	0.25	1	-0.15	0.810236	0	1.7	1	0	2	2	3	3	2	1	1	1	2	0	2	1	2	3	1	1	2	1	2	1	3	2	1	2
Aldh1l1	ENSMUSG00000030088	protein_coding	-0.77	0.3	0.317896	-0.77	0.184576	0	7.2	-0.2	0.32	1	-0.2	0.921023	0	7.2	-0.5	0.3	0.835965	-0.5	0.417704	0	7.2	11	6	5	9	13	11	2	1	7	7	4	6	2	6	5	5	3	1	4	5	7	13	4	8	14	3
Aldh1l2	ENSMUSG00000020256	protein_coding	0.48	0.45	1	0.46	0.697024	0	17.3	0.03	0.47	1	0.04	0.994705	0	14.9	0.51	0.45	1	0.49	0.684379	0	18.3	4	17	9	24	3	6	14	36	3	5	14	17	40	25	16	5	20	27	4	5	11	21	9	30	2	27
Aldh2	ENSMUSG00000029455	protein_coding	-0.2	0.12	0.839652	-0.2	0.462731	0	508.8	-0.21	0.12	1	-0.22	0.821081	0	508.8	-0.16	0.12	1	-0.16	0.576708	0	508.8	480	431	597	564	811	539	416	329	412	475	428	449	350	449	596	406	446	312	404	209	397	377	574	470	840	412
Aldh3a1	ENSMUSG00000019102	protein_coding	-0.2	0.27	1	-0.19	0.802458	0	122.3	0.11	0.28	1	0.12	0.960137	0	122.3	-0.1	0.27	1	-0.09	0.92084	0	122.3	64	26	9	26	39	173	413	260	91	75	51	22	8	15	54	118	299	272	69	76	86	36	8	23	48	376
Aldh3a2	ENSMUSG00000010025	protein_coding	0.08	0.06	1	0.08	0.611788	0	100	0.11	0.07	1	0.11	0.821455	0	101.7	0.08	0.06	1	0.08	0.603753	0	100.4	98	111	76	88	88	109	102	92	91	99	101	112	93	98	93	102	110	105	87	115	99	116	79	101	93	112
Aldh3b1	ENSMUSG00000024885	protein_coding	0	0.14	1	0	0.991487	0	46.4	-0.09	0.15	1	-0.1	0.923407	0	46.4	0.05	0.14	1	0.04	0.919743	0	46.4	56	117	16	73	24	31	45	28	28	57	24	123	11	59	32	25	54	41	24	41	22	116	19	65	28	44
Aldh4a1	ENSMUSG00000028737	protein_coding	-0.41	0.12	0.0568458	-0.41	0.0668995	0	28.9	-0.09	0.13	1	-0.09	0.912974	0	28.9	-0.38	0.12	0.0894395	-0.38	0.0901497	0	28.9	26	24	37	29	37	35	22	19	31	20	30	20	21	20	19	29	21	14	25	22	27	23	36	22	42	21
Aldh5a1	ENSMUSG00000035936	protein_coding	-0.11	0.11	1	-0.12	0.674508	0	8.4	0.02	0.12	1	0.01	0.995621	0	8.8	-0.18	0.11	0.859998	-0.19	0.469669	0	8.4	14	7	5	9	8	8	7	10	8	12	9	8	6	8	7	7	9	6	8	15	8	8	7	9	8	7
Aldh6a1	ENSMUSG00000021238	protein_coding	-0.52	0.1	0.000121861	-0.53	0.00222736	1	116.2	0.08	0.11	1	0.08	0.914774	0	122.7	-0.57	0.1	1.37024e-05	-0.57	0.000680087	1	116.2	171	89	88	54	179	92	136	124	113	118	75	66	51	57	98	67	101	86	60	216	98	89	97	80	183	123
Aldh7a1	ENSMUSG00000053644	protein_coding	-0.19	0.07	0.274583	-0.19	0.204638	0	94.6	-0.05	0.07	1	-0.06	0.910083	0	94.6	-0.09	0.07	1	-0.09	0.587533	0	94.6	118	92	87	118	124	95	78	73	66	113	88	89	56	109	97	88	66	71	55	116	87	94	81	102	123	75
Aldh9a1	ENSMUSG00000026687	protein_coding	0.15	0.08	0.677488	0.15	0.373639	0	72.2	-0.11	0.08	1	-0.12	0.832952	0	66.8	0.16	0.08	0.58665	0.16	0.346014	0	72	81	106	48	93	74	41	54	58	46	86	56	117	48	114	75	46	67	56	57	88	36	94	44	92	75	53
Aldoa	ENSMUSG00000030695	protein_coding	0.08	0.11	1	0.09	0.749744	0	771.3	-0.27	0.11	1	-0.27	0.821081	0	713.8	0.11	0.11	1	0.11	0.685014	0	783.7	452	886	759	1003	655	830	654	735	450	466	882	867	879	940	778	683	827	832	559	308	713	827	674	742	643	534
Aldoa.1	ENSMUSG00000114515	protein_coding	0.19	0.69	1	0.28	0.854106	0	0.3	0.05	0.72	1	0.13	0.980156	0	0.2	-0.72	0.71	1	-0.74	0.623215	0	0.2	0	0	0	1	1	0	0	0	0	0	0	0	0	0	1	1	0	1	0	0	0	0	1	0	0	0
Aldoc	ENSMUSG00000017390	protein_coding	-0.08	0.43	1	-0.14	0.903743	0	1.1	-0.02	0.45	1	0.05	0.992097	0	1.1	0.36	0.43	1	0.21	0.84112	0	1.3	1	0	1	0	2	3	1	1	1	1	2	0	1	0	2	1	1	0	1	0	2	0	2	1	3	0
Alg1	ENSMUSG00000039427	protein_coding	0.11	0.1	1	0.11	0.624021	0	35.6	0.04	0.1	1	0.04	0.962554	0	34.6	0.23	0.1	0.410245	0.23	0.25564	0	38.3	26	39	29	56	41	30	31	22	28	30	33	43	37	45	43	24	37	35	29	36	28	42	30	43	40	27
Alg10b	ENSMUSG00000075470	protein_coding	0.24	0.07	0.0293773	0.24	0.0563377	0	148.3	0.12	0.07	1	0.12	0.821081	0	135.8	0.18	0.07	0.23156	0.18	0.192875	0	142.3	130	104	122	102	108	129	138	143	145	128	166	102	176	154	128	164	159	157	149	142	140	122	129	117	113	146
Alg11	ENSMUSG00000063362	protein_coding	0.08	0.1	1	0.08	0.758141	0	37.9	0.12	0.1	1	0.12	0.85386	0	39.9	0.08	0.1	1	0.08	0.759512	0	37.6	45	54	27	50	37	29	29	23	31	42	37	49	34	68	34	33	27	28	27	59	35	60	30	51	34	28
Alg12	ENSMUSG00000035845	protein_coding	-0.14	0.12	1	-0.14	0.621967	0	16.1	-0.09	0.13	1	-0.1	0.900376	0	16.1	-0.21	0.12	0.790541	-0.22	0.408986	0	16.1	13	15	15	30	21	13	10	13	15	11	14	16	17	21	15	12	12	13	13	13	13	19	14	23	18	13
Alg13	ENSMUSG00000041718	protein_coding	0.23	0.13	0.784784	0.23	0.46075	0	6.7	0.31	0.14	1	0.3	0.821081	0	7.3	0.15	0.13	1	0.14	0.695209	0	6.2	7	4	5	4	5	5	7	7	9	7	7	4	6	7	5	7	6	8	10	11	5	7	5	6	5	7
Alg14	ENSMUSG00000039887	protein_coding	0.15	0.11	0.995606	0.15	0.544704	0	25.5	0.1	0.11	1	0.09	0.900748	0	24	0.24	0.11	0.486129	0.24	0.287039	0	27.2	12	24	23	19	24	24	36	21	25	16	29	24	28	20	27	31	28	23	29	25	29	22	24	18	22	23
Alg2	ENSMUSG00000039740	protein_coding	-0.08	0.08	1	-0.07	0.70679	0	55.4	0.04	0.08	1	0.04	0.954374	0	55.8	-0.07	0.08	1	-0.07	0.716989	0	55.4	42	59	53	83	75	58	43	40	46	40	48	53	56	72	70	51	44	37	45	62	52	60	56	66	83	40
Alg3	ENSMUSG00000033809	protein_coding	-0.02	0.16	1	-0.04	0.937759	0	10.1	-0.07	0.16	1	-0.08	0.948776	0	10.1	0.09	0.16	1	0.07	0.886953	0	10.5	5	11	8	22	9	11	9	10	6	6	10	13	15	11	9	10	10	7	6	4	11	16	8	15	6	8
Alg5	ENSMUSG00000036632	protein_coding	0.16	0.13	1	0.16	0.593154	0	37.4	0.06	0.13	1	0.06	0.957055	0	35	0.13	0.13	1	0.13	0.699017	0	36.7	24	50	30	37	37	33	37	28	27	25	32	48	41	53	40	33	31	40	31	36	34	56	30	33	35	32
Alg6	ENSMUSG00000073792	protein_coding	0.19	0.12	0.899458	0.2	0.488051	0	10	0.37	0.13	0.510711	0.37	0.821081	0	11.4	-0.04	0.12	1	-0.04	0.913936	0	8.9	11	8	9	6	7	6	9	9	15	11	9	5	9	10	10	10	10	14	12	15	9	9	10	7	11	12
Alg8	ENSMUSG00000035704	protein_coding	0.2	0.15	1	0.21	0.532596	0	10.5	0.04	0.15	1	0.05	0.972139	0	9.4	0.12	0.15	1	0.11	0.791164	0	9.6	9	10	9	9	8	7	7	8	14	8	9	8	13	9	12	8	9	17	12	9	8	8	9	7	11	7
Alg9	ENSMUSG00000032059	protein_coding	0.1	0.08	1	0.1	0.582875	0	27.3	0.06	0.08	1	0.05	0.930383	0	26.8	0.07	0.08	1	0.07	0.725613	0	27	23	32	25	37	33	23	25	15	20	21	26	37	32	30	33	24	24	24	22	23	25	34	24	33	36	24
Alkal1	ENSMUSG00000087247	protein_coding	-0.76	0.77	1	-0.49	0.585644	0	4.1	-0.49	0.8	1	0.08	0.983833	0	5.1	-0.82	0.77	1	-0.24	0.81319	0	4.1	3	1	0	26	0	0	5	2	0	2	1	1	0	24	0	0	3	1	0	7	1	1	0	33	0	3
Alkbh1	ENSMUSG00000079036	protein_coding	-0.05	0.11	1	-0.05	0.872555	0	12.7	0.12	0.11	1	0.11	0.88047	0	13.9	-0.21	0.11	0.62744	-0.22	0.336931	0	12.7	13	10	14	11	11	10	11	17	17	14	12	7	14	14	11	10	11	14	13	18	10	14	14	10	12	12
Alkbh2	ENSMUSG00000044339	protein_coding	0.01	0.34	1	0.04	0.966374	0	3.8	-0.16	0.35	1	-0.13	0.959328	0	3.8	0.14	0.34	1	0.15	0.869141	0	4	5	3	4	5	6	4	3	0	4	5	2	4	4	1	5	3	3	3	7	7	3	3	4	4	5	2
Alkbh3	ENSMUSG00000040174	protein_coding	-0.17	0.08	0.457027	-0.17	0.303745	0	18.2	0.02	0.08	1	0.02	0.985456	0	18.7	-0.22	0.08	0.147977	-0.23	0.153525	0	18.2	22	19	15	16	13	16	16	26	21	18	16	15	17	14	14	14	13	18	20	22	18	16	16	16	16	17
Alkbh3os1	ENSMUSG00000027196	lncRNA	0.24	0.54	1	0.44	0.677213	0	0.5	0.28	0.56	1	0.3	0.929298	0	0.4	-0.54	0.55	1	-0.37	0.785247	0	0.4	1	1	0	0	0	0	1	0	1	1	1	0	0	1	0	0	0	1	1	0	0	1	0	0	0	1
Alkbh4	ENSMUSG00000039754	protein_coding	-0.17	0.25	1	-0.16	0.803833	0	6.2	-0.11	0.26	1	-0.1	0.961147	0	6.2	-0.31	0.25	1	-0.32	0.582373	0	6.2	9	5	7	8	8	7	4	1	7	7	5	5	4	6	7	4	5	5	7	4	4	4	5	7	9	4
Alkbh5	ENSMUSG00000042650	protein_coding	0.05	0.08	1	0.06	0.794217	0	111.8	0.01	0.08	1	0.01	0.994705	0	109.2	-0.01	0.08	1	-0.01	0.965714	0	107.6	109	134	92	127	88	108	94	119	77	113	127	134	115	120	94	99	123	108	85	128	109	132	93	127	94	113
Alkbh6	ENSMUSG00000042831	protein_coding	-0.36	0.14	0.290736	-0.35	0.207523	0	14.6	-0.19	0.14	1	-0.19	0.834059	0	14.6	-0.24	0.14	0.783916	-0.24	0.420117	0	14.6	10	14	15	16	21	16	15	7	17	11	7	9	9	10	18	9	12	12	12	13	10	9	16	11	22	11
Alkbh7	ENSMUSG00000002661	protein_coding	-0.26	0.1	0.354167	-0.26	0.244772	0	13.7	0	0.11	1	0	0.998589	0	13.7	-0.12	0.1	1	-0.13	0.621546	0	13.7	12	17	15	15	21	13	15	7	8	10	9	19	10	9	15	10	11	9	9	14	13	20	12	12	20	10
Alkbh8	ENSMUSG00000025899	protein_coding	0.18	0.1	0.767949	0.18	0.43627	0	21.1	0.19	0.11	1	0.17	0.821081	0	20.8	0.04	0.1	1	0.03	0.921566	0	19.2	21	14	17	8	13	18	21	27	30	23	26	16	23	14	14	24	20	22	29	19	22	19	17	15	19	20
Alms1	ENSMUSG00000063810	protein_coding	0.03	0.16	1	0.02	0.966831	0	21.9	0.23	0.17	1	0.21	0.845258	0	23.6	0.01	0.16	1	0.02	0.963977	0	21.9	54	33	11	14	13	12	11	26	23	45	14	24	11	14	10	16	23	29	17	34	13	39	14	21	16	25
Alms1.ps1	ENSMUSG00000090256	unprocessed_pseudogene	0.01	0.36	1	-0.16	0.862684	0	1	0.63	0.36	1	0.55	0.821081	0	1.7	0.45	0.35	1	0.3	0.70873	0	1.3	3	2	0	2	1	0	1	0	0	2	0	2	1	1	0	1	1	1	1	4	1	3	0	2	1	1
Alms1.ps2	ENSMUSG00000090098	transcribed_unprocessed_pseudogene	-0.45	0.38	1	-0.49	0.510602	0	0.7	0.11	0.38	1	0.05	0.990545	0	0.8	-0.27	0.37	1	-0.29	0.731491	0	0.7	2	2	0	1	0	0	0	1	0	1	0	1	0	0	0	0	1	0	0	1	0	2	1	1	0	1
Alox12	ENSMUSG00000000320	protein_coding	-0.46	0.52	1	-0.4	0.67543	0	0.7	-0.8	0.54	1	-0.41	0.88047	0	0.7	-0.93	0.52	0.75032	-0.71	0.418539	0	0.7	1	0	1	0	1	1	0	1	1	0	0	0	0	1	1	0	0	0	1	0	0	0	0	0	1	0
Alox5	ENSMUSG00000025701	protein_coding	-0.58	0.65	1	-0.03	0.985473	0	0.6	0.21	0.67	1	0.22	0.959328	0	0.6	-0.58	0.65	1	0.17	0.912822	0	0.6	0	0	1	0	0	2	0	1	1	0	1	0	0	0	0	3	0	0	1	0	0	0	0	0	0	0
Aloxe3	ENSMUSG00000020892	protein_coding	0.96	0.69	0.985358	0.51	0.731988	0	0.4	0	0.73	1	-0.32	0.951215	0	0.3	1.16	0.69	0.806699	1.08	0.346103	0	0.6	1	0	0	2	0	0	0	0	0	1	0	0	1	0	0	1	0	0	1	1	0	0	0	0	0	0
Alpk1	ENSMUSG00000028028	protein_coding	0.26	0.12	0.482457	0.26	0.281372	0	24.5	0.22	0.12	1	0.21	0.821081	0	24.7	0.02	0.12	1	0.01	0.986721	0	21.1	28	30	22	14	26	13	11	25	21	30	23	28	25	23	37	21	16	21	21	19	21	39	27	19	31	16
Alpl	ENSMUSG00000028766	protein_coding	0.68	0.68	1	0.32	0.831037	0	1.3	0.02	0.72	1	-0.28	0.951846	0	1.1	0.51	0.68	1	0.24	0.882428	0	1.4	0	3	0	1	0	1	1	4	0	0	1	1	0	1	0	2	4	4	0	0	0	1	0	1	0	1
Als2	ENSMUSG00000026024	protein_coding	0.18	0.11	0.814313	0.19	0.429227	0	30.8	0.01	0.11	1	0	0.999726	0	26.4	0.02	0.11	1	0.02	0.946444	0	27.4	31	13	31	20	21	27	22	38	35	32	34	13	46	18	30	32	32	32	39	25	28	14	34	23	27	28
Als2cl	ENSMUSG00000044037	protein_coding	0.12	0.24	1	0.14	0.841185	0	36.4	-0.01	0.24	1	-0.02	0.994705	0	32.7	-0.02	0.24	1	-0.01	0.988573	0	32.7	22	9	64	19	67	47	23	6	37	22	27	8	80	14	82	39	35	16	41	14	24	11	66	17	76	35
Alx1	ENSMUSG00000036602	protein_coding	-0.32	0.68	1	-0.12	0.952177	0	0.2	0.24	0.69	1	0.58	0.88047	0	0.6	0.57	0.67	1	0.57	0.686429	0	0.3	0	0	0	1	0	0	0	0	0	0	2	0	0	0	0	0	0	0	0	1	3	0	0	1	0	0
Alx3	ENSMUSG00000014603	protein_coding	0.08	0.98	1	-0.62	0.693043	0	0.2	-0.29	1.01	1	-0.47	0.913839	0	0.2	0.47	0.98	1	0.24	0.891272	0	0.4	1	0	1	0	0	0	0	0	0	0	1	0	0	0	0	0	0	0	0	1	1	0	0	0	0	0
Alx4	ENSMUSG00000040310	protein_coding	0.32	1.01	1	0.16	0.937133	0	0.5	-0.46	1.06	1	0.27	0.960155	0	0.6	-0.37	1.02	1	0.15	0.946067	0	0.5	0	0	1	0	0	1	2	0	0	0	1	0	0	0	0	0	2	2	0	0	1	0	0	0	0	3
Alyref	ENSMUSG00000025134	protein_coding	-0.01	0.12	1	-0.01	0.976192	0	34.3	-0.11	0.12	1	-0.12	0.88213	0	34.3	0.03	0.12	1	0.03	0.94892	0	34.3	25	37	34	46	31	24	33	52	27	27	29	40	36	55	33	27	28	33	30	20	29	32	37	41	36	27
Alyref2	ENSMUSG00000060244	protein_coding	-0.42	0.28	0.909772	-0.39	0.529741	0	1.4	0.11	0.28	1	0.1	0.961147	0	1.4	-0.33	0.28	1	-0.29	0.662069	0	1.4	1	2	2	1	1	1	2	2	1	1	1	1	1	2	2	2	1	1	1	2	1	2	1	1	1	2
Amacr	ENSMUSG00000022244	protein_coding	-0.16	0.12	1	-0.16	0.575843	0	12.8	-0.06	0.13	1	-0.06	0.951517	0	12.8	-0.11	0.12	1	-0.11	0.738753	0	12.8	11	13	12	18	18	12	12	8	11	10	11	13	10	14	12	9	11	11	11	20	11	14	11	14	16	8
Ambra1	ENSMUSG00000040506	protein_coding	-0.02	0.08	1	-0.02	0.927278	0	46.6	-0.01	0.08	1	-0.01	0.990657	0	46.6	-0.13	0.08	0.8502	-0.13	0.465087	0	46.6	55	45	46	59	55	46	34	37	42	55	40	43	43	41	49	42	47	45	43	47	32	46	42	55	55	44
Amd.ps3	ENSMUSG00000060096	processed_pseudogene	0.41	0.18	0.413508	0.4	0.275731	0	5.3	0.28	0.18	1	0.28	0.827199	0	4.8	0.2	0.18	1	0.19	0.678661	0	4.5	4	4	2	4	4	4	5	5	3	3	5	6	5	6	6	5	7	6	4	4	5	5	3	5	4	5
Amd.ps4	ENSMUSG00000019836	processed_pseudogene	0.39	0.18	0.517409	0.4	0.299251	0	3.7	0.11	0.19	1	0.15	0.910083	0	3.1	0.21	0.18	1	0.22	0.631063	0	3.3	3	3	2	2	2	3	4	3	2	3	3	4	4	4	5	3	5	4	2	1	3	4	2	4	3	4
Amd1	ENSMUSG00000075232	protein_coding	0.23	0.11	0.535795	0.23	0.302612	0	62.4	0.15	0.11	1	0.14	0.841903	0	59	0.15	0.11	0.996348	0.15	0.551119	0	59	41	61	40	41	52	47	81	78	45	47	59	71	59	73	59	62	65	73	56	63	64	63	39	58	54	64
Amd2	ENSMUSG00000063953	protein_coding	0.25	0.16	0.873933	0.24	0.500741	0	13.8	0.2	0.16	1	0.2	0.85386	0	13.7	0.17	0.16	1	0.17	0.664969	0	13.3	9	14	7	10	10	11	18	18	11	10	14	13	13	17	15	13	17	16	10	16	13	13	8	14	12	17
Amdhd2	ENSMUSG00000036820	protein_coding	0.01	0.13	1	0.01	0.972375	0	32.6	-0.33	0.13	0.995651	-0.34	0.821081	0	32.6	0.08	0.13	1	0.08	0.826724	0	33.1	37	36	30	61	19	23	28	24	35	40	25	35	26	48	21	18	35	30	41	20	21	32	23	47	23	23
Amer1	ENSMUSG00000050332	protein_coding	0.04	0.12	1	0.04	0.909275	0	28.2	0.13	0.12	1	0.13	0.876627	0	30.8	-0.09	0.12	1	-0.09	0.763741	0	27.3	45	24	21	25	19	21	24	41	26	48	27	30	17	25	20	22	33	38	22	52	23	31	23	25	20	37
Amfr	ENSMUSG00000031751	protein_coding	0.08	0.07	1	0.08	0.621238	0	291.2	-0.03	0.07	1	-0.03	0.952438	0	274.3	0.05	0.07	1	0.05	0.787924	0	284.1	211	305	245	401	265	297	292	233	220	215	299	354	357	337	291	292	292	243	232	275	271	305	239	317	263	250
Amh	ENSMUSG00000035262	protein_coding	0.38	0.68	1	0.43	0.761565	0	0.2	0.95	0.7	1	0.74	0.834059	0	0.4	-0.05	0.69	1	-0.29	0.873406	0	0.1	0	0	0	0	0	0	0	0	0	0	0	0	0	0	0	0	1	1	0	0	0	0	1	1	1	0
Amigo1	ENSMUSG00000050947	protein_coding	-0.03	0.15	1	-0.04	0.934235	0	22.4	-0.07	0.16	1	-0.08	0.943954	0	22.4	-0.11	0.15	1	-0.11	0.772721	0	22.4	23	21	17	36	27	24	13	14	27	24	21	22	16	26	23	24	17	15	25	25	18	25	15	28	24	15
Amigo2	ENSMUSG00000048218	protein_coding	0.14	0.33	1	0.17	0.868948	0	8.5	-0.1	0.35	1	-0.04	0.994705	0	8	-0.09	0.34	1	0	0.998657	0	8	1	1	10	9	18	11	4	1	17	1	5	1	10	15	16	11	5	4	17	1	6	1	11	7	15	3
Amigo3	ENSMUSG00000032593	protein_coding	0.08	0.18	1	0.09	0.859613	0	3.4	0.02	0.19	1	0.05	0.97407	0	3.3	-0.31	0.19	0.814163	-0.29	0.501583	0	3.2	2	3	3	4	4	3	3	3	4	3	3	3	4	2	5	4	2	4	4	4	3	1	4	3	5	2
Ammecr1	ENSMUSG00000042225	protein_coding	0.15	0.11	0.991883	0.15	0.536494	0	12.2	0.22	0.11	1	0.22	0.821081	0	13.1	0.23	0.11	0.494392	0.23	0.302035	0	12.9	11	17	11	8	5	9	9	11	11	9	19	19	12	9	5	13	8	15	13	12	17	26	11	8	5	11
Ammecr1l	ENSMUSG00000041915	protein_coding	0.21	0.08	0.232721	0.21	0.179292	0	31.8	0.14	0.08	1	0.13	0.821455	0	30	0.09	0.08	1	0.09	0.660434	0	28.9	32	24	31	22	27	31	23	23	33	35	34	25	41	22	31	32	31	32	35	30	30	27	33	23	30	31
Amn1	ENSMUSG00000068250	protein_coding	0.29	0.09	0.110183	0.29	0.11071	0	19.9	0.12	0.1	1	0.11	0.865627	0	18	0.07	0.09	1	0.07	0.796847	0	16.9	21	13	17	12	16	14	14	18	22	21	21	16	20	20	17	17	16	24	27	21	16	17	16	14	13	15
Amot	ENSMUSG00000041688	protein_coding	-0.05	0.17	1	-0.05	0.930361	0	31.7	0.11	0.18	1	0.1	0.940097	0	33.6	-0.15	0.17	1	-0.15	0.737131	0	31.4	44	35	23	28	20	38	22	25	48	42	45	36	24	23	15	39	26	19	48	41	38	39	26	27	24	29
Amotl1	ENSMUSG00000013076	protein_coding	0.09	0.1	1	0.1	0.686253	0	253.7	0.01	0.1	1	0.01	0.994705	0	233.8	-0.04	0.1	1	-0.05	0.876799	0	233.8	225	194	220	206	243	325	179	217	295	226	285	188	284	189	244	325	274	207	315	225	237	205	244	193	248	252
Amotl2	ENSMUSG00000032531	protein_coding	-0.04	0.09	1	-0.04	0.870573	0	690.1	0.01	0.09	1	0	0.998589	0	698.6	-0.09	0.09	1	-0.09	0.697353	0	690.1	629	833	581	795	709	675	659	644	686	553	641	923	656	531	734	537	811	663	721	639	726	692	604	772	744	768
Ampd2	ENSMUSG00000027889	protein_coding	0.03	0.11	1	0.03	0.915509	0	51.3	-0.03	0.11	1	-0.04	0.967135	0	49.4	0.05	0.11	1	0.05	0.878553	0	52.1	60	47	48	57	44	54	33	37	65	67	57	52	53	44	41	51	39	43	66	48	54	44	52	47	49	41
Ampd3	ENSMUSG00000005686	protein_coding	0.25	0.24	1	0.26	0.691515	0	19.7	-0.04	0.25	1	-0.06	0.983723	0	15.7	0.3	0.24	1	0.31	0.633042	0	21.1	6	27	14	16	12	25	7	7	25	6	32	18	32	11	14	28	13	12	31	6	28	30	14	14	12	11
Amt	ENSMUSG00000032607	protein_coding	-0.08	0.14	1	-0.1	0.804116	0	9.1	-0.04	0.15	1	-0.06	0.960155	0	9.1	-0.2	0.14	0.968606	-0.22	0.494	0	9.1	16	5	9	7	7	5	6	10	17	14	4	8	5	8	8	5	6	10	12	13	7	5	7	5	8	8
Amy1	ENSMUSG00000074264	protein_coding	-0.54	0.25	0.503846	-0.41	0.385036	0	3.9	-0.31	0.25	1	-0.22	0.88047	0	3.9	-0.76	0.25	0.107488	-0.59	0.180213	0	3.9	11	1	2	2	2	4	4	3	6	8	4	0	1	4	2	3	3	4	3	8	7	0	1	3	2	3
Amz1	ENSMUSG00000050022	protein_coding	0.23	0.29	1	0.18	0.813997	0	1	0.64	0.29	1	0.6	0.821081	0	1.2	0.17	0.29	1	0.23	0.746078	0	1	1	0	1	1	1	1	0	1	2	1	1	0	1	1	1	1	1	1	2	1	1	1	1	1	1	1
Amz2	ENSMUSG00000020610	protein_coding	-0.11	0.07	0.866768	-0.11	0.484365	0	45.1	0.03	0.07	1	0.02	0.9711	0	46.4	-0.11	0.07	0.90969	-0.11	0.500562	0	45.1	52	55	42	52	48	36	45	34	42	49	37	49	38	49	43	31	40	39	37	70	42	49	39	47	43	38
Anapc1	ENSMUSG00000014355	protein_coding	0.13	0.08	0.884698	0.13	0.480479	0	213.8	0.15	0.08	1	0.14	0.821081	0	216.3	0.04	0.08	1	0.04	0.865568	0	200.7	233	154	172	122	183	231	168	246	273	230	208	151	233	146	190	247	217	240	276	321	197	157	188	140	183	225
Anapc10	ENSMUSG00000036977	protein_coding	-0.08	0.11	1	-0.08	0.767603	0	15.7	-0.07	0.11	1	-0.08	0.922889	0	15.7	-0.07	0.11	1	-0.07	0.805627	0	15.7	14	20	16	12	19	12	17	19	12	13	15	22	15	11	18	15	12	14	13	15	16	22	15	18	15	12
Anapc11	ENSMUSG00000025135	protein_coding	-0.24	0.09	0.272054	-0.24	0.185549	0	75.6	-0.13	0.1	1	-0.14	0.829718	0	75.6	-0.19	0.09	0.56961	-0.19	0.310897	0	75.6	69	113	74	125	79	58	76	44	42	63	52	102	47	95	74	40	59	44	45	86	54	90	62	104	77	55
Anapc13	ENSMUSG00000035048	protein_coding	-0.12	0.11	1	-0.12	0.665103	0	18.6	-0.01	0.12	1	-0.01	0.991608	0	18.6	0	0.11	1	0	0.999306	0	18.6	15	35	17	24	16	15	20	15	10	17	16	30	11	21	16	11	18	11	14	16	12	35	16	17	16	18
Anapc15	ENSMUSG00000030649	protein_coding	0.14	0.16	1	0.15	0.71184	0	6.3	-0.04	0.17	1	-0.05	0.972139	0	5.8	-0.02	0.16	1	0	0.995891	0	5.8	5	5	5	7	3	4	7	8	8	5	5	7	5	6	4	5	6	9	11	3	7	6	5	7	4	4
Anapc16	ENSMUSG00000020107	protein_coding	-0.15	0.08	0.663032	-0.15	0.365481	0	51.3	0	0.08	1	-0.01	0.992237	0	51.3	-0.13	0.08	0.818488	-0.13	0.441061	0	51.3	42	65	49	59	66	46	59	43	33	40	42	63	46	56	51	35	49	42	31	50	41	64	50	67	60	49
Anapc2	ENSMUSG00000026965	protein_coding	-0.03	0.06	1	-0.03	0.875452	0	188.4	-0.05	0.06	1	-0.05	0.898648	0	188.4	-0.02	0.06	1	-0.02	0.903948	0	188.4	173	219	192	241	206	184	163	163	155	183	179	237	184	194	195	173	173	158	164	202	170	214	169	198	203	158
Anapc4	ENSMUSG00000029176	protein_coding	0.07	0.06	1	0.07	0.636716	0	96.6	0.11	0.06	1	0.11	0.821455	0	98.8	0.03	0.06	1	0.03	0.875382	0	93.8	96	79	95	54	84	89	112	110	112	105	100	73	94	77	98	103	92	112	112	113	106	82	95	71	91	103
Anapc5	ENSMUSG00000029472	protein_coding	-0.07	0.04	0.781568	-0.07	0.575014	0	271.7	-0.05	0.04	1	-0.05	0.880243	0	271.7	-0.08	0.04	0.621491	-0.08	0.505709	0	271.7	351	223	252	301	257	218	236	305	302	346	231	228	245	275	264	204	242	266	275	310	263	218	245	287	255	235
Anapc7	ENSMUSG00000029466	protein_coding	-0.07	0.07	1	-0.07	0.677156	0	56.7	-0.06	0.07	1	-0.07	0.886378	0	56.7	-0.07	0.07	1	-0.07	0.676219	0	56.7	55	61	57	68	72	55	51	40	51	55	45	60	51	64	60	49	47	44	53	68	45	56	58	64	64	44
Ang	ENSMUSG00000072115	protein_coding	-0.13	0.15	1	-0.12	0.751169	0	8.7	-0.04	0.15	1	-0.03	0.985146	0	8.7	-0.13	0.15	1	-0.12	0.749132	0	8.7	9	16	6	11	10	5	6	9	6	10	9	16	4	8	11	4	5	6	6	5	8	16	5	15	8	4
Angel1	ENSMUSG00000021257	protein_coding	-0.3	0.13	0.416426	-0.3	0.271448	0	6.4	-0.28	0.13	1	-0.29	0.821081	0	6.4	-0.2	0.13	0.88083	-0.2	0.494951	0	6.4	9	7	5	6	6	6	5	7	7	10	5	6	6	3	5	5	6	5	4	7	5	6	3	6	5	6
Angel2	ENSMUSG00000026634	protein_coding	0.03	0.07	1	0.03	0.868533	0	61.1	0.06	0.07	1	0.05	0.918459	0	62.4	0.02	0.07	1	0.02	0.923405	0	60.4	73	54	60	49	59	60	59	61	62	73	61	52	70	53	58	62	61	60	61	94	63	61	53	50	58	59
Angpt1	ENSMUSG00000022309	protein_coding	0.83	0.34	0.379272	0.75	0.295148	0	6.2	0.19	0.36	1	0.12	0.966455	0	5	0.44	0.35	1	0.25	0.796473	0	4.7	1	23	0	1	0	4	5	3	2	1	11	24	0	1	1	8	4	11	1	0	8	26	1	1	1	5
Angpt2	ENSMUSG00000031465	protein_coding	-0.21	0.19	1	-0.21	0.681679	0	78	-0.3	0.19	1	-0.32	0.826994	0	77.3	-0.14	0.19	1	-0.16	0.775622	0	77.3	83	7	179	26	229	37	37	21	77	83	77	6	294	32	159	35	45	17	32	85	93	7	170	32	180	38
Angpt4	ENSMUSG00000027460	protein_coding	-0.22	0.57	1	-0.01	0.992517	0	3.6	0.11	0.58	1	-0.07	0.989104	0	3.2	-0.15	0.56	1	-0.04	0.976989	0	3.2	1	12	0	8	0	1	2	4	1	1	1	18	0	10	0	0	4	2	0	1	1	9	1	6	1	2
Angptl1	ENSMUSG00000033544	protein_coding	0.39	0.48	1	-0.04	0.968734	0	1	0.47	0.5	1	0.34	0.886378	0	1.1	0.18	0.49	1	0.05	0.960978	0	1	0	0	2	0	3	2	1	0	1	0	2	0	2	0	2	2	0	1	0	0	3	0	3	0	2	1
Angptl2	ENSMUSG00000004105	protein_coding	0.06	0.16	1	0.07	0.891762	0	92.7	0.03	0.17	1	0.02	0.99181	0	91.1	0.05	0.16	1	0.05	0.92654	0	90.4	86	132	61	194	34	50	61	94	61	93	95	144	36	179	34	44	122	128	52	86	78	144	55	164	41	86
Angptl4	ENSMUSG00000002289	protein_coding	3.25	0.32	2.60523e-20	3.18	4.06814e-06	1	283.9	-0.15	0.33	1	-0.14	0.959693	0	78.8	3.27	0.32	2.17421e-20	3.2	3.67995e-06	1	313.9	91	463	21	74	4	10	13	10	15	383	194	796	279	431	139	109	147	155	206	103	14	490	29	40	6	13
Angptl6	ENSMUSG00000038742	protein_coding	0.46	0.44	1	0.25	0.800289	0	1.6	-0.7	0.47	1	-0.59	0.829718	0	1.6	-0.07	0.45	1	-0.06	0.961024	0	1.6	1	2	1	5	2	1	1	0	1	1	2	1	4	2	2	0	2	1	1	0	1	1	1	4	1	1
Angptl7	ENSMUSG00000028989	protein_coding	-1.2	0.61	0.652459	-1.15	0.353539	0	4.4	0.64	0.62	1	0.19	0.96265	0	5.2	-1.44	0.61	0.405803	-1.24	0.304513	0	4.4	3	0	0	3	1	1	3	25	4	1	1	0	0	3	0	1	1	12	0	3	5	1	0	4	0	4
Angptl8	ENSMUSG00000047822	protein_coding	-0.73	0.48	0.906507	-0.44	0.601544	0	0.6	-0.4	0.49	1	-0.35	0.881644	0	0.6	-0.32	0.47	1	-0.04	0.975316	0	0.6	0	3	0	1	0	0	0	0	1	0	0	2	0	0	0	0	0	0	2	0	0	2	0	1	0	0
Ank	ENSMUSG00000022265	protein_coding	-0.12	0.2	1	-0.12	0.855465	0	180.7	-0.14	0.21	1	-0.14	0.930148	0	180.7	-0.13	0.2	1	-0.13	0.832534	0	180.7	141	87	341	144	344	173	139	48	209	132	112	88	271	141	247	122	179	74	188	171	112	84	318	122	307	136
Ank1	ENSMUSG00000031543	protein_coding	0.22	0.14	0.893776	0.23	0.480351	0	5.8	-0.18	0.15	1	-0.19	0.849716	0	4.8	0.11	0.14	1	0.14	0.705542	0	5.6	8	3	4	5	3	8	3	4	5	7	7	3	6	5	3	8	5	7	7	6	5	2	5	4	2	4
Ank2	ENSMUSG00000032826	protein_coding	0.28	0.31	1	0.29	0.650535	0	10.6	0.02	0.32	1	0.11	0.960155	0	10.3	0.18	0.31	1	0.12	0.884331	0	10.3	16	9	3	22	0	6	6	2	5	15	21	9	7	31	0	8	7	6	2	13	21	13	5	28	0	10
Ank3	ENSMUSG00000069601	protein_coding	-0.25	0.19	1	-0.27	0.536625	0	20	-0.01	0.2	1	-0.01	0.994705	0	21.4	-0.24	0.19	1	-0.24	0.591581	0	20	70	45	12	18	1	4	8	10	12	62	8	41	6	17	2	5	10	9	5	53	10	68	13	23	2	13
Ankef1	ENSMUSG00000074771	protein_coding	0.45	0.57	1	0.05	0.971462	0	0.4	0.26	0.6	1	0.01	0.99896	0	0.3	0.04	0.58	1	0.09	0.955582	0	0.3	0	0	0	0	1	1	0	0	0	1	1	0	0	0	1	0	1	0	0	0	0	0	1	0	1	1
Ankfy1	ENSMUSG00000020790	protein_coding	0.05	0.08	1	0.05	0.813826	0	132.3	0.13	0.08	1	0.13	0.821081	0	139.2	-0.01	0.08	1	-0.02	0.951153	0	127.8	152	100	106	93	137	152	111	136	163	139	147	101	118	116	130	150	123	131	168	187	154	108	117	110	132	136
Ankhd1	ENSMUSG00000024483	protein_coding	0.24	0.17	0.949663	0.24	0.53546	0	57.7	0.12	0.17	1	0.11	0.930148	0	52.3	0.01	0.17	1	0.01	0.991883	0	50.2	78	39	40	26	46	55	24	44	89	74	61	36	65	31	46	60	60	61	83	46	54	42	49	34	43	56
Ankib1	ENSMUSG00000040351	protein_coding	0.18	0.09	0.569999	0.18	0.312703	0	132.5	0.18	0.09	1	0.18	0.821081	0	131	0.14	0.09	0.838891	0.14	0.458995	0	128.5	105	164	82	66	70	132	147	159	95	107	187	187	115	84	78	155	164	132	116	140	181	164	90	78	82	181
Ankle1	ENSMUSG00000046295	protein_coding	0.38	0.39	1	0.32	0.657079	0	2	-0.05	0.41	1	0.27	0.894418	0	2	0.31	0.39	1	0.15	0.867761	0	1.9	0	0	2	0	0	2	4	1	6	0	1	0	1	1	0	3	3	6	5	0	1	0	3	0	0	5
Ankle2	ENSMUSG00000029501	protein_coding	0.02	0.08	1	0.02	0.94173	0	55.7	0.06	0.08	1	0.05	0.917953	0	57.1	-0.05	0.08	1	-0.06	0.779692	0	55.2	69	36	56	35	56	58	56	67	64	64	60	38	65	40	57	55	59	57	62	66	56	43	57	37	55	61
Ankmy2	ENSMUSG00000036188	protein_coding	-0.04	0.08	1	-0.04	0.864189	0	40.8	0.06	0.08	1	0.05	0.925952	0	40.8	0.02	0.08	1	0.01	0.960257	0	40.8	39	24	44	19	62	40	53	38	48	38	34	24	35	23	57	42	44	37	49	54	32	29	43	22	62	45
Ankra2	ENSMUSG00000021661	protein_coding	-0.02	0.1	1	-0.01	0.964157	0	28.1	0.06	0.11	1	0.06	0.940097	0	29.7	0.11	0.1	1	0.11	0.647803	0	30.1	33	24	29	30	22	26	30	30	29	35	24	24	27	26	27	22	27	31	32	49	26	23	27	27	21	28
Ankrd1	ENSMUSG00000024803	protein_coding	0.6	0.24	0.32517	0.6	0.29529	0	294.7	-0.01	0.25	1	-0.01	0.996826	0	230.1	0.61	0.24	0.279769	0.6	0.28797	0	295.4	199	462	53	432	34	154	203	85	204	236	409	631	135	516	84	177	225	127	407	192	419	424	54	468	25	145
Ankrd10	ENSMUSG00000031508	protein_coding	0.05	0.06	1	0.05	0.792078	0	61.7	0.08	0.07	1	0.08	0.866848	0	65.7	-0.06	0.06	1	-0.06	0.73978	0	60.9	100	41	54	60	45	43	51	74	80	95	57	46	65	65	43	50	55	67	74	119	57	45	60	67	44	55
Ankrd11	ENSMUSG00000035569	protein_coding	0.14	0.1	0.996574	0.14	0.538967	0	192.8	0.02	0.11	1	0.02	0.989787	0	173.2	0.01	0.1	1	0.01	0.984298	0	174	230	132	171	130	147	220	151	180	198	244	184	139	229	135	166	213	221	193	204	130	172	139	182	126	165	240
Ankrd12	ENSMUSG00000034647	protein_coding	0.22	0.13	0.837194	0.22	0.44901	0	57	0.12	0.14	1	0.11	0.908704	0	53.4	0.12	0.13	1	0.12	0.714286	0	54.4	75	28	32	26	25	42	46	81	78	81	73	31	42	32	28	54	68	73	88	35	71	33	37	37	27	67
Ankrd13a	ENSMUSG00000041870	protein_coding	0	0.1	1	0	0.98619	0	117.1	-0.05	0.1	1	-0.05	0.941678	0	116.4	0.02	0.1	1	0.02	0.957026	0	118.5	74	78	159	97	147	158	120	81	134	82	132	89	142	86	149	143	122	85	141	74	128	71	150	92	151	122
Ankrd13b	ENSMUSG00000037907	protein_coding	0.16	0.14	1	0.16	0.607642	0	30.4	-0.17	0.14	1	-0.17	0.846317	0	28.2	0.28	0.14	0.549902	0.28	0.303186	0	32.9	54	24	23	41	21	21	19	25	26	58	19	29	30	33	25	20	36	27	27	28	16	18	24	36	24	23
Ankrd13c	ENSMUSG00000039988	protein_coding	0.15	0.08	0.662675	0.15	0.361428	0	65.3	0.1	0.08	1	0.09	0.860785	0	60.7	0.19	0.08	0.401526	0.18	0.259057	0	65.6	50	35	58	25	49	79	87	64	72	49	84	42	76	31	57	90	81	67	76	60	84	35	61	28	54	74
Ankrd13d	ENSMUSG00000005986	protein_coding	0.05	0.16	1	0.06	0.903489	0	10.4	0.1	0.17	1	0.1	0.938294	0	10.2	0.03	0.16	1	0.03	0.957181	0	10.4	12	11	11	12	8	12	7	3	12	14	11	12	9	8	6	12	9	10	13	9	10	11	11	10	9	9
Ankrd16	ENSMUSG00000047909	protein_coding	0.01	0.11	1	0	0.993255	0	31	0.08	0.11	1	0.08	0.919158	0	32.3	-0.19	0.11	0.700767	-0.2	0.381745	0	31	42	18	31	18	20	25	25	42	58	38	26	20	26	21	27	25	24	41	48	38	25	21	31	23	24	29
Ankrd17	ENSMUSG00000055204	protein_coding	0.18	0.09	0.625196	0.19	0.334044	0	168.1	0.15	0.1	1	0.14	0.825054	0	158.1	0.06	0.09	1	0.06	0.820826	0	152.8	195	109	129	87	128	180	113	165	202	193	192	101	170	104	130	230	184	185	192	149	175	124	152	99	135	194
Ankrd23	ENSMUSG00000067653	protein_coding	-0.34	0.33	1	-0.34	0.622902	0	1.4	-0.16	0.34	1	-0.22	0.914034	0	1.4	-0.58	0.33	0.778769	-0.62	0.326486	0	1.4	2	1	1	2	1	1	1	3	1	2	0	1	1	1	1	1	1	1	2	2	1	1	2	1	2	1
Ankrd24	ENSMUSG00000054708	protein_coding	-0.28	0.12	0.464356	-0.29	0.262895	0	12.3	-0.15	0.13	1	-0.16	0.843464	0	12.3	-0.34	0.12	0.217994	-0.35	0.15865	0	12.3	15	7	10	9	12	10	6	22	20	13	9	7	7	8	9	8	7	17	16	8	9	7	10	8	11	7
Ankrd26	ENSMUSG00000007827	protein_coding	0.12	0.14	1	0.13	0.707987	0	19.4	0.06	0.14	1	0.05	0.965507	0	17.8	0.11	0.14	1	0.11	0.763951	0	18.4	29	14	11	11	12	13	18	23	25	30	16	17	15	7	11	20	22	29	27	11	16	18	13	10	12	24
Ankrd27	ENSMUSG00000034867	protein_coding	-0.03	0.08	1	-0.03	0.890744	0	50.4	0.04	0.08	1	0.03	0.958592	0	51.3	-0.12	0.08	0.898481	-0.12	0.497595	0	49.6	45	37	58	40	59	61	41	46	59	45	63	37	71	33	56	59	47	41	52	47	68	39	57	45	56	45
Ankrd28	ENSMUSG00000014496	protein_coding	-0.03	0.11	1	-0.03	0.926625	0	101	0.08	0.12	1	0.07	0.930544	0	107.1	-0.09	0.11	1	-0.09	0.755535	0	101	234	40	102	53	75	75	64	107	159	199	112	37	93	64	66	92	82	105	114	260	104	52	105	65	71	82
Ankrd29	ENSMUSG00000057766	protein_coding	-0.78	0.28	0.223006	-0.61	0.245001	0	3.3	-0.02	0.29	1	0	0.99896	0	3.7	-0.6	0.28	0.525822	-0.44	0.416785	0	3.3	4	3	4	3	2	4	6	1	3	4	6	2	2	4	0	2	2	1	2	3	6	3	3	4	1	6
Ankrd33b	ENSMUSG00000022237	protein_coding	0.18	0.67	1	0.08	0.960934	0	0.3	-0.71	0.71	1	-0.59	0.881644	0	0.3	0.18	0.67	1	0.15	0.929475	0	0.3	0	0	0	1	0	0	0	0	1	0	1	0	1	1	0	0	0	0	0	0	1	1	0	1	0	0
Ankrd34a	ENSMUSG00000049097	protein_coding	0.15	0.38	1	0.1	0.919623	0	1.5	-0.13	0.39	1	-0.17	0.946299	0	1.4	0.14	0.38	1	0.1	0.920433	0	1.5	2	1	2	3	2	1	1	0	1	2	3	1	1	2	0	1	2	2	1	0	2	1	2	2	1	1
Ankrd35	ENSMUSG00000038354	protein_coding	-0.73	0.67	1	-0.48	0.740612	0	0.4	0.41	0.68	1	0.31	0.930148	0	0.8	-0.65	0.67	1	-0.53	0.722379	0	0.4	1	1	0	0	0	0	0	1	1	0	0	1	0	0	0	0	0	2	1	0	1	0	1	1	0	0
Ankrd37	ENSMUSG00000050914	protein_coding	0.11	0.37	1	0.06	0.953982	0	2.3	-0.1	0.38	1	-0.15	0.951846	0	2.1	-0.14	0.37	1	-0.11	0.916511	0	2.2	1	4	2	4	1	1	2	3	1	1	3	4	4	2	2	1	2	3	1	3	2	3	1	3	2	2
Ankrd39	ENSMUSG00000079610	protein_coding	-0.03	0.12	1	-0.02	0.94943	0	9	0.11	0.12	1	0.11	0.893826	0	9.8	-0.1	0.12	1	-0.1	0.751937	0	9	11	11	8	13	8	8	7	5	10	11	8	11	7	12	9	7	7	6	9	13	7	10	10	14	12	8
Ankrd40	ENSMUSG00000020864	protein_coding	0.05	0.06	1	0.05	0.757096	0	112.9	-0.02	0.06	1	-0.02	0.966563	0	108	0.07	0.06	1	0.07	0.647438	0	114.9	83	164	74	139	86	110	134	102	72	94	136	152	91	154	85	110	132	93	82	91	135	149	80	142	80	124
Ankrd42	ENSMUSG00000041343	protein_coding	0.21	0.14	0.920242	0.24	0.461999	0	8	0.02	0.15	1	0.03	0.983888	0	6.7	0.01	0.14	1	0.01	0.988573	0	6.9	7	5	6	6	4	9	9	5	8	7	10	4	6	7	7	10	11	10	8	5	10	4	6	5	6	10
Ankrd44	ENSMUSG00000052331	protein_coding	-0.03	0.12	1	-0.02	0.943707	0	34.3	0.04	0.12	1	0.03	0.976532	0	34.3	0	0.12	1	0	0.999678	0	34.8	51	20	20	15	21	41	35	50	56	50	40	16	15	25	19	49	40	34	49	58	32	21	22	17	19	46
Ankrd46	ENSMUSG00000048307	protein_coding	-0.12	0.08	0.86917	-0.12	0.476603	0	121.9	0.05	0.08	1	0.05	0.930347	0	123.1	-0.06	0.08	1	-0.06	0.739581	0	121.9	113	112	119	116	156	140	122	113	106	105	118	106	109	108	140	134	110	87	100	170	116	108	120	120	146	116
Ankrd49	ENSMUSG00000031931	protein_coding	0.18	0.14	1	0.19	0.572461	0	12.1	0.26	0.15	1	0.26	0.821081	0	12.7	0.25	0.14	0.767942	0.25	0.40977	0	12.8	12	11	11	6	7	13	15	7	14	10	13	8	12	10	12	15	10	16	15	11	17	13	11	7	8	13
Ankrd50	ENSMUSG00000044864	protein_coding	-0.03	0.1	1	-0.03	0.909275	0	179.2	0.1	0.11	1	0.09	0.894418	0	181.6	-0.13	0.1	1	-0.13	0.576493	0	179.2	171	107	178	79	147	244	148	220	319	145	176	100	159	95	132	245	166	193	311	176	170	112	201	93	143	187
Ankrd52	ENSMUSG00000014498	protein_coding	0.14	0.11	1	0.14	0.588264	0	88.8	0.01	0.12	1	0	0.997824	0	80.2	0	0.11	1	-0.01	0.984298	0	80.1	94	46	87	72	73	104	53	83	109	95	89	60	108	66	75	102	100	92	101	60	79	52	102	67	68	96
Ankrd54	ENSMUSG00000033055	protein_coding	-0.15	0.09	0.876309	-0.15	0.495911	0	24	-0.2	0.1	1	-0.21	0.821081	0	24	-0.05	0.09	1	-0.05	0.841559	0	24	22	32	23	36	22	19	19	22	21	22	14	36	19	19	23	16	20	21	22	20	19	25	22	27	22	15
Ankrd55	ENSMUSG00000049985	protein_coding	0.78	0.25	0.12157	0.82	0.111632	0	12.8	0.1	0.27	1	0.12	0.957055	0	8.6	0.83	0.25	0.0657177	0.86	0.0869525	0	13.2	17	29	1	2	1	3	8	5	3	20	13	44	1	3	2	6	21	14	4	21	9	25	1	3	1	8
Ankrd6	ENSMUSG00000040183	protein_coding	-0.1	0.25	1	-0.18	0.800455	0	5.4	-0.07	0.26	1	-0.1	0.962554	0	5.4	-0.04	0.25	1	-0.09	0.916011	0	5.4	9	2	2	7	1	5	3	5	15	6	4	4	1	5	2	5	3	4	12	8	4	2	2	6	1	2
Ankrd61	ENSMUSG00000029607	protein_coding	0.11	0.29	1	0.04	0.959173	0	1.1	-0.09	0.3	1	-0.2	0.912974	0	1	-0.05	0.29	1	-0.1	0.894336	0	1	1	0	1	1	1	1	0	2	2	1	2	0	1	1	1	1	1	1	2	0	1	0	1	1	1	1
Ankrd9	ENSMUSG00000037904	protein_coding	-0.13	0.22	1	-0.13	0.828619	0	6.1	-0.28	0.23	1	-0.25	0.868494	0	6.1	-0.19	0.22	1	-0.2	0.726367	0	6.1	4	6	5	6	5	6	7	12	4	5	3	6	6	6	6	3	7	6	5	2	6	4	4	6	7	5
Anks1	ENSMUSG00000024219	protein_coding	0.06	0.15	1	0.06	0.896816	0	41.2	-0.09	0.15	1	-0.1	0.930148	0	40.4	0.08	0.15	1	0.08	0.842371	0	42.3	43	28	57	43	44	53	23	22	51	44	34	31	56	40	47	41	36	30	53	28	37	29	55	38	49	30
Anks1b	ENSMUSG00000058589	protein_coding	-0.05	0.22	1	-0.06	0.912772	0	8.4	0.12	0.23	1	0.1	0.949736	0	8.1	-0.3	0.22	0.992162	-0.23	0.623415	0	7.9	18	1	5	2	1	15	7	9	13	19	16	1	3	5	1	15	5	6	13	15	16	1	5	4	1	8
Anks3	ENSMUSG00000022515	protein_coding	-0.08	0.09	1	-0.08	0.713349	0	46.6	-0.04	0.09	1	-0.04	0.945638	0	46.6	-0.12	0.09	0.954154	-0.13	0.523143	0	46.6	46	43	42	52	51	46	42	44	53	47	37	48	32	37	55	37	50	51	48	42	42	42	41	45	54	44
Anks6	ENSMUSG00000066191	protein_coding	-0.1	0.13	1	-0.1	0.783197	0	10.7	-0.03	0.14	1	-0.03	0.976921	0	10.7	-0.07	0.13	1	-0.08	0.831895	0	10.7	15	11	8	14	11	9	10	9	9	15	8	12	7	11	9	8	10	10	8	8	9	11	10	16	9	9
Ankzf1	ENSMUSG00000026199	protein_coding	-0.13	0.11	1	-0.13	0.651586	0	26.1	-0.07	0.12	1	-0.07	0.930148	0	26.1	-0.23	0.11	0.588321	-0.23	0.341806	0	26.1	33	18	23	30	24	25	18	25	39	32	22	17	22	19	23	20	24	29	30	22	24	19	22	28	28	21
Anln	ENSMUSG00000036777	protein_coding	0.41	0.15	0.212191	0.39	0.194705	0	29.1	0.23	0.15	1	0.24	0.821455	0	28	0.37	0.15	0.321818	0.36	0.220441	0	30.2	11	7	23	7	4	20	68	39	49	10	19	9	30	11	8	37	45	70	52	12	14	5	34	8	5	69
Ano1	ENSMUSG00000031075	protein_coding	-0.13	0.17	1	-0.13	0.791625	0	27	0.06	0.18	1	0.06	0.964972	0	27	-0.15	0.17	1	-0.14	0.773978	0	27	82	3	23	6	10	34	15	19	51	87	11	3	25	6	8	38	17	17	31	108	10	2	26	9	11	20
Ano10	ENSMUSG00000037949	protein_coding	0.06	0.06	1	0.06	0.727826	0	100.5	-0.02	0.06	1	-0.02	0.964972	0	97.8	0.05	0.06	1	0.05	0.759636	0	101.2	82	104	88	158	96	106	101	72	73	92	105	105	107	114	99	109	114	82	78	100	106	104	80	116	93	99
Ano3	ENSMUSG00000074968	protein_coding	0.42	0.2	0.576547	0.41	0.360969	0	60.6	0.25	0.21	1	0.22	0.880883	0	50.7	0.22	0.2	1	0.28	0.581682	0	58.2	68	18	26	13	3	51	31	68	136	77	74	19	38	25	4	85	40	77	167	54	58	23	33	18	3	38
Ano4	ENSMUSG00000035189	protein_coding	-0.68	0.5	1	-0.23	0.852372	0	0.4	-0.59	0.53	1	-0.18	0.960155	0	0.3	-0.77	0.51	0.913887	-0.29	0.809528	0	0.3	0	0	0	0	0	1	0	1	1	0	1	0	0	0	0	0	1	1	1	0	1	0	0	0	0	1
Ano6	ENSMUSG00000064210	protein_coding	0.01	0.07	1	0.01	0.971383	0	184.3	-0.04	0.07	1	-0.05	0.929521	0	184.3	-0.08	0.07	1	-0.08	0.665973	0	184.3	226	177	188	228	204	161	118	182	175	221	151	193	238	170	205	172	148	161	162	203	146	197	198	194	200	153
Ano8	ENSMUSG00000034863	protein_coding	-0.01	0.15	1	-0.01	0.989942	0	40.1	-0.19	0.15	1	-0.19	0.849186	0	40.1	0.11	0.15	1	0.11	0.789673	0	42.7	46	35	40	54	41	38	27	28	52	52	27	40	38	40	32	32	42	37	55	20	37	33	37	38	41	28
Anp32a	ENSMUSG00000032249	protein_coding	0	0.13	1	0	0.992644	0	135.2	-0.09	0.13	1	-0.09	0.915267	0	135.2	0.02	0.13	1	0.02	0.961024	0	135.2	131	105	209	82	220	103	129	98	140	135	93	107	180	91	218	103	95	89	190	81	88	115	187	93	217	103
Anp32b	ENSMUSG00000028333	protein_coding	-0.09	0.09	1	-0.09	0.674442	0	102.8	-0.05	0.09	1	-0.06	0.923574	0	102.8	-0.06	0.09	1	-0.06	0.779459	0	102.8	89	132	101	103	111	105	124	89	71	92	98	118	128	100	116	103	86	71	66	69	114	131	104	100	107	93
Anp32b.ps1	ENSMUSG00000081792	processed_pseudogene	-0.26	0.42	1	-0.32	0.751669	0	0.9	0.01	0.44	1	-0.05	0.992237	0	1	0.57	0.42	0.994047	0.43	0.621247	0	1.4	1	1	1	1	1	2	1	0	0	1	2	1	1	0	1	1	1	0	1	1	2	1	1	1	1	1
Anp32e	ENSMUSG00000015749	protein_coding	-0.08	0.09	1	-0.08	0.723861	0	56.3	0.03	0.09	1	0.02	0.97718	0	57.1	-0.11	0.09	1	-0.11	0.589661	0	56.3	49	64	58	45	71	47	69	51	53	40	53	58	49	54	62	53	51	60	48	62	53	67	58	44	70	62
Anpep	ENSMUSG00000039062	protein_coding	-0.36	0.16	0.483721	-0.39	0.223161	0	8.2	-0.43	0.17	0.955259	-0.45	0.821081	0	8.2	-0.18	0.16	1	-0.25	0.475473	0	8.2	22	7	6	4	9	3	0	11	12	20	5	6	4	2	6	3	1	10	6	15	4	7	5	3	9	0
Antkmt	ENSMUSG00000057411	protein_coding	-0.1	0.12	1	-0.09	0.770164	0	25.4	-0.19	0.12	1	-0.19	0.825054	0	25.4	0	0.12	1	0	0.997987	0	25.4	28	38	20	31	25	21	25	16	25	26	21	42	13	24	23	15	25	24	25	18	17	26	18	26	30	19
Antxr1	ENSMUSG00000033420	protein_coding	-0.08	0.24	1	-0.07	0.929411	0	498.9	0.05	0.24	1	0.05	0.985669	0	551.3	-0.13	0.24	1	-0.13	0.87573	0	498.9	695	666	321	727	625	249	532	513	162	743	438	701	257	642	532	267	683	431	112	892	415	680	349	718	639	659
Antxr2	ENSMUSG00000029338	protein_coding	0.18	0.13	0.988178	0.19	0.536494	0	53.4	0.11	0.14	1	0.1	0.913932	0	50.2	0.19	0.13	0.963314	0.19	0.52989	0	53.9	52	47	32	52	37	53	54	28	65	54	62	42	59	48	42	60	59	43	65	59	52	51	38	45	40	58
Anxa1	ENSMUSG00000024659	protein_coding	0.19	0.11	0.823806	0.19	0.458423	0	906.4	0.13	0.12	1	0.13	0.874203	0	828.7	0.28	0.11	0.316125	0.28	0.222587	0	931.4	493	1125	534	853	226	857	1020	536	437	561	1828	1145	406	1823	267	1045	768	684	537	750	1721	1157	549	1283	247	744
Anxa11	ENSMUSG00000021866	protein_coding	-0.08	0.08	1	-0.07	0.72517	0	81.2	-0.08	0.09	1	-0.08	0.886413	0	81.2	-0.01	0.08	1	-0.02	0.956488	0	81.2	68	83	88	110	109	83	67	49	74	70	70	87	78	85	100	64	70	61	71	57	70	79	88	95	111	68
Anxa2	ENSMUSG00000032231	protein_coding	-0.25	0.07	0.0527717	-0.25	0.0850579	0	789.3	-0.12	0.08	1	-0.12	0.825054	0	789.3	-0.24	0.07	0.0664924	-0.25	0.0926682	0	789.3	369	835	971	797	813	817	831	806	865	336	596	778	645	700	743	719	487	761	794	377	661	736	895	666	782	632
Anxa3	ENSMUSG00000029484	protein_coding	0.39	0.08	0.000536138	0.39	0.00668241	1	312.4	0.06	0.08	1	0.06	0.92415	0	235.1	0.31	0.08	0.0134833	0.3	0.0425821	1	295.2	182	127	275	96	173	313	288	280	270	206	443	132	520	167	267	451	274	305	359	194	389	116	288	122	184	237
Anxa4	ENSMUSG00000029994	protein_coding	0	0.07	1	0	0.987233	0	95	0	0.07	1	-0.01	0.993283	0	97.6	0.04	0.07	1	0.04	0.835446	0	95	117	144	64	120	73	67	103	87	80	129	81	137	65	115	71	63	90	96	87	147	73	148	55	124	70	93
Anxa5	ENSMUSG00000027712	protein_coding	-0.04	0.07	1	-0.04	0.857176	0	423.7	-0.04	0.07	1	-0.05	0.929298	0	422.6	-0.02	0.07	1	-0.02	0.930187	0	428.4	348	425	462	537	434	421	506	342	328	376	540	389	494	534	397	411	385	317	394	435	539	376	462	482	422	399
Anxa6	ENSMUSG00000018340	protein_coding	-0.11	0.08	0.975077	-0.11	0.545995	0	347.2	-0.07	0.08	1	-0.07	0.894615	0	347.2	-0.1	0.08	1	-0.1	0.597248	0	347.2	285	391	383	454	480	274	300	318	240	318	253	438	302	387	426	252	264	271	233	302	265	371	356	404	420	296
Anxa7	ENSMUSG00000021814	protein_coding	-0.15	0.04	0.00673966	-0.15	0.123556	0	274.6	0.01	0.04	1	0	0.998027	0	274.9	-0.1	0.04	0.196402	-0.11	0.310469	0	274.6	271	285	260	282	352	273	329	205	214	262	253	251	238	270	315	230	260	193	190	311	259	270	265	294	362	283
Anxa8	ENSMUSG00000021950	protein_coding	-0.3	0.18	0.800004	-0.3	0.463759	0	47.9	-0.05	0.18	1	-0.05	0.97325	0	47.9	-0.2	0.18	1	-0.2	0.672333	0	47.9	143	52	12	73	9	19	52	41	30	107	9	37	7	55	12	14	28	58	21	121	10	65	12	73	10	44
Anxa9	ENSMUSG00000015702	protein_coding	-0.17	0.43	1	-0.13	0.906387	0	1.9	0	0.45	1	0	0.999938	0	1.9	-0.33	0.43	1	-0.25	0.809822	0	1.9	2	4	2	2	2	1	1	0	3	2	2	3	1	2	1	1	2	2	2	3	2	2	1	2	2	2
Aoc2	ENSMUSG00000078651	protein_coding	0.23	0.19	1	0.18	0.713596	0	3.2	-0.04	0.2	1	-0.07	0.96405	0	2.9	-0.04	0.2	1	-0.04	0.953266	0	2.9	3	1	3	3	1	3	2	4	6	4	3	2	4	4	3	2	2	4	4	3	3	1	3	4	2	1
Aoc3	ENSMUSG00000019326	protein_coding	-0.24	0.68	1	-0.16	0.9336	0	7.9	-0.29	0.7	1	-0.26	0.956736	0	7.9	-0.32	0.68	1	-0.28	0.879834	0	7.9	1	12	3	18	4	0	5	27	1	1	2	19	1	24	3	0	8	15	1	1	2	8	1	17	5	6
Aopep	ENSMUSG00000021458	protein_coding	-0.16	0.08	0.578188	-0.16	0.327972	0	129.3	0.02	0.08	1	0.01	0.992237	0	129.3	-0.27	0.08	0.0329628	-0.28	0.052634	0	129.3	124	47	96	93	114	154	173	174	189	103	83	53	85	80	111	119	141	194	155	161	110	55	91	85	106	152
Aox1	ENSMUSG00000063558	protein_coding	-0.07	0.1	1	-0.07	0.794217	0	152.6	0.14	0.1	1	0.14	0.832952	0	168.6	-0.09	0.1	1	-0.1	0.678902	0	152.6	126	17	108	19	131	176	269	241	286	119	143	13	78	28	128	181	222	259	251	125	144	16	127	23	139	318
Aox3	ENSMUSG00000064294	protein_coding	-0.29	0.57	1	-0.48	0.582875	0	6.4	0.36	0.59	1	0.18	0.949736	0	7.1	-0.08	0.57	1	-0.47	0.611958	0	6.4	16	0	6	0	28	2	1	2	3	11	1	1	1	0	27	1	1	4	0	17	3	0	6	0	32	2
Ap1ar	ENSMUSG00000074238	protein_coding	0.06	0.08	1	0.06	0.771154	0	32.9	0.1	0.09	1	0.1	0.87104	0	33.6	0.06	0.08	1	0.06	0.785636	0	33	26	34	33	28	37	31	39	25	28	28	35	35	35	40	35	32	31	29	29	29	36	42	33	30	36	33
Ap1b1	ENSMUSG00000009090	protein_coding	-0.02	0.06	1	-0.02	0.917474	0	99.9	-0.03	0.06	1	-0.04	0.930685	0	99.9	0.05	0.06	1	0.05	0.77941	0	102.9	70	98	110	113	118	125	87	85	93	74	92	97	117	101	122	114	95	75	96	77	92	93	112	99	118	88
Ap1g1	ENSMUSG00000031731	protein_coding	0.12	0.07	0.77361	0.12	0.427659	0	88.9	0.13	0.07	1	0.13	0.821081	0	88.3	0.04	0.07	1	0.04	0.85501	0	83.7	79	73	75	70	83	94	81	82	94	84	97	71	97	80	86	111	87	85	91	86	94	85	88	70	83	96
Ap1g2	ENSMUSG00000040701	protein_coding	0.05	0.16	1	0.06	0.907272	0	10.2	-0.11	0.17	1	-0.11	0.930148	0	10.1	0.01	0.16	1	0.02	0.971499	0	10.1	12	17	8	14	7	9	5	5	14	12	7	19	7	11	6	7	7	11	15	11	8	19	7	9	6	5
Ap1m1	ENSMUSG00000003033	protein_coding	0.13	0.09	1	0.13	0.553254	0	44.1	0.04	0.1	1	0.04	0.961147	0	42.8	0.08	0.09	1	0.07	0.764081	0	42.7	31	42	50	75	48	38	30	24	41	38	37	45	49	65	52	34	37	38	46	38	33	47	52	64	49	36
Ap1s1	ENSMUSG00000004849	protein_coding	-0.11	0.09	1	-0.1	0.613195	0	71.2	-0.16	0.09	1	-0.16	0.821081	0	71.2	-0.06	0.09	1	-0.06	0.794191	0	71.2	55	79	86	96	68	83	67	53	54	54	66	88	71	92	60	64	57	46	65	38	68	78	78	82	67	58
Ap1s2	ENSMUSG00000031367	protein_coding	0.13	0.13	1	0.13	0.679153	0	20.3	0.16	0.13	1	0.16	0.858027	0	20.9	0.2	0.13	0.881374	0.21	0.474346	0	21.2	21	15	21	29	12	13	14	14	28	20	21	16	27	33	12	17	11	20	26	30	19	19	18	29	9	13
Ap1s3	ENSMUSG00000054702	protein_coding	-0.1	0.18	1	-0.1	0.838161	0	3	0.18	0.18	1	0.17	0.887239	0	3.2	-0.19	0.18	1	-0.21	0.635775	0	3	1	12	1	4	1	1	2	3	2	1	1	14	1	2	1	1	2	3	2	2	1	11	1	4	1	2
Ap2a1	ENSMUSG00000060279	protein_coding	0.01	0.08	1	0.01	0.957359	0	102.4	-0.15	0.09	1	-0.15	0.821081	0	101.1	0.08	0.08	1	0.07	0.733904	0	107.4	85	82	113	116	124	145	84	72	89	94	107	88	122	95	120	111	115	78	94	76	108	73	102	90	121	93
Ap2a2	ENSMUSG00000002957	protein_coding	-0.04	0.14	1	-0.04	0.919623	0	213.6	-0.02	0.15	1	-0.02	0.99069	0	215.4	-0.03	0.14	1	-0.03	0.955582	0	213.6	207	333	148	291	169	168	245	254	107	205	203	378	147	243	167	159	262	220	108	258	197	324	147	248	166	256
Ap2b1	ENSMUSG00000035152	protein_coding	0.02	0.06	1	0.03	0.885528	0	321.3	0.06	0.06	1	0.05	0.900748	0	319.3	0.01	0.06	1	0.01	0.979556	0	314.9	223	247	406	271	475	397	257	274	284	236	336	244	422	293	477	396	277	246	286	272	328	248	444	265	485	291
Ap2m1	ENSMUSG00000022841	protein_coding	-0.01	0.07	1	-0.01	0.960195	0	267.2	0.01	0.07	1	0.01	0.991608	0	267.2	0.06	0.07	1	0.06	0.761774	0	277.8	195	277	297	274	320	319	302	218	203	214	274	273	290	261	325	303	259	222	228	292	289	260	276	275	311	256
Ap2m1.ps	ENSMUSG00000081272	processed_pseudogene	-0.09	0.09	1	-0.09	0.675336	0	59.6	-0.12	0.1	1	-0.13	0.834059	0	59.6	0.02	0.09	1	0.02	0.95165	0	61.5	41	54	67	76	73	67	60	57	41	40	66	67	74	45	62	61	65	52	37	49	66	50	66	61	74	54
Ap2s1	ENSMUSG00000008036	protein_coding	-0.21	0.1	0.574601	-0.21	0.31677	0	65.4	-0.21	0.11	1	-0.21	0.821081	0	65.4	-0.11	0.1	1	-0.11	0.660431	0	65.4	43	86	71	74	80	66	66	46	57	47	49	90	43	52	68	51	54	50	57	30	58	68	65	58	71	49
Ap3b1	ENSMUSG00000021686	protein_coding	0.02	0.06	1	0.03	0.895601	0	104.1	0.04	0.06	1	0.03	0.94929	0	104.3	-0.03	0.06	1	-0.03	0.863655	0	101.1	118	107	103	87	96	118	86	94	101	121	113	95	109	100	98	111	96	92	106	134	120	102	105	94	98	92
Ap3d1	ENSMUSG00000020198	protein_coding	-0.01	0.06	1	0	0.982505	0	183.8	-0.1	0.06	1	-0.1	0.821081	0	183.6	-0.05	0.06	1	-0.05	0.736272	0	183.6	187	195	180	232	176	193	140	172	177	184	192	194	192	202	166	162	181	182	183	160	179	166	176	202	175	164
Ap3m1	ENSMUSG00000021824	protein_coding	0.16	0.08	0.597466	0.16	0.337956	0	73.7	0.16	0.08	1	0.15	0.821081	0	68.1	0.13	0.08	0.854274	0.12	0.491441	0	70.4	42	42	69	33	59	83	77	79	88	41	90	42	89	42	66	120	71	80	96	46	93	52	72	44	58	75
Ap3m1.ps	ENSMUSG00000094683	processed_pseudogene	0.27	0.47	1	0.02	0.985894	0	0.7	-0.01	0.49	1	-0.04	0.994705	0	0.6	-0.01	0.48	1	-0.17	0.905059	0	0.6	0	0	1	0	0	1	1	2	0	0	1	0	0	2	1	1	1	0	1	0	1	0	0	1	0	1
Ap3m2	ENSMUSG00000031539	protein_coding	-0.22	0.1	0.505656	-0.22	0.287568	0	49.4	0.03	0.1	1	0.03	0.975239	0	49.4	-0.24	0.1	0.388461	-0.24	0.227716	0	49.4	30	66	45	66	48	62	39	36	53	25	44	65	31	56	40	52	37	32	46	34	49	68	45	59	52	40
Ap3s1	ENSMUSG00000024480	protein_coding	0.09	0.09	1	0.09	0.694659	0	91.2	0.06	0.1	1	0.05	0.940564	0	88.8	0.09	0.09	1	0.09	0.709937	0	90.3	88	96	74	86	58	88	170	50	61	95	113	94	61	135	67	103	114	65	65	122	113	99	71	98	59	124
Ap3s1.ps1	ENSMUSG00000085611	processed_pseudogene	0.01	0.14	1	0	0.994765	0	4.8	0.01	0.15	1	0	0.998589	0	4.8	0.11	0.14	1	0.1	0.791972	0	4.9	5	5	4	4	4	5	10	3	3	6	7	6	3	4	3	6	7	3	3	8	4	5	4	4	4	7
Ap3s1.ps2	ENSMUSG00000094257	processed_pseudogene	-0.07	0.37	1	-0.11	0.92148	0	1	0.27	0.38	1	0.25	0.921281	0	1	0.2	0.36	1	0.2	0.839371	0	1.1	1	1	0	1	1	1	2	2	0	2	1	1	1	1	0	1	1	0	1	0	1	1	1	1	1	1
Ap3s2	ENSMUSG00000063801	protein_coding	0	0.06	1	0	0.986246	0	41.4	-0.02	0.06	1	-0.03	0.956736	0	41.4	-0.03	0.06	1	-0.03	0.852494	0	41.4	34	42	46	45	50	41	37	38	40	34	37	46	45	37	54	42	40	38	38	39	35	38	41	41	48	39
Ap4b1	ENSMUSG00000032952	protein_coding	0.07	0.35	1	0.14	0.880486	0	2.3	0.38	0.36	1	0.47	0.827199	0	3.1	0.2	0.35	1	0.25	0.756514	0	2.5	3	1	3	3	2	3	3	0	3	2	3	2	2	0	3	3	2	3	3	5	3	2	3	2	4	3
Ap4e1	ENSMUSG00000001998	protein_coding	0.04	0.13	1	0.04	0.927042	0	21.5	0.1	0.13	1	0.09	0.915267	0	23.3	-0.09	0.13	1	-0.09	0.791164	0	21.4	37	17	15	12	18	15	18	28	33	32	23	18	16	12	13	21	22	31	27	28	20	21	17	11	14	25
Ap4m1	ENSMUSG00000019518	protein_coding	0.16	0.09	0.775562	0.16	0.447835	0	17.7	-0.02	0.09	1	-0.02	0.980462	0	16.3	0.03	0.09	1	0.03	0.908464	0	16.3	19	14	19	18	16	12	12	15	22	20	12	18	19	22	20	12	16	18	20	19	9	17	17	19	19	13
Ap4s1	ENSMUSG00000020955	protein_coding	-0.39	0.14	0.192516	-0.39	0.149589	0	12.2	-0.16	0.14	1	-0.17	0.857449	0	12.2	-0.4	0.14	0.139398	-0.4	0.13353	0	12.2	10	11	10	9	20	8	15	16	11	8	11	10	6	6	15	8	9	11	9	12	12	9	11	9	20	11
Ap5b1	ENSMUSG00000049562	protein_coding	0.01	0.16	1	0.01	0.977413	0	9.1	-0.07	0.17	1	-0.06	0.962554	0	9.1	0.03	0.16	1	0.03	0.959565	0	9.2	9	10	11	12	10	10	6	5	9	8	9	10	11	7	9	6	9	9	11	7	8	6	10	10	11	7
Ap5m1	ENSMUSG00000036291	protein_coding	0.15	0.1	0.942837	0.15	0.520231	0	34.4	0.17	0.11	1	0.17	0.821455	0	36.1	0.17	0.1	0.871781	0.16	0.490116	0	35	49	28	27	13	27	27	28	38	49	45	38	27	30	24	25	32	31	47	45	47	33	32	30	19	28	33
Ap5s1	ENSMUSG00000068264	protein_coding	-0.38	0.12	0.110439	-0.38	0.103966	0	17.9	-0.17	0.13	1	-0.17	0.832952	0	17.9	-0.21	0.12	0.778098	-0.21	0.418312	0	17.9	16	15	21	23	23	16	14	19	14	13	13	16	14	10	23	12	13	11	11	21	14	16	17	18	25	12
Ap5z1	ENSMUSG00000039623	protein_coding	-0.06	0.15	1	-0.06	0.895408	0	27.4	-0.13	0.16	1	-0.13	0.902623	0	27.4	-0.07	0.15	1	-0.07	0.875358	0	27.4	36	18	29	33	32	26	20	15	38	33	24	20	24	25	26	22	28	22	37	19	26	14	32	31	36	23
Apaf1	ENSMUSG00000019979	protein_coding	0.04	0.08	1	0.04	0.830744	0	80.8	0.12	0.08	1	0.11	0.832178	0	83.4	-0.02	0.08	1	-0.02	0.946713	0	77.7	109	66	65	45	47	98	81	93	95	108	94	70	80	39	50	106	74	92	95	127	88	56	67	46	53	91
Apba1	ENSMUSG00000024897	protein_coding	-0.3	0.23	1	-0.28	0.583744	0	9.8	-0.1	0.24	1	-0.09	0.959856	0	10	-0.19	0.23	1	-0.1	0.87558	0	9.8	12	20	2	25	3	4	9	8	5	11	8	14	1	11	1	3	13	8	7	8	8	19	2	27	2	12
Apba3	ENSMUSG00000004931	protein_coding	-0.07	0.14	1	-0.07	0.870573	0	41.3	-0.24	0.15	1	-0.24	0.821081	0	41.3	0.02	0.14	1	0.02	0.969114	0	41.3	44	51	45	69	42	38	31	23	29	46	29	60	37	35	40	25	41	37	31	22	32	42	35	55	44	33
Apbb1	ENSMUSG00000037032	protein_coding	-0.14	0.12	1	-0.14	0.638837	0	60.4	-0.16	0.13	1	-0.16	0.839191	0	60.4	-0.17	0.12	0.980964	-0.17	0.527699	0	60.4	64	81	55	96	43	68	45	49	43	68	54	87	31	64	49	53	49	51	42	61	51	65	51	70	50	43
Apbb1ip	ENSMUSG00000026786	protein_coding	0.29	0.12	0.392168	0.29	0.244894	0	38.2	-0.06	0.13	1	-0.06	0.949736	0	36.7	0.38	0.12	0.105714	0.37	0.110719	0	41	28	117	12	70	8	11	21	28	18	32	32	97	19	87	10	14	41	29	21	21	29	123	12	73	7	28
Apbb2	ENSMUSG00000029207	protein_coding	0.25	0.09	0.198595	0.25	0.150338	0	96.3	0.13	0.09	1	0.12	0.832952	0	89.1	0.14	0.09	0.885084	0.13	0.490945	0	91	90	42	82	82	60	81	85	80	109	99	114	57	123	89	71	104	116	84	106	86	124	50	91	84	62	119
Apbb3	ENSMUSG00000117679	protein_coding	-0.11	0.1	1	-0.1	0.669536	0	23	-0.14	0.1	1	-0.15	0.827199	0	23	-0.23	0.1	0.40424	-0.24	0.245529	0	23	34	17	22	12	25	17	16	28	36	35	14	18	15	13	26	15	15	29	30	22	16	17	19	14	26	15
Apc	ENSMUSG00000005871	protein_coding	0.26	0.14	0.71311	0.26	0.388877	0	103.7	0.1	0.15	1	0.09	0.930148	0	89.9	0.1	0.14	1	0.1	0.802183	0	93.9	105	59	67	35	64	112	69	105	144	112	139	62	98	60	68	147	103	95	153	57	119	65	81	46	68	110
Apc2	ENSMUSG00000020135	protein_coding	0.02	0.19	1	0.02	0.970461	0	17.6	-0.12	0.19	1	-0.13	0.921023	0	16.6	-0.13	0.19	1	-0.13	0.803277	0	16.6	29	10	18	21	13	22	8	10	18	31	22	15	9	14	10	18	23	16	18	18	20	6	18	16	16	18
Apcdd1	ENSMUSG00000071847	protein_coding	-0.19	0.32	1	-0.17	0.854323	0	26	0.06	0.33	1	0.05	0.988963	0	26.7	-0.32	0.32	1	-0.35	0.681761	0	26	19	61	3	21	9	21	37	54	9	19	22	70	2	21	8	22	25	37	8	18	23	58	3	16	13	46
Apeh	ENSMUSG00000032590	protein_coding	0.03	0.07	1	0.03	0.890744	0	80.1	-0.06	0.08	1	-0.06	0.901442	0	79.2	0.01	0.07	1	0.01	0.979133	0	79.2	67	114	69	94	81	67	63	70	88	74	67	129	67	84	74	57	72	79	98	59	61	115	62	77	77	62
Apex1	ENSMUSG00000035960	protein_coding	0.11	0.21	1	0.13	0.813595	0	10.3	-0.21	0.22	1	-0.19	0.893064	0	9.8	-0.02	0.21	1	-0.01	0.995665	0	10	10	7	12	11	12	11	8	8	9	10	5	9	14	11	16	9	8	12	9	2	7	8	12	10	13	5
Apex2	ENSMUSG00000025269	protein_coding	0.09	0.15	1	0.08	0.841961	0	6.4	0.27	0.15	1	0.26	0.821081	0	7.2	0.16	0.15	1	0.16	0.660831	0	6.7	6	5	6	7	7	5	4	7	7	7	5	7	10	3	8	5	4	7	8	10	5	7	6	8	6	6
Aph1a	ENSMUSG00000015750	protein_coding	-0.07	0.07	1	-0.07	0.680562	0	142.4	-0.18	0.07	0.759475	-0.19	0.821081	0	142.4	-0.06	0.07	1	-0.06	0.724377	0	142.4	102	182	157	183	179	131	119	120	109	113	118	194	144	137	173	115	126	106	118	97	113	159	136	146	173	111
Aph1b	ENSMUSG00000032375	protein_coding	0.12	0.08	0.975552	0.12	0.53546	0	49.8	0.18	0.08	1	0.17	0.821081	0	50.3	0.01	0.08	1	0	0.989993	0	46.3	28	32	91	25	81	59	39	33	29	26	60	31	83	28	87	63	43	43	34	38	54	39	95	26	87	40
Aph1c	ENSMUSG00000053040	protein_coding	-0.32	0.17	0.715659	-0.33	0.367023	0	9.6	-0.06	0.18	1	-0.06	0.966321	0	9.6	-0.44	0.17	0.294146	-0.46	0.179483	0	9.6	8	9	12	10	12	7	8	12	8	6	7	9	7	5	12	7	9	9	6	7	8	8	11	9	14	9
Api5	ENSMUSG00000027193	protein_coding	0.11	0.07	0.915862	0.11	0.505947	0	131.9	0.09	0.08	1	0.08	0.880243	0	128.4	0.04	0.08	1	0.04	0.867761	0	125.3	118	123	126	99	107	120	138	140	127	125	138	116	163	142	124	144	116	126	125	170	126	118	128	118	111	128
Apip	ENSMUSG00000010911	protein_coding	-0.01	0.13	1	0	0.990369	0	15.6	0.03	0.14	1	0.02	0.987197	0	16.1	-0.03	0.13	1	-0.04	0.930296	0	15.6	15	25	13	13	14	13	21	14	12	16	13	20	12	19	15	13	16	16	12	19	14	27	12	14	13	17
Aplf	ENSMUSG00000030051	protein_coding	0.03	0.13	1	0.02	0.95375	0	9.4	0	0.14	1	-0.01	0.995415	0	9.4	0.01	0.13	1	0	0.995891	0	9.4	11	11	8	7	14	7	11	9	7	11	8	10	9	9	13	8	9	9	7	9	6	11	10	10	13	12
Apln	ENSMUSG00000037010	protein_coding	0.4	0.4	1	0.28	0.771644	0	13.8	0.12	0.41	1	-0.08	0.985304	0	11.9	0.35	0.4	1	0.31	0.746993	0	15	3	48	18	5	0	24	1	0	8	3	24	28	39	5	1	26	1	2	9	5	19	48	19	5	1	1
Aplp1	ENSMUSG00000006651	protein_coding	-0.15	0.21	1	-0.15	0.804897	0	136.4	-0.07	0.21	1	-0.08	0.964049	0	136.4	-0.08	0.21	1	-0.09	0.894336	0	136.4	97	117	34	307	8	186	152	242	85	104	176	142	29	174	8	132	161	211	93	78	188	116	35	238	10	141
Aplp2	ENSMUSG00000031996	protein_coding	-0.12	0.06	0.516595	-0.12	0.393168	0	1824.1	-0.01	0.06	1	-0.01	0.983323	0	1826	-0.2	0.06	0.0416969	-0.2	0.12398	0	1824.1	1333	3486	1899	2053	2767	1404	1219	1126	1130	1386	1662	3697	1685	1686	2385	1281	1170	1058	903	1501	1885	3285	1912	1726	2603	1336
Apmap	ENSMUSG00000033096	protein_coding	0.03	0.1	1	0.03	0.914008	0	36	0.05	0.11	1	0.05	0.951215	0	36.3	-0.12	0.1	1	-0.12	0.631634	0	35.4	24	37	34	23	48	35	47	38	33	24	32	41	39	25	47	35	35	46	36	36	37	34	35	17	45	41
Apoa2	ENSMUSG00000005681	protein_coding	-0.76	0.59	1	-0.37	0.798941	0	0.7	-0.25	0.61	1	0.02	0.998589	0	0.7	0.37	0.58	1	0.66	0.529533	0	0.7	1	1	1	1	0	1	1	0	0	0	0	0	0	0	1	1	0	0	1	1	0	0	0	0	1	1
Apob	ENSMUSG00000020609	protein_coding	0.85	0.64	1	1.33	0.209864	0	0.3	1.08	0.67	1	1.32	0.821081	0	0.4	0.38	0.65	1	0.56	0.711676	0	0.4	0	0	0	0	0	0	0	0	0	0	0	0	2	0	0	0	1	0	0	1	0	0	1	0	0	1
Apobec1	ENSMUSG00000040613	protein_coding	0.36	0.19	0.715659	0.37	0.388075	0	8.3	0.3	0.2	1	0.28	0.834059	0	8	0.57	0.19	0.133205	0.55	0.15573	0	9.1	16	11	2	6	2	5	4	3	11	15	8	11	2	14	2	8	5	7	11	14	10	12	2	8	3	5
Apobec3	ENSMUSG00000009585	protein_coding	0.14	0.11	1	0.15	0.56868	0	25.8	0.17	0.12	1	0.17	0.831488	0	26.1	0.07	0.12	1	0.07	0.834456	0	23.7	25	19	32	10	36	23	19	16	32	24	19	22	41	7	39	24	21	27	34	25	18	26	38	8	35	21
Apobr	ENSMUSG00000042759	protein_coding	0	0.33	1	0.11	0.913722	0	3	-0.02	0.34	1	0.09	0.97407	0	3.3	-0.04	0.33	1	0.05	0.96549	0	3.1	2	2	2	5	1	2	5	4	1	1	3	1	7	4	6	1	3	3	1	1	6	2	3	5	2	4
Apod	ENSMUSG00000022548	protein_coding	-1.23	0.53	0.425827	-1.22	0.138449	0	2.2	-0.84	0.54	1	-0.47	0.847936	0	2.2	-0.52	0.52	1	-0.74	0.396216	0	2.2	3	1	0	12	1	0	1	0	2	1	2	1	0	3	0	0	1	1	1	2	2	1	0	10	0	1
Apoe	ENSMUSG00000002985	protein_coding	-0.47	0.16	0.162854	-0.47	0.154861	0	1107.1	-0.33	0.17	1	-0.33	0.821081	0	1107.1	-0.49	0.16	0.104203	-0.49	0.12614	0	1107.1	821	370	2056	429	3687	1096	1203	150	152	622	636	395	1145	216	2759	585	1123	146	92	443	700	232	1922	269	3640	916
Apol10b	ENSMUSG00000050014	protein_coding	-0.64	0.57	1	-0.58	0.575843	0	0.7	-0.32	0.59	1	-0.36	0.905063	0	0.7	-0.43	0.57	1	-0.53	0.623185	0	0.7	0	2	0	0	0	0	1	2	1	0	0	1	0	1	0	0	0	0	1	0	0	2	0	1	0	1
Apol6	ENSMUSG00000033576	protein_coding	-0.6	0.42	0.963274	-0.45	0.516112	0	3.4	-0.38	0.44	1	-0.21	0.920864	0	3.7	-0.85	0.42	0.602226	-0.49	0.478965	0	3.4	4	6	0	11	0	1	5	3	1	4	2	4	0	12	0	1	4	1	0	5	2	6	0	12	0	6
Apol7d	ENSMUSG00000073652	lncRNA	-0.88	0.47	0.698968	-0.94	0.20922	0	0.8	-0.27	0.48	1	-0.35	0.882474	0	0.8	-0.8	0.47	0.787178	-0.82	0.267911	0	0.8	1	1	1	1	1	0	1	0	1	0	0	1	0	1	1	0	0	0	0	1	1	1	0	1	1	0
Apol8	ENSMUSG00000056656	protein_coding	-0.79	0.86	1	-0.64	0.648655	0	0.3	-1.04	0.91	1	-0.83	0.843223	0	0.3	-1.2	0.87	0.99548	-1.07	0.425756	0	0.3	0	0	1	0	1	0	0	0	1	0	0	0	0	0	0	0	0	0	0	0	0	0	0	0	0	0
Apol9a	ENSMUSG00000057346	protein_coding	-0.01	0.25	1	-0.04	0.953027	0	6.4	-0.15	0.27	1	-0.16	0.928264	0	6.4	-0.46	0.26	0.731052	-0.42	0.420858	0	6.4	9	3	1	2	2	16	12	5	8	9	2	4	1	7	2	11	9	6	7	9	5	3	1	4	1	14
Apol9b	ENSMUSG00000068246	protein_coding	-0.09	0.4	1	0.1	0.914163	0	2.8	-0.03	0.42	1	0.21	0.930148	0	2.8	-0.13	0.4	1	0.04	0.970214	0	2.9	5	2	1	1	1	7	5	0	3	4	1	1	0	1	1	7	5	4	3	6	2	1	0	1	0	7
Apold1	ENSMUSG00000090698	protein_coding	0.33	0.36	1	0.47	0.488051	0	1.4	-0.76	0.39	1	-0.65	0.821081	0	0.9	-0.27	0.37	1	0.1	0.922949	0	1.4	0	1	1	1	0	2	1	1	1	0	3	0	4	1	1	2	2	0	1	1	2	1	2	0	0	0
Apoo	ENSMUSG00000079508	protein_coding	0.03	0.13	1	0.04	0.914721	0	10	0.05	0.14	1	0.04	0.970659	0	9.7	0.02	0.13	1	0.03	0.951153	0	9.9	7	11	9	11	9	10	13	7	10	6	10	11	10	8	9	13	9	13	11	10	10	10	10	8	8	12
Apoo.ps	ENSMUSG00000049233	processed_pseudogene	0.63	0.39	0.860133	0.62	0.436559	0	1	-0.08	0.41	1	-0.12	0.972139	0	0.9	0.88	0.39	0.43966	0.81	0.260498	0	1.3	1	2	0	0	1	1	2	0	1	1	1	2	0	1	1	2	1	0	1	1	0	1	0	1	1	0
Apool	ENSMUSG00000025525	protein_coding	0.08	0.14	1	0.08	0.837871	0	11.3	0.13	0.14	1	0.13	0.888941	0	12.2	0.2	0.14	0.950826	0.19	0.539469	0	12.1	11	18	11	8	12	6	15	8	11	14	9	17	11	13	9	9	9	13	9	14	10	18	11	17	8	8
App	ENSMUSG00000022892	protein_coding	-0.05	0.04	1	-0.05	0.756289	0	1526.6	-0.02	0.05	1	-0.02	0.961147	0	1526.6	-0.09	0.04	0.601502	-0.09	0.493982	0	1526.6	1208	1340	1322	1516	1680	2247	2034	1146	1246	1191	1997	1443	1401	1455	1558	1998	1960	1041	1195	1177	2060	1340	1365	1384	1684	2105
Appbp2	ENSMUSG00000018481	protein_coding	0.11	0.06	0.800004	0.11	0.453052	0	74.1	0.12	0.06	1	0.11	0.821081	0	74.1	0.04	0.06	1	0.04	0.803277	0	70.4	65	58	78	48	77	64	63	84	85	64	76	60	89	52	81	86	70	82	81	82	69	64	83	52	80	74
Appbp2os	ENSMUSG00000085628	lncRNA	-0.1	0.46	1	-0.12	0.916603	0	0.7	-0.07	0.48	1	-0.05	0.990703	0	0.7	-0.06	0.46	1	-0.16	0.89278	0	0.7	1	1	0	0	1	1	0	1	1	1	0	1	0	0	1	1	1	0	1	1	0	0	1	0	1	1
Appl1	ENSMUSG00000040760	protein_coding	0.08	0.09	1	0.08	0.726676	0	58	0.06	0.09	1	0.06	0.929521	0	57.3	-0.03	0.09	1	-0.03	0.921566	0	54.3	75	52	44	33	36	51	53	81	63	62	71	49	53	49	41	69	56	67	63	60	72	60	43	47	35	64
Appl2	ENSMUSG00000020263	protein_coding	0.02	0.08	1	0.02	0.943076	0	86.9	0	0.09	1	0	0.998895	0	86.9	-0.17	0.08	0.548116	-0.17	0.3131	0	86.9	174	70	64	80	69	73	67	89	96	166	78	66	67	85	65	69	87	110	75	147	72	67	70	86	70	83
Aprt	ENSMUSG00000006589	protein_coding	-0.05	0.09	1	-0.05	0.828005	0	59.7	-0.22	0.09	1	-0.23	0.821081	0	59.7	-0.01	0.09	1	-0.01	0.975747	0	59.7	65	78	62	71	55	53	42	52	59	65	49	78	58	66	42	39	45	58	74	66	49	65	49	57	45	34
Aptx	ENSMUSG00000028411	protein_coding	0.02	0.09	1	0.02	0.942481	0	24.7	-0.07	0.1	1	-0.07	0.913859	0	24	0.04	0.09	1	0.04	0.892865	0	24.6	22	24	24	22	30	25	28	18	23	19	29	28	23	25	28	28	25	21	21	12	26	24	23	25	27	25
Aqp1	ENSMUSG00000004655	protein_coding	-0.67	0.46	0.945364	-0.63	0.551823	0	226.9	-0.36	0.48	1	-0.37	0.911986	0	226.9	-0.6	0.46	1	-0.61	0.574275	0	226.9	21	2	319	21	873	404	327	1	74	15	133	1	121	14	947	329	314	2	28	30	127	2	281	18	975	329
Aqp11	ENSMUSG00000042797	protein_coding	-0.16	0.39	1	-0.07	0.942481	0	2.9	-0.44	0.4	1	-0.36	0.880243	0	2.9	-0.39	0.39	1	-0.2	0.822857	0	2.9	3	2	6	3	4	2	2	0	4	2	2	1	6	4	3	2	1	2	2	2	1	2	6	3	3	1
Aqp3	ENSMUSG00000028435	protein_coding	0.84	0.65	1	0.89	0.464761	0	0.4	0.96	0.68	1	0.75	0.843223	0	0.3	1.53	0.64	0.384538	1.05	0.351031	0	0.3	0	0	1	0	0	1	0	0	0	0	0	0	1	0	1	1	0	0	1	0	0	0	1	0	1	0
Aqp4	ENSMUSG00000024411	protein_coding	1.51	0.7	0.515964	0.94	0.271319	0	1	1.72	0.73	1	0.99	0.821081	0	0.7	1.93	0.69	0.19208	0.98	0.247231	0	0.9	0	0	0	0	0	1	4	0	0	0	1	0	0	0	0	2	6	1	0	0	0	0	0	0	0	4
Aqr	ENSMUSG00000040383	protein_coding	0.09	0.06	0.926277	0.09	0.518932	0	69.9	0.11	0.06	1	0.11	0.821081	0	70.7	0.06	0.06	1	0.06	0.685924	0	68.5	81	67	52	53	71	69	56	74	67	84	74	62	74	51	69	76	69	72	68	87	76	71	63	54	68	69
Ar	ENSMUSG00000046532	protein_coding	-0.05	0.23	1	-0.1	0.883905	0	12.2	0.08	0.24	1	0.07	0.97325	0	13.6	-0.32	0.23	0.993535	-0.32	0.567744	0	12.2	22	1	21	6	11	11	4	8	26	19	20	2	16	6	8	10	8	9	20	24	19	1	18	8	14	8
Araf	ENSMUSG00000001127	protein_coding	-0.07	0.05	0.943304	-0.07	0.582411	0	110.2	-0.02	0.05	1	-0.02	0.96265	0	110.2	-0.13	0.05	0.302721	-0.13	0.273372	0	110.2	107	116	98	105	114	96	88	119	149	102	106	115	97	98	96	96	90	115	125	104	100	118	93	99	109	90
Arap1	ENSMUSG00000032812	protein_coding	-0.16	0.09	0.744247	-0.16	0.405069	0	99.7	-0.1	0.09	1	-0.1	0.865205	0	99.7	-0.19	0.09	0.514429	-0.19	0.288292	0	99.7	98	120	101	127	110	88	65	73	115	92	86	126	69	99	94	69	77	80	96	66	87	102	96	108	115	74
Arap2	ENSMUSG00000037999	protein_coding	0.13	0.26	1	0.18	0.801941	0	17.5	0.14	0.27	1	0.1	0.962263	0	16.6	-0.07	0.26	1	0.05	0.952373	0	16.8	30	4	3	2	1	14	26	45	14	30	24	4	4	6	0	24	29	36	18	21	23	5	3	4	1	32
Arap3	ENSMUSG00000024451	protein_coding	-0.02	0.55	1	0.04	0.981031	0	19	-0.14	0.57	1	-0.1	0.986755	0	19	-0.12	0.55	1	-0.12	0.94892	0	19	0	3	26	1	6	30	2	7	96	1	23	4	31	0	9	32	4	7	77	0	20	2	26	1	7	4
Arc	ENSMUSG00000022602	protein_coding	-0.75	0.4	0.695079	-0.58	0.398736	0	2.2	0.01	0.41	1	0.17	0.939422	0	2.3	-0.95	0.4	0.394414	-0.54	0.420858	0	2.2	1	1	8	1	5	2	1	0	1	0	1	0	3	0	5	2	1	1	1	1	1	0	10	1	5	1
Arcn1	ENSMUSG00000032096	protein_coding	-0.01	0.06	1	-0.01	0.961192	0	249.8	0.11	0.07	1	0.11	0.821455	0	271.2	-0.03	0.06	1	-0.04	0.852494	0	249.8	224	312	211	241	180	238	288	323	231	221	259	288	221	297	204	256	231	268	235	266	299	324	216	299	198	301
Arel1	ENSMUSG00000042350	protein_coding	0.08	0.08	1	0.08	0.704914	0	47	0.09	0.09	1	0.08	0.883157	0	46	0.02	0.08	1	0.02	0.949646	0	45.2	44	26	48	35	42	54	39	59	44	38	58	29	53	32	51	59	52	45	53	41	52	32	51	33	51	57
Arf1	ENSMUSG00000048076	protein_coding	-0.15	0.07	0.501759	-0.15	0.328951	0	388.3	-0.1	0.07	1	-0.11	0.828583	0	388.3	-0.06	0.07	1	-0.06	0.747301	0	388.3	273	550	380	596	371	382	374	289	280	266	303	553	304	476	334	314	296	328	275	253	330	498	344	535	341	334
Arf2	ENSMUSG00000062421	protein_coding	-0.21	0.14	0.944969	-0.21	0.514189	0	53	0.05	0.15	1	0.04	0.972139	0	53.3	-0.06	0.14	1	-0.06	0.882514	0	53	29	51	47	54	48	44	97	73	34	32	41	51	39	55	44	38	45	57	37	45	52	45	46	69	48	73
Arf3	ENSMUSG00000051853	protein_coding	-0.05	0.06	1	-0.05	0.778902	0	231.6	-0.11	0.06	1	-0.11	0.821081	0	231.6	-0.05	0.06	1	-0.05	0.757046	0	231.6	231	181	246	295	272	248	219	174	218	234	227	180	265	263	235	249	209	177	202	192	213	169	231	264	252	225
Arf4	ENSMUSG00000021877	protein_coding	-0.13	0.1	1	-0.13	0.580903	0	359.7	-0.01	0.11	1	-0.02	0.988216	0	359.7	-0.09	0.1	1	-0.09	0.74016	0	359.7	280	531	309	496	323	319	377	381	221	269	328	526	311	536	297	319	254	286	215	364	375	550	304	467	305	298
Arf5	ENSMUSG00000020440	protein_coding	-0.25	0.11	0.466103	-0.25	0.271236	0	93.4	-0.19	0.12	1	-0.19	0.821081	0	93.4	-0.1	0.11	1	-0.1	0.713786	0	93.4	80	123	102	126	92	75	87	78	78	82	46	142	63	69	83	51	80	77	79	82	59	102	83	104	89	71
Arf6	ENSMUSG00000044147	protein_coding	-0.19	0.09	0.625196	-0.18	0.353539	0	63.7	-0.13	0.1	1	-0.13	0.834059	0	63.7	-0.14	0.09	0.895017	-0.15	0.491008	0	63.7	83	49	66	62	51	64	77	56	65	75	50	42	62	36	39	51	82	65	67	59	59	38	63	52	50	74
Arfgap1	ENSMUSG00000027575	protein_coding	-0.24	0.1	0.329358	-0.24	0.204873	0	64.1	-0.08	0.1	1	-0.08	0.894615	0	64.1	-0.29	0.1	0.118157	-0.29	0.105036	0	64.1	60	74	58	76	54	50	42	99	64	55	35	72	52	65	48	40	40	69	53	49	42	73	57	64	54	55
Arfgap2	ENSMUSG00000027255	protein_coding	-0.04	0.07	1	-0.04	0.85048	0	46.7	-0.02	0.08	1	-0.03	0.960137	0	46.7	-0.05	0.07	1	-0.05	0.809888	0	46.7	41	57	44	50	63	44	32	42	47	39	34	59	43	47	61	31	33	46	53	48	32	54	41	44	52	37
Arfgap3	ENSMUSG00000054277	protein_coding	-0.18	0.07	0.293021	-0.18	0.215294	0	93	0.01	0.07	1	0	0.995415	0	95.7	-0.17	0.07	0.410517	-0.17	0.261551	0	93	78	212	69	178	62	53	65	72	48	74	64	174	58	139	60	48	60	58	50	90	73	216	70	167	65	63
Arfgef1	ENSMUSG00000067851	protein_coding	0.26	0.09	0.226233	0.26	0.162779	0	96.8	0.23	0.1	1	0.22	0.821081	0	92.4	0.18	0.09	0.634705	0.18	0.358419	0	93.2	123	52	57	57	51	94	92	83	116	116	108	48	100	90	57	123	104	101	121	117	109	66	72	77	57	115
Arfgef2	ENSMUSG00000074582	protein_coding	0.22	0.08	0.208172	0.22	0.159552	0	105.8	0.09	0.08	1	0.09	0.879937	0	98.6	0.16	0.08	0.548582	0.16	0.32202	0	104.3	109	146	62	105	58	91	77	77	92	109	121	141	104	120	58	104	115	93	93	107	100	152	69	111	58	101
Arfip1	ENSMUSG00000074513	protein_coding	-0.09	0.1	1	-0.09	0.727826	0	22.2	-0.06	0.11	1	-0.07	0.929092	0	22.2	-0.05	0.1	1	-0.05	0.871395	0	22.2	16	16	23	13	28	27	34	20	23	13	24	13	24	15	28	27	26	22	20	20	28	12	24	13	27	27
Arfip2	ENSMUSG00000030881	protein_coding	-0.16	0.07	0.367341	-0.16	0.26317	0	58	-0.15	0.07	1	-0.16	0.821081	0	58	-0.13	0.07	0.594543	-0.14	0.363309	0	58	48	55	62	66	59	58	42	63	69	50	41	54	46	45	60	48	42	62	64	44	47	49	52	55	60	45
Arfrp1	ENSMUSG00000038671	protein_coding	0.02	0.08	1	0.02	0.940539	0	46.8	-0.07	0.08	1	-0.07	0.888488	0	46.8	-0.03	0.08	1	-0.03	0.899236	0	46.8	40	63	43	49	55	34	44	50	43	42	37	60	42	65	59	33	38	46	45	54	35	57	40	42	52	35
Arg2	ENSMUSG00000021125	protein_coding	-0.33	0.67	1	-0.24	0.862877	0	0.1	-0.38	0.7	1	-0.25	0.946821	0	0.1	-0.29	0.67	1	-0.31	0.820198	0	0.4	0	0	0	0	1	0	0	0	0	0	0	0	0	0	0	0	0	1	0	1	0	0	0	0	0	0
Arglu1	ENSMUSG00000040459	protein_coding	0.22	0.09	0.448592	0.21	0.266307	0	113.7	0.13	0.1	1	0.13	0.839869	0	109.7	-0.01	0.09	1	-0.01	0.966944	0	100.7	150	61	96	62	67	82	97	130	161	165	110	72	115	103	80	112	92	137	151	150	114	68	102	70	65	101
Arhgap1	ENSMUSG00000027247	protein_coding	0.03	0.08	1	0.03	0.914024	0	148.8	-0.01	0.09	1	-0.02	0.978746	0	146.7	0.01	0.08	1	0	0.987842	0	147.2	134	210	130	207	146	139	110	104	140	133	150	225	133	190	150	129	127	102	149	124	143	214	125	192	151	127
Arhgap10	ENSMUSG00000037148	protein_coding	-0.24	0.12	0.574601	-0.23	0.32475	0	43	-0.1	0.12	1	-0.11	0.886876	0	43	-0.17	0.12	0.965533	-0.17	0.515787	0	43	63	72	23	68	23	22	42	44	30	58	31	69	17	76	14	20	40	32	22	58	35	67	23	63	24	44
Arhgap11a	ENSMUSG00000041219	protein_coding	0.29	0.14	0.546834	0.28	0.328951	0	19.4	0.29	0.14	1	0.27	0.821081	0	18.4	0.21	0.14	0.885114	0.2	0.506088	0	18.6	11	8	15	3	5	20	28	26	28	13	22	9	13	7	5	35	26	33	31	8	19	9	20	6	7	38
Arhgap12	ENSMUSG00000041225	protein_coding	0.32	0.1	0.0991078	0.32	0.095588	0	41.9	0.12	0.11	1	0.11	0.880243	0	37	0.17	0.1	0.820792	0.17	0.458841	0	37.7	59	25	26	13	25	29	38	43	47	63	47	28	40	26	26	42	39	52	56	40	43	29	25	17	25	42
Arhgap17	ENSMUSG00000030766	protein_coding	0.07	0.07	1	0.07	0.654838	0	55.8	0.02	0.07	1	0.02	0.979276	0	53.2	0.02	0.07	1	0.02	0.946041	0	53.3	33	28	85	43	82	56	44	47	57	35	59	28	92	37	87	60	54	47	59	36	49	28	89	37	84	51
Arhgap18	ENSMUSG00000039031	protein_coding	-0.03	0.13	1	0	0.989967	0	18.9	-0.04	0.14	1	-0.03	0.977617	0	18.8	-0.06	0.13	1	-0.04	0.920799	0	18.8	14	11	19	6	22	15	23	20	39	11	16	9	21	5	24	22	15	28	38	11	15	10	21	5	22	22
Arhgap19	ENSMUSG00000025154	protein_coding	0.12	0.22	1	0.17	0.765397	0	4.8	0.36	0.23	1	0.38	0.821081	0	5.7	0.23	0.22	1	0.24	0.675397	0	5	4	2	6	2	7	4	6	2	6	5	2	2	4	1	5	7	6	9	7	4	3	3	10	2	6	9
Arhgap20	ENSMUSG00000053199	protein_coding	-0.4	0.15	0.272501	-0.39	0.198149	0	11.9	0.07	0.16	1	0.07	0.948776	0	12.8	-0.49	0.15	0.0779416	-0.48	0.101979	0	11.9	16	3	7	11	4	19	18	15	14	16	17	3	3	8	5	18	16	6	8	13	20	3	6	12	6	30
Arhgap21	ENSMUSG00000036591	protein_coding	0.24	0.1	0.34622	0.24	0.212931	0	135.5	0.12	0.1	1	0.12	0.85386	0	124.4	0.11	0.1	1	0.11	0.645821	0	124.8	156	80	85	58	106	125	123	148	118	161	161	87	135	69	102	151	193	168	128	136	153	85	101	66	102	189
Arhgap22	ENSMUSG00000063506	protein_coding	-0.09	0.35	1	-0.06	0.956545	0	2.9	-0.32	0.37	1	-0.43	0.880243	0	2.9	-0.03	0.35	1	0.05	0.964605	0	2.9	6	1	4	2	1	3	1	1	7	3	2	1	3	6	2	2	1	2	4	3	2	1	4	1	2	1
Arhgap23	ENSMUSG00000049807	protein_coding	-0.1	0.11	1	-0.1	0.713349	0	170.2	-0.12	0.11	1	-0.12	0.878423	0	170.2	-0.08	0.11	1	-0.08	0.784543	0	170.2	202	182	169	232	156	178	120	147	146	197	135	200	164	146	140	150	164	132	148	108	153	149	173	216	171	152
Arhgap24	ENSMUSG00000057315	protein_coding	-0.09	0.24	1	-0.08	0.909275	0	28	-0.07	0.25	1	-0.07	0.972139	0	27.2	-0.06	0.24	1	-0.07	0.936581	0	27.4	25	65	16	39	26	18	25	16	8	23	41	67	12	45	21	23	30	14	4	20	42	51	17	39	23	32
Arhgap25	ENSMUSG00000030047	protein_coding	-0.4	0.51	1	0.03	0.973243	0	1.3	-1.27	0.57	1	-0.27	0.921023	0	0.9	-0.57	0.52	1	-0.11	0.920682	0	1.1	0	0	2	0	1	3	1	0	0	0	4	0	5	0	1	3	0	0	0	0	4	0	3	0	1	0
Arhgap26	ENSMUSG00000036452	protein_coding	0.07	0.36	1	0.18	0.841185	0	3.4	0.28	0.38	1	0.31	0.886378	0	3.4	0.22	0.36	1	0.19	0.832361	0	3.6	4	1	6	1	3	5	3	0	3	3	6	0	9	1	2	6	2	1	4	3	5	0	7	1	6	2
Arhgap27	ENSMUSG00000034255	protein_coding	-0.07	0.21	1	-0.08	0.898575	0	12.8	-0.25	0.22	1	-0.2	0.888488	0	12.8	-0.1	0.21	1	-0.12	0.833326	0	12.8	4	5	11	9	5	23	17	16	25	5	14	6	12	5	6	17	20	11	28	2	14	3	11	9	7	18
Arhgap28	ENSMUSG00000024043	protein_coding	-0.03	0.22	1	0	0.995696	0	64	0.05	0.23	1	0.05	0.983751	0	61.9	-0.06	0.22	1	-0.06	0.945236	0	61.9	25	10	178	13	130	123	43	7	28	30	91	8	163	9	127	131	43	8	30	39	91	10	184	11	132	47
Arhgap29	ENSMUSG00000039831	protein_coding	0.01	0.07	1	0.01	0.968195	0	148.1	0.09	0.07	1	0.08	0.874698	0	149	-0.04	0.07	1	-0.04	0.848894	0	140.4	115	102	193	68	140	154	137	173	161	96	206	89	231	77	143	204	111	158	166	107	223	119	201	82	129	141
Arhgap31	ENSMUSG00000022799	protein_coding	0.01	0.34	1	0.02	0.981476	0	214.8	0.04	0.35	1	0.04	0.992237	0	202.6	0	0.34	1	0	0.999306	0	202.6	28	23	234	26	231	540	174	71	496	23	210	20	247	20	229	504	310	98	487	21	184	23	252	29	243	258
Arhgap32	ENSMUSG00000041444	protein_coding	0.13	0.1	1	0.13	0.559657	0	38.7	0.01	0.1	1	0	0.997824	0	35	0.04	0.1	1	0.03	0.913832	0	35.9	51	23	40	28	34	40	26	38	35	53	44	27	46	25	37	47	41	36	31	44	35	23	47	26	34	40
Arhgap33	ENSMUSG00000036882	protein_coding	-0.29	0.18	0.877317	-0.32	0.433773	0	4.1	-0.46	0.19	1	-0.48	0.821081	0	4.1	-0.46	0.19	0.322896	-0.49	0.193237	0	4.1	3	3	4	5	5	2	3	7	5	2	2	2	3	4	4	3	4	5	3	2	2	2	3	4	2	3
Arhgap35	ENSMUSG00000058230	protein_coding	0.14	0.07	0.691354	0.14	0.380555	0	209.4	0.1	0.08	1	0.09	0.85386	0	200.4	0.06	0.07	1	0.06	0.755903	0	199.6	210	231	160	138	157	241	141	200	223	214	219	252	180	144	164	249	233	215	224	226	190	245	166	137	161	219
Arhgap39	ENSMUSG00000033697	protein_coding	-0.26	0.13	0.608529	-0.25	0.340567	0	18.8	-0.14	0.13	1	-0.14	0.880243	0	18.8	-0.19	0.13	0.901825	-0.2	0.493566	0	18.8	24	16	17	25	22	19	14	18	14	23	11	15	14	14	18	12	20	16	13	25	14	16	15	20	22	17
Arhgap4	ENSMUSG00000031389	protein_coding	-0.09	0.58	1	-0.1	0.94199	0	0.6	-0.15	0.6	1	-0.32	0.926674	0	0.6	-0.51	0.58	1	-0.61	0.587484	0	0.6	1	0	1	0	1	1	0	0	1	1	0	0	0	1	1	1	0	0	0	1	1	0	1	0	0	0
Arhgap42	ENSMUSG00000050730	protein_coding	0.18	0.11	0.853432	0.19	0.450009	0	29.1	0.01	0.12	1	0.01	0.992237	0	27.4	0.21	0.11	0.679629	0.22	0.350346	0	30.3	23	31	10	50	8	13	34	30	21	24	28	34	9	66	10	14	50	31	25	21	29	32	10	61	8	41
Arhgap44	ENSMUSG00000033389	protein_coding	-0.09	0.14	1	-0.09	0.800401	0	19.3	-0.02	0.15	1	-0.01	0.994705	0	19.7	-0.09	0.14	1	-0.09	0.810236	0	19.3	12	7	30	25	25	24	16	23	12	15	18	8	29	18	28	17	23	17	13	15	20	6	33	24	30	19
Arhgap45	ENSMUSG00000035697	protein_coding	0.15	0.39	1	-0.07	0.940254	0	10.6	0.13	0.41	1	0.06	0.985715	0	12	0.38	0.39	1	0.1	0.913912	0	10.6	3	37	8	28	0	3	14	0	2	4	14	29	2	21	1	4	16	2	2	3	13	36	7	27	1	18
Arhgap5	ENSMUSG00000035133	protein_coding	0.18	0.18	1	0.18	0.703579	0	117.8	0.08	0.18	1	0.07	0.962554	0	115.4	0.05	0.18	1	0.05	0.935172	0	112.6	125	88	57	34	73	82	204	240	95	139	138	81	75	76	84	128	173	191	93	75	138	97	65	62	71	221
Arhgap6	ENSMUSG00000031355	protein_coding	-0.02	0.1	1	-0.03	0.921739	0	25.2	0.12	0.1	1	0.12	0.859201	0	27.7	-0.05	0.1	1	-0.06	0.812665	0	24.3	14	6	24	6	34	29	35	36	35	14	41	7	23	7	35	29	32	25	39	16	43	5	31	9	43	34
Arhgap8	ENSMUSG00000078954	protein_coding	-0.14	0.25	1	-0.17	0.762494	0	3.2	0.29	0.25	1	0.13	0.930148	0	3.6	-0.3	0.25	1	-0.21	0.699264	0	3.2	1	1	8	1	11	4	0	1	2	1	2	1	8	0	9	3	1	2	2	2	4	2	11	1	9	1
Arhgap9	ENSMUSG00000040345	protein_coding	0.73	0.65	1	-0.08	0.957359	0	0.3	0.44	0.69	1	-0.51	0.881108	0	0.3	0.63	0.65	1	0.34	0.773978	0	0.4	0	0	0	0	0	0	0	2	1	0	0	0	0	0	0	0	0	1	1	1	0	0	0	0	0	0
Arhgdia	ENSMUSG00000025132	protein_coding	-0.13	0.09	0.962825	-0.13	0.537561	0	548.9	-0.18	0.09	1	-0.18	0.821081	0	548.9	-0.06	0.09	1	-0.06	0.806765	0	548.9	476	746	479	1116	488	495	452	368	320	474	446	798	444	742	483	398	470	318	348	306	497	651	459	911	462	469
Arhgdib	ENSMUSG00000030220	protein_coding	-0.18	0.13	0.996892	-0.17	0.576491	0	87.9	-0.07	0.14	1	-0.08	0.935322	0	87.9	-0.08	0.13	1	-0.07	0.859646	0	87.9	31	47	95	18	135	90	121	95	159	26	72	34	69	14	137	78	77	124	187	36	70	49	94	14	124	91
Arhgdig	ENSMUSG00000073433	protein_coding	-0.19	0.55	1	-0.26	0.85546	0	0.6	0.64	0.56	1	0.38	0.908704	0	0.7	0.55	0.54	1	0.49	0.656077	0	0.8	0	1	1	2	0	1	0	0	0	0	1	1	0	1	0	0	0	1	0	0	1	1	1	1	0	1
Arhgef1	ENSMUSG00000040940	protein_coding	-0.07	0.09	1	-0.07	0.761452	0	111.4	-0.17	0.09	1	-0.17	0.821081	0	111.4	-0.05	0.09	1	-0.05	0.841605	0	111.4	103	73	140	88	160	114	88	99	138	116	92	76	127	70	144	90	105	103	132	71	94	63	128	79	147	89
Arhgef10	ENSMUSG00000071176	protein_coding	-0.05	0.09	1	-0.05	0.836329	0	74.3	-0.02	0.09	1	-0.02	0.97325	0	74.6	-0.09	0.09	1	-0.09	0.659341	0	74.3	110	79	67	81	66	73	57	79	57	115	79	76	73	64	71	68	71	61	54	106	75	70	71	82	68	76
Arhgef10l	ENSMUSG00000040964	protein_coding	0.14	0.11	1	0.14	0.560396	0	39.7	-0.1	0.11	1	-0.11	0.88047	0	36.8	0.26	0.11	0.335361	0.26	0.223803	0	42.3	71	47	17	69	19	27	41	16	24	79	35	56	14	53	22	23	58	25	32	55	28	40	14	58	22	41
Arhgef11	ENSMUSG00000041977	protein_coding	0.09	0.11	1	0.1	0.72759	0	67.1	0.02	0.12	1	0.01	0.99362	0	62.8	-0.01	0.11	1	-0.01	0.983686	0	62.5	75	57	58	54	78	75	41	38	77	73	77	57	69	46	68	74	76	58	73	65	68	54	59	50	71	71
Arhgef12	ENSMUSG00000059495	protein_coding	0.23	0.11	0.625196	0.23	0.335842	0	243.5	0.12	0.12	1	0.11	0.886378	0	218	0.06	0.11	1	0.06	0.85821	0	216.5	204	165	178	115	189	285	173	204	313	209	288	180	240	152	193	324	313	215	321	194	230	179	210	128	194	296
Arhgef15	ENSMUSG00000052921	protein_coding	0	0.3	1	-0.07	0.94796	0	16.7	-0.18	0.32	1	-0.21	0.939422	0	16.7	0.09	0.3	1	0	0.998657	0	16.7	3	1	38	1	33	31	2	6	35	2	19	1	29	1	20	26	4	7	40	2	16	1	34	1	26	4
Arhgef17	ENSMUSG00000032875	protein_coding	-0.02	0.12	1	-0.02	0.952237	0	240.3	-0.08	0.12	1	-0.08	0.92415	0	239.4	-0.14	0.12	1	-0.14	0.610218	0	239.4	396	244	187	282	207	199	151	255	234	417	235	270	155	219	171	174	285	250	227	313	211	195	191	247	209	228
Arhgef18	ENSMUSG00000004568	protein_coding	0.11	0.08	0.919639	0.12	0.500741	0	91.1	-0.03	0.08	1	-0.04	0.950349	0	84.4	0.03	0.08	1	0.03	0.891199	0	86.1	90	91	70	111	80	84	85	67	82	96	81	85	86	93	90	84	126	82	88	100	70	73	76	99	86	102
Arhgef19	ENSMUSG00000028919	protein_coding	-0.02	0.13	1	-0.01	0.973544	0	18.3	0.05	0.14	1	0.05	0.964833	0	18.8	0.12	0.13	1	0.11	0.74236	0	19.8	30	15	20	27	12	19	12	12	18	32	14	16	12	22	15	14	20	17	18	24	18	17	18	25	20	16
Arhgef2	ENSMUSG00000028059	protein_coding	0.12	0.09	1	0.12	0.562237	0	133.6	0	0.09	1	-0.01	0.994705	0	123	0.1	0.09	1	0.09	0.682923	0	129.7	112	94	117	142	132	119	109	121	147	120	114	104	212	131	162	105	124	124	140	100	110	108	123	125	145	125
Arhgef25	ENSMUSG00000019467	protein_coding	-0.16	0.09	0.703498	-0.16	0.388946	0	122.2	-0.07	0.09	1	-0.08	0.891621	0	122.2	-0.14	0.09	0.845507	-0.14	0.464345	0	122.2	182	184	85	214	100	71	80	93	91	183	88	197	64	144	91	57	86	97	72	149	93	184	82	186	105	88
Arhgef26	ENSMUSG00000036885	protein_coding	0.93	0.59	0.879737	0.58	0.514189	0	1.7	1.09	0.61	1	0.61	0.831488	0	1.6	1.26	0.59	0.511932	0.43	0.666431	0	1.4	0	0	0	1	0	3	5	0	0	1	4	0	0	3	0	4	4	1	0	1	5	0	1	2	0	3
Arhgef28	ENSMUSG00000021662	protein_coding	-0.05	0.28	1	0.03	0.971734	0	22.8	0.1	0.29	1	0.08	0.977439	0	19.2	-0.1	0.28	1	-0.05	0.960336	0	20.7	5	5	43	3	16	51	17	8	25	4	36	4	67	1	26	42	18	7	23	6	37	5	45	4	19	22
Arhgef3	ENSMUSG00000021895	protein_coding	-0.53	0.15	0.0359458	-0.52	0.0554192	0	12.2	0.05	0.15	1	0.05	0.970631	0	12.4	-0.42	0.15	0.18434	-0.41	0.15573	0	12.2	11	12	15	7	9	15	17	16	8	7	10	9	6	5	7	13	15	11	5	10	14	15	13	7	11	19
Arhgef33	ENSMUSG00000054901	protein_coding	-0.34	0.66	1	-0.13	0.930361	0	0.2	-0.43	0.69	1	-0.16	0.9711	0	0.2	-0.1	0.65	1	-0.17	0.912574	0	0.2	0	0	1	0	0	0	0	0	1	0	0	0	0	0	0	1	0	0	0	0	1	0	0	0	0	0
Arhgef37	ENSMUSG00000045094	protein_coding	-0.27	0.5	1	-0.06	0.964157	0	2.2	0.09	0.52	1	0.35	0.912455	0	2.4	-0.16	0.5	1	0.11	0.939398	0	2.4	0	0	3	0	1	7	2	0	6	0	4	0	2	0	1	6	2	2	5	0	4	0	3	1	1	2
Arhgef39	ENSMUSG00000051517	protein_coding	0.45	0.4	1	0.55	0.474924	0	1.2	0.22	0.42	1	0.38	0.880243	0	1.1	0.26	0.4	1	0.34	0.702759	0	1.1	1	0	1	1	1	1	2	0	1	1	1	0	1	1	1	1	1	3	2	0	0	1	2	0	1	1
Arhgef4	ENSMUSG00000037509	protein_coding	-0.25	0.15	0.822896	-0.24	0.472424	0	9.1	-0.16	0.16	1	-0.16	0.880243	0	9.1	-0.31	0.15	0.556089	-0.31	0.308695	0	9.1	12	7	6	12	8	14	5	10	8	14	9	7	3	14	6	11	6	5	5	16	6	7	6	12	8	5
Arhgef40	ENSMUSG00000004562	protein_coding	-0.22	0.1	0.539259	-0.22	0.309935	0	168.6	-0.1	0.11	1	-0.11	0.88047	0	168.6	-0.17	0.1	0.81649	-0.18	0.4404	0	168.6	206	174	141	159	177	142	128	205	185	194	106	174	105	113	135	106	150	185	162	127	120	150	145	137	173	158
Arhgef5	ENSMUSG00000033542	protein_coding	0.09	0.09	1	0.1	0.628937	0	62.6	0.01	0.09	1	0.01	0.994705	0	58.1	0.1	0.09	1	0.09	0.664913	0	61.5	63	5	53	31	55	79	60	101	76	66	60	4	80	29	63	81	74	96	73	63	62	5	57	23	59	75
Arhgef6	ENSMUSG00000031133	protein_coding	0.13	0.08	0.82235	0.13	0.463746	0	32.6	0.06	0.08	1	0.05	0.929521	0	30.6	0.08	0.08	1	0.08	0.690173	0	30.9	62	17	14	23	10	31	33	26	31	61	57	20	15	24	10	34	40	34	31	58	49	16	15	31	10	37
Arhgef7	ENSMUSG00000031511	protein_coding	-0.09	0.1	1	-0.09	0.733271	0	110.6	-0.03	0.11	1	-0.03	0.967312	0	110.6	-0.05	0.1	1	-0.05	0.849874	0	110.6	75	84	171	132	137	136	86	70	104	76	120	95	180	95	120	121	89	67	98	64	146	81	180	118	131	95
Arhgef9	ENSMUSG00000025656	protein_coding	-0.01	0.12	1	0	0.996162	0	16.2	0.08	0.12	1	0.06	0.94205	0	15.8	-0.06	0.12	1	-0.06	0.874016	0	15.6	24	13	11	13	11	19	14	16	15	21	24	13	7	18	10	22	17	17	13	16	22	15	13	16	10	20
Arid1a	ENSMUSG00000007880	protein_coding	0.09	0.1	1	0.09	0.710287	0	99.8	0.06	0.1	1	0.06	0.939422	0	96.3	0.06	0.1	1	0.06	0.839575	0	96	119	56	101	68	116	117	68	75	116	117	103	58	121	66	106	110	114	92	111	95	95	57	114	66	126	105
Arid1b	ENSMUSG00000069729	protein_coding	-0.02	0.1	1	-0.02	0.945005	0	79.1	-0.01	0.1	1	-0.02	0.985715	0	79.1	-0.11	0.1	1	-0.11	0.647574	0	79.1	105	62	75	67	74	86	62	108	73	105	79	72	75	64	67	77	97	83	69	91	74	75	77	61	76	94
Arid2	ENSMUSG00000033237	protein_coding	0.18	0.08	0.43319	0.18	0.263683	0	88.6	0.17	0.08	1	0.17	0.821081	0	87.8	0.12	0.08	0.92074	0.11	0.521712	0	84.5	107	56	72	55	63	81	76	96	100	111	87	59	96	55	70	95	106	103	104	114	82	63	82	73	68	102
Arid3a	ENSMUSG00000019564	protein_coding	0.14	0.21	1	0.12	0.839825	0	5.7	-0.05	0.22	1	-0.07	0.967407	0	5.7	0.06	0.21	1	0.03	0.969316	0	5.7	5	12	4	12	1	3	3	8	3	7	5	9	6	8	2	2	4	9	5	5	3	9	3	10	3	3
Arid3b	ENSMUSG00000004661	protein_coding	0.06	0.21	1	0.11	0.862684	0	3.1	0.28	0.22	1	0.33	0.825054	0	3.7	0.09	0.21	1	0.14	0.80391	0	3.3	4	2	4	3	3	4	2	1	3	4	3	1	4	3	3	2	3	4	4	5	3	1	5	4	4	2
Arid4a	ENSMUSG00000048118	protein_coding	0.16	0.13	1	0.15	0.603585	0	42.7	0	0.13	1	-0.01	0.996115	0	38.9	0.06	0.13	1	0.06	0.880009	0	40.1	53	23	32	13	27	38	49	47	68	50	43	21	32	22	32	55	53	51	68	21	44	22	36	18	28	55
Arid4b	ENSMUSG00000039219	protein_coding	0.25	0.11	0.454758	0.24	0.264841	0	75.2	0.06	0.11	1	0.06	0.943234	0	66.6	0.06	0.11	1	0.06	0.84898	0	67.3	108	41	48	28	37	53	64	90	111	109	81	45	58	47	42	72	72	112	114	52	73	46	52	37	37	77
Arid5a	ENSMUSG00000037447	protein_coding	-0.19	0.19	1	-0.19	0.689175	0	19.1	0.08	0.2	1	0.07	0.964958	0	19.9	-0.2	0.19	1	-0.2	0.674946	0	19.1	7	11	24	32	32	21	16	8	21	7	18	11	20	20	38	15	16	7	18	6	21	17	24	31	27	19
Arid5b	ENSMUSG00000019947	protein_coding	0.02	0.11	1	0.02	0.950156	0	236.4	0.14	0.11	1	0.13	0.849716	0	263.8	-0.07	0.11	1	-0.07	0.800955	0	231.4	363	238	228	334	233	209	150	139	189	339	248	226	298	299	264	202	199	113	176	375	280	245	273	430	220	223
Arih1	ENSMUSG00000025234	protein_coding	0.12	0.12	1	0.12	0.674508	0	178.8	0.12	0.13	1	0.11	0.888941	0	171.8	0.11	0.12	1	0.11	0.719403	0	176.2	135	124	154	91	174	207	167	167	255	138	191	123	173	126	182	239	180	159	277	169	197	130	163	110	175	167
Arih2	ENSMUSG00000064145	protein_coding	0.06	0.05	1	0.06	0.690745	0	57.6	0	0.06	1	-0.01	0.993097	0	55.4	-0.03	0.05	1	-0.03	0.84623	0	55	52	62	49	63	51	52	52	60	54	52	52	71	66	67	51	52	58	54	53	58	55	64	53	64	50	52
Arl1	ENSMUSG00000060904	protein_coding	-0.18	0.12	0.920242	-0.18	0.501531	0	201.1	0.05	0.12	1	0.04	0.962554	0	207.1	-0.13	0.12	1	-0.13	0.651532	0	201.1	145	302	156	242	130	171	274	255	135	130	183	259	136	280	140	172	161	188	127	216	211	310	152	271	133	210
Arl10	ENSMUSG00000025870	protein_coding	0.04	0.17	1	0.04	0.934335	0	19.6	-0.08	0.18	1	-0.09	0.948776	0	19.1	0.01	0.17	1	0.01	0.989971	0	19.1	23	17	22	19	22	26	12	7	24	25	20	16	19	12	25	20	18	19	22	16	15	15	21	19	23	16
Arl13b	ENSMUSG00000022911	protein_coding	-0.04	0.11	1	-0.04	0.890511	0	27.7	0.07	0.11	1	0.07	0.928264	0	29.3	-0.04	0.11	1	-0.05	0.879815	0	27.7	42	25	26	16	17	28	29	33	33	35	32	20	28	25	17	28	25	25	34	45	32	23	30	22	21	27
Arl14ep	ENSMUSG00000027122	protein_coding	0.11	0.09	1	0.11	0.608764	0	43.5	0.17	0.1	1	0.16	0.821081	0	46.7	0.14	0.09	0.897975	0.14	0.496631	0	45	53	36	35	31	32	30	49	51	55	53	42	32	53	34	38	39	41	53	50	62	40	38	36	43	31	52
Arl15	ENSMUSG00000042348	protein_coding	0.13	0.12	1	0.14	0.611052	0	22	0.13	0.12	1	0.12	0.88047	0	21	0.22	0.12	0.685515	0.22	0.374869	0	23	14	21	24	21	25	23	18	14	17	13	25	23	32	18	30	28	17	12	22	19	24	25	25	22	26	18
Arl16	ENSMUSG00000057594	protein_coding	-0.23	0.08	0.166244	-0.23	0.15303	0	20.9	-0.07	0.08	1	-0.07	0.894418	0	20.9	-0.11	0.08	0.962391	-0.12	0.533713	0	20.9	14	23	25	15	26	27	22	17	19	11	15	23	21	13	23	23	19	14	15	13	20	19	23	17	21	20
Arl2	ENSMUSG00000024944	protein_coding	-0.06	0.09	1	-0.06	0.787829	0	57.7	-0.14	0.09	1	-0.14	0.821455	0	57.7	0.08	0.09	1	0.08	0.726607	0	58.9	53	76	51	113	48	52	54	38	34	56	49	74	45	95	46	37	55	44	39	40	48	69	46	103	55	45
Arl2bp	ENSMUSG00000031776	protein_coding	0.02	0.06	1	0.03	0.889217	0	75.4	0.03	0.06	1	0.02	0.964688	0	75.1	0.18	0.06	0.0894395	0.18	0.14631	0	83.8	65	106	67	82	75	82	88	50	50	72	87	108	71	69	65	76	83	59	64	73	88	105	65	80	71	79
Arl3	ENSMUSG00000025035	protein_coding	-0.16	0.13	1	-0.16	0.583115	0	39.4	-0.19	0.14	1	-0.19	0.832178	0	39.4	-0.09	0.13	1	-0.09	0.789673	0	39.4	31	62	40	50	38	34	40	32	28	31	34	58	29	42	30	30	32	34	26	11	32	58	38	52	38	32
Arl4a	ENSMUSG00000047446	protein_coding	-0.18	0.13	1	-0.18	0.549435	0	8.8	0.17	0.14	1	0.15	0.865217	0	9.2	-0.11	0.13	1	-0.11	0.743607	0	8.8	7	8	12	4	8	11	12	8	9	8	9	6	7	6	6	12	8	9	7	9	11	9	11	8	7	10
Arl4c	ENSMUSG00000049866	protein_coding	0.17	0.14	1	0.19	0.532601	0	49	0	0.14	1	0	0.998589	0	37.3	0.28	0.14	0.555207	0.3	0.287482	0	51.1	24	11	54	31	29	80	39	31	35	27	84	8	97	33	34	90	45	22	50	30	80	10	59	29	27	35
Arl4d	ENSMUSG00000034936	protein_coding	-0.56	0.24	0.448592	-0.45	0.377742	0	2.4	0.18	0.25	1	0.24	0.880243	0	3	-0.29	0.24	1	-0.25	0.672646	0	2.4	2	2	3	3	2	1	2	4	3	1	1	1	3	0	2	1	1	3	4	3	2	2	4	2	2	2
Arl5a	ENSMUSG00000036093	protein_coding	0.15	0.13	1	0.16	0.618086	0	298.4	0.19	0.14	1	0.19	0.832178	0	310.7	0.12	0.13	1	0.12	0.721214	0	288.9	327	366	144	185	135	237	409	316	157	344	467	453	147	272	148	300	385	287	181	471	457	427	150	290	149	402
Arl5b	ENSMUSG00000017418	protein_coding	0.17	0.09	0.740426	0.17	0.40098	0	31.4	0.11	0.09	1	0.1	0.874339	0	30.1	0.01	0.09	1	0.01	0.988345	0	28.6	32	16	32	15	24	25	37	42	34	29	31	18	44	24	31	35	36	32	34	36	26	23	34	20	25	42
Arl5c	ENSMUSG00000038352	protein_coding	-0.18	0.26	1	-0.23	0.724692	0	1.2	0.27	0.27	1	0.2	0.902623	0	1.4	0.11	0.26	1	0.01	0.993232	0	1.2	1	1	1	2	4	1	0	0	1	1	1	0	1	1	3	1	1	0	1	1	2	1	2	1	4	1
Arl6	ENSMUSG00000022722	protein_coding	-0.03	0.12	1	-0.03	0.938039	0	10.4	0.07	0.12	1	0.07	0.934183	0	10.8	0.13	0.12	1	0.14	0.627393	0	11.4	9	12	10	9	9	11	17	8	9	12	12	9	9	9	10	9	11	11	9	12	13	9	9	11	10	12
Arl6ip1	ENSMUSG00000030654	protein_coding	0.04	0.07	1	0.04	0.844381	0	205.3	0.06	0.08	1	0.05	0.922889	0	202.2	0.08	0.07	1	0.07	0.704219	0	209.7	132	182	219	162	221	209	245	190	229	136	214	183	222	176	203	226	181	246	266	194	205	183	217	149	218	208
Arl6ip4	ENSMUSG00000029404	protein_coding	-0.12	0.11	1	-0.12	0.672963	0	31.8	-0.2	0.12	1	-0.2	0.821081	0	31.8	-0.06	0.11	1	-0.06	0.840428	0	31.8	36	37	30	35	30	28	36	26	28	37	24	38	23	26	32	22	31	28	30	19	24	32	31	32	33	29
Arl6ip5	ENSMUSG00000035199	protein_coding	-0.22	0.07	0.0703414	-0.22	0.0976914	0	198.8	-0.1	0.07	1	-0.11	0.825054	0	198.8	-0.22	0.07	0.0644227	-0.22	0.0898692	0	198.8	163	276	189	292	227	171	173	154	144	143	136	281	154	224	203	149	122	143	135	202	164	277	170	244	203	132
Arl6ip6	ENSMUSG00000026960	protein_coding	0.11	0.11	1	0.11	0.69354	0	22.1	0.05	0.11	1	0.04	0.961654	0	21.2	0.13	0.11	1	0.13	0.615779	0	22.3	18	23	23	18	21	16	26	20	21	22	21	24	27	16	17	19	20	29	26	31	19	24	22	16	19	17
Arl8a	ENSMUSG00000026426	protein_coding	-0.01	0.09	1	-0.01	0.972364	0	109	-0.16	0.09	1	-0.17	0.821081	0	108.8	0.01	0.09	1	0.01	0.988345	0	110	133	90	89	212	77	115	98	78	87	138	126	79	112	176	76	95	111	77	100	78	121	75	87	192	72	101
Arl8b	ENSMUSG00000030105	protein_coding	0.04	0.09	1	0.04	0.868226	0	125.4	0.13	0.09	1	0.12	0.834059	0	133	0.08	0.09	1	0.07	0.740212	0	128.5	119	137	110	136	135	126	143	88	101	118	137	136	133	150	114	130	128	97	111	203	131	139	116	150	116	120
Armc1	ENSMUSG00000027599	protein_coding	0.03	0.09	1	0.03	0.91326	0	41.3	0.11	0.09	1	0.1	0.879937	0	42.4	0.09	0.09	1	0.09	0.701453	0	42.8	34	40	39	28	35	42	52	42	44	32	50	36	49	34	38	53	41	39	41	52	54	36	42	34	37	41
Armc10	ENSMUSG00000038525	protein_coding	0.04	0.09	1	0.04	0.864542	0	36.6	0.12	0.09	1	0.11	0.85386	0	38.4	0.1	0.09	1	0.1	0.675244	0	37.7	43	31	42	20	43	37	42	29	36	45	30	30	46	29	43	37	34	30	42	53	35	27	43	29	51	33
Armc2	ENSMUSG00000071324	protein_coding	-0.87	0.61	0.963274	-0.7	0.524176	0	0.2	-0.08	0.62	1	0.07	0.989104	0	0.3	-0.8	0.61	1	-0.49	0.674623	0	0.4	1	0	0	1	0	0	0	0	0	1	0	0	0	1	0	0	0	0	0	1	0	0	0	1	0	0
Armc5	ENSMUSG00000042178	protein_coding	-0.06	0.13	1	-0.06	0.883509	0	25.4	-0.17	0.14	1	-0.17	0.85386	0	25.4	0.1	0.13	1	0.1	0.763011	0	27.5	22	22	27	29	31	28	19	20	31	28	20	22	30	19	29	20	26	22	29	15	22	16	24	23	31	21
Armc6	ENSMUSG00000002343	protein_coding	-0.02	0.18	1	-0.04	0.94796	0	10.1	-0.21	0.19	1	-0.21	0.866848	0	10.1	0.05	0.18	1	0.05	0.930601	0	10.1	10	10	11	16	15	8	9	4	8	10	8	13	10	8	11	7	9	9	10	9	7	6	12	15	10	7
Armc7	ENSMUSG00000057219	protein_coding	-0.22	0.11	0.576547	-0.22	0.334044	0	13.8	-0.15	0.11	1	-0.15	0.834059	0	13.8	-0.31	0.11	0.154747	-0.32	0.130926	0	13.8	10	13	19	16	21	16	10	8	11	9	8	11	13	14	14	14	9	7	11	10	9	9	16	13	19	10
Armc8	ENSMUSG00000032468	protein_coding	0.03	0.1	1	0.03	0.920265	0	28.9	0.1	0.1	1	0.1	0.886378	0	30	0.19	0.1	0.664691	0.19	0.364399	0	32.2	28	26	28	28	22	27	38	22	33	23	29	24	34	22	31	34	31	31	30	28	32	31	29	24	23	36
Armc9	ENSMUSG00000062590	protein_coding	0.08	0.08	1	0.08	0.677564	0	13.2	0.16	0.08	1	0.16	0.821081	0	14	0.1	0.08	1	0.1	0.61312	0	13.2	15	11	10	21	13	11	13	8	10	17	11	10	11	22	14	11	14	12	10	16	12	13	13	23	12	14
Armcx1	ENSMUSG00000033460	protein_coding	0.14	0.1	0.985389	0.14	0.524904	0	40.6	0.08	0.1	1	0.07	0.913932	0	38.2	0.15	0.1	0.919552	0.15	0.504814	0	40.4	29	23	53	25	38	35	41	32	48	29	49	20	54	34	46	50	34	38	52	25	47	24	56	25	43	35
Armcx2	ENSMUSG00000033436	protein_coding	-0.01	0.14	1	0	0.990539	0	129.4	0.04	0.14	1	0.04	0.97407	0	132.4	-0.05	0.14	1	-0.05	0.906622	0	129.4	151	143	125	106	111	115	107	205	102	145	112	159	107	115	104	114	102	211	102	162	105	135	120	109	123	114
Armcx3	ENSMUSG00000049047	protein_coding	0.15	0.1	0.945364	0.15	0.514189	0	123	0.12	0.11	1	0.11	0.880243	0	123.6	0.14	0.1	1	0.13	0.581198	0	122.3	134	122	82	94	76	74	135	182	108	144	123	128	93	133	87	96	125	186	115	129	125	130	87	118	82	131
Armcx4	ENSMUSG00000049804	protein_coding	0.34	0.15	0.475829	0.36	0.237885	0	30.4	0.01	0.16	1	0.02	0.990703	0	23.2	0.2	0.15	1	0.2	0.569153	0	26.5	16	10	52	15	33	31	12	14	25	18	24	11	72	24	53	43	16	18	25	4	21	12	62	20	32	14
Armcx5	ENSMUSG00000072969	protein_coding	-0.16	0.11	0.949806	-0.15	0.540731	0	13.1	-0.04	0.11	1	-0.05	0.960155	0	13.1	-0.21	0.11	0.68372	-0.21	0.364857	0	13.1	12	8	13	9	12	14	16	17	17	12	12	5	11	9	10	17	15	12	15	11	16	10	12	6	11	14
Armcx6	ENSMUSG00000050394	protein_coding	0.03	0.18	1	0.03	0.953982	0	21.7	-0.19	0.19	1	-0.2	0.88047	0	21.1	-0.04	0.18	1	-0.05	0.942621	0	21.1	22	20	18	26	26	17	17	32	12	24	25	22	18	21	19	18	16	39	15	15	16	18	16	21	21	14
Armh1	ENSMUSG00000060268	protein_coding	-0.7	0.64	1	-0.74	0.457215	0	0.7	-0.66	0.66	1	-0.67	0.829718	0	0.7	-1.52	0.65	0.415593	-1.53	0.105036	0	0.7	1	0	0	1	2	1	0	0	1	1	1	0	0	0	0	1	1	0	0	1	1	0	0	0	1	0
Armh3	ENSMUSG00000039901	protein_coding	-0.03	0.1	1	-0.03	0.907106	0	21.3	0.15	0.1	1	0.14	0.834059	0	23.2	-0.03	0.1	1	-0.03	0.915393	0	21.3	15	22	23	27	28	22	20	16	19	17	22	16	25	23	27	24	19	20	13	23	22	23	28	27	29	23
Armh4	ENSMUSG00000036242	protein_coding	-0.87	0.54	0.869817	-0.75	0.358599	0	1.4	-0.1	0.56	1	0.29	0.910083	0	1.9	-0.73	0.54	1	-0.42	0.630064	0	1.4	2	1	1	5	0	2	1	0	1	1	2	0	0	3	0	2	0	0	0	2	5	1	2	6	0	1
Armt1	ENSMUSG00000061759	protein_coding	0.24	0.08	0.0894796	0.24	0.123556	0	17.2	0.08	0.08	1	0.08	0.888941	0	15.4	0.21	0.08	0.21406	0.21	0.196321	0	16.9	14	15	13	15	13	13	15	18	15	16	19	17	16	23	14	15	16	17	19	16	14	16	13	15	14	15
Arnt	ENSMUSG00000015522	protein_coding	0.07	0.06	1	0.07	0.636148	0	101.9	0.04	0.06	1	0.04	0.930148	0	101.1	-0.05	0.06	1	-0.05	0.756514	0	97.2	99	107	106	92	120	89	84	76	102	97	106	108	98	107	125	93	102	91	92	95	98	118	107	92	126	93
Arnt2	ENSMUSG00000015709	protein_coding	0.04	0.15	1	0.05	0.908683	0	34.6	0.01	0.16	1	0	0.998589	0	33	-0.02	0.15	1	-0.02	0.976666	0	33.4	36	18	16	55	7	33	43	57	28	40	29	18	15	54	7	31	72	49	31	39	27	15	19	53	8	61
Arntl	ENSMUSG00000055116	protein_coding	-0.41	0.11	0.0283237	-0.39	0.0563929	0	14.2	-0.12	0.12	1	-0.1	0.894418	0	14.2	-0.46	0.11	0.0059632	-0.44	0.0287994	1	14.2	12	10	20	14	11	13	14	21	13	8	11	6	18	13	10	9	11	14	13	10	17	5	19	13	11	15
Arntl2	ENSMUSG00000040187	protein_coding	0.2	0.12	0.854966	0.2	0.4724	0	15.4	0.07	0.13	1	0.06	0.955092	0	14.1	0.02	0.12	1	0.02	0.959838	0	13.7	21	16	10	8	8	10	9	16	25	19	13	19	9	15	10	11	11	20	27	19	11	14	12	12	10	11
Arpc1a	ENSMUSG00000029621	protein_coding	-0.05	0.08	1	-0.05	0.797919	0	97.7	-0.04	0.08	1	-0.05	0.930148	0	97.7	0.02	0.08	1	0.02	0.951153	0	99.3	76	139	103	108	107	92	91	84	79	79	99	132	92	109	111	91	82	67	81	113	95	119	94	93	108	73
Arpc1b	ENSMUSG00000029622	protein_coding	-0.18	0.07	0.233372	-0.18	0.206897	0	294.6	-0.13	0.07	1	-0.14	0.821081	0	294.6	-0.07	0.07	1	-0.07	0.683437	0	294.6	262	432	333	303	280	278	310	231	222	252	248	378	238	287	281	215	274	205	221	214	290	362	301	328	294	294
Arpc2	ENSMUSG00000006304	protein_coding	-0.11	0.07	0.841571	-0.11	0.500705	0	387.8	-0.06	0.07	1	-0.07	0.888488	0	387.8	-0.04	0.07	1	-0.05	0.81092	0	387.8	421	354	318	394	398	358	514	386	347	418	357	346	314	450	289	353	351	358	364	426	385	323	293	468	332	416
Arpc3	ENSMUSG00000029465	protein_coding	-0.07	0.1	1	-0.07	0.787344	0	116.8	-0.19	0.1	1	-0.2	0.821081	0	116.8	-0.02	0.1	1	-0.02	0.953094	0	116.8	78	144	124	133	126	121	118	93	114	79	104	138	119	135	138	102	86	87	123	51	102	142	115	131	120	93
Arpc4	ENSMUSG00000079426	protein_coding	-0.09	0.08	1	-0.09	0.63831	0	102.2	-0.12	0.09	1	-0.12	0.831488	0	102.2	-0.06	0.08	1	-0.06	0.771466	0	102.2	74	150	104	157	110	94	94	75	62	77	77	173	95	133	111	78	71	67	69	74	80	150	105	118	89	67
Arpc5	ENSMUSG00000008475	protein_coding	0.03	0.09	1	0.03	0.900669	0	130.5	0.12	0.09	1	0.11	0.849716	0	137.9	0.13	0.09	0.938279	0.13	0.525766	0	139.4	117	140	142	100	115	127	167	117	123	126	134	125	146	143	122	136	127	111	135	193	150	123	139	130	116	136
Arpc5l	ENSMUSG00000026755	protein_coding	-0.09	0.09	1	-0.09	0.706591	0	40.3	-0.03	0.1	1	-0.03	0.964113	0	40.3	-0.02	0.09	1	-0.02	0.957719	0	40.3	28	47	39	42	48	37	48	47	27	28	35	49	45	41	43	35	37	39	28	32	37	51	38	41	36	42
Arpin	ENSMUSG00000039043	protein_coding	0.03	0.07	1	0.03	0.89097	0	42	0.07	0.07	1	0.07	0.891621	0	43.2	0.07	0.07	1	0.07	0.691727	0	42.9	36	54	32	56	50	36	44	32	30	41	46	56	25	54	46	36	44	40	32	45	39	48	32	51	53	45
Arpp19	ENSMUSG00000007656	protein_coding	0.17	0.09	0.601969	0.17	0.328972	0	68.9	0.15	0.09	1	0.15	0.821081	0	66.4	0.08	0.09	1	0.08	0.71944	0	64.2	49	73	70	51	61	58	79	50	58	53	74	78	78	77	64	76	67	58	64	60	67	78	63	60	59	70
Arrb1	ENSMUSG00000018909	protein_coding	0.1	0.12	1	0.1	0.749738	0	138.7	-0.01	0.13	1	-0.01	0.992237	0	129.9	0.03	0.12	1	0.02	0.951153	0	132	80	62	174	51	235	193	97	109	168	81	153	67	147	50	235	198	148	105	203	77	120	58	176	48	266	138
Arrb2	ENSMUSG00000060216	protein_coding	-0.09	0.16	1	-0.09	0.841494	0	13.3	0	0.17	1	0	0.999938	0	13.3	0.01	0.16	1	0.01	0.981869	0	13.3	13	9	17	10	19	16	9	6	21	14	10	9	13	10	16	12	8	13	18	10	13	9	15	12	19	8
Arrdc1	ENSMUSG00000026972	protein_coding	-0.2	0.11	0.797642	-0.19	0.442284	0	21.8	-0.18	0.12	1	-0.18	0.821455	0	21.8	-0.17	0.11	0.914346	-0.17	0.508293	0	21.8	20	24	27	21	24	21	15	18	26	20	16	23	19	11	21	15	17	22	24	25	16	21	23	19	20	15
Arrdc2	ENSMUSG00000002910	protein_coding	-0.09	0.12	1	-0.08	0.797313	0	15.2	-0.11	0.13	1	-0.11	0.888941	0	15.2	-0.16	0.12	1	-0.17	0.560191	0	15.2	19	18	16	17	19	13	11	11	13	21	10	19	11	20	15	10	14	10	13	15	13	14	14	16	22	12
Arrdc3	ENSMUSG00000074794	protein_coding	-0.16	0.11	0.97921	-0.16	0.53672	0	59.8	0.13	0.12	1	0.12	0.879937	0	62.8	-0.17	0.11	0.90414	-0.18	0.488891	0	59.8	59	38	77	31	96	76	62	42	57	47	63	27	78	47	71	80	52	36	44	71	71	45	78	43	93	66
Arrdc4	ENSMUSG00000042659	protein_coding	-0.38	0.2	0.696438	-0.36	0.410723	0	20.8	0.08	0.21	1	0.09	0.956736	0	22.1	-0.41	0.2	0.586597	-0.41	0.331785	0	20.8	33	27	13	24	14	25	23	18	10	31	20	23	18	19	15	26	12	7	5	38	26	31	17	24	12	26
Arsa	ENSMUSG00000022620	protein_coding	-0.18	0.09	0.620458	-0.18	0.348346	0	137.6	-0.15	0.09	1	-0.15	0.821081	0	137.6	-0.18	0.09	0.57609	-0.18	0.323632	0	137.6	166	146	131	192	129	127	130	110	107	155	140	154	93	138	101	98	152	109	103	105	138	139	117	159	136	138
Arsb	ENSMUSG00000042082	protein_coding	-0.01	0.07	1	0	0.98194	0	84.6	-0.06	0.08	1	-0.07	0.889754	0	84.1	-0.05	0.07	1	-0.05	0.80679	0	84.1	73	120	41	177	62	68	78	77	61	79	89	126	40	168	47	69	87	79	62	65	80	121	43	150	56	89
Arsg	ENSMUSG00000020604	protein_coding	-0.02	0.13	1	-0.03	0.94277	0	11.1	0.08	0.13	1	0.07	0.941513	0	11.2	-0.18	0.13	0.978744	-0.19	0.527733	0	11.1	11	5	13	10	14	16	13	6	12	10	12	6	8	10	15	12	12	9	13	14	10	6	10	10	18	14
Arsj	ENSMUSG00000046561	protein_coding	-0.45	0.23	0.672505	-0.34	0.500741	0	4.6	-0.03	0.24	1	0.02	0.994705	0	5.1	-0.46	0.23	0.62744	-0.36	0.467902	0	4.6	7	10	2	5	1	2	3	7	4	4	5	10	2	6	0	2	3	4	3	7	4	10	4	7	0	6
Arsk	ENSMUSG00000021592	protein_coding	-0.14	0.09	0.891659	-0.14	0.476968	0	40.7	0.18	0.09	1	0.17	0.821081	0	46.8	-0.18	0.09	0.604229	-0.18	0.326486	0	40.7	63	36	34	27	56	26	44	38	42	61	33	35	30	31	48	28	32	36	29	77	43	36	45	34	59	41
Art3	ENSMUSG00000034842	protein_coding	0	0.42	1	0.15	0.848807	0	2.6	-0.51	0.45	1	-0.45	0.832178	0	1.6	0.38	0.42	1	0.18	0.819941	0	2.5	0	0	2	0	3	4	2	2	1	0	9	0	2	0	4	6	3	1	1	0	6	0	1	0	3	2
Art4	ENSMUSG00000030217	protein_coding	0.05	0.19	1	0.04	0.953027	0	51.2	0.02	0.2	1	0.03	0.99059	0	51.2	0.05	0.19	1	0.04	0.951555	0	51.2	38	9	28	6	128	41	56	54	101	40	34	16	24	5	116	42	53	46	115	45	36	8	30	5	127	60
Artn	ENSMUSG00000028539	protein_coding	-0.48	0.7	1	-0.25	0.87485	0	0.4	-0.51	0.72	1	-0.35	0.929521	0	0.4	0	0.69	1	0.56	0.626073	0	0.7	0	2	0	1	0	0	0	0	1	0	0	2	0	0	0	0	1	1	0	0	0	2	0	1	0	0
Arv1	ENSMUSG00000031982	protein_coding	0.15	0.13	1	0.15	0.657354	0	5.1	0.06	0.14	1	0.07	0.945638	0	4.8	0.03	0.13	1	0.04	0.935942	0	4.7	5	4	6	6	6	4	3	4	4	5	4	4	4	6	9	5	4	5	5	4	4	3	5	7	7	3
Arvcf	ENSMUSG00000118669	protein_coding	-0.06	0.14	1	-0.06	0.868948	0	37.1	-0.16	0.14	1	-0.16	0.859495	0	37.1	-0.04	0.14	1	-0.04	0.92457	0	37.1	59	49	14	61	18	26	37	40	30	58	46	57	14	32	21	20	41	45	30	39	47	39	15	47	17	41
Arxes1	ENSMUSG00000048355	protein_coding	-0.06	0.46	1	-0.05	0.973306	0	23.9	0.08	0.48	1	0.06	0.992237	0	25	0.16	0.46	1	0.07	0.966944	0	23.9	4	38	2	40	4	10	45	68	4	6	23	45	1	39	5	10	44	51	5	5	24	41	2	42	6	35
Arxes2	ENSMUSG00000048040	protein_coding	0.04	0.4	1	0.06	0.966203	0	50.3	0.09	0.42	1	0.08	0.985931	0	51.3	0.17	0.4	1	0.17	0.905048	0	52.6	12	90	6	84	14	20	87	107	8	14	45	107	4	91	13	22	86	108	13	13	46	103	7	88	15	69
As3mt	ENSMUSG00000003559	protein_coding	0.16	0.53	1	0.39	0.732165	0	0.9	0.27	0.55	1	0.55	0.85386	0	1.1	0.3	0.53	1	0.65	0.509984	0	0.9	0	2	0	1	1	1	0	0	1	0	2	3	1	0	0	1	0	1	1	0	1	2	1	2	1	0
Asah1	ENSMUSG00000031591	protein_coding	0.28	0.08	0.0386686	0.28	0.0672149	0	409.7	0.06	0.08	1	0.05	0.930347	0	352.7	0.27	0.08	0.0381948	0.27	0.0766557	0	409.9	282	464	306	423	218	327	370	294	322	337	428	457	438	631	255	394	379	371	407	396	407	493	308	447	202	323
Asah2	ENSMUSG00000024887	protein_coding	0.19	0.11	0.831437	0.19	0.43726	0	84.3	0.14	0.12	1	0.14	0.849716	0	77.8	0.1	0.11	1	0.1	0.714286	0	78.8	52	86	62	43	67	113	53	64	102	52	113	86	81	54	66	141	76	73	101	41	105	101	75	48	62	69
Asap1	ENSMUSG00000022377	protein_coding	0.13	0.11	1	0.13	0.618086	0	264.6	0.07	0.12	1	0.06	0.945566	0	249	0.05	0.11	1	0.04	0.898535	0	251	369	256	162	248	150	222	178	211	310	397	315	302	179	309	120	245	253	218	308	329	268	250	176	258	144	255
Asap2	ENSMUSG00000052632	protein_coding	-0.05	0.3	1	-0.05	0.956242	0	112.2	0	0.31	1	0	0.999083	0	112.2	-0.16	0.3	1	-0.17	0.859349	0	112.2	45	11	127	15	153	167	92	55	345	40	83	13	118	11	124	154	102	78	362	51	78	10	130	13	144	115
Asap3	ENSMUSG00000036995	protein_coding	-0.09	0.1	1	-0.09	0.710287	0	30.1	-0.04	0.1	1	-0.05	0.950328	0	30.1	-0.02	0.1	1	-0.02	0.944054	0	30.1	33	51	23	40	25	26	16	27	30	29	33	54	15	29	22	24	24	31	27	23	32	54	24	33	26	22
Asb1	ENSMUSG00000026311	protein_coding	-0.19	0.06	0.130083	-0.19	0.139961	0	44.4	-0.05	0.06	1	-0.06	0.900748	0	44.4	-0.23	0.06	0.0232061	-0.23	0.0554779	0	44.4	40	37	31	62	47	44	48	47	44	36	38	37	27	45	43	36	48	42	37	51	41	39	28	48	47	49
Asb13	ENSMUSG00000033781	protein_coding	0.2	0.08	0.41144	0.2	0.292288	0	11.9	0.19	0.09	1	0.18	0.821081	0	12.1	0.22	0.08	0.260141	0.22	0.235516	0	11.9	12	11	8	8	12	7	11	12	12	14	12	11	10	12	13	8	13	11	15	16	12	9	10	12	14	12
Asb15	ENSMUSG00000029685	protein_coding	-0.06	0.57	1	-0.15	0.909275	0	0.6	0.05	0.59	1	0.02	0.996353	0	0.7	-0.03	0.57	1	-0.06	0.968765	0	0.5	1	1	0	0	0	0	1	1	0	1	1	1	0	0	0	1	1	1	0	2	0	1	0	1	0	1
Asb3	ENSMUSG00000020305	protein_coding	-0.09	0.11	1	-0.09	0.733797	0	36.1	0.07	0.11	1	0.07	0.935359	0	38	-0.03	0.11	1	-0.03	0.921566	0	36.1	36	41	41	25	46	34	35	39	28	34	28	38	34	34	44	31	26	33	30	62	38	38	40	31	51	27
Asb4	ENSMUSG00000042607	protein_coding	-0.05	0.23	1	-0.05	0.941716	0	11.1	0.03	0.24	1	0.08	0.9711	0	11.1	-0.22	0.23	1	-0.25	0.69203	0	11.1	1	2	10	1	12	24	24	6	20	2	8	2	5	1	15	27	22	6	19	1	9	3	9	1	20	21
Asb5	ENSMUSG00000031519	protein_coding	-0.12	0.47	1	-0.23	0.812112	0	2.5	-0.5	0.5	1	-0.53	0.834059	0	2.1	-0.43	0.48	1	-0.31	0.745599	0	2.4	1	1	1	1	1	2	8	2	1	1	9	1	1	1	1	2	5	3	1	0	10	0	1	1	1	4
Asb6	ENSMUSG00000039483	protein_coding	-0.01	0.1	1	-0.01	0.986742	0	35.3	-0.14	0.11	1	-0.14	0.836336	0	35.3	-0.08	0.1	1	-0.08	0.756514	0	35.3	33	46	33	53	30	34	26	29	34	33	29	47	34	38	37	25	35	34	35	21	32	40	31	40	34	33
Asb7	ENSMUSG00000030509	protein_coding	-0.03	0.09	1	-0.03	0.916797	0	21.3	0.05	0.09	1	0.05	0.94205	0	21.7	-0.03	0.09	1	-0.04	0.889639	0	21.3	25	15	23	19	26	24	22	17	21	23	22	14	25	20	20	24	19	20	22	32	19	14	25	16	21	22
Asb8	ENSMUSG00000048175	protein_coding	0.03	0.07	1	0.03	0.893952	0	25.4	0.06	0.08	1	0.06	0.917221	0	26	0.12	0.07	0.878507	0.11	0.51341	0	26.7	23	28	22	34	25	25	26	19	23	24	24	31	29	27	27	24	24	23	21	29	23	32	23	32	26	21
Ascc1	ENSMUSG00000044475	protein_coding	-0.14	0.08	0.784918	-0.14	0.431207	0	35.7	-0.05	0.08	1	-0.06	0.920568	0	35.7	0.02	0.08	1	0.02	0.943312	0	35.7	26	45	39	46	48	33	39	24	21	27	29	44	28	33	39	27	35	27	23	32	28	35	36	43	44	34
Ascc2	ENSMUSG00000020412	protein_coding	0.01	0.09	1	0.02	0.952984	0	57.6	0	0.09	1	-0.01	0.994705	0	57.6	0	0.09	1	0	0.999986	0	57.6	57	67	51	78	52	61	40	55	57	58	53	62	69	53	56	57	50	58	58	38	51	65	58	70	57	49
Ascc3	ENSMUSG00000038774	protein_coding	0.19	0.1	0.654978	0.19	0.35387	0	40	0.16	0.1	1	0.15	0.826994	0	39.2	0.08	0.1	1	0.07	0.778214	0	37.1	45	29	32	19	27	31	36	52	48	42	42	30	46	30	36	43	32	49	50	37	41	39	43	30	25	41
Ascl2	ENSMUSG00000009248	protein_coding	-0.65	0.59	1	-0.94	0.308377	0	0.3	-0.24	0.61	1	-0.25	0.939245	0	0.3	-0.45	0.59	1	-0.41	0.699264	0	0.3	1	0	0	0	0	2	0	0	0	0	1	0	0	0	0	1	0	0	0	1	1	0	0	1	0	0
Asf1a	ENSMUSG00000019857	protein_coding	0.05	0.13	1	0.05	0.891877	0	12.3	0.02	0.13	1	0.01	0.995322	0	12.3	-0.09	0.13	1	-0.1	0.785768	0	12.1	12	11	13	8	12	9	17	15	12	13	12	10	9	15	12	11	11	18	12	14	12	12	10	10	11	13
Asf1b	ENSMUSG00000005470	protein_coding	0.16	0.22	1	0.28	0.549908	0	4.3	-0.01	0.23	1	0	0.998589	0	3.4	0.31	0.22	0.956849	0.35	0.436629	0	4.2	1	1	5	1	2	4	8	3	6	1	2	2	5	1	1	7	7	10	7	0	2	2	6	2	2	6
Ash1l	ENSMUSG00000028053	protein_coding	0.19	0.11	0.82107	0.19	0.43627	0	128.3	0.17	0.12	1	0.17	0.827832	0	123.7	-0.01	0.11	1	-0.01	0.981861	0	112.5	143	79	96	56	105	135	96	118	169	137	159	78	130	72	107	172	143	138	147	100	130	101	115	68	105	154
Ash2l	ENSMUSG00000031575	protein_coding	0.02	0.06	1	0.02	0.897002	0	54.7	-0.01	0.06	1	-0.02	0.974945	0	54.1	-0.03	0.06	1	-0.03	0.860749	0	54.1	64	50	53	55	57	54	52	44	58	66	49	52	58	50	66	52	48	49	57	62	49	49	53	49	60	53
Asic1	ENSMUSG00000023017	protein_coding	-0.42	0.15	0.209827	-0.44	0.126861	0	14.6	-0.07	0.16	1	-0.07	0.951174	0	14.6	-0.56	0.15	0.019148	-0.6	0.0282618	1	14.6	9	7	14	16	27	22	11	14	11	8	6	9	7	14	17	14	8	10	7	5	7	8	15	13	30	12
Asic3	ENSMUSG00000038276	protein_coding	-0.07	0.51	1	-0.06	0.963275	0	1	-0.47	0.53	1	-0.46	0.880243	0	1	-0.46	0.51	1	-0.58	0.581682	0	1	2	1	1	1	1	1	0	0	2	1	0	1	1	1	1	1	1	1	1	1	0	0	1	0	1	1
Asl	ENSMUSG00000025533	protein_coding	-0.3	0.08	0.0238839	-0.3	0.0428367	1	35.2	-0.01	0.08	1	-0.02	0.983797	0	35.2	-0.23	0.08	0.165991	-0.24	0.136145	0	35.2	32	40	34	47	60	26	23	28	27	30	23	38	20	41	37	18	23	24	25	35	30	42	36	39	53	22
Asns	ENSMUSG00000029752	protein_coding	0.34	0.3	1	0.36	0.65566	0	59.2	0.04	0.31	1	0.03	0.994705	0	46.2	0.4	0.3	1	0.4	0.60745	0	59	15	77	32	106	16	35	56	41	16	15	38	57	177	100	71	28	38	48	20	23	55	84	28	103	17	47
Asnsd1	ENSMUSG00000026095	protein_coding	-0.2	0.14	0.977944	-0.2	0.542509	0	9.3	0.06	0.15	1	0.07	0.95382	0	10.1	-0.15	0.14	1	-0.13	0.71938	0	9.3	11	9	10	8	7	8	13	10	8	9	8	8	11	8	7	7	8	8	8	19	10	8	11	11	7	9
Aspa	ENSMUSG00000020774	protein_coding	-0.32	0.5	1	0.29	0.781403	0	0.8	-0.03	0.51	1	0.29	0.914774	0	0.9	-0.39	0.5	1	0.21	0.860096	0	0.7	2	0	0	1	0	0	0	0	0	3	2	0	0	1	1	0	1	0	0	3	1	1	0	2	1	0
Aspg	ENSMUSG00000037686	protein_coding	0.12	0.7	1	-0.48	0.588839	0	2.4	0.13	0.73	1	-0.07	0.985304	0	2.4	-0.23	0.71	1	0.05	0.96829	0	2.4	11	7	0	2	0	0	0	1	1	9	0	5	0	0	0	0	1	1	0	10	0	7	0	1	0	1
Asph	ENSMUSG00000028207	protein_coding	-0.08	0.08	1	-0.08	0.686432	0	107.3	0	0.08	1	0	0.998589	0	108.3	-0.18	0.08	0.44909	-0.18	0.264121	0	107.3	182	67	78	76	114	96	108	130	115	177	127	69	63	89	104	104	117	97	89	165	115	70	80	81	109	125
Asphd2	ENSMUSG00000029348	protein_coding	0.05	0.24	1	0.03	0.964182	0	1.8	-0.21	0.26	1	-0.24	0.886378	0	1.7	0.11	0.24	1	0.07	0.927788	0	1.8	1	1	1	6	0	1	2	1	1	2	2	4	1	4	0	1	3	1	0	2	2	3	1	4	0	1
Aspm	ENSMUSG00000033952	protein_coding	0.31	0.25	1	0.29	0.551823	0	10	0.22	0.26	1	0.38	0.821081	0	11.3	0.24	0.25	1	0.22	0.696052	0	9.7	2	1	8	0	1	9	18	20	24	1	5	1	6	3	1	17	18	29	19	0	4	1	11	1	1	32
Aspn	ENSMUSG00000021388	protein_coding	-0.4	0.5	1	-0.57	0.721892	0	24	0.14	0.52	1	0.03	0.995931	0	24.4	-0.09	0.5	1	-0.31	0.867331	0	24	1	4	4	35	0	1	26	132	13	1	11	3	2	27	0	1	16	74	3	1	17	4	3	45	1	20
Aspscr1	ENSMUSG00000025142	protein_coding	-0.06	0.13	1	-0.05	0.880486	0	43.1	-0.15	0.13	1	-0.16	0.85386	0	43.1	-0.08	0.13	1	-0.08	0.810236	0	43.1	36	44	44	66	51	45	40	18	44	37	31	43	44	46	38	35	38	44	47	25	33	38	40	47	42	34
Asrgl1	ENSMUSG00000024654	protein_coding	0	0.11	1	0.01	0.986151	0	12.3	-0.03	0.12	1	-0.03	0.972139	0	12.2	0.08	0.11	1	0.08	0.805316	0	12.7	12	20	9	13	12	12	12	11	9	15	11	17	8	17	12	11	11	10	11	17	10	23	9	13	12	9
Ass1	ENSMUSG00000076441	protein_coding	-0.6	0.1	1.52628e-06	-0.6	0.000251334	1	130.7	-0.15	0.1	1	-0.16	0.821455	0	130.7	-0.42	0.1	0.0029119	-0.42	0.0136552	1	130.7	141	95	122	177	77	183	131	123	127	91	137	54	59	142	40	112	109	92	103	145	184	83	106	149	72	106
Aste1	ENSMUSG00000032567	protein_coding	0.29	0.15	0.688023	0.3	0.384967	0	5.8	0.31	0.16	1	0.31	0.821081	0	6	0.21	0.15	1	0.23	0.527733	0	5.7	8	5	6	4	4	4	4	3	5	5	6	6	6	4	5	7	5	7	7	6	6	7	6	4	4	7
Astn2	ENSMUSG00000028373	protein_coding	-0.68	0.44	0.89559	-0.76	0.285978	0	1	0.24	0.45	1	-0.05	0.990657	0	1	-0.42	0.44	1	-0.56	0.444331	0	1	1	1	1	2	0	3	1	0	0	0	2	2	0	1	0	3	0	0	0	0	4	1	1	1	0	1
Asxl1	ENSMUSG00000042548	protein_coding	0.03	0.06	1	0.03	0.868281	0	78.1	0.04	0.06	1	0.03	0.941429	0	79.2	-0.05	0.06	1	-0.05	0.74236	0	77.2	92	64	79	79	78	75	65	81	82	97	70	71	86	61	74	77	79	83	83	108	66	69	83	69	76	77
Asxl2	ENSMUSG00000037486	protein_coding	0.16	0.12	1	0.16	0.548447	0	52.7	0.16	0.12	1	0.15	0.844421	0	53.2	-0.05	0.12	1	-0.05	0.883637	0	47.1	60	25	35	23	39	49	59	64	70	57	52	24	55	30	44	60	85	52	68	63	45	23	47	32	36	86
Atad1	ENSMUSG00000013662	protein_coding	0.21	0.11	0.633579	0.21	0.342752	0	111	0.18	0.11	1	0.17	0.821455	0	109.9	0.22	0.11	0.590169	0.22	0.330436	0	112.3	85	110	73	87	62	84	138	146	98	93	103	111	114	136	86	105	109	146	107	143	114	122	78	102	69	104
Atad2	ENSMUSG00000022360	protein_coding	0.35	0.12	0.168432	0.35	0.132487	0	36.1	0.12	0.12	1	0.12	0.886378	0	30.8	0.32	0.12	0.23156	0.32	0.166607	0	36.1	26	19	25	7	19	24	39	56	43	26	32	21	30	14	17	45	46	78	52	24	28	23	28	7	17	47
Atad2b	ENSMUSG00000052812	protein_coding	0.23	0.1	0.40754	0.23	0.257274	0	29.3	0.08	0.1	1	0.07	0.916496	0	26.4	0.22	0.1	0.49395	0.21	0.300105	0	28.9	35	14	23	9	15	23	34	39	36	35	31	14	26	14	23	30	41	41	38	25	24	14	23	12	19	42
Atad3a	ENSMUSG00000029036	protein_coding	0.1	0.13	1	0.1	0.754881	0	26.3	-0.08	0.13	1	-0.09	0.927497	0	24.6	0.09	0.13	1	0.09	0.789078	0	26.1	23	22	26	30	34	26	18	16	26	27	22	24	34	27	41	21	17	20	30	30	26	20	26	20	29	18
Atad3aos	ENSMUSG00000054514	lncRNA	-0.01	0.49	1	-0.06	0.96118	0	0.6	0.15	0.51	1	0.03	0.995322	0	0.7	-0.27	0.49	1	-0.2	0.871361	0	0.7	1	0	1	0	1	1	0	0	1	1	1	0	0	0	0	1	1	0	1	2	0	1	1	0	1	1
Atad5	ENSMUSG00000017550	protein_coding	0.19	0.16	1	0.19	0.62392	0	6.8	0.11	0.17	1	0.06	0.96265	0	6.1	-0.05	0.16	1	-0.06	0.912574	0	6.1	7	3	5	2	3	5	7	13	10	7	6	3	5	2	4	10	7	14	10	6	6	5	5	2	4	9
Atat1	ENSMUSG00000024426	protein_coding	0.03	0.11	1	0.03	0.930492	0	25.1	-0.12	0.11	1	-0.12	0.868122	0	25.1	0.02	0.11	1	0.02	0.949352	0	25.1	25	21	20	33	31	21	19	19	37	28	19	22	18	30	27	16	26	31	33	17	18	16	20	30	28	19
Ate1	ENSMUSG00000030850	protein_coding	0.24	0.1	0.402713	0.24	0.238202	0	77.8	0.09	0.1	1	0.08	0.900748	0	67.6	0.14	0.1	0.964171	0.14	0.53234	0	71.9	71	49	66	38	58	73	65	71	79	68	93	44	120	47	75	89	71	69	102	77	86	50	62	51	66	73
Atf1	ENSMUSG00000023027	protein_coding	0.02	0.08	1	0.02	0.929287	0	49	0.06	0.08	1	0.05	0.930148	0	50.2	0.11	0.08	1	0.11	0.592383	0	52.1	61	47	43	47	46	41	67	41	41	60	55	43	44	47	53	47	53	48	40	58	54	43	43	50	56	61
Atf2	ENSMUSG00000027104	protein_coding	0.07	0.07	1	0.07	0.711833	0	67.3	0.05	0.08	1	0.05	0.931338	0	66	-0.07	0.07	1	-0.07	0.704098	0	63.3	76	55	54	45	58	62	75	72	73	75	79	54	71	68	55	77	65	67	62	78	79	58	60	56	55	70
Atf3	ENSMUSG00000026628	protein_coding	-0.27	0.23	1	-0.2	0.732165	0	9.9	-0.03	0.24	1	-0.07	0.972854	0	9.9	-0.18	0.23	1	-0.22	0.710718	0	9.9	2	3	9	26	26	9	11	2	1	2	4	2	19	14	41	7	5	2	1	4	7	3	12	21	22	11
Atf4	ENSMUSG00000042406	protein_coding	-0.07	0.18	1	-0.06	0.91084	0	166.6	-0.2	0.18	1	-0.2	0.88047	0	166.6	-0.04	0.18	1	-0.04	0.949352	0	166.6	100	175	134	350	128	127	194	198	93	94	120	149	296	280	171	97	136	171	95	48	185	173	115	355	109	161
Atf5	ENSMUSG00000038539	protein_coding	-0.08	0.29	1	-0.08	0.935551	0	181.6	-0.29	0.3	1	-0.29	0.886378	0	181.6	0	0.29	1	0	0.999306	0	183.1	176	206	113	535	105	99	167	173	60	150	162	176	272	299	163	53	189	161	60	77	203	179	88	413	92	176
Atf6	ENSMUSG00000026663	protein_coding	0.17	0.09	0.683086	0.18	0.360561	0	94.6	0.12	0.09	1	0.12	0.845258	0	89.4	0.02	0.09	1	0.02	0.948163	0	85.6	64	89	67	94	74	102	83	79	92	66	105	91	123	99	78	110	103	77	94	85	95	95	78	101	68	106
Atf6b	ENSMUSG00000015461	protein_coding	-0.1	0.12	1	-0.1	0.732165	0	57.9	-0.08	0.12	1	-0.08	0.918992	0	57.9	-0.14	0.12	1	-0.14	0.605849	0	57.9	41	57	67	90	77	59	45	41	44	45	49	59	66	53	69	41	53	49	45	25	55	54	64	76	83	49
Atf7	ENSMUSG00000099083	protein_coding	-0.01	0.08	1	-0.01	0.974256	0	102	0.08	0.08	1	0.07	0.893989	0	107.8	-0.15	0.08	0.695187	-0.15	0.374869	0	102	129	88	85	121	116	85	86	103	105	127	86	84	93	117	112	94	110	88	86	139	81	93	92	110	122	127
Atf7ip	ENSMUSG00000030213	protein_coding	0.11	0.11	1	0.11	0.670611	0	107	0.12	0.12	1	0.11	0.88047	0	105.3	0.06	0.11	1	0.06	0.866558	0	101.8	121	89	108	64	109	111	75	79	143	124	106	86	112	72	110	132	98	90	140	98	94	105	121	70	113	107
Atf7ip2	ENSMUSG00000039200	protein_coding	0.76	0.93	1	0.44	0.807493	0	0.2	0.34	0.97	1	0.28	0.961147	0	0.2	1.09	0.92	1	0.52	0.773978	0	0.2	0	1	0	0	0	0	1	0	0	0	0	0	0	0	0	0	0	1	1	0	0	0	0	0	0	1
Atg10	ENSMUSG00000021619	protein_coding	-0.11	0.14	1	-0.11	0.767744	0	10.8	0.15	0.15	1	0.15	0.881644	0	12.2	0.02	0.14	1	0.02	0.959519	0	10.8	12	19	7	8	9	10	13	7	12	12	9	15	7	8	7	11	10	8	12	21	14	17	9	14	8	9
Atg101	ENSMUSG00000037204	protein_coding	-0.17	0.1	0.825241	-0.17	0.460826	0	23.8	-0.14	0.1	1	-0.14	0.834059	0	23.8	-0.07	0.1	1	-0.07	0.793887	0	23.8	15	22	33	27	25	28	23	17	24	15	23	20	24	17	24	19	20	21	26	20	22	18	29	19	27	18
Atg12	ENSMUSG00000032905	protein_coding	-0.08	0.09	1	-0.08	0.744649	0	56.9	0.03	0.09	1	0.02	0.983888	0	56.9	-0.07	0.09	1	-0.07	0.764112	0	56.9	50	51	63	35	51	82	67	48	65	55	70	43	60	39	43	83	58	48	59	83	76	45	61	40	49	57
Atg13	ENSMUSG00000027244	protein_coding	-0.18	0.08	0.488493	-0.18	0.285978	0	76.1	-0.04	0.08	1	-0.04	0.946299	0	76.1	-0.11	0.08	1	-0.11	0.546025	0	76.1	67	101	68	116	72	72	64	59	66	69	67	96	58	70	62	58	66	64	55	83	70	92	60	115	72	69
Atg14	ENSMUSG00000037526	protein_coding	-0.06	0.07	1	-0.06	0.769278	0	28.1	0.06	0.07	1	0.06	0.910083	0	29.2	-0.13	0.07	0.725889	-0.13	0.431847	0	28.1	36	24	25	25	33	26	24	27	33	38	24	19	28	21	29	29	27	24	30	43	25	21	28	28	33	28
Atg16l1	ENSMUSG00000026289	protein_coding	-0.06	0.09	1	-0.06	0.804989	0	39.8	0	0.09	1	0	0.998589	0	39.8	0.01	0.09	1	0.01	0.979942	0	39.8	44	27	42	51	37	42	40	29	46	44	37	30	34	38	40	38	37	36	45	60	43	28	36	37	39	38
Atg16l2	ENSMUSG00000047767	protein_coding	0.16	0.14	1	0.17	0.59756	0	34.3	0	0.14	1	-0.01	0.997824	0	31.1	0.19	0.14	0.971058	0.19	0.54554	0	34.1	37	32	20	56	29	18	22	35	30	39	17	47	19	60	26	17	38	50	30	36	21	32	18	52	30	24
Atg2a	ENSMUSG00000024773	protein_coding	-0.11	0.13	1	-0.11	0.72977	0	49.8	-0.12	0.13	1	-0.12	0.885597	0	49.8	-0.12	0.13	1	-0.12	0.689942	0	49.8	50	38	57	52	74	54	24	44	55	54	42	42	52	27	58	43	43	40	56	34	44	35	59	39	69	39
Atg2b	ENSMUSG00000041341	protein_coding	0.13	0.08	0.926661	0.13	0.496824	0	47.7	0.08	0.09	1	0.08	0.888941	0	46.8	0.02	0.08	1	0.02	0.949352	0	44.7	58	41	33	31	42	46	39	54	50	56	49	44	54	38	41	48	55	47	45	65	44	40	43	37	37	55
Atg3	ENSMUSG00000022663	protein_coding	-0.14	0.07	0.565065	-0.14	0.344572	0	59.7	0.03	0.07	1	0.03	0.963803	0	62.3	-0.06	0.07	1	-0.06	0.727976	0	59.7	57	54	62	44	75	58	71	60	56	54	63	53	64	43	76	58	50	48	47	51	84	53	63	50	84	60
Atg4a	ENSMUSG00000079418	protein_coding	0.12	0.11	1	0.13	0.648004	0	20	0.15	0.12	1	0.15	0.845623	0	20.2	0.13	0.11	1	0.13	0.633624	0	20.3	17	30	16	16	11	18	25	13	18	16	25	24	16	23	11	24	18	21	22	16	26	30	15	21	12	17
Atg4a.ps	ENSMUSG00000087119	protein_coding	0.56	0.48	1	0.43	0.69354	0	0.3	1.11	0.49	1	1.01	0.821081	0	0.6	0.54	0.48	1	0.49	0.653508	0	0.3	0	0	0	0	0	0	1	0	0	1	1	0	0	0	1	0	0	0	0	1	1	1	0	0	0	1
Atg4b	ENSMUSG00000026280	protein_coding	-0.05	0.06	1	-0.05	0.783297	0	66.1	-0.08	0.06	1	-0.09	0.834059	0	66.1	-0.11	0.06	0.782323	-0.11	0.435256	0	66.1	65	55	64	100	73	68	62	45	63	60	59	54	63	89	77	58	59	55	57	67	53	53	61	81	70	66
Atg4c	ENSMUSG00000028550	protein_coding	0.12	0.12	1	0.11	0.71138	0	14.9	0.11	0.13	1	0.09	0.913703	0	14.6	-0.03	0.12	1	-0.04	0.923899	0	13.6	14	12	12	10	18	14	14	13	15	14	17	13	15	20	15	18	12	11	14	15	13	16	13	12	14	15
Atg4d	ENSMUSG00000002820	protein_coding	0.03	0.14	1	0.04	0.926784	0	14.9	-0.18	0.14	1	-0.17	0.85386	0	14.6	-0.03	0.14	1	-0.03	0.951153	0	14.6	15	19	14	18	17	10	11	11	16	14	11	24	15	12	16	10	13	17	17	4	10	19	13	13	18	12
Atg5	ENSMUSG00000038160	protein_coding	-0.01	0.08	1	0	0.989942	0	28.9	0.12	0.09	1	0.11	0.842509	0	31	0.08	0.08	1	0.08	0.717004	0	30.2	24	34	26	31	30	28	33	33	21	23	23	34	30	39	31	29	24	27	27	35	30	36	28	38	31	28
Atg7	ENSMUSG00000030314	protein_coding	-0.12	0.08	0.847652	-0.12	0.4724	0	38.6	-0.13	0.08	1	-0.14	0.821081	0	38.6	-0.1	0.08	0.998466	-0.11	0.550679	0	38.6	39	50	37	60	44	33	32	26	26	40	28	45	32	60	40	32	28	24	23	47	33	41	34	49	38	26
Atg9a	ENSMUSG00000033124	protein_coding	0.05	0.11	1	0.05	0.880486	0	30.3	0	0.11	1	-0.01	0.994742	0	29.3	-0.08	0.11	1	-0.08	0.775703	0	29.3	24	25	29	51	36	28	19	28	24	26	32	28	34	37	30	31	33	27	25	26	32	25	31	38	33	29
Atg9b	ENSMUSG00000038295	protein_coding	-1.02	0.63	0.860954	-1	0.294844	0	0.4	-0.56	0.65	1	-0.6	0.837087	0	0.4	-0.32	0.62	1	-0.52	0.62116	0	0.4	0	0	0	0	1	1	0	1	1	0	1	0	0	0	0	0	0	0	0	0	0	0	1	0	0	0
Atic	ENSMUSG00000026192	protein_coding	-0.05	0.07	1	-0.05	0.804989	0	80.6	0.01	0.07	1	0	0.998589	0	80.7	-0.02	0.07	1	-0.02	0.939231	0	80.6	88	79	68	137	86	71	74	62	60	83	70	78	90	97	94	67	64	60	57	114	72	84	70	116	80	69
Atl1	ENSMUSG00000021066	protein_coding	0.1	0.14	1	0.1	0.785282	0	28	0.19	0.14	1	0.18	0.849242	0	29.6	0.08	0.14	1	0.08	0.841605	0	28	27	18	17	15	22	34	39	24	41	28	36	18	19	27	19	34	35	25	39	48	30	25	20	17	18	36
Atl2	ENSMUSG00000059811	protein_coding	0.01	0.08	1	0.01	0.972744	0	47	0.14	0.08	1	0.13	0.821081	0	49.7	0.04	0.08	1	0.04	0.870672	0	47	35	38	55	34	77	44	60	36	44	31	41	40	55	41	68	52	43	46	42	45	43	46	59	35	75	51
Atl3	ENSMUSG00000024759	protein_coding	0.11	0.08	0.92454	0.12	0.510009	0	328.2	0.14	0.08	1	0.14	0.821081	0	337.1	0.05	0.08	1	0.05	0.82966	0	316.4	321	317	262	295	207	297	335	422	299	319	344	317	295	318	255	366	345	416	307	395	312	375	268	336	219	390
Atm	ENSMUSG00000034218	protein_coding	0.32	0.15	0.56742	0.32	0.318771	0	39	0.11	0.16	1	0.09	0.936917	0	33.6	0.16	0.15	1	0.16	0.678661	0	36	50	23	25	17	33	31	19	39	50	45	37	22	48	25	31	44	38	44	56	33	30	33	35	17	29	35
Atmin	ENSMUSG00000047388	protein_coding	0.02	0.11	1	0.02	0.949294	0	35.4	0.08	0.11	1	0.08	0.923574	0	36	0.03	0.11	1	0.03	0.925123	0	35.6	36	28	42	28	39	43	25	27	42	36	37	23	47	23	35	43	35	28	47	32	38	31	45	27	44	33
Atn1	ENSMUSG00000004263	protein_coding	-0.14	0.17	1	-0.14	0.749244	0	15.9	-0.18	0.17	1	-0.18	0.879796	0	15.9	-0.29	0.17	0.795784	-0.3	0.409517	0	15.9	15	26	13	26	9	13	19	13	9	13	11	24	12	23	14	10	14	9	8	9	9	22	14	26	8	14
Atoh8	ENSMUSG00000037621	protein_coding	-0.3	0.16	0.677141	-0.3	0.397122	0	234.2	-0.27	0.16	1	-0.28	0.821081	0	234.2	-0.18	0.16	1	-0.18	0.662022	0	234.2	270	177	286	137	381	259	227	133	238	249	175	221	157	66	272	182	263	124	204	156	203	120	255	115	372	200
Atosa	ENSMUSG00000034858	protein_coding	0.23	0.15	0.895154	0.24	0.488967	0	49.4	0.18	0.16	1	0.17	0.873098	0	46.4	0.13	0.15	1	0.13	0.739581	0	46.4	41	22	40	24	28	51	38	36	86	43	59	21	50	41	23	64	54	50	89	42	49	25	45	26	29	51
Atosb	ENSMUSG00000036002	protein_coding	-0.21	0.12	0.791418	-0.21	0.425803	0	59	-0.11	0.12	1	-0.12	0.884984	0	59	-0.2	0.12	0.815488	-0.2	0.426022	0	59	36	44	84	47	67	89	46	44	74	35	59	44	57	33	52	66	58	41	67	23	62	41	71	42	78	52
Atox1	ENSMUSG00000018585	protein_coding	-0.07	0.13	1	-0.07	0.860698	0	44.4	0.03	0.14	1	0.02	0.989104	0	44.7	0.06	0.13	1	0.06	0.879815	0	45.2	27	85	51	58	42	40	43	35	19	30	48	83	34	59	40	37	41	26	27	55	40	81	40	51	45	35
Atp10a	ENSMUSG00000025324	protein_coding	-0.12	0.22	1	-0.12	0.857027	0	30.4	0.13	0.23	1	0.12	0.945638	0	35.4	-0.36	0.22	0.8502	-0.35	0.524626	0	30.4	30	35	20	58	21	19	34	40	17	35	28	46	14	62	16	19	28	35	15	35	42	35	24	62	18	48
Atp10d	ENSMUSG00000046808	protein_coding	0.15	0.1	0.890328	0.14	0.50869	0	41.9	0.21	0.1	1	0.19	0.821081	0	39.6	-0.05	0.1	1	-0.07	0.787924	0	38	34	6	66	11	101	44	34	20	26	29	44	10	64	12	118	54	37	28	23	34	47	10	60	16	93	43
Atp11a	ENSMUSG00000031441	protein_coding	0.23	0.08	0.16145	0.23	0.134169	0	231	0.04	0.08	1	0.03	0.961147	0	193.1	0.11	0.08	1	0.11	0.572142	0	210.7	203	151	200	208	164	277	145	174	209	211	258	172	279	219	197	306	261	196	211	175	221	160	227	190	176	216
Atp11b	ENSMUSG00000037400	protein_coding	0.21	0.08	0.340727	0.21	0.219659	0	81.5	0.07	0.09	1	0.06	0.915267	0	72.6	0.07	0.08	1	0.07	0.770403	0	73.5	69	46	69	32	62	80	89	75	95	71	109	48	85	48	73	107	95	83	96	62	97	55	68	32	60	99
Atp11c	ENSMUSG00000062949	protein_coding	0.09	0.13	1	0.08	0.828362	0	35.8	0.11	0.14	1	0.1	0.915267	0	37.8	0.03	0.13	1	0.03	0.94892	0	36	40	20	25	13	35	22	42	83	40	44	35	24	24	18	34	30	39	68	42	35	34	26	31	15	34	43
Atp13a1	ENSMUSG00000031862	protein_coding	-0.06	0.09	1	-0.05	0.834389	0	74.8	-0.15	0.1	1	-0.16	0.821081	0	74.8	-0.12	0.09	1	-0.12	0.589404	0	74.8	75	77	64	120	79	59	53	76	70	82	52	92	75	75	71	49	70	68	70	61	53	86	66	87	73	56
Atp13a2	ENSMUSG00000036622	protein_coding	-0.09	0.16	1	-0.09	0.848081	0	47	-0.26	0.16	1	-0.26	0.821455	0	47	-0.07	0.16	1	-0.07	0.879815	0	47	45	33	57	45	57	66	29	25	66	44	47	35	40	29	49	49	48	38	66	31	42	22	50	30	62	34
Atp13a3	ENSMUSG00000022533	protein_coding	0.4	0.1	0.00971971	0.4	0.0248665	1	177.9	0.15	0.1	1	0.14	0.832952	0	159	0.26	0.1	0.259757	0.26	0.18456	0	167.9	208	270	67	144	74	119	130	131	103	231	190	322	131	207	96	161	158	173	110	225	162	317	79	171	71	166
Atp13a5	ENSMUSG00000048939	protein_coding	0.58	0.99	1	0.13	0.9487	0	0.3	-0.57	1.07	1	-1.07	0.855012	0	0.1	0.22	1	1	0.2	0.927788	0	0.3	0	0	0	0	0	0	0	1	0	0	1	0	0	0	0	1	0	1	0	0	0	0	0	0	0	0
Atp1a1	ENSMUSG00000033161	protein_coding	0	0.11	1	0	0.991712	0	582.8	0.02	0.11	1	0.02	0.988963	0	582.8	-0.01	0.11	1	-0.01	0.98566	0	582.8	292	302	740	416	860	680	545	870	540	326	542	370	660	363	752	656	570	857	582	324	531	369	717	366	846	547
Atp1a2	ENSMUSG00000007097	protein_coding	-0.24	0.75	1	-0.51	0.607642	0	14	-0.45	0.78	1	-0.39	0.888488	0	14	-0.34	0.75	1	-0.74	0.433607	0	14	4	106	0	9	0	0	1	6	0	2	2	99	0	5	0	0	2	4	0	3	3	105	0	6	0	1
Atp1b1	ENSMUSG00000026576	protein_coding	-0.14	0.13	1	-0.14	0.653091	0	111.3	0.18	0.13	1	0.18	0.832952	0	135.8	-0.13	0.13	1	-0.14	0.661704	0	111.3	333	32	125	20	145	81	65	125	76	329	74	37	83	14	139	75	55	111	73	477	89	28	131	19	172	70
Atp1b2	ENSMUSG00000041329	protein_coding	-1.18	0.35	0.058093	-1.29	0.00979189	0	7.7	-0.02	0.35	1	0.01	0.998589	0	7.7	-1.04	0.35	0.133386	-1.11	0.0274616	0	7.7	3	1	6	7	45	1	3	2	1	1	0	0	1	2	18	0	2	1	1	1	2	0	7	6	46	2
Atp1b3	ENSMUSG00000032412	protein_coding	0.04	0.12	1	0.04	0.917599	0	264.1	0.05	0.13	1	0.05	0.962554	0	265.7	0.08	0.12	1	0.08	0.819941	0	272.4	85	164	465	126	553	275	251	154	275	91	317	176	368	171	573	294	206	170	275	115	326	188	463	131	573	195
Atp23	ENSMUSG00000025436	protein_coding	-0.11	0.15	1	-0.1	0.813595	0	5.2	0.18	0.16	1	0.2	0.845258	0	5.9	0.05	0.15	1	0.09	0.841851	0	5.4	5	6	5	6	5	6	5	4	5	5	5	7	5	4	5	5	4	5	5	6	6	5	5	5	8	4
Atp2a1	ENSMUSG00000030730	protein_coding	0.54	0.73	1	0.67	0.57283	0	0.3	0.69	0.76	1	0.57	0.880243	0	0.3	-0.95	0.77	1	-0.85	0.576493	0	0.2	0	0	0	0	1	0	0	0	1	1	0	0	0	0	0	1	0	0	1	0	0	0	1	0	1	0
Atp2a2	ENSMUSG00000029467	protein_coding	0.2	0.07	0.2606	0.2	0.194743	0	326.4	0.13	0.08	1	0.12	0.825054	0	311	0.11	0.07	0.919514	0.11	0.526111	0	310.1	350	240	199	570	196	270	265	246	237	363	309	267	330	672	226	292	312	261	232	446	311	283	220	514	196	316
Atp2a3	ENSMUSG00000020788	protein_coding	-1.15	0.92	1	-0.92	0.591088	0	0.1	0.32	0.93	1	0.28	0.957421	0	0.1	-0.73	0.91	1	-0.4	0.832292	0	0.2	0	0	0	0	1	0	0	0	0	0	0	0	0	0	0	0	0	0	0	0	0	0	0	1	0	0
Atp2b1	ENSMUSG00000019943	protein_coding	-0.03	0.14	1	-0.03	0.940254	0	120	0.12	0.14	1	0.11	0.910083	0	131.4	-0.15	0.14	1	-0.15	0.670521	0	120	140	53	143	78	163	69	115	114	205	126	131	58	127	89	141	94	100	115	174	99	145	74	154	94	142	142
Atp2b4	ENSMUSG00000026463	protein_coding	-0.4	0.17	0.446507	-0.4	0.273057	0	47.3	0.18	0.18	1	0.17	0.886378	0	49.1	-0.45	0.17	0.270969	-0.46	0.187944	0	47.3	23	17	52	180	44	36	20	40	14	17	25	14	37	113	44	39	19	20	11	24	39	21	64	167	35	40
Atp2c1	ENSMUSG00000032570	protein_coding	0.13	0.08	0.797664	0.14	0.431921	0	109.1	-0.02	0.08	1	-0.02	0.970891	0	98.8	0.02	0.08	1	0.02	0.92654	0	101	96	77	89	63	82	105	119	121	137	101	122	83	107	86	90	120	123	113	146	95	117	85	93	63	70	117
Atp5a1	ENSMUSG00000025428	protein_coding	-0.04	0.06	1	-0.04	0.814286	0	510.1	-0.01	0.06	1	-0.01	0.987393	0	510.1	0	0.06	1	0	0.993393	0	510.1	428	789	524	558	623	456	453	404	356	458	409	795	491	559	581	434	404	390	369	613	443	733	503	531	606	368
Atp5b	ENSMUSG00000025393	protein_coding	0.05	0.08	1	0.05	0.81109	0	654.6	-0.08	0.08	1	-0.09	0.88047	0	641.6	0.04	0.08	1	0.04	0.877559	0	643.9	446	928	639	883	593	580	628	635	442	484	538	990	721	855	623	562	579	687	507	481	498	880	578	774	566	545
Atp5c1	ENSMUSG00000025781	protein_coding	-0.1	0.09	1	-0.1	0.671195	0	183	-0.02	0.1	1	-0.02	0.977326	0	183	-0.06	0.09	1	-0.06	0.802786	0	183	139	301	182	211	197	149	190	150	128	130	131	298	142	224	169	132	146	171	129	228	132	277	158	192	171	143
Atp5d	ENSMUSG00000003072	protein_coding	-0.09	0.12	1	-0.09	0.774839	0	130.6	-0.27	0.13	1	-0.27	0.821081	0	130.6	-0.03	0.12	1	-0.03	0.936861	0	130.6	104	192	149	193	127	124	115	88	83	115	93	222	106	125	125	84	123	109	96	58	94	141	117	146	127	100
Atp5e	ENSMUSG00000016252	protein_coding	-0.12	0.14	1	-0.12	0.752211	0	59	0.06	0.15	1	0.06	0.961147	0	59	-0.07	0.14	1	-0.08	0.840925	0	59	39	147	64	66	49	45	60	39	22	42	49	124	40	73	44	40	48	30	36	56	37	122	56	80	44	53
Atp5g1	ENSMUSG00000006057	protein_coding	-0.01	0.15	1	-0.01	0.990105	0	38.6	0.08	0.15	1	0.08	0.940353	0	40.3	0.09	0.15	1	0.08	0.83862	0	40.6	31	56	37	56	34	39	35	36	23	33	32	62	34	48	41	32	31	39	27	52	32	59	39	48	38	31
Atp5g2	ENSMUSG00000062683	protein_coding	-0.14	0.09	0.854031	-0.14	0.463556	0	145.8	-0.22	0.09	1	-0.22	0.821081	0	145.8	-0.07	0.09	1	-0.07	0.740391	0	145.8	136	251	155	197	137	108	148	94	86	136	101	245	102	138	145	88	129	96	96	108	93	190	136	160	143	115
Atp5g3	ENSMUSG00000018770	protein_coding	-0.1	0.1	1	-0.1	0.659306	0	122.9	-0.04	0.1	1	-0.05	0.949127	0	122.9	0.02	0.1	1	0.02	0.95973	0	122.9	87	204	111	140	131	103	134	124	72	89	109	202	103	141	104	98	108	99	84	124	106	183	107	113	119	113
Atp5h	ENSMUSG00000034566	protein_coding	-0.16	0.1	0.881252	-0.15	0.47636	0	101.9	-0.04	0.1	1	-0.04	0.955611	0	101.9	-0.16	0.1	0.848168	-0.16	0.44672	0	101.9	66	157	112	109	103	93	100	110	67	69	74	164	75	106	94	80	78	78	82	115	72	157	99	100	100	73
Atp5j	ENSMUSG00000022890	protein_coding	0.01	0.08	1	0.01	0.961609	0	67	0.02	0.09	1	0.01	0.990703	0	67	0.02	0.08	1	0.02	0.946176	0	67	59	85	73	53	83	63	83	44	60	57	63	86	64	66	79	67	62	51	68	59	60	84	69	65	74	64
Atp5j2	ENSMUSG00000038690	protein_coding	-0.17	0.12	0.985223	-0.17	0.533227	0	78.4	-0.05	0.13	1	-0.05	0.95808	0	78.4	-0.1	0.12	1	-0.1	0.741086	0	78.4	55	124	78	102	75	65	87	82	38	57	69	104	61	104	68	52	62	56	55	99	56	103	74	91	64	62
Atp5k	ENSMUSG00000050856	protein_coding	-0.02	0.27	1	-0.03	0.970299	0	9.6	-0.08	0.28	1	-0.08	0.971726	0	9.6	0.03	0.27	1	-0.01	0.994497	0	9.6	6	23	11	9	5	9	9	11	3	11	9	12	8	15	6	9	8	3	5	2	6	17	9	10	5	9
Atp5k.ps2	ENSMUSG00000081700	processed_pseudogene	-0.8	0.54	0.944422	-0.53	0.613673	0	0.3	-0.46	0.56	1	-0.28	0.930148	0	0.3	-0.61	0.54	1	-0.61	0.558424	0	0.3	0	0	1	0	1	0	0	1	0	0	0	0	0	1	0	0	0	0	0	0	0	1	0	1	0	1
Atp5l	ENSMUSG00000038717	protein_coding	-0.09	0.11	1	-0.09	0.729498	0	57.9	-0.05	0.11	1	-0.05	0.949736	0	57.9	-0.09	0.11	1	-0.09	0.732693	0	57.9	36	119	57	60	48	43	66	55	37	37	42	120	43	76	46	41	42	42	47	55	41	113	47	62	47	43
Atp5l2.ps	ENSMUSG00000084168	processed_pseudogene	-0.46	0.3	0.918093	-0.42	0.541554	0	4.7	-0.14	0.31	1	-0.12	0.961147	0	4.7	0.05	0.3	1	0.06	0.95512	0	4.7	3	9	4	4	3	3	7	8	1	3	5	9	3	4	4	4	4	1	1	7	5	6	4	5	4	4
Atp5md	ENSMUSG00000071528	protein_coding	-0.04	0.15	1	-0.04	0.91941	0	34.8	0.03	0.15	1	0.02	0.988963	0	34.9	0.01	0.15	1	0.01	0.992336	0	34.8	22	69	38	41	35	26	33	34	15	24	29	63	32	56	27	27	27	21	25	43	25	70	32	36	29	29
Atp5mpl	ENSMUSG00000021290	protein_coding	-0.06	0.16	1	-0.06	0.896816	0	24.4	0.24	0.17	1	0.23	0.834059	0	27.8	0.1	0.16	1	0.1	0.830035	0	25.4	17	38	30	16	28	20	32	26	13	18	24	29	23	24	24	21	25	18	19	43	22	36	29	16	21	28
Atp5o	ENSMUSG00000022956	protein_coding	-0.14	0.08	0.736684	-0.14	0.40682	0	45.8	-0.17	0.08	1	-0.18	0.821081	0	45.8	-0.07	0.08	1	-0.07	0.734437	0	45.8	39	65	49	59	42	40	46	39	33	37	36	71	40	47	42	33	33	37	34	33	36	55	48	55	40	32
Atp5pb	ENSMUSG00000000563	protein_coding	0.06	0.08	1	0.06	0.793595	0	152.3	-0.02	0.08	1	-0.03	0.967236	0	148.2	0.1	0.08	1	0.1	0.604645	0	157.2	102	200	162	103	151	146	180	140	150	111	149	183	156	152	156	147	130	150	189	109	147	187	153	126	145	134
Atp5pb.ps	ENSMUSG00000044751	processed_pseudogene	0.13	0.27	1	0.16	0.83341	0	1.9	0.15	0.28	1	0.2	0.915267	0	1.9	0.33	0.27	1	0.31	0.627817	0	2.1	1	3	2	1	1	2	2	1	2	1	2	2	3	2	2	2	1	2	2	1	2	3	2	2	2	1
Atp6ap1	ENSMUSG00000019087	protein_coding	0.14	0.07	0.602001	0.14	0.3534	0	320.2	-0.05	0.07	1	-0.05	0.91914	0	289.7	0.12	0.07	0.731369	0.12	0.431375	0	313.9	217	361	235	472	262	319	254	264	223	236	359	421	320	450	255	319	300	287	255	266	305	418	225	334	254	243
Atp6ap2	ENSMUSG00000031007	protein_coding	0.2	0.09	0.50865	0.2	0.292295	0	145.4	0.1	0.1	1	0.09	0.883157	0	134.3	0.19	0.09	0.610101	0.18	0.34751	0	144.1	125	144	98	116	87	120	163	137	124	124	174	129	150	186	90	147	144	151	159	165	161	162	98	122	90	130
Atp6v0a1	ENSMUSG00000019302	protein_coding	0.09	0.07	1	0.09	0.58252	0	112	-0.06	0.07	1	-0.06	0.888941	0	104.7	0.07	0.07	1	0.07	0.682126	0	111.1	126	91	92	134	111	128	78	97	85	130	120	100	113	113	106	122	113	109	94	119	110	80	97	105	107	98
Atp6v0a2	ENSMUSG00000038023	protein_coding	0.01	0.08	1	0.01	0.960934	0	78.2	-0.02	0.08	1	-0.02	0.972139	0	77.3	-0.07	0.08	1	-0.07	0.738774	0	77.3	58	71	72	104	75	86	69	90	71	57	77	78	90	89	78	85	80	74	74	74	73	77	74	83	74	80
Atp6v0a4	ENSMUSG00000038600	protein_coding	-0.19	0.57	1	-0.23	0.852186	0	0.3	-0.12	0.59	1	-0.13	0.97104	0	0.3	0.11	0.56	1	0.2	0.875165	0	0.4	0	2	0	1	0	0	0	0	0	0	0	3	0	0	0	0	0	0	0	0	0	2	0	1	0	0
Atp6v0b	ENSMUSG00000033379	protein_coding	0.11	0.12	1	0.11	0.703732	0	107.5	-0.28	0.12	1	-0.28	0.821081	0	99	0.04	0.12	1	0.04	0.920487	0	101.7	73	108	92	138	79	104	100	71	126	81	96	108	113	122	88	82	114	106	165	54	88	95	84	109	74	69
Atp6v0c	ENSMUSG00000024121	protein_coding	-0.07	0.08	1	-0.07	0.744454	0	313.3	-0.15	0.08	1	-0.15	0.821081	0	313.3	0.07	0.08	1	0.06	0.763011	0	315.2	215	520	245	646	267	260	262	196	209	216	266	504	250	453	256	213	290	208	230	226	268	441	233	495	264	217
Atp6v0c.ps2	ENSMUSG00000080242	processed_pseudogene	-0.04	0.09	1	-0.04	0.887867	0	93	-0.06	0.1	1	-0.06	0.928264	0	93	0.06	0.09	1	0.06	0.826271	0	93	57	156	70	195	77	79	81	60	62	61	77	148	69	152	79	65	86	59	72	93	76	129	72	149	80	64
Atp6v0d1	ENSMUSG00000013160	protein_coding	-0.08	0.09	1	-0.08	0.71774	0	109.2	-0.1	0.1	1	-0.11	0.868122	0	109.2	-0.01	0.09	1	-0.01	0.972944	0	109.2	81	136	113	209	106	108	108	53	69	80	107	133	105	178	94	90	100	54	80	115	114	110	102	167	101	91
Atp6v0e	ENSMUSG00000015575	protein_coding	-0.02	0.11	1	-0.02	0.955076	0	129.2	0	0.11	1	0	0.996901	0	129.2	0.06	0.11	1	0.06	0.833326	0	132.4	81	157	132	188	146	139	135	99	86	85	125	159	128	167	146	127	117	109	101	152	128	135	119	171	130	93
Atp6v0e2	ENSMUSG00000039347	protein_coding	-0.07	0.15	1	-0.05	0.897618	0	23.9	-0.27	0.15	1	-0.26	0.821081	0	23.9	-0.04	0.15	1	-0.01	0.980911	0	24.6	3	2	26	23	29	46	13	33	40	2	28	2	26	13	33	38	19	30	47	1	25	2	24	14	30	14
Atp6v1a	ENSMUSG00000052459	protein_coding	0.22	0.11	0.574601	0.22	0.318771	0	198.4	0.12	0.11	1	0.12	0.879937	0	178.6	0.22	0.11	0.584497	0.21	0.336931	0	196.1	149	154	156	101	127	216	207	153	219	152	260	148	217	156	131	238	234	178	270	226	221	166	168	122	139	196
Atp6v1b2	ENSMUSG00000006273	protein_coding	-0.01	0.07	1	0	0.982655	0	103.8	0.03	0.07	1	0.02	0.970631	0	106.3	0.03	0.07	1	0.03	0.885165	0	105.8	100	131	103	147	109	101	100	66	77	96	98	117	119	157	103	88	92	71	90	142	108	110	102	145	108	88
Atp6v1c1	ENSMUSG00000022295	protein_coding	0.1	0.09	1	0.1	0.614156	0	90	0.06	0.09	1	0.05	0.930212	0	85.8	0.09	0.09	1	0.09	0.660899	0	89.7	66	91	72	72	70	97	117	90	82	69	95	84	97	90	73	94	107	88	103	105	93	86	70	83	71	90
Atp6v1d	ENSMUSG00000021114	protein_coding	0.15	0.09	0.868269	0.15	0.4724	0	68.4	-0.02	0.1	1	-0.03	0.972327	0	61.9	0.21	0.09	0.475981	0.21	0.283499	0	70.8	43	57	65	36	51	64	89	87	65	49	74	54	75	67	49	71	80	80	85	39	71	60	60	44	55	65
Atp6v1e1	ENSMUSG00000019210	protein_coding	-0.02	0.09	1	-0.02	0.949294	0	128.7	-0.02	0.09	1	-0.03	0.965494	0	128.7	0.06	0.09	1	0.06	0.80378	0	132	87	180	129	148	116	139	147	101	111	92	113	169	113	178	114	116	119	115	132	135	119	167	120	162	112	106
Atp6v1f	ENSMUSG00000004285	protein_coding	-0.09	0.08	1	-0.09	0.65744	0	85.9	-0.17	0.08	1	-0.18	0.821081	0	85.9	-0.01	0.08	1	-0.01	0.967084	0	85.9	63	154	81	119	82	81	89	52	52	67	75	155	61	97	71	64	70	63	71	62	71	118	66	104	74	66
Atp6v1g1	ENSMUSG00000039105	protein_coding	0.1	0.08	1	0.1	0.580613	0	87.2	-0.06	0.08	1	-0.06	0.912869	0	80.9	0.08	0.08	1	0.07	0.720473	0	85.7	62	104	85	87	88	81	93	62	66	68	88	99	111	111	92	76	81	64	82	64	83	103	76	85	84	70
Atp6v1g2	ENSMUSG00000024403	protein_coding	-0.25	0.13	0.744247	-0.26	0.399351	0	5.1	-0.09	0.14	1	-0.11	0.912974	0	5.1	-0.18	0.13	1	-0.18	0.576493	0	5.1	5	9	5	4	7	5	2	4	5	4	5	7	4	5	6	4	3	5	3	5	6	8	5	4	7	3
Atp6v1h	ENSMUSG00000033793	protein_coding	0.06	0.1	1	0.06	0.815616	0	125.2	0.03	0.1	1	0.03	0.973215	0	119.8	0.18	0.1	0.669793	0.18	0.371486	0	135.4	97	119	94	149	105	124	170	105	100	94	122	113	117	216	96	131	131	116	116	143	135	123	97	165	80	123
Atp7a	ENSMUSG00000033792	protein_coding	0.19	0.12	0.916594	0.19	0.491781	0	39.4	0.21	0.13	1	0.2	0.821455	0	39.1	0	0.12	1	-0.01	0.991331	0	34.3	40	21	32	15	39	37	24	47	54	35	42	21	44	19	37	54	33	45	64	32	35	29	38	19	35	34
Atp8a1	ENSMUSG00000037685	protein_coding	0.02	0.22	1	0.02	0.980233	0	7	-0.02	0.23	1	-0.1	0.953479	0	6.6	-0.12	0.22	1	-0.2	0.726607	0	6.6	4	0	7	3	8	12	4	8	13	4	12	0	8	3	6	12	4	8	13	3	12	1	7	2	7	5
Atp8a2	ENSMUSG00000021983	protein_coding	-0.42	0.6	1	-0.2	0.891405	0	0.2	-0.22	0.63	1	-0.41	0.912974	0	0.1	-0.1	0.59	1	-0.24	0.871574	0	0.2	0	0	0	0	0	1	0	0	0	0	1	0	0	0	0	1	0	0	0	0	0	0	1	0	0	0
Atp8b1	ENSMUSG00000039529	protein_coding	-0.12	0.21	1	-0.12	0.831629	0	17.3	0.02	0.22	1	0	0.999083	0	18.4	-0.33	0.21	0.883537	-0.32	0.504044	0	17.3	23	28	19	4	31	17	7	8	19	16	18	21	25	7	34	17	4	5	15	23	23	33	25	5	29	10
Atp8b2	ENSMUSG00000060671	protein_coding	-0.15	0.07	0.569999	-0.14	0.347147	0	186.6	0.01	0.07	1	0	0.995415	0	191.2	-0.19	0.07	0.201575	-0.2	0.173362	0	186.6	169	174	210	254	216	185	166	158	147	155	200	169	197	179	183	154	176	154	139	173	199	174	205	223	215	216
Atp8b5	ENSMUSG00000028457	protein_coding	0.15	0.52	1	0.01	0.989942	0	0.6	-0.63	0.56	1	-0.39	0.888941	0	0.6	-0.22	0.53	1	-0.42	0.689249	0	0.6	0	0	0	0	1	1	0	1	2	0	1	0	1	1	0	1	1	1	0	0	1	0	0	0	0	0
Atp9a	ENSMUSG00000027546	protein_coding	-0.34	0.14	0.399338	-0.37	0.179292	0	42.3	-0.3	0.15	1	-0.3	0.821081	0	42.3	-0.28	0.14	0.62744	-0.31	0.273	0	44.6	11	2	62	42	29	157	51	12	15	9	127	4	39	28	18	114	61	6	13	6	127	4	62	25	31	58
Atp9b	ENSMUSG00000024566	protein_coding	0.07	0.07	1	0.07	0.686253	0	89.8	-0.04	0.08	1	-0.04	0.938837	0	84.1	-0.06	0.07	1	-0.07	0.730016	0	84.1	90	66	88	57	81	113	74	76	112	90	103	68	99	65	87	117	83	81	105	83	92	71	91	50	73	89
Atpaf1	ENSMUSG00000028710	protein_coding	0.06	0.09	1	0.06	0.826759	0	13.9	0.05	0.09	1	0.05	0.946299	0	14	0.02	0.09	1	0.02	0.956835	0	13.4	12	13	16	9	18	15	14	11	13	13	15	12	16	12	16	16	11	13	15	15	13	13	19	11	19	12
Atpaf2	ENSMUSG00000042709	protein_coding	-0.08	0.07	1	-0.08	0.690845	0	20.6	-0.09	0.08	1	-0.1	0.858027	0	20.6	-0.03	0.07	1	-0.03	0.908798	0	20.6	17	23	20	26	20	18	19	22	20	20	17	26	16	18	23	18	20	20	19	17	19	23	19	23	23	17
Atpif1	ENSMUSG00000054428	protein_coding	0.01	0.12	1	0.01	0.974651	0	34.4	-0.14	0.12	1	-0.14	0.861235	0	34.4	0.07	0.12	1	0.07	0.833818	0	36.2	23	35	47	26	48	32	48	25	26	24	33	35	36	30	56	31	31	30	35	11	32	32	44	30	50	35
Atpsckmt	ENSMUSG00000039065	protein_coding	0.16	0.09	0.773275	0.16	0.437625	0	13.6	0.07	0.09	1	0.06	0.928264	0	13	-0.05	0.09	1	-0.05	0.844773	0	12.4	13	14	10	16	11	11	12	11	14	14	11	18	10	16	13	10	14	15	15	11	9	16	13	14	10	11
Atr	ENSMUSG00000032409	protein_coding	0.25	0.13	0.649998	0.25	0.35387	0	28.7	0.05	0.13	1	0.04	0.972139	0	24.9	0.02	0.13	1	0.02	0.967612	0	25.1	41	19	17	9	13	21	27	39	37	39	31	15	30	11	20	30	35	42	34	19	31	18	19	12	17	33
Atraid	ENSMUSG00000013622	protein_coding	-0.03	0.09	1	-0.03	0.899223	0	109.1	0.01	0.09	1	0	0.997824	0	112.2	-0.02	0.09	1	-0.02	0.938686	0	109.1	93	139	92	136	125	95	115	104	83	99	115	142	79	149	100	89	111	105	89	150	110	145	84	128	125	84
Atrip	ENSMUSG00000025646	protein_coding	-0.13	0.08	0.804377	-0.13	0.46747	0	19.3	-0.02	0.08	1	-0.02	0.97407	0	19.3	0.05	0.08	1	0.05	0.841605	0	19.4	20	22	19	21	23	17	14	18	20	20	14	23	16	14	19	17	15	16	19	23	16	20	19	18	21	14
Atrn	ENSMUSG00000027312	protein_coding	0.25	0.09	0.204765	0.25	0.149009	0	102.6	0.13	0.09	1	0.12	0.834059	0	91.8	0.09	0.09	1	0.09	0.687118	0	91.7	86	63	79	72	75	114	76	92	106	87	119	82	125	82	86	137	103	97	108	80	97	81	91	67	76	114
Atrnl1	ENSMUSG00000054843	protein_coding	0.17	0.07	0.315966	0.17	0.217876	0	113.8	0.1	0.07	1	0.09	0.845258	0	102.8	0.09	0.07	1	0.09	0.591469	0	106.4	66	131	87	76	93	144	88	95	105	72	140	127	125	81	108	159	122	89	115	80	131	130	94	80	102	107
Atrx	ENSMUSG00000031229	protein_coding	0.38	0.15	0.330494	0.38	0.230074	0	219.2	0.15	0.16	1	0.14	0.894418	0	188.8	0.22	0.15	0.937913	0.22	0.533713	0	200.6	205	89	128	60	93	142	150	289	373	244	252	92	173	102	114	271	216	308	420	76	225	105	170	73	104	215
Atxn1	ENSMUSG00000046876	protein_coding	0.04	0.1	1	0.05	0.872429	0	33.4	0.02	0.1	1	0.01	0.992772	0	33.1	-0.04	0.1	1	-0.04	0.886995	0	32	33	36	33	37	18	25	31	33	42	27	35	36	32	44	23	30	37	31	39	20	33	38	33	48	23	35
Atxn10	ENSMUSG00000016541	protein_coding	-0.17	0.08	0.490526	-0.17	0.294057	0	217.3	0.02	0.08	1	0.02	0.980308	0	220.7	-0.12	0.08	0.895619	-0.12	0.494	0	217.3	207	220	210	276	253	222	234	176	158	214	179	222	172	255	214	195	188	133	151	369	198	215	208	260	229	198
Atxn1l	ENSMUSG00000069895	protein_coding	0.06	0.07	1	0.06	0.747747	0	72.5	-0.02	0.07	1	-0.03	0.961147	0	70.3	-0.07	0.07	1	-0.07	0.701006	0	70.3	95	67	74	67	65	69	59	68	69	88	67	71	81	60	72	76	75	65	70	83	62	70	70	61	67	81
Atxn2	ENSMUSG00000042605	protein_coding	0.1	0.08	1	0.1	0.597718	0	68.4	0.01	0.09	1	0	0.998589	0	62.9	0.02	0.08	1	0.02	0.937598	0	64.7	74	43	60	61	55	74	55	62	77	81	77	46	78	67	52	77	73	60	73	59	70	47	66	69	48	71
Atxn2l	ENSMUSG00000032637	protein_coding	0.05	0.12	1	0.06	0.868691	0	117.4	-0.1	0.12	1	-0.1	0.894615	0	112.6	0	0.12	1	0	0.998657	0	112.6	116	87	116	94	109	119	66	137	169	118	101	87	153	71	122	95	120	142	165	60	103	81	126	90	106	107
Atxn3	ENSMUSG00000021189	protein_coding	0.06	0.11	1	0.06	0.846758	0	30	0	0.11	1	-0.01	0.995794	0	28.3	0.05	0.11	1	0.05	0.877912	0	29.8	37	20	29	11	29	29	34	30	36	36	39	17	34	17	23	37	33	28	36	31	35	20	31	15	23	34
Atxn7	ENSMUSG00000021738	protein_coding	0.09	0.09	1	0.1	0.674442	0	27.4	0.12	0.09	1	0.11	0.859201	0	27.2	0.04	0.09	1	0.04	0.885714	0	26.7	31	22	24	19	22	30	23	24	32	34	30	19	29	17	22	32	30	30	31	26	32	23	25	23	22	32
Atxn7l1	ENSMUSG00000020564	protein_coding	-0.12	0.1	1	-0.11	0.641521	0	18.2	0.01	0.1	1	0.01	0.993097	0	18.9	-0.18	0.1	0.742602	-0.18	0.407545	0	18.2	20	22	15	22	21	15	14	16	19	17	15	17	11	27	20	12	18	17	14	18	17	18	15	23	24	16
Atxn7l2	ENSMUSG00000048997	protein_coding	-0.01	0.15	1	-0.02	0.957181	0	5.9	-0.39	0.15	0.976366	-0.4	0.821081	0	5.9	-0.15	0.15	1	-0.15	0.685014	0	5.9	9	3	7	5	11	4	2	6	6	8	4	4	7	6	7	3	4	5	7	6	2	3	6	5	9	2
Atxn7l3	ENSMUSG00000059995	protein_coding	-0.05	0.09	1	-0.05	0.846977	0	77.3	-0.19	0.09	1	-0.19	0.821081	0	77.3	-0.08	0.09	1	-0.08	0.73978	0	77.3	75	73	81	98	79	70	65	86	69	81	62	77	79	73	77	62	73	77	76	55	62	70	71	79	74	69
Atxn7l3b	ENSMUSG00000074748	protein_coding	0.02	0.07	1	0.02	0.916911	0	105.7	0.07	0.07	1	0.06	0.900376	0	109.1	-0.02	0.07	1	-0.03	0.909539	0	104	113	134	101	146	90	95	97	89	71	113	104	140	120	149	97	94	81	92	67	139	105	136	98	144	93	94
AU020206	ENSMUSG00000097415	lncRNA	0.3	0.12	0.381899	0.31	0.229143	0	9.4	0.4	0.13	0.317159	0.41	0.821081	0	10	0.26	0.12	0.560995	0.26	0.314627	0	9.2	8	8	10	4	7	8	8	7	12	6	6	6	10	10	8	10	10	15	13	9	5	8	9	8	9	9
AU021092	ENSMUSG00000051669	protein_coding	-0.22	0.15	0.96292	-0.31	0.299218	0	61.6	-0.15	0.16	1	-0.15	0.881644	0	62.3	-0.34	0.15	0.491929	-0.38	0.180787	0	61.6	1	3	198	3	210	64	28	29	18	1	95	3	126	4	176	53	18	22	14	1	112	2	184	3	195	19
AU022252	ENSMUSG00000078584	protein_coding	0.08	0.08	1	0.09	0.660553	0	21.9	0.06	0.08	1	0.06	0.917221	0	21.4	-0.03	0.08	1	-0.03	0.893332	0	20.3	16	21	24	18	24	22	18	19	21	18	22	23	24	17	30	23	20	19	23	12	21	25	28	18	26	23
AU040320	ENSMUSG00000028830	protein_coding	-0.09	0.09	1	-0.09	0.677562	0	45.9	-0.06	0.09	1	-0.06	0.920511	0	45.9	-0.2	0.09	0.475287	-0.21	0.261724	0	45.9	38	32	50	41	62	46	31	61	52	36	36	39	59	30	56	42	40	40	51	32	38	37	54	33	59	45
AU041133	ENSMUSG00000078435	protein_coding	0.08	0.19	1	0.08	0.889395	0	5.2	0.24	0.2	1	0.2	0.88047	0	5.9	-0.17	0.19	1	-0.17	0.733904	0	5.2	7	5	3	2	4	2	5	10	9	5	5	2	4	5	3	6	5	10	7	4	6	6	4	5	5	5
Auh	ENSMUSG00000021460	protein_coding	0.01	0.1	1	0.01	0.977454	0	32	0.05	0.1	1	0.04	0.952532	0	32.8	0.04	0.1	1	0.03	0.90911	0	32	30	53	27	39	32	32	29	17	29	29	30	48	24	47	32	29	27	22	28	38	31	46	30	50	27	25
Aunip	ENSMUSG00000078521	protein_coding	0.25	0.66	1	0.4	0.726676	0	0.6	-1.17	0.71	1	-1	0.821081	0	0.4	0.26	0.66	1	0.27	0.833326	0	0.7	0	0	1	0	0	1	1	0	1	0	0	1	1	0	0	1	0	1	2	0	0	0	0	0	0	1
Aup1	ENSMUSG00000068328	protein_coding	-0.01	0.07	1	-0.01	0.967791	0	70.3	-0.14	0.07	1	-0.14	0.821081	0	70.3	0.03	0.07	1	0.02	0.916738	0	70.3	69	111	58	101	65	58	60	52	59	69	51	117	59	79	68	48	66	64	62	53	54	109	55	82	69	52
Aurka	ENSMUSG00000027496	protein_coding	0.02	0.19	1	-0.07	0.895601	0	6.6	-0.04	0.2	1	-0.1	0.948391	0	6.6	0	0.19	1	-0.08	0.882169	0	6.6	1	3	9	2	3	5	13	16	7	1	4	3	6	4	3	6	8	13	7	2	4	2	7	2	3	12
Aurkaip1	ENSMUSG00000065990	protein_coding	-0.06	0.08	1	-0.06	0.757096	0	47.2	-0.13	0.08	1	-0.13	0.821455	0	47.2	0.02	0.08	1	0.02	0.936163	0	47.6	32	73	52	50	57	53	45	32	31	32	43	71	44	47	53	40	42	32	41	33	41	66	47	42	57	39
Aurkb	ENSMUSG00000020897	protein_coding	0.45	0.23	0.634472	0.4	0.394285	0	6.6	0.35	0.24	1	0.25	0.877034	0	5.4	0.47	0.23	0.545476	0.36	0.459811	0	6.3	1	2	7	1	1	5	11	12	9	1	3	2	7	1	2	11	9	19	11	1	3	2	9	1	2	11
Auts2	ENSMUSG00000029673	protein_coding	-0.31	0.28	1	-0.31	0.6752	0	80.7	-0.05	0.29	1	-0.06	0.983888	0	80.7	-0.31	0.28	1	-0.32	0.666567	0	80.7	103	28	116	68	188	62	53	20	88	92	37	26	76	43	159	44	64	20	67	73	50	31	127	57	210	64
AV039307	ENSMUSG00000087519	lncRNA	0.03	0.57	1	0.15	0.904362	0	0.7	-0.09	0.59	1	0.15	0.965494	0	0.7	-0.38	0.57	1	-0.42	0.728365	0	0.7	1	0	1	0	0	1	1	1	1	0	1	1	0	0	0	1	0	1	1	0	0	1	0	0	0	0
AV356131	ENSMUSG00000108461	lncRNA	-0.12	0.2	1	-0.12	0.82262	0	1.9	-0.17	0.21	1	-0.19	0.888941	0	1.9	-0.24	0.21	1	-0.24	0.619332	0	1.9	2	2	2	1	2	2	2	2	2	1	1	2	2	2	2	1	2	2	2	2	1	2	2	1	2	2
Aven	ENSMUSG00000003604	protein_coding	-0.01	0.17	1	-0.01	0.982147	0	7.7	-0.11	0.17	1	-0.08	0.945638	0	7.7	0.31	0.17	0.690811	0.31	0.360182	0	9.5	5	8	11	8	11	9	8	4	5	6	6	10	12	10	9	7	6	5	6	1	7	9	9	10	10	6
Avil	ENSMUSG00000025432	protein_coding	0.16	0.31	1	0.23	0.777459	0	1.8	-0.04	0.32	1	0.01	0.998589	0	1.6	0.31	0.31	1	0.46	0.505334	0	2.3	1	0	2	2	2	1	2	0	3	1	2	1	2	3	2	1	1	3	2	0	1	1	3	2	2	1
Avl9	ENSMUSG00000029787	protein_coding	0.21	0.12	0.78318	0.21	0.414892	0	58.8	0.12	0.12	1	0.12	0.8827	0	55	0.13	0.12	1	0.13	0.650466	0	55.9	68	36	45	29	35	60	49	59	77	71	64	38	63	48	35	74	62	52	81	77	60	41	47	33	37	60
Avpi1	ENSMUSG00000018821	protein_coding	-0.21	0.17	1	-0.22	0.576157	0	10.3	-0.2	0.18	1	-0.2	0.866848	0	10.3	-0.03	0.17	1	-0.05	0.936581	0	10.3	7	13	16	18	10	9	8	6	6	9	5	13	10	10	9	6	6	7	6	6	7	9	13	14	13	7
Avpr1a	ENSMUSG00000020123	protein_coding	-0.85	0.54	0.87895	-0.3	0.694659	0	8.7	-0.47	0.55	1	-0.17	0.940097	0	9	0.02	0.53	1	0.26	0.744584	0	8.7	1	8	0	68	0	0	0	0	1	2	1	8	0	61	0	0	0	0	0	1	2	6	0	72	0	0
AW011738	ENSMUSG00000078349	lncRNA	-0.47	0.17	0.210285	-0.5	0.123556	0	5.7	-0.04	0.17	1	-0.09	0.943234	0	5.7	-0.6	0.17	0.0313842	-0.63	0.0413578	1	5.7	5	3	5	3	8	8	4	9	6	3	3	3	3	5	5	6	4	4	4	4	8	4	5	3	6	6
AW046200	ENSMUSG00000110419	lncRNA	-0.1	0.42	1	-0.14	0.898428	0	1.6	0.02	0.44	1	0	0.999083	0	1.6	-0.23	0.42	1	-0.37	0.708813	0	1.6	1	1	3	1	1	1	1	2	3	1	1	1	2	0	1	2	1	2	2	2	1	0	2	1	1	1
AW146154	ENSMUSG00000074166	protein_coding	0.07	0.16	1	0.08	0.852372	0	8	0.09	0.16	1	0.07	0.956955	0	7.8	0.02	0.16	1	0.04	0.945924	0	8	10	5	8	5	7	6	10	9	9	9	10	3	7	6	7	9	10	8	11	6	9	6	9	6	7	11
AW209491	ENSMUSG00000039182	protein_coding	0.03	0.1	1	0.04	0.899351	0	14.9	0.14	0.11	1	0.14	0.843464	0	15.8	0.19	0.1	0.689759	0.19	0.394788	0	16.8	16	13	15	12	12	18	20	11	15	12	16	11	18	14	17	19	15	13	14	16	18	16	13	15	17	16
AW554918	ENSMUSG00000033632	protein_coding	0.14	0.14	1	0.14	0.671566	0	10.7	0.3	0.14	1	0.29	0.821081	0	11.7	0.1	0.14	1	0.1	0.78031	0	10.4	12	9	12	5	11	11	10	6	14	10	10	7	13	6	12	15	11	10	13	14	11	10	13	7	15	13
Axdnd1	ENSMUSG00000026601	protein_coding	0.63	0.62	1	0.85	0.458423	0	0.6	1.33	0.64	1	1.29	0.821081	0	0.9	-0.11	0.64	1	0.08	0.967084	0	0.3	1	0	1	0	0	0	0	0	1	0	1	0	1	0	1	0	0	1	2	1	1	1	0	0	0	1
Axin1	ENSMUSG00000024182	protein_coding	0	0.08	1	0.01	0.977454	0	49.8	-0.13	0.09	1	-0.13	0.825054	0	49.8	-0.07	0.08	1	-0.07	0.737009	0	49.8	55	65	42	66	50	43	41	44	42	65	38	65	50	54	47	34	50	49	41	44	37	54	43	57	50	44
Axin2	ENSMUSG00000000142	protein_coding	-0.73	0.5	0.945364	-0.61	0.601029	0	3.3	-0.09	0.52	1	0.03	0.995415	0	3.4	-0.57	0.5	1	-0.43	0.731223	0	3.3	2	4	1	2	1	3	9	7	1	2	1	5	0	0	0	2	6	6	0	1	2	6	1	2	0	8
Axl	ENSMUSG00000002602	protein_coding	0.06	0.07	1	0.07	0.711189	0	453.8	0.03	0.07	1	0.02	0.970914	0	457.2	0.05	0.07	1	0.05	0.787036	0	452.9	506	551	346	811	278	357	309	423	485	498	333	581	390	616	314	336	405	534	531	512	345	640	354	676	305	358
AY036118	ENSMUSG00000118642	pseudogene	-0.27	0.3	1	-0.27	0.706827	0	62.2	-0.32	0.31	1	-0.31	0.880243	0	62.2	-0.16	0.3	1	-0.16	0.847711	0	62.2	48	69	86	84	119	45	33	34	42	45	26	70	46	31	94	24	41	52	44	2	29	105	71	60	131	30
Azi2	ENSMUSG00000039285	protein_coding	0.13	0.1	1	0.13	0.547194	0	57	0.16	0.1	1	0.15	0.825054	0	58	0.17	0.1	0.787115	0.17	0.418539	0	58.4	52	48	52	35	42	50	66	61	54	56	73	47	63	46	44	59	63	60	59	77	67	48	51	41	43	56
Azin1	ENSMUSG00000037458	protein_coding	0.11	0.11	1	0.11	0.690745	0	98.2	0.18	0.11	1	0.18	0.821455	0	101.3	0.03	0.11	1	0.03	0.924334	0	93.6	59	107	92	73	94	92	123	108	82	60	92	92	95	118	82	111	99	134	99	99	94	130	86	85	89	118
Azin2	ENSMUSG00000028789	protein_coding	-0.23	0.19	1	-0.23	0.631849	0	29.6	-0.17	0.2	1	-0.18	0.894418	0	29.6	-0.18	0.19	1	-0.18	0.725381	0	29.6	31	54	23	54	20	25	25	18	16	33	27	50	10	38	15	17	27	24	12	20	25	45	24	43	20	22
B020010K11Rik	ENSMUSG00000118057	lncRNA	-0.58	0.48	1	-0.63	0.595665	0	1	0.05	0.49	1	0.12	0.974974	0	1.1	0.28	0.47	1	0.37	0.75081	0	1.4	0	1	0	1	1	1	2	3	0	0	1	1	1	1	1	1	1	1	0	4	1	1	1	1	1	1
B130024G19Rik	ENSMUSG00000100005	lncRNA	-0.18	0.27	1	-0.26	0.670268	0	4.2	-0.23	0.28	1	-0.27	0.880243	0	4.2	-0.22	0.27	1	-0.5	0.371808	0	4.2	1	0	9	1	8	4	2	9	4	1	3	0	4	1	9	4	3	7	3	1	4	0	9	1	7	2
B130034C11Rik	ENSMUSG00000093606	lncRNA	0.26	0.37	1	0.27	0.767209	0	1	0.2	0.38	1	0.14	0.962554	0	1	0.12	0.37	1	0.16	0.88041	0	0.9	1	0	1	1	0	1	1	0	1	1	1	0	1	1	2	1	1	1	1	2	1	1	1	1	1	1
B130046B21Rik	ENSMUSG00000097414	lncRNA	-0.35	0.32	1	-0.38	0.560632	0	0.8	-0.28	0.33	1	-0.28	0.88332	0	0.8	0.3	0.31	1	0.31	0.61645	0	0.9	1	0	1	1	1	0	1	1	1	1	1	0	0	0	1	1	1	1	1	1	0	0	1	1	0	0
B130055M24Rik	ENSMUSG00000086502	lncRNA	0.08	0.16	1	0.1	0.815616	0	7	0.15	0.16	1	0.17	0.88047	0	7.2	-0.05	0.16	1	-0.06	0.910746	0	6.4	6	5	10	4	8	8	4	4	9	6	9	5	8	2	9	10	6	7	8	4	5	7	12	3	8	7
B230110C06Rik	ENSMUSG00000097547	lncRNA	0.2	0.95	1	0.35	0.880354	0	0.1	0.89	0.99	1	1.21	0.821081	0	0.4	0.58	0.94	1	0.86	0.639759	0	0.3	0	0	0	0	0	0	0	0	1	0	0	0	0	0	0	0	0	0	1	0	0	0	0	0	1	0
B230208H11Rik	ENSMUSG00000097378	lncRNA	0.7	0.73	1	0.49	0.731284	0	0.3	0.72	0.75	1	0.58	0.880243	0	0.2	0.8	0.72	1	0.67	0.619525	0	0.2	1	0	0	0	0	0	0	0	0	1	0	0	0	0	0	0	0	1	1	2	0	0	0	0	0	0
B230216N24Rik	ENSMUSG00000089706	lncRNA	-0.63	0.45	0.978732	-0.48	0.588185	0	0.6	-0.33	0.46	1	-0.28	0.913932	0	0.6	-0.65	0.45	0.943349	-0.45	0.623374	0	0.6	0	0	1	1	1	0	0	2	0	0	0	0	1	0	1	1	0	0	1	1	1	0	1	0	0	1
B230217C12Rik	ENSMUSG00000050538	protein_coding	-0.64	0.28	0.450517	-0.64	0.258403	0	2.9	-0.28	0.29	1	-0.35	0.842509	0	2.9	-0.58	0.28	0.56961	-0.64	0.255105	0	2.9	3	1	3	2	2	2	3	8	2	3	2	1	1	2	0	1	3	4	2	3	2	3	1	3	1	3
B230217O12Rik	ENSMUSG00000097785	lncRNA	0.19	0.36	1	0.29	0.680178	0	2.1	0.47	0.37	1	0.43	0.831488	0	2.3	0.16	0.36	1	0.2	0.806765	0	2.2	2	1	3	1	5	1	1	0	2	2	2	0	3	0	5	3	2	2	2	3	2	1	3	2	4	2
B230219D22Rik	ENSMUSG00000045767	protein_coding	0.22	0.08	0.202997	0.22	0.159635	0	184.9	0.14	0.08	1	0.13	0.821081	0	171.3	0.17	0.08	0.532603	0.17	0.318865	0	177.2	168	128	160	91	126	178	189	178	203	180	217	137	218	147	150	226	188	178	208	205	189	143	167	132	127	186
B230303O12Rik	ENSMUSG00000106547	lncRNA	0.21	0.6	1	-0.08	0.953027	0	0.3	0.2	0.62	1	-0.02	0.998589	0	0.3	-0.5	0.61	1	-0.39	0.76603	0	0.3	1	0	0	1	0	0	0	0	1	0	0	0	0	0	0	0	1	0	0	0	0	0	0	0	0	1
B230307C23Rik	ENSMUSG00000080717	protein_coding	0.06	0.15	1	0.07	0.885033	0	3.8	0.23	0.16	1	0.2	0.848329	0	3.9	0.06	0.15	1	0.05	0.918089	0	3.8	4	3	4	2	4	4	3	5	5	4	4	2	5	2	3	5	3	5	5	3	4	3	4	4	4	4
B230311B06Rik	ENSMUSG00000109284	lncRNA	0.11	0.65	1	-0.47	0.682772	0	0.3	-0.51	0.69	1	-0.59	0.86406	0	0.3	-0.56	0.66	1	-0.72	0.505938	0	0.3	0	0	0	1	0	1	1	0	0	0	1	1	0	0	0	0	1	0	0	0	1	0	0	0	0	1
B230319C09Rik	ENSMUSG00000051844	lncRNA	-0.21	0.56	1	-0.22	0.866051	0	0.7	-0.08	0.59	1	-0.1	0.983723	0	0.9	-0.51	0.57	1	-0.45	0.710718	0	0.7	1	0	1	1	1	1	0	0	1	1	0	0	1	0	0	1	1	1	1	0	1	1	1	1	1	1
B230354K17Rik	ENSMUSG00000097119	lncRNA	0.18	0.1	0.736684	0.18	0.395811	0	24.4	0.16	0.1	1	0.15	0.827579	0	23.7	-0.02	0.1	1	-0.02	0.953238	0	21.4	30	16	20	13	24	19	22	22	27	32	25	15	19	25	20	26	24	28	30	28	24	20	20	17	22	26
B230369F24Rik	ENSMUSG00000086350	lncRNA	-0.57	0.35	0.857827	-0.51	0.465144	0	0.8	-0.52	0.37	1	-0.36	0.86406	0	0.8	-0.11	0.35	1	-0.13	0.886953	0	0.9	1	0	1	0	1	1	0	2	1	1	1	0	1	0	1	1	1	1	1	0	1	0	1	0	1	1
B2m	ENSMUSG00000060802	protein_coding	0.03	0.09	1	0.03	0.923287	0	1046.9	0.07	0.1	1	0.06	0.924775	0	1073	0.05	0.09	1	0.05	0.868222	0	1034.9	904	1763	499	1103	690	1078	1143	987	660	936	1454	1603	635	1511	572	1116	837	939	866	1124	1679	1703	556	1287	562	950
B330016D10Rik	ENSMUSG00000048406	pseudogene	0.41	0.31	1	0.42	0.533666	0	1.7	0.11	0.33	1	0.16	0.946299	0	1.3	0.44	0.31	0.969468	0.46	0.494	0	1.6	1	1	2	2	1	1	1	0	1	2	2	2	2	1	2	1	2	1	2	1	2	1	1	1	2	1
B3galnt1	ENSMUSG00000043300	protein_coding	-0.21	0.37	1	-0.13	0.860673	0	21.8	-0.08	0.38	1	-0.03	0.994705	0	21.6	-0.35	0.37	1	-0.25	0.720721	0	20.3	10	6	30	35	59	16	9	7	8	10	30	5	31	34	78	15	8	6	1	23	31	6	33	29	57	8
B3galnt2	ENSMUSG00000039242	protein_coding	0.16	0.07	0.515625	0.16	0.313409	0	39.7	0.14	0.08	1	0.14	0.821081	0	40.3	0.12	0.07	0.879532	0.12	0.505928	0	38.7	52	36	28	34	36	31	35	34	35	53	36	35	41	47	38	30	39	41	37	60	37	38	30	40	36	41
B3galt1	ENSMUSG00000034780	protein_coding	0.08	0.21	1	0.04	0.955749	0	11.2	-0.11	0.22	1	-0.16	0.915596	0	11.2	-0.05	0.21	1	-0.09	0.896619	0	11.2	9	13	8	3	6	7	5	35	15	8	16	13	7	12	5	8	7	21	11	8	9	16	8	7	5	5
B3galt4	ENSMUSG00000067370	protein_coding	-0.21	0.18	1	-0.22	0.617971	0	5	0.04	0.19	1	0.04	0.981002	0	5	0.06	0.18	1	0.07	0.893859	0	5.2	4	9	6	7	5	5	3	2	4	4	3	8	4	4	4	2	4	4	4	3	3	8	6	6	7	3
B3galt6	ENSMUSG00000050796	protein_coding	0.11	0.13	1	0.12	0.710277	0	12.4	-0.08	0.13	1	-0.08	0.930148	0	11	0.2	0.13	0.876185	0.2	0.49427	0	12.6	6	9	14	16	12	13	11	10	8	7	12	10	19	18	19	11	9	8	11	6	12	8	12	12	16	8
B3gat2	ENSMUSG00000026156	protein_coding	0.14	0.35	1	0.21	0.813595	0	1	0.12	0.37	1	0.19	0.938294	0	1.2	-0.45	0.36	1	-0.39	0.651532	0	1	2	0	1	1	0	1	1	1	2	2	2	0	0	2	0	1	1	1	1	1	1	1	1	1	0	1
B3gat3	ENSMUSG00000071649	protein_coding	-0.12	0.12	1	-0.13	0.659275	0	31.1	-0.14	0.12	1	-0.15	0.85386	0	31.1	-0.1	0.12	1	-0.1	0.732693	0	31.1	33	29	30	51	35	27	25	18	32	31	24	33	28	26	29	21	28	28	27	20	21	26	26	45	31	27
B3glct	ENSMUSG00000051950	protein_coding	0.18	0.07	0.349516	0.18	0.236961	0	38.3	0.14	0.07	1	0.14	0.821081	0	36.8	0.15	0.07	0.50305	0.15	0.313914	0	37.5	25	39	36	34	31	37	31	34	34	27	45	38	39	39	37	42	42	36	38	37	41	44	37	34	31	35
B3gnt2	ENSMUSG00000051650	protein_coding	-0.23	0.37	1	-0.2	0.82687	0	2.9	-0.74	0.38	1	-0.52	0.827199	0	2.9	-0.22	0.37	1	-0.32	0.712043	0	2.9	2	2	6	2	5	4	2	1	2	1	3	1	3	2	6	1	3	1	2	0	2	1	7	1	4	2
B3gnt3	ENSMUSG00000031803	protein_coding	-0.11	0.18	1	-0.09	0.865018	0	31.3	-0.02	0.18	1	-0.03	0.988216	0	31.3	-0.12	0.18	1	-0.09	0.867649	0	31.3	3	18	67	9	45	60	23	18	39	3	35	17	75	6	36	54	21	22	39	3	30	20	67	12	44	22
B3gnt5	ENSMUSG00000022686	protein_coding	0.84	0.36	0.426641	0.94	0.0505821	0	2	0.08	0.39	1	0.22	0.915267	0	1	0.67	0.36	0.711544	0.53	0.374869	0	1.5	0	0	3	0	2	3	0	0	1	0	2	0	8	1	3	4	1	0	1	0	3	0	4	0	2	0
B3gnt7	ENSMUSG00000079445	protein_coding	-0.26	1.1	1	-1.57	0.383736	0	0.3	1.3	1.12	1	-0.09	0.992237	0	0.3	-0.32	1.1	1	-0.26	0.899236	0	0.3	0	0	1	0	1	1	0	0	0	0	0	0	0	0	0	0	0	0	0	0	0	0	0	0	0	0
B3gnt8	ENSMUSG00000059479	protein_coding	0.07	0.29	1	0	0.994124	0	1.7	0.03	0.3	1	0.08	0.9711	0	1.9	-0.51	0.3	0.787115	-0.56	0.362469	0	1.6	1	0	2	2	2	2	1	2	2	1	2	1	2	2	2	2	1	2	2	1	1	1	3	1	3	1
B3gnt9	ENSMUSG00000069920	protein_coding	-0.47	0.29	0.843278	-0.45	0.502539	0	43	-0.18	0.3	1	-0.18	0.932547	0	43	-0.49	0.29	0.792242	-0.46	0.497916	0	43	62	91	15	100	11	15	24	53	16	53	24	84	7	69	7	9	28	39	9	44	30	84	13	90	11	26
B3gntl1	ENSMUSG00000046605	protein_coding	-0.07	0.17	1	-0.07	0.893192	0	7.3	0.29	0.18	1	0.29	0.821081	0	8.4	-0.09	0.17	1	-0.09	0.866132	0	7.3	13	7	6	7	9	7	5	3	9	11	6	6	5	3	7	7	7	8	7	8	6	6	8	7	10	9
B430203G13Rik	ENSMUSG00000067356	TEC	0.23	0.58	1	0.02	0.98871	0	0.5	-0.52	0.62	1	-0.68	0.825054	0	0.4	0.16	0.58	1	-0.25	0.841194	0	0.4	1	0	0	0	0	0	0	2	1	0	1	0	0	0	0	0	1	2	1	0	0	0	0	0	0	0
B430319G15Rik	ENSMUSG00000103622	TEC	-0.2	0.24	1	-0.21	0.71184	0	3.7	0.11	0.25	1	0.13	0.935359	0	4	-0.48	0.24	0.610875	-0.52	0.271863	0	3.7	2	3	4	3	5	4	3	6	3	2	3	2	3	4	4	5	3	3	2	1	4	3	4	4	6	5
B4galnt1	ENSMUSG00000006731	protein_coding	0.19	0.14	1	0.19	0.556697	0	32.4	-0.08	0.15	1	-0.1	0.927171	0	30.7	0.18	0.14	1	0.17	0.620823	0	31.7	55	38	15	88	7	16	13	17	27	65	18	46	12	74	9	15	25	23	37	45	18	35	14	63	9	16
B4galnt2	ENSMUSG00000013418	protein_coding	0.56	0.63	1	0.74	0.473781	0	0.7	0.47	0.65	1	0.56	0.871376	0	0.6	-0.34	0.64	1	-0.13	0.938472	0	0.3	1	0	0	0	0	1	1	0	0	0	0	0	2	1	1	1	1	0	1	1	0	0	1	0	1	1
B4galt1	ENSMUSG00000028413	protein_coding	-0.07	0.1	1	-0.07	0.785744	0	258.3	0.03	0.11	1	0.03	0.972139	0	269	-0.01	0.1	1	-0.01	0.984489	0	258.3	239	389	166	263	316	208	265	293	186	240	208	410	154	214	328	194	270	274	154	281	199	455	177	222	332	282
B4galt2	ENSMUSG00000028541	protein_coding	-0.16	0.1	0.920242	-0.16	0.495225	0	41.4	-0.16	0.11	1	-0.17	0.821081	0	41.4	-0.07	0.1	1	-0.07	0.806151	0	41.4	33	63	43	74	41	37	30	21	31	34	33	62	32	43	37	28	36	28	29	23	36	61	38	57	37	33
B4galt3	ENSMUSG00000052423	protein_coding	-0.13	0.09	0.986791	-0.13	0.555832	0	20.9	-0.13	0.1	1	-0.14	0.832178	0	20.9	-0.12	0.09	1	-0.12	0.599312	0	20.9	28	18	18	29	19	15	15	20	26	25	17	19	17	18	18	12	14	19	27	19	15	18	17	25	20	16
B4galt4	ENSMUSG00000022793	protein_coding	-0.03	0.12	1	-0.02	0.94434	0	30.3	0.05	0.12	1	0.05	0.957055	0	30.7	0.04	0.12	1	0.04	0.916948	0	31.4	20	27	22	29	27	44	38	41	23	20	35	25	21	31	25	42	35	45	24	24	43	25	21	32	23	34
B4galt5	ENSMUSG00000017929	protein_coding	0.05	0.09	1	0.04	0.86073	0	66.1	0.03	0.09	1	0.03	0.97004	0	66.9	0.05	0.09	1	0.05	0.846267	0	66.1	33	146	34	150	26	50	43	55	58	37	48	113	44	112	32	53	51	52	64	29	43	170	44	124	26	50
B4galt6	ENSMUSG00000056124	protein_coding	0.08	0.07	1	0.08	0.672963	0	48	0.12	0.08	1	0.12	0.825054	0	48.1	0.05	0.07	1	0.05	0.810236	0	47.1	49	47	42	40	38	53	40	48	46	45	53	49	45	53	35	60	47	47	46	56	51	47	44	53	40	46
B4galt7	ENSMUSG00000021504	protein_coding	-0.07	0.12	1	-0.07	0.829093	0	19.6	0.01	0.13	1	0	0.998589	0	19.6	-0.1	0.12	1	-0.1	0.74895	0	19.6	17	22	21	30	21	22	16	10	17	17	14	26	22	13	21	16	15	19	18	19	16	22	21	25	21	15
B630019K06Rik	ENSMUSG00000052364	protein_coding	-0.18	0.14	1	-0.18	0.589273	0	9.9	-0.04	0.15	1	-0.05	0.970631	0	9.9	-0.19	0.14	1	-0.19	0.589143	0	9.9	11	11	7	10	10	12	13	6	9	11	9	12	6	5	7	11	12	7	9	11	8	10	7	10	8	9
B930059L03Rik	ENSMUSG00000113361	lncRNA	0.19	0.47	1	0.21	0.841722	0	0.4	-0.27	0.5	1	-0.23	0.941429	0	0.3	-0.75	0.49	0.908459	-0.72	0.437683	0	0.3	1	0	1	0	0	0	1	0	0	0	0	0	0	1	0	1	1	0	1	0	0	0	1	1	0	1
B930094E09Rik	ENSMUSG00000092124	protein_coding	-1.04	0.65	0.870127	-0.83	0.501662	0	0.4	-0.16	0.66	1	0.03	0.995822	0	0.4	-0.8	0.65	1	-0.39	0.777248	0	0.4	0	0	1	1	0	1	1	0	0	0	0	0	0	0	0	1	0	0	0	0	0	1	0	1	1	0
B930095G15Rik	ENSMUSG00000085133	lncRNA	0	0.22	1	-0.04	0.958207	0	12.6	0.09	0.23	1	0.07	0.972139	0	12.8	-0.08	0.22	1	-0.08	0.911398	0	12.6	25	8	9	13	7	6	7	26	12	23	7	12	11	8	6	7	12	20	7	21	6	12	9	15	6	11
B9d1	ENSMUSG00000001039	protein_coding	-0.26	0.13	0.629504	-0.25	0.383069	0	8.8	-0.24	0.14	1	-0.24	0.821081	0	8.8	0	0.13	1	0	0.993946	0	8.9	7	10	10	9	6	8	6	15	8	6	5	8	7	8	8	7	6	9	8	6	6	9	7	8	10	6
B9d2	ENSMUSG00000063439	protein_coding	-0.09	0.16	1	-0.09	0.832483	0	4.7	-0.13	0.17	1	-0.14	0.898404	0	4.7	0.02	0.16	1	-0.01	0.990316	0	5	3	3	6	7	4	4	4	7	4	4	3	4	4	7	5	3	4	5	5	6	5	3	4	7	4	3
Baalc	ENSMUSG00000022296	protein_coding	-0.47	0.25	0.678649	-0.45	0.344572	0	4.6	-0.12	0.25	1	-0.16	0.919979	0	4.6	-0.42	0.25	0.789776	-0.43	0.374869	0	4.6	2	12	6	3	3	3	7	4	1	1	1	11	4	2	3	3	6	2	1	2	2	10	6	3	2	4
Babam1	ENSMUSG00000031820	protein_coding	-0.11	0.09	1	-0.11	0.622902	0	68.7	-0.04	0.1	1	-0.04	0.954374	0	68.7	0	0.09	1	0	0.999306	0	68.7	52	91	71	106	73	69	63	40	53	55	53	88	61	73	73	54	54	47	62	59	63	72	70	94	73	57
Babam2	ENSMUSG00000052139	protein_coding	-0.16	0.07	0.479146	-0.16	0.294057	0	44.2	-0.08	0.08	1	-0.08	0.879937	0	44.2	-0.08	0.07	1	-0.08	0.641811	0	44.2	44	40	37	56	60	47	43	36	35	41	42	42	34	42	57	41	36	32	30	45	45	43	38	55	63	36
Bace1	ENSMUSG00000032086	protein_coding	-0.03	0.11	1	-0.02	0.941507	0	85.7	0.03	0.11	1	0.02	0.983888	0	88.2	-0.11	0.11	1	-0.11	0.697623	0	85.7	92	115	61	96	80	71	80	104	72	90	87	123	46	89	84	77	98	90	64	76	75	122	65	96	90	105
Bace2	ENSMUSG00000040605	protein_coding	-0.64	0.18	0.0271751	-0.7	0.0400352	1	127.2	-0.02	0.18	1	-0.03	0.98901	0	127.2	-0.81	0.18	0.000838419	-0.83	0.0117032	1	127.2	14	4	249	23	353	260	110	91	41	14	94	4	84	15	193	160	63	58	29	22	163	4	230	18	331	90
Bach1	ENSMUSG00000025612	protein_coding	0.17	0.08	0.514533	0.17	0.294057	0	65.2	0.14	0.08	1	0.13	0.821081	0	64.3	0.14	0.08	0.700686	0.14	0.39849	0	64.4	83	50	55	52	44	57	53	52	61	90	76	47	68	75	48	59	76	50	63	87	85	57	61	67	48	60
Bach2	ENSMUSG00000040270	protein_coding	-0.21	0.31	1	-0.14	0.866828	0	3.6	0.09	0.32	1	0.08	0.976132	0	3.6	-0.25	0.31	1	-0.19	0.810236	0	3.6	3	0	5	2	2	6	4	3	7	2	4	0	6	1	2	6	4	1	7	2	4	0	5	1	4	6
Bad	ENSMUSG00000024959	protein_coding	-0.1	0.12	1	-0.11	0.742587	0	17.7	-0.13	0.13	1	-0.13	0.881644	0	17.7	-0.04	0.12	1	-0.03	0.935741	0	17.7	11	24	19	25	18	18	19	10	15	12	18	25	13	14	17	14	16	16	14	10	12	22	19	24	22	12
Bag1	ENSMUSG00000028416	protein_coding	-0.02	0.07	1	-0.02	0.925905	0	97.6	-0.04	0.07	1	-0.05	0.930347	0	97.6	0.16	0.07	0.497144	0.15	0.312161	0	106.7	83	167	91	104	92	107	118	57	59	79	103	152	88	113	91	97	97	68	69	74	103	151	89	103	101	80
Bag2	ENSMUSG00000042215	protein_coding	0.05	0.08	1	0.05	0.82123	0	18	0.02	0.09	1	0.02	0.983033	0	18.3	0.15	0.08	0.697328	0.15	0.398871	0	19.2	14	25	16	36	16	13	13	14	11	16	12	24	20	40	16	12	15	13	12	21	13	28	18	35	15	14
Bag3	ENSMUSG00000030847	protein_coding	-0.14	0.08	0.844886	-0.13	0.463746	0	110.9	-0.07	0.09	1	-0.08	0.888305	0	110.9	-0.08	0.08	1	-0.08	0.703218	0	110.9	101	114	87	123	103	134	105	120	111	98	112	113	75	101	93	111	115	108	96	60	117	105	96	114	113	116
Bag4	ENSMUSG00000037316	protein_coding	0.22	0.11	0.651877	0.23	0.355623	0	14.1	0.36	0.12	0.386123	0.35	0.821081	0	15.4	0.13	0.11	1	0.12	0.686142	0	13.2	12	14	13	9	15	13	13	7	13	17	12	11	12	16	16	16	14	13	14	21	14	15	15	13	18	14
Bag5	ENSMUSG00000049792	protein_coding	0.05	0.08	1	0.05	0.815616	0	38.3	0.05	0.08	1	0.05	0.932118	0	38.9	0.11	0.08	0.979269	0.11	0.564086	0	39.9	41	49	35	32	35	32	50	33	30	43	39	48	34	39	37	34	39	39	31	37	43	43	31	39	41	46
Bag6	ENSMUSG00000024392	protein_coding	-0.11	0.1	1	-0.1	0.674508	0	224.9	-0.2	0.11	1	-0.2	0.821081	0	224.9	-0.1	0.1	1	-0.1	0.704754	0	224.9	229	230	229	300	269	224	153	172	218	235	164	251	199	180	236	168	213	200	205	147	173	187	212	244	266	181
Bahcc1	ENSMUSG00000039741	protein_coding	-0.08	0.13	1	-0.08	0.820849	0	69.4	0.02	0.14	1	0.02	0.992237	0	69.4	-0.11	0.13	1	-0.11	0.739052	0	69.4	96	35	88	53	65	90	52	57	89	94	54	36	64	39	51	68	90	74	84	65	52	33	90	48	73	81
Bahd1	ENSMUSG00000040007	protein_coding	-0.15	0.11	0.98811	-0.15	0.539737	0	48.3	-0.17	0.12	1	-0.17	0.826994	0	48.3	-0.2	0.11	0.766061	-0.2	0.401687	0	48.3	49	38	59	52	58	59	37	31	52	50	41	37	47	32	51	43	51	35	47	36	39	34	53	43	56	44
Baiap2	ENSMUSG00000025372	protein_coding	-0.24	0.11	0.523155	-0.24	0.294316	0	54.8	-0.02	0.11	1	-0.02	0.983888	0	54.8	-0.27	0.11	0.365887	-0.27	0.215327	0	54.8	78	57	41	76	26	40	34	47	94	69	29	55	26	43	25	30	37	62	73	62	31	52	41	59	31	47
Baiap2l1	ENSMUSG00000038859	protein_coding	-0.04	0.13	1	-0.04	0.914558	0	12.8	0.05	0.14	1	0.03	0.978596	0	12.8	-0.09	0.13	1	-0.1	0.776077	0	12.8	9	4	23	9	26	12	13	11	8	7	9	4	19	9	23	10	12	15	9	7	8	5	20	11	26	12
Baiap2l2	ENSMUSG00000018126	protein_coding	-0.3	0.34	1	-0.44	0.517671	0	2.1	-0.17	0.35	1	-0.27	0.893989	0	2.1	-0.49	0.34	0.955288	-0.47	0.476579	0	2.1	3	0	5	4	2	2	1	0	2	3	3	1	2	1	1	1	2	1	1	2	4	1	2	3	1	1
Bak1	ENSMUSG00000057789	protein_coding	-0.13	0.09	0.963274	-0.12	0.538735	0	31.2	-0.23	0.09	1	-0.23	0.821081	0	31.2	-0.06	0.09	1	-0.06	0.800385	0	31.2	27	36	32	37	30	33	31	29	26	24	29	37	34	24	27	24	32	32	27	15	31	35	30	27	31	31
Bambi	ENSMUSG00000024232	protein_coding	-0.55	0.14	0.0116112	-0.58	0.0196827	1	14.9	-0.11	0.15	1	-0.12	0.893989	0	14.9	-0.54	0.14	0.011675	-0.56	0.0275341	1	14.9	8	7	14	15	35	11	22	13	9	8	8	7	7	9	16	8	11	9	8	10	9	8	11	14	28	13
Banf1	ENSMUSG00000024844	protein_coding	0.02	0.09	1	0.02	0.927699	0	46.4	-0.06	0.09	1	-0.06	0.923574	0	46.4	0.13	0.09	0.95738	0.12	0.538409	0	49.2	32	74	45	71	39	37	52	36	32	35	37	67	50	61	42	36	42	44	41	31	32	71	40	67	40	39
Banp	ENSMUSG00000025316	protein_coding	0.11	0.11	1	0.11	0.682075	0	30.8	-0.02	0.12	1	-0.03	0.980156	0	28.9	0.05	0.11	1	0.05	0.891055	0	29.3	35	27	30	26	34	28	22	18	40	38	23	24	34	23	31	28	29	34	44	28	25	21	34	23	30	24
Bap1	ENSMUSG00000021901	protein_coding	-0.09	0.08	1	-0.09	0.617624	0	54.7	-0.11	0.08	1	-0.11	0.834059	0	54.7	-0.02	0.08	1	-0.03	0.917774	0	54.7	58	54	54	62	69	53	39	47	56	59	45	58	58	37	62	39	45	51	57	51	46	56	55	50	59	40
Bard1	ENSMUSG00000026196	protein_coding	0.41	0.26	0.890328	0.38	0.527275	0	3	0.29	0.27	1	0.29	0.880243	0	2.7	0.48	0.26	0.71603	0.42	0.467902	0	3.1	1	1	4	2	1	2	6	1	4	2	3	1	2	1	2	6	5	4	4	2	1	1	4	2	1	6
Basp1	ENSMUSG00000045763	protein_coding	-0.01	0.13	1	-0.01	0.982663	0	34	-0.14	0.14	1	-0.15	0.871376	0	32.6	0.25	0.13	0.701718	0.22	0.442222	0	38.5	66	27	41	55	3	17	43	23	18	83	38	29	21	67	3	17	38	24	20	40	44	20	30	57	4	43
Batf	ENSMUSG00000034266	protein_coding	-0.08	0.51	1	0.07	0.947944	0	0.7	0.03	0.54	1	-0.32	0.897714	0	0.6	0.12	0.5	1	-0.09	0.936163	0	0.7	0	0	3	0	1	1	0	0	0	0	2	0	3	0	2	0	0	0	0	0	1	0	2	0	1	0
Batf2	ENSMUSG00000039699	protein_coding	-0.39	0.65	1	-0.66	0.53546	0	0.3	1.08	0.66	1	0.64	0.821455	0	0.9	-0.06	0.65	1	0.31	0.76768	0	0.6	0	0	1	0	2	0	0	0	0	0	0	0	0	0	2	0	0	0	0	0	1	1	2	0	3	0
Bax	ENSMUSG00000003873	protein_coding	0	0.1	1	0.01	0.983692	0	117.6	-0.29	0.11	0.762673	-0.3	0.821081	0	116.8	0	0.1	1	0	0.996312	0	117.4	92	93	138	129	93	136	127	99	144	100	105	113	132	121	89	100	124	122	170	64	108	79	115	107	85	97
Baz1a	ENSMUSG00000035021	protein_coding	0.61	0.13	0.00087504	0.62	0.00604864	1	21	0.22	0.14	1	0.22	0.821081	0	16.1	0.64	0.13	0.000226906	0.64	0.00447378	1	20.7	14	17	15	8	7	13	15	11	16	17	23	16	38	12	9	21	22	27	25	12	20	22	16	12	5	16
Baz1b	ENSMUSG00000002748	protein_coding	0.19	0.07	0.322843	0.19	0.22181	0	169.8	0	0.08	1	0	0.99943	0	149.4	0.11	0.07	0.922579	0.11	0.526908	0	162.1	178	117	144	116	125	158	146	177	184	195	172	123	171	142	159	187	187	183	179	123	144	131	156	113	131	189
Baz2a	ENSMUSG00000040054	protein_coding	0.06	0.07	1	0.06	0.758687	0	94.7	0.03	0.08	1	0.02	0.971164	0	92.1	-0.08	0.07	1	-0.09	0.633534	0	92.1	98	72	100	77	77	105	68	112	120	98	87	74	103	78	82	107	94	112	112	78	79	80	103	79	82	97
Baz2b	ENSMUSG00000026987	protein_coding	0.12	0.13	1	0.12	0.728687	0	54.5	0.06	0.14	1	0.05	0.962554	0	54.8	-0.02	0.13	1	-0.03	0.951153	0	53.7	65	32	40	24	35	36	45	69	137	68	46	30	53	30	44	48	52	72	102	45	43	35	48	26	38	56
Bbc3	ENSMUSG00000002083	protein_coding	-0.4	0.18	0.476765	-0.4	0.293093	0	30.9	-0.31	0.19	1	-0.31	0.821081	0	30.9	-0.39	0.18	0.510924	-0.39	0.306103	0	30.9	40	21	45	18	19	41	25	31	38	34	24	19	27	11	16	21	27	20	37	11	30	14	38	17	26	26
Bbip1	ENSMUSG00000084957	protein_coding	0.13	0.13	1	0.13	0.681202	0	16.5	0.03	0.13	1	0.02	0.990227	0	15.3	0.23	0.13	0.729772	0.23	0.398871	0	17.6	15	12	17	10	13	11	20	21	17	13	16	15	17	20	16	13	14	22	19	11	17	15	16	15	14	13
Bbln	ENSMUSG00000039195	protein_coding	-0.1	0.17	1	-0.11	0.803892	0	14.6	-0.18	0.18	1	-0.18	0.881644	0	14.6	0.22	0.17	1	0.21	0.596831	0	16.1	12	39	10	26	8	13	9	6	8	12	13	30	7	15	13	8	12	8	8	5	14	28	9	26	10	8
Bbof1	ENSMUSG00000057265	protein_coding	0.13	0.51	1	0.13	0.916911	0	0.7	0.22	0.53	1	0.37	0.894418	0	0.7	-1.03	0.53	0.62744	-0.72	0.521681	0	0.6	1	0	1	0	1	0	1	0	1	1	1	0	0	1	1	1	1	1	0	1	0	0	1	0	1	1
Bbs1	ENSMUSG00000006464	protein_coding	-0.21	0.17	1	-0.22	0.575263	0	7	-0.08	0.18	1	-0.06	0.964419	0	7	-0.23	0.17	1	-0.24	0.537345	0	7	6	6	7	9	8	7	5	7	8	7	5	5	4	5	7	5	6	8	7	3	5	4	8	12	9	5
Bbs10	ENSMUSG00000035759	protein_coding	0.02	0.12	1	0.01	0.984746	0	7.1	0.22	0.12	1	0.22	0.821081	0	7.9	0.03	0.12	1	0.02	0.96791	0	7.1	10	4	8	4	7	8	6	10	7	9	7	4	7	4	8	8	6	9	7	14	6	3	8	4	9	8
Bbs12	ENSMUSG00000051444	protein_coding	-0.08	0.15	1	-0.07	0.868226	0	5.6	0.22	0.15	1	0.2	0.841903	0	6.2	-0.07	0.15	1	-0.07	0.874902	0	5.6	7	4	5	4	7	6	4	4	9	7	4	4	5	4	4	7	4	6	7	6	5	7	8	4	5	5
Bbs2	ENSMUSG00000031755	protein_coding	-0.24	0.09	0.263906	-0.23	0.204873	0	21.7	-0.1	0.09	1	-0.1	0.876627	0	21.7	-0.2	0.09	0.439793	-0.2	0.277594	0	21.7	26	19	23	19	30	21	19	17	21	23	17	13	17	20	24	20	18	14	16	29	19	15	22	15	28	20
Bbs4	ENSMUSG00000025235	protein_coding	-0.12	0.1	1	-0.11	0.663565	0	11	0.02	0.11	1	0.01	0.992237	0	11	-0.15	0.1	0.908458	-0.15	0.530347	0	11	12	7	11	7	13	12	12	11	14	8	12	6	7	9	13	14	10	12	11	9	13	8	11	8	12	13
Bbs5	ENSMUSG00000063145	protein_coding	-0.04	0.14	1	-0.04	0.9336	0	8.3	0.04	0.15	1	0.03	0.987895	0	8.4	0.11	0.14	1	0.12	0.764852	0	8.8	9	9	7	6	4	7	13	12	8	9	8	7	8	10	7	7	9	8	7	10	9	11	7	7	8	8
Bbs7	ENSMUSG00000037325	protein_coding	0.26	0.12	0.48375	0.27	0.280877	0	11.5	0.2	0.12	1	0.21	0.821081	0	11.4	0.22	0.12	0.664691	0.22	0.374869	0	11.3	10	9	7	6	6	11	12	10	13	10	16	10	8	12	5	13	12	15	14	8	14	12	8	6	6	14
Bbs9	ENSMUSG00000035919	protein_coding	0.1	0.12	1	0.1	0.739148	0	13.8	0.04	0.13	1	0.03	0.980156	0	13.3	0.05	0.12	1	0.04	0.910746	0	13.2	16	11	12	12	18	14	10	8	15	16	17	10	11	16	14	12	15	13	14	21	13	11	13	11	16	12
Bbx	ENSMUSG00000022641	protein_coding	0.21	0.1	0.61939	0.21	0.320902	0	62.1	0.18	0.11	1	0.17	0.821081	0	58.9	0.16	0.1	0.910181	0.15	0.499665	0	59.8	73	34	41	31	29	57	55	73	80	61	79	32	49	45	31	80	75	82	87	42	66	42	48	42	38	79
BC002059	ENSMUSG00000060149	lncRNA	0.28	0.18	0.909559	0.28	0.49611	0	5.9	0.15	0.19	1	0.14	0.917221	0	5.3	0.21	0.18	1	0.21	0.635877	0	5.4	7	4	5	3	5	4	5	3	8	8	5	5	5	7	5	6	4	7	7	5	7	5	5	4	5	4
BC003965	ENSMUSG00000067722	protein_coding	-0.07	0.13	1	-0.07	0.850107	0	18.7	-0.05	0.13	1	-0.05	0.958592	0	18.7	-0.13	0.13	1	-0.14	0.664497	0	18.7	15	24	19	17	21	16	18	20	18	17	14	23	18	22	18	14	14	19	16	18	18	21	20	18	18	15
BC004004	ENSMUSG00000052712	protein_coding	-0.01	0.08	1	-0.01	0.981692	0	59.4	0.01	0.08	1	0.01	0.992237	0	59.7	0	0.08	1	-0.01	0.983402	0	59.4	39	64	65	67	74	61	60	59	46	42	60	63	65	69	68	53	56	64	49	48	61	63	66	62	70	55
BC005537	ENSMUSG00000019132	protein_coding	-0.02	0.06	1	-0.02	0.918852	0	204.7	0.04	0.06	1	0.04	0.941429	0	209.3	-0.05	0.06	1	-0.05	0.770512	0	204.7	248	130	204	139	207	218	251	244	201	233	218	138	242	163	199	223	225	209	183	281	246	159	202	153	216	231
BC005624	ENSMUSG00000026851	protein_coding	-0.14	0.11	1	-0.14	0.58282	0	55.4	-0.19	0.12	1	-0.19	0.821081	0	55.4	-0.11	0.11	1	-0.11	0.694598	0	55.4	52	76	47	59	60	55	57	48	45	47	46	71	39	59	57	46	44	49	42	18	48	72	48	54	57	46
BC006965	ENSMUSG00000041674	lncRNA	-1.26	0.66	0.677246	-1.25	0.249472	0	0.3	-0.44	0.67	1	-0.53	0.874339	0	0.3	-0.64	0.64	1	-0.74	0.505931	0	0.3	0	0	1	0	1	0	0	1	0	0	1	0	0	0	0	0	0	0	0	0	1	0	0	0	1	0
BC021767	ENSMUSG00000085006	transcribed_unprocessed_pseudogene	0.34	0.42	1	0.26	0.777118	0	1	0.56	0.44	1	0.27	0.914774	0	1	0.27	0.42	1	-0.02	0.988423	0	1	1	0	1	0	0	1	1	1	4	1	1	0	1	0	1	1	1	1	2	1	0	0	2	0	1	1
BC022960	ENSMUSG00000081137	transcribed_processed_pseudogene	-0.2	0.3	1	-0.29	0.680927	0	2.1	0.05	0.31	1	-0.03	0.993283	0	2.3	-0.44	0.3	0.9343	-0.58	0.360541	0	2.1	4	1	1	1	1	1	2	5	3	3	2	1	1	0	1	2	2	3	2	5	3	1	1	2	1	3
BC023105	ENSMUSG00000063388	processed_pseudogene	0.62	0.57	1	0.27	0.824766	0	0.8	0.42	0.6	1	0.58	0.842509	0	0.8	-0.28	0.58	1	-0.36	0.778918	0	0.5	1	0	0	0	0	1	1	0	1	1	1	0	0	1	1	1	1	1	1	1	2	0	1	0	0	2
BC024063	ENSMUSG00000112160	protein_coding	0.28	0.16	0.810044	0.29	0.43627	0	8.1	0.07	0.17	1	0.05	0.970891	0	6.9	0.13	0.16	1	0.14	0.753389	0	7.1	10	6	2	4	5	5	9	8	10	12	7	6	3	8	5	7	10	11	12	4	7	7	3	7	4	8
BC024978	ENSMUSG00000078786	protein_coding	-0.36	0.18	0.630606	-0.36	0.336671	0	10.7	-0.32	0.18	1	-0.34	0.821081	0	10.7	-0.34	0.18	0.659749	-0.36	0.342316	0	10.7	10	8	9	11	11	9	6	22	10	9	7	9	10	4	12	7	8	8	9	6	9	9	9	8	9	8
BC025920	ENSMUSG00000074862	protein_coding	0.01	0.26	1	-0.06	0.938619	0	1.8	0.14	0.27	1	0.04	0.989489	0	1.9	0.09	0.26	1	0.04	0.956783	0	1.8	2	1	1	2	0	2	2	4	2	2	1	1	1	2	1	2	2	2	2	2	2	2	2	2	1	2
BC028528	ENSMUSG00000038543	protein_coding	0.26	0.31	1	0.36	0.622818	0	3.5	0	0.32	1	0.05	0.988455	0	3	0.08	0.31	1	0.18	0.836652	0	3.1	1	6	2	4	2	1	3	1	7	1	2	7	2	4	2	2	2	3	10	0	2	5	3	4	2	1
BC029722	ENSMUSG00000074649	protein_coding	-0.1	0.13	1	-0.1	0.767418	0	22.9	-0.21	0.14	1	-0.21	0.821455	0	22.9	0.01	0.13	1	0.01	0.98208	0	23.2	22	46	18	36	20	20	18	13	13	24	19	50	9	29	19	15	24	17	12	11	20	43	16	26	19	17
BC030343	ENSMUSG00000105345	lncRNA	0.12	0.21	1	0.15	0.785614	0	3.7	-0.04	0.22	1	-0.06	0.97407	0	3.6	-0.56	0.22	0.281382	-0.57	0.191596	0	3.6	7	4	3	2	3	2	2	4	5	6	2	3	2	5	4	3	2	5	5	5	2	4	3	2	4	2
BC031181	ENSMUSG00000036299	protein_coding	-0.12	0.08	0.971715	-0.12	0.533666	0	82.2	0.03	0.08	1	0.02	0.977932	0	82.2	-0.12	0.08	0.934066	-0.12	0.508292	0	82.2	46	121	77	101	90	80	83	79	63	42	68	129	73	116	81	69	61	62	65	70	80	117	68	111	90	61
BC034090	ENSMUSG00000033722	protein_coding	-0.03	0.14	1	-0.03	0.945754	0	33.9	-0.05	0.14	1	-0.06	0.957421	0	33.9	-0.08	0.14	1	-0.09	0.811052	0	33.9	69	52	24	56	13	28	19	14	30	72	20	56	25	47	12	21	26	18	29	49	25	49	26	49	12	23
BC037032	ENSMUSG00000087221	lncRNA	-0.03	0.25	1	-0.05	0.949159	0	1.7	0.2	0.26	1	0.15	0.931338	0	2.1	-0.16	0.25	1	-0.17	0.805316	0	1.6	3	1	2	1	2	1	1	2	1	2	2	1	1	3	1	2	2	2	1	1	2	2	2	2	2	3
BC037039	ENSMUSG00000103309	lncRNA	-0.35	0.26	1	-0.42	0.433786	0	2.1	-0.57	0.27	1	-0.58	0.821081	0	2.1	-0.37	0.26	0.958434	-0.39	0.457702	0	2.1	2	6	1	5	1	1	1	1	1	2	2	3	0	3	1	1	1	1	1	1	1	4	1	2	1	1
BC037704	ENSMUSG00000117698	lncRNA	-0.11	0.43	1	-0.27	0.749238	0	0.8	-0.15	0.45	1	-0.33	0.887209	0	0.8	-0.96	0.44	0.504707	-1.13	0.116068	0	0.8	1	0	1	1	2	1	0	1	0	0	0	0	1	1	1	1	0	1	0	0	1	0	1	1	1	0
BC043934	ENSMUSG00000056418	lncRNA	-0.03	0.52	1	0.03	0.97806	0	0.7	-0.53	0.55	1	-0.18	0.961147	0	0.4	0.07	0.52	1	0	0.998657	0	0.4	0	0	0	1	1	0	0	0	1	0	1	1	1	0	1	1	1	0	1	0	0	0	1	0	2	1
BC051226	ENSMUSG00000092564	lncRNA	-0.23	0.19	1	-0.23	0.588417	0	3.4	-0.05	0.19	1	-0.06	0.964972	0	3.4	-0.33	0.19	0.777739	-0.35	0.391545	0	3.4	3	5	3	4	6	3	3	1	3	4	3	4	1	4	3	2	3	2	2	4	3	4	3	3	5	2
BC055308	ENSMUSG00000103973	TEC	0.43	0.66	1	-0.23	0.871105	0	0.3	-0.1	0.7	1	-0.52	0.881644	0	0.2	0.57	0.66	1	-0.01	0.997377	0	0.3	0	0	0	0	0	0	0	1	1	1	0	0	0	0	0	0	0	1	1	0	0	0	0	0	0	0
BC055324	ENSMUSG00000041406	protein_coding	0.08	0.14	1	0.07	0.859201	0	5.3	0.24	0.15	1	0.21	0.834059	0	5.4	0.21	0.14	0.916024	0.22	0.495397	0	5.8	5	2	5	3	5	5	5	10	7	4	4	3	5	2	5	8	6	8	8	6	3	4	6	2	6	8
BC060293	ENSMUSG00000108737	TEC	0.04	0.61	1	0.32	0.813595	0	0.2	-0.03	0.64	1	0.22	0.95808	0	0.2	0.08	0.61	1	0.27	0.851493	0	0.2	0	0	0	0	0	0	0	0	0	0	1	0	0	0	0	0	0	0	1	0	0	0	0	0	0	0
BC065397	ENSMUSG00000087368	lncRNA	0.38	0.36	1	0.47	0.527908	0	2.1	0.22	0.37	1	0.18	0.94192	0	1.8	0.23	0.36	1	0.23	0.802786	0	1.7	3	1	2	1	2	1	1	0	3	3	1	1	1	1	2	2	2	4	4	3	2	2	1	1	2	1
BC085271	ENSMUSG00000102478	transcribed_processed_pseudogene	-1.07	0.56	0.694832	-0.75	0.507463	0	0.4	-0.03	0.57	1	0.2	0.956736	0	0.4	-0.27	0.55	1	-0.09	0.953121	0	0.4	0	1	0	0	1	0	1	1	0	0	0	0	1	0	0	1	0	0	0	2	1	0	0	0	0	0
BC106179	ENSMUSG00000045231	lncRNA	0.27	0.71	1	0.21	0.893713	0	0.3	-0.15	0.74	1	-0.21	0.962954	0	0.3	0.39	0.7	1	0.22	0.888779	0	0.4	1	0	1	0	1	0	0	0	0	1	0	0	1	0	1	0	0	0	0	1	0	0	1	0	0	0
Bcam	ENSMUSG00000002980	protein_coding	-0.26	0.17	0.940048	-0.26	0.538189	0	137.7	-0.21	0.18	1	-0.21	0.878887	0	137.7	-0.25	0.17	0.954154	-0.25	0.563328	0	137.7	28	27	186	28	229	244	166	226	105	26	178	34	142	15	168	188	153	186	105	18	190	19	175	23	204	144
Bcan	ENSMUSG00000004892	protein_coding	-0.89	0.45	0.643822	-1.18	0.0772692	0	5.3	0.52	0.46	1	0.34	0.880883	0	5.3	-0.95	0.45	0.547898	-0.94	0.156899	0	5.3	1	1	4	0	29	9	3	0	1	1	2	0	1	0	11	3	2	1	1	0	5	0	4	2	29	3
Bcap29	ENSMUSG00000020650	protein_coding	0.16	0.11	0.928271	0.16	0.513436	0	27.3	-0.04	0.11	1	-0.04	0.961147	0	24.2	0.17	0.11	0.9059	0.16	0.508293	0	27.7	25	26	18	12	25	22	32	30	28	24	32	24	24	25	24	34	26	33	27	22	34	25	19	16	22	25
Bcap31	ENSMUSG00000002015	protein_coding	0.08	0.08	1	0.08	0.702369	0	189.5	-0.06	0.09	1	-0.07	0.911204	0	180.9	0.06	0.08	1	0.06	0.807584	0	185.4	129	187	155	219	185	174	227	208	144	139	185	221	172	231	190	190	179	217	171	155	160	202	142	179	168	183
Bcar1	ENSMUSG00000031955	protein_coding	0.17	0.1	0.783882	0.17	0.414746	0	117.9	-0.14	0.1	1	-0.15	0.827199	0	104.1	0.2	0.1	0.573291	0.2	0.326073	0	121.5	102	114	117	140	96	111	78	89	90	122	110	126	172	105	111	117	119	82	115	86	99	88	115	116	94	87
Bcar3	ENSMUSG00000028121	protein_coding	0.17	0.19	1	0.27	0.515311	0	5.8	0.07	0.2	1	0.01	0.998589	0	4.8	0.31	0.19	0.838097	0.3	0.479858	0	5.8	2	1	10	4	9	2	3	4	7	2	2	0	17	7	9	1	4	8	8	3	4	1	11	4	9	3
Bcas2	ENSMUSG00000005687	protein_coding	-0.07	0.08	1	-0.07	0.734788	0	47.6	0.05	0.09	1	0.04	0.945638	0	49	0.02	0.08	1	0.02	0.94208	0	48.3	43	50	52	32	58	45	59	45	44	42	51	48	50	45	46	45	46	36	46	55	54	49	51	39	53	48
Bcas3	ENSMUSG00000059439	protein_coding	-0.09	0.11	1	-0.09	0.730604	0	36.8	0.1	0.11	1	0.09	0.894615	0	39	-0.12	0.11	1	-0.12	0.631386	0	36.8	36	32	36	34	53	40	31	33	36	37	41	32	38	32	39	40	35	23	30	42	37	34	40	31	59	31
Bcat1	ENSMUSG00000030268	protein_coding	-0.31	0.56	1	-0.16	0.916603	0	6.2	0.18	0.58	1	0.06	0.992237	0	6.3	-0.14	0.56	1	-0.13	0.943619	0	6.2	1	5	10	22	1	1	6	9	1	1	2	5	18	19	5	1	1	6	0	2	4	7	7	21	0	6
Bcat2	ENSMUSG00000030826	protein_coding	-0.44	0.08	1.35049e-05	-0.44	0.00104489	1	38.1	-0.14	0.08	1	-0.15	0.821081	0	38.1	-0.37	0.08	0.000412464	-0.38	0.006466	1	38.1	33	40	41	56	55	29	25	31	33	23	23	35	28	34	33	24	22	23	27	31	26	38	39	44	56	22
Bccip	ENSMUSG00000030983	protein_coding	-0.07	0.09	1	-0.07	0.764486	0	25.8	0.01	0.09	1	0.01	0.994705	0	26.2	0.03	0.09	1	0.03	0.905202	0	27	22	33	29	22	26	27	29	20	24	21	29	28	29	21	25	26	20	25	24	18	32	37	27	23	30	21
Bcdin3d	ENSMUSG00000037525	protein_coding	0.07	0.14	1	0.07	0.870573	0	5.6	0.19	0.14	1	0.19	0.843464	0	6.2	-0.04	0.14	1	-0.05	0.918972	0	5.6	7	3	7	6	5	4	7	5	6	8	5	5	4	4	5	5	7	7	6	7	4	6	5	6	6	7
Bche	ENSMUSG00000027792	protein_coding	0.48	0.32	0.928271	0.64	0.20179	0	3.4	0.31	0.34	1	0.27	0.881644	0	2.7	0.59	0.32	0.698859	0.68	0.161758	0	3.7	2	1	0	13	0	2	0	0	1	4	2	1	1	24	0	2	0	0	0	2	2	1	1	17	0	0
Bckdha	ENSMUSG00000060376	protein_coding	-0.2	0.11	0.687878	-0.2	0.377742	0	19.2	-0.02	0.11	1	-0.02	0.983751	0	19.2	-0.15	0.11	0.966198	-0.15	0.527733	0	19.2	20	20	19	26	28	20	14	13	13	16	13	17	16	16	24	14	18	14	13	14	13	21	19	23	31	16
Bckdhb	ENSMUSG00000032263	protein_coding	-0.53	0.14	0.0180417	-0.53	0.0347947	1	15.1	0.08	0.15	1	0.07	0.946821	0	15.6	-0.55	0.14	0.0101125	-0.56	0.0274616	1	15.1	12	13	13	13	20	11	11	20	23	9	5	12	8	11	19	8	6	9	13	17	11	14	14	12	20	10
Bckdk	ENSMUSG00000030802	protein_coding	-0.01	0.06	1	-0.01	0.954394	0	57.7	-0.14	0.06	1	-0.15	0.821081	0	57.7	0.03	0.06	1	0.03	0.868605	0	59.4	45	54	67	66	80	58	58	47	44	55	57	57	61	49	75	56	54	54	54	45	54	50	61	50	75	45
Bcl10	ENSMUSG00000028191	protein_coding	-0.1	0.09	1	-0.09	0.679484	0	49.2	0.08	0.1	1	0.07	0.911986	0	51.6	-0.06	0.09	1	-0.06	0.80652	0	49.2	33	49	75	46	75	51	49	26	39	31	48	45	63	41	81	47	33	37	38	53	60	48	71	45	78	38
Bcl2	ENSMUSG00000057329	protein_coding	0.03	0.1	1	0.03	0.9336	0	23.1	-0.04	0.11	1	-0.05	0.957055	0	22	-0.14	0.1	1	-0.14	0.569204	0	22	38	14	16	18	14	21	30	27	20	32	32	13	16	25	16	23	32	25	17	28	30	14	18	19	14	33
Bcl2l1	ENSMUSG00000007659	protein_coding	0.01	0.08	1	0.01	0.96657	0	117.2	-0.15	0.08	1	-0.16	0.821081	0	115.1	0.06	0.08	1	0.05	0.806151	0	121.2	152	80	105	118	127	128	134	89	103	158	122	78	125	101	110	113	140	113	112	91	120	68	109	108	121	124
Bcl2l11	ENSMUSG00000027381	protein_coding	-0.03	0.11	1	-0.03	0.931844	0	39.8	0.03	0.11	1	0.03	0.97407	0	41.2	-0.02	0.11	1	-0.02	0.960958	0	39.8	55	26	54	29	46	31	28	36	53	64	27	26	46	29	40	29	39	34	42	70	27	24	54	23	46	33
Bcl2l12	ENSMUSG00000003190	protein_coding	-0.05	0.19	1	-0.04	0.949294	0	7	0.03	0.2	1	0.03	0.992087	0	7.1	0.1	0.19	1	0.1	0.871395	0	7.3	8	5	7	8	10	6	6	3	10	9	5	6	5	5	11	4	5	8	9	6	6	5	9	9	10	6
Bcl2l13	ENSMUSG00000009112	protein_coding	0.03	0.07	1	0.03	0.880354	0	41	0	0.07	1	-0.01	0.994705	0	40.9	0.06	0.07	1	0.06	0.745599	0	41.8	37	50	39	47	53	40	35	31	36	39	34	49	50	38	50	41	32	38	39	36	34	49	37	40	55	38
Bcl2l2	ENSMUSG00000089682	protein_coding	0.02	0.07	1	0.02	0.942986	0	72	0.02	0.08	1	0.02	0.983412	0	72.6	-0.17	0.07	0.461207	-0.17	0.284962	0	69.8	53	122	56	90	49	69	78	54	57	51	80	136	55	90	52	70	74	61	51	41	83	130	58	93	53	78
Bcl3	ENSMUSG00000053175	protein_coding	-0.16	0.15	1	-0.18	0.621238	0	12.4	-0.09	0.16	1	-0.1	0.930148	0	12.4	0.14	0.15	1	0.15	0.694118	0	14	8	42	9	23	11	8	3	4	4	6	10	32	8	11	19	6	3	5	4	5	15	42	9	20	9	3
Bcl6	ENSMUSG00000022508	protein_coding	-0.15	0.08	0.69465	-0.15	0.398736	0	28.8	0.07	0.08	1	0.07	0.897714	0	31.3	-0.15	0.08	0.659749	-0.15	0.372845	0	28.8	38	38	22	33	33	20	28	26	21	35	22	34	19	31	40	17	26	21	16	40	25	45	25	40	33	32
Bcl6b	ENSMUSG00000000317	protein_coding	-0.03	0.6	1	-0.19	0.870663	0	11.1	-0.23	0.62	1	-0.25	0.938837	0	11.1	0.23	0.6	1	-0.12	0.927788	0	11.1	1	6	37	1	23	26	0	0	6	1	15	5	44	1	13	20	1	0	5	0	13	5	45	1	15	1
Bcl7a	ENSMUSG00000029438	protein_coding	0.15	0.14	1	0.15	0.665103	0	13.3	0.07	0.15	1	0.07	0.951215	0	12.9	0.08	0.14	1	0.08	0.856655	0	12.8	15	12	11	16	10	11	14	7	13	17	12	11	13	10	11	11	18	13	17	9	12	10	14	18	10	14
Bcl7b	ENSMUSG00000029681	protein_coding	0.04	0.11	1	0.04	0.909275	0	34.2	-0.13	0.12	1	-0.14	0.858097	0	33	0.12	0.11	1	0.12	0.664913	0	36.5	28	28	34	41	38	42	34	23	29	34	41	30	35	35	39	36	36	25	31	13	36	27	32	36	40	33
Bcl7c	ENSMUSG00000030814	protein_coding	-0.17	0.13	1	-0.17	0.57283	0	25.9	-0.24	0.14	1	-0.24	0.821081	0	25.9	-0.11	0.13	1	-0.11	0.746078	0	25.9	31	38	26	32	26	22	21	17	20	30	17	32	18	23	24	14	22	23	20	17	17	32	22	22	29	19
Bcl9	ENSMUSG00000038256	protein_coding	-0.01	0.15	1	-0.01	0.979382	0	34.6	-0.01	0.15	1	-0.02	0.992087	0	34.6	-0.08	0.15	1	-0.08	0.839371	0	34.6	43	23	40	36	41	37	20	27	44	47	36	24	35	22	42	34	36	29	39	24	28	24	46	33	45	36
Bcl9l	ENSMUSG00000063382	protein_coding	-0.15	0.18	1	-0.15	0.769014	0	144.7	-0.11	0.19	1	-0.11	0.939422	0	144.7	-0.15	0.18	1	-0.15	0.776471	0	144.7	197	184	102	241	108	110	107	151	102	185	109	199	79	164	86	81	181	149	81	72	108	155	105	209	126	173
Bclaf1	ENSMUSG00000037608	protein_coding	0.15	0.1	0.94731	0.15	0.514189	0	140.7	0.05	0.1	1	0.04	0.955611	0	131.7	0.09	0.1	1	0.09	0.720721	0	137.3	159	93	112	66	104	107	139	185	199	163	137	96	144	91	109	151	124	198	194	80	131	110	130	91	99	144
Bclaf3	ENSMUSG00000044150	protein_coding	0.05	0.13	1	0.04	0.919948	0	11.2	0.19	0.14	1	0.17	0.84646	0	12.1	0.01	0.13	1	0	0.999986	0	10.9	20	7	8	5	9	7	13	14	15	16	11	7	9	7	8	10	12	16	16	13	12	10	8	9	8	13
Bcor	ENSMUSG00000040363	protein_coding	-0.06	0.08	1	-0.06	0.779949	0	45.8	0.13	0.08	1	0.13	0.825054	0	49.7	-0.12	0.08	0.919148	-0.12	0.511641	0	45.8	69	43	45	40	42	52	51	31	39	60	47	40	49	34	43	49	52	36	31	60	55	40	52	44	53	61
Bcorl1	ENSMUSG00000036959	protein_coding	-0.07	0.1	1	-0.07	0.764486	0	34.9	-0.02	0.1	1	-0.03	0.972139	0	34.9	-0.21	0.1	0.490016	-0.21	0.271062	0	34.9	35	27	38	37	40	42	26	38	31	39	31	31	34	32	34	37	31	32	29	28	31	25	41	32	43	35
Bcr	ENSMUSG00000009681	protein_coding	-0.17	0.08	0.458431	-0.17	0.279462	0	142.1	-0.05	0.08	1	-0.06	0.915267	0	142.1	-0.21	0.08	0.192014	-0.21	0.155733	0	142.1	119	111	162	153	222	153	89	121	149	111	107	118	133	103	180	133	112	107	123	104	103	103	176	135	203	116
Bcs1l	ENSMUSG00000026172	protein_coding	-0.14	0.09	0.940048	-0.14	0.5272	0	16.2	-0.27	0.1	0.682971	-0.27	0.821081	0	16.2	-0.11	0.09	1	-0.11	0.646023	0	16.2	15	19	15	22	20	12	15	17	11	15	13	19	15	18	16	13	14	12	11	12	12	16	15	16	19	11
Bdh1	ENSMUSG00000046598	protein_coding	0.16	0.65	1	0.13	0.920086	0	0.3	0.1	0.68	1	-0.02	0.998589	0	0.3	-0.26	0.66	1	-0.19	0.8908	0	0.4	0	0	1	1	0	0	0	0	0	0	0	0	2	1	0	0	0	0	0	0	1	0	1	1	0	0
Bdh2	ENSMUSG00000028167	protein_coding	0.08	0.18	1	0.13	0.777459	0	8.5	0.04	0.19	1	0.06	0.965494	0	8.8	0.21	0.18	1	0.19	0.651532	0	8.6	18	9	1	21	2	3	6	6	5	21	6	9	0	25	2	3	7	8	4	26	6	9	1	22	2	4
Bdnf	ENSMUSG00000048482	protein_coding	0.29	0.21	0.989857	0.29	0.595946	0	114.3	0.14	0.22	1	0.14	0.938294	0	101.1	0.28	0.21	1	0.28	0.61046	0	112.9	48	92	65	65	34	124	170	183	53	52	142	107	102	95	45	168	166	195	71	50	150	104	71	94	29	151
Bdp1	ENSMUSG00000049658	protein_coding	0.33	0.13	0.292411	0.32	0.195583	0	42.5	0.17	0.13	1	0.16	0.853402	0	38.8	0.15	0.13	1	0.14	0.649222	0	39.1	47	21	25	16	27	33	33	56	57	49	46	25	41	35	30	47	41	53	58	26	42	32	34	23	25	52
BE692007	ENSMUSG00000099757	lncRNA	1.16	0.85	0.996056	0.89	0.561018	0	0.2	1.47	0.88	1	1.04	0.821455	0	0.3	1.19	0.85	0.978328	1.37	0.284516	0	0.4	0	0	0	1	0	0	0	0	0	0	0	1	0	1	0	0	0	0	0	0	0	1	0	1	0	0
Bean1	ENSMUSG00000031872	protein_coding	-0.39	0.19	0.560091	-0.38	0.304751	0	6.4	-0.13	0.2	1	-0.21	0.865615	0	6.4	-0.26	0.19	0.986538	-0.23	0.566866	0	6.4	0	2	8	3	7	17	5	9	7	0	7	1	6	2	3	15	6	7	5	1	7	2	8	3	5	7
Becn1	ENSMUSG00000035086	protein_coding	0.04	0.06	1	0.04	0.80847	0	77.1	-0.09	0.06	1	-0.09	0.830535	0	74.2	-0.01	0.06	1	-0.01	0.968765	0	74.8	49	77	77	68	68	93	86	68	82	55	86	81	80	69	73	91	78	72	86	49	86	81	65	69	67	70
Begain	ENSMUSG00000040867	protein_coding	-0.48	0.45	1	-0.33	0.722952	0	2.1	-0.19	0.46	1	-0.22	0.938294	0	2.1	-0.22	0.45	1	-0.06	0.958238	0	2.1	7	1	1	3	0	2	1	2	2	7	4	0	1	0	1	1	2	1	1	4	4	0	2	2	1	1
Bend3	ENSMUSG00000038214	protein_coding	0.2	0.13	0.925615	0.2	0.510602	0	15	-0.01	0.14	1	-0.02	0.992237	0	13.2	0.25	0.13	0.67526	0.25	0.374869	0	15.6	19	12	12	17	10	12	10	16	11	18	16	13	18	14	13	15	17	13	13	16	13	13	14	19	13	14
Bend4	ENSMUSG00000092060	protein_coding	0.44	0.16	0.237417	0.45	0.158971	0	12.2	0.38	0.17	1	0.37	0.821081	0	11	0.06	0.16	1	0.07	0.884009	0	9.6	6	5	7	6	5	13	16	9	17	6	12	5	11	6	10	19	20	13	20	9	10	8	6	5	8	19
Bend5	ENSMUSG00000028545	protein_coding	-0.26	0.36	1	-0.25	0.71009	0	4.3	-0.05	0.38	1	-0.08	0.970631	0	4.3	-0.39	0.36	1	-0.24	0.716989	0	4.3	2	0	12	2	15	4	2	0	2	2	3	0	8	1	14	4	2	2	2	3	4	0	9	1	15	2
Bend6	ENSMUSG00000042182	protein_coding	-0.2	0.24	1	-0.17	0.781554	0	2	0.32	0.24	1	0.3	0.843453	0	2.3	-0.11	0.24	1	-0.06	0.943494	0	2	2	1	2	4	1	2	3	1	2	2	4	1	2	2	0	2	2	2	2	3	4	1	3	4	1	2
Bend7	ENSMUSG00000048186	protein_coding	0.43	0.37	1	0.3	0.702599	0	2.2	0.31	0.38	1	0.25	0.913932	0	1.8	0.51	0.37	0.984552	0.42	0.563283	0	2.4	1	0	1	1	0	5	6	0	2	1	2	0	1	1	2	5	6	3	1	1	3	0	1	1	1	5
Best1	ENSMUSG00000037418	protein_coding	-0.15	0.47	1	-0.01	0.994124	0	0.8	-0.38	0.49	1	-0.27	0.930148	0	0.8	-0.45	0.47	1	-0.34	0.751991	0	0.8	0	1	1	1	0	1	1	1	1	0	1	1	0	1	2	1	0	0	1	0	1	1	0	1	1	0
Best3	ENSMUSG00000020169	protein_coding	1.35	0.58	0.418607	1.09	0.270639	0	0.3	1.5	0.6	0.991342	1.5	0.821081	0	0.4	0.84	0.59	0.954432	0.63	0.612977	0	0.4	0	0	0	0	0	1	0	0	0	0	0	0	0	1	0	1	0	1	0	0	1	0	0	0	0	0
Bet1	ENSMUSG00000032757	protein_coding	-0.04	0.09	1	-0.04	0.894964	0	31.2	0.16	0.09	1	0.16	0.821081	0	35.3	-0.08	0.09	1	-0.09	0.710893	0	31.2	37	38	25	24	22	23	35	45	32	33	32	37	27	30	23	30	25	36	31	45	35	44	27	37	22	33
Bet1l	ENSMUSG00000025484	protein_coding	-0.19	0.08	0.375968	-0.19	0.255505	0	35	-0.13	0.08	1	-0.14	0.821081	0	35	-0.15	0.08	0.621491	-0.16	0.363382	0	35	25	42	36	48	40	36	30	29	29	24	32	40	29	33	32	29	26	30	31	26	31	41	31	41	39	24
Bex1	ENSMUSG00000050071	protein_coding	-0.62	0.83	1	-0.26	0.878813	0	0.2	-0.93	0.88	1	-0.65	0.888941	0	0.2	0.84	0.8	1	0.64	0.596831	0	0.4	0	0	1	0	0	1	0	0	0	0	0	0	1	0	0	1	0	0	0	0	0	0	1	0	0	0
Bex3	ENSMUSG00000046432	protein_coding	-0.02	0.14	1	-0.02	0.960101	0	48.8	-0.22	0.14	1	-0.22	0.821455	0	48.8	0.04	0.14	1	0.04	0.935702	0	50.5	46	50	53	51	40	59	52	37	51	47	51	47	50	52	29	57	48	43	63	15	48	48	45	50	36	49
Bex4	ENSMUSG00000047844	protein_coding	-0.19	0.17	1	-0.21	0.607642	0	6	-0.16	0.18	1	-0.14	0.909208	0	6	-0.33	0.17	0.659749	-0.28	0.456115	0	6	0	0	6	1	14	14	12	3	4	0	9	0	4	1	11	15	8	3	4	1	13	0	5	1	12	8
Bfar	ENSMUSG00000022684	protein_coding	0.04	0.06	1	0.04	0.804989	0	45.6	0.04	0.07	1	0.03	0.949736	0	45.6	-0.02	0.06	1	-0.02	0.939846	0	44.1	49	35	46	31	46	43	56	42	44	48	53	39	48	40	46	44	49	48	41	58	59	39	45	29	46	47
Bfar.1	ENSMUSG00000079737	transcribed_processed_pseudogene	0.17	0.26	1	0.18	0.802139	0	1.5	0.52	0.27	1	0.5	0.821081	0	2	0.4	0.26	0.890645	0.39	0.500658	0	1.9	2	1	2	1	2	1	1	0	2	1	2	1	2	1	2	1	2	2	1	2	2	2	3	2	3	1
Bfsp1	ENSMUSG00000027420	protein_coding	0.35	0.55	1	-0.17	0.894653	0	0.2	-0.26	0.59	1	-0.38	0.900748	0	0.2	0.2	0.55	1	-0.03	0.98602	0	0.4	0	0	1	0	1	0	0	0	0	1	1	0	0	0	0	0	0	0	0	0	1	0	1	0	0	0
Bgn	ENSMUSG00000031375	protein_coding	-0.24	0.28	1	-0.24	0.781661	0	9638.7	-0.06	0.29	1	-0.06	0.98592	0	9638.7	-0.23	0.28	1	-0.23	0.802183	0	9638.7	6274	17278	6555	16503	10673	5954	11611	10025	1875	6229	6940	16238	5179	11650	8520	5393	11439	7854	1177	5956	7877	17347	6531	13332	9666	12848
Bhlha15	ENSMUSG00000052271	protein_coding	-0.08	0.99	1	0.72	0.703223	0	0.1	1.05	1.01	1	1.85	0.821081	0	0.2	0.58	0.98	1	0.71	0.714049	0	0.1	0	0	0	0	0	0	0	0	0	0	0	0	0	0	0	1	0	0	0	0	0	0	1	0	1	0
Bhlhb9	ENSMUSG00000072964	protein_coding	0.09	0.09	1	0.09	0.6752	0	52.4	0.04	0.09	1	0.03	0.964448	0	50.8	0.03	0.09	1	0.03	0.910746	0	51.3	56	19	42	20	48	54	80	73	65	58	54	17	45	40	50	64	61	68	67	58	55	22	46	27	48	65
Bhlhe22	ENSMUSG00000025128	protein_coding	0.25	0.43	1	0.51	0.523805	0	2.5	0.55	0.45	1	0.55	0.825054	0	2.7	0	0.44	1	0.18	0.868765	0	2.2	3	5	1	6	0	0	0	1	1	5	1	4	0	10	0	1	1	3	0	6	1	5	1	6	0	1
Bhlhe40	ENSMUSG00000030103	protein_coding	0.11	0.22	1	0.11	0.877364	0	37.2	0	0.23	1	-0.01	0.998589	0	35.3	0.12	0.22	1	0.12	0.863655	0	38.6	27	39	26	48	23	37	47	36	18	25	44	28	33	64	30	32	53	48	15	23	41	55	22	49	23	47
Bhlhe41	ENSMUSG00000030256	protein_coding	0.06	0.14	1	0.08	0.828005	0	15.4	0.09	0.15	1	0.09	0.932547	0	14.8	0.36	0.14	0.294146	0.33	0.233345	0	17.6	20	7	9	14	5	21	21	15	15	20	23	4	17	8	5	19	22	17	19	17	21	8	10	11	6	18
Bicc1	ENSMUSG00000014329	protein_coding	0.08	0.21	1	0.09	0.904481	0	380.1	0.07	0.22	1	0.07	0.97407	0	386.1	0.07	0.21	1	0.07	0.925365	0	382.9	810	626	113	212	220	185	448	499	143	763	310	610	89	230	248	208	689	515	139	791	271	624	130	244	235	572
Bicd1	ENSMUSG00000003452	protein_coding	0.24	0.18	1	0.21	0.62252	0	13.2	-0.02	0.19	1	-0.04	0.984824	0	11.3	0.12	0.18	1	0.1	0.84623	0	12.3	19	3	9	4	11	11	12	24	9	16	15	4	11	8	12	15	17	22	12	10	12	4	8	4	10	15
Bicd2	ENSMUSG00000037933	protein_coding	0.01	0.06	1	0.01	0.950218	0	143.8	0.03	0.07	1	0.03	0.962554	0	145.6	-0.01	0.06	1	-0.01	0.978074	0	142.8	161	141	119	164	93	155	147	148	137	145	160	149	130	129	112	135	172	155	151	157	170	135	124	166	108	166
Bicdl1	ENSMUSG00000041609	protein_coding	-0.1	0.16	1	-0.09	0.828571	0	14.3	0	0.17	1	0.01	0.997322	0	14.3	-0.12	0.16	1	-0.12	0.790294	0	14.3	18	16	13	21	11	14	15	8	13	20	12	17	8	12	10	10	17	14	12	13	14	13	8	20	16	18
Bicra	ENSMUSG00000070808	protein_coding	-0.02	0.16	1	-0.02	0.974256	0	23.1	-0.16	0.17	1	-0.17	0.881644	0	23.1	0.01	0.16	1	0.01	0.991331	0	23.1	29	16	27	22	26	24	12	22	30	29	19	18	27	14	28	20	25	19	28	12	17	14	30	20	29	21
Bicral	ENSMUSG00000036568	protein_coding	-0.01	0.08	1	-0.01	0.960195	0	40.7	0.1	0.09	1	0.1	0.873098	0	43	-0.02	0.08	1	-0.02	0.937327	0	40.7	75	32	39	41	41	39	28	34	37	73	38	32	32	34	40	36	43	37	34	68	37	32	44	46	48	43
Bid	ENSMUSG00000004446	protein_coding	-0.13	0.1	0.985389	-0.13	0.536132	0	23.2	0.05	0.1	1	0.04	0.951846	0	25.6	-0.07	0.1	1	-0.07	0.789078	0	23.2	25	54	12	46	14	14	19	11	14	23	21	43	15	44	10	13	15	13	13	30	23	56	12	48	10	21
Bik	ENSMUSG00000016758	protein_coding	-0.41	0.49	1	-0.35	0.73468	0	3	0.08	0.51	1	-0.21	0.946821	0	3	0.02	0.49	1	0	0.999986	0	3	0	0	6	0	4	6	2	1	8	0	2	0	3	0	5	2	1	1	8	0	3	0	6	1	5	2
Bin1	ENSMUSG00000024381	protein_coding	-0.09	0.14	1	-0.09	0.810137	0	60.2	-0.08	0.15	1	-0.09	0.930148	0	60.2	-0.05	0.14	1	-0.05	0.899236	0	60.2	63	62	72	74	56	69	44	28	74	63	59	67	62	56	49	55	42	38	74	53	58	59	74	69	50	40
Bin3	ENSMUSG00000022089	protein_coding	-0.11	0.09	1	-0.11	0.608016	0	28.3	-0.2	0.09	1	-0.2	0.821081	0	28.3	-0.08	0.09	1	-0.08	0.72362	0	28.3	27	30	33	29	30	28	25	28	25	24	21	30	31	33	29	22	23	21	27	16	21	25	30	28	31	21
Birc2	ENSMUSG00000057367	protein_coding	0.08	0.09	1	0.08	0.727361	0	57.6	0.1	0.09	1	0.1	0.880243	0	61.1	0.03	0.09	1	0.03	0.92766	0	56.4	78	86	44	31	40	42	52	67	59	66	61	82	60	49	50	53	40	59	56	83	67	99	46	48	41	45
Birc3	ENSMUSG00000032000	protein_coding	0.15	0.15	1	0.16	0.67512	0	30.8	0.15	0.16	1	0.15	0.886378	0	33.2	0.06	0.15	1	0.06	0.889664	0	29.7	24	75	28	22	22	23	16	11	28	21	38	57	37	39	30	26	14	16	30	27	45	89	25	27	26	14
Birc5	ENSMUSG00000017716	protein_coding	-0.01	0.21	1	-0.01	0.989065	0	5	0.03	0.21	1	0.07	0.962554	0	5	0.41	0.2	0.600422	0.29	0.499665	0	5.5	1	1	7	0	2	4	11	10	9	1	2	2	5	1	1	8	8	11	8	1	3	2	7	0	1	11
Birc6	ENSMUSG00000024073	protein_coding	0.23	0.12	0.674558	0.23	0.356479	0	144.5	0.13	0.12	1	0.13	0.880243	0	135.4	0.04	0.12	1	0.04	0.916511	0	129.3	168	81	95	55	86	137	92	247	182	164	167	87	149	83	100	173	150	191	181	122	134	88	127	75	92	175
Bivm	ENSMUSG00000041684	protein_coding	0.07	0.11	1	0.07	0.803414	0	28.5	0.19	0.11	1	0.18	0.821081	0	30.4	0.01	0.11	1	0.02	0.966143	0	27.6	30	20	28	18	25	30	33	33	28	30	28	21	30	26	26	34	32	30	28	38	28	23	27	25	27	33
Blcap	ENSMUSG00000067787	protein_coding	-0.1	0.06	0.909772	-0.1	0.529842	0	57.9	0.01	0.07	1	0	0.995415	0	57.9	-0.13	0.06	0.554202	-0.14	0.348869	0	57.9	66	63	56	82	52	60	50	44	48	65	54	67	50	64	50	55	47	47	41	86	54	57	55	70	57	46
Blm	ENSMUSG00000030528	protein_coding	0.29	0.21	0.972764	0.33	0.447835	0	4.3	0.34	0.21	1	0.32	0.821455	0	3.9	0.51	0.21	0.316977	0.45	0.256122	0	4.5	3	2	3	1	2	5	4	6	6	3	3	2	5	0	4	6	4	9	7	2	3	3	4	1	2	6
Blmh	ENSMUSG00000020840	protein_coding	-0.04	0.07	1	-0.04	0.827998	0	65.3	0.03	0.07	1	0.03	0.962554	0	65.4	0	0.07	1	0	0.993659	0	65.3	51	76	65	50	92	53	92	61	48	51	52	74	56	54	75	54	78	64	54	69	53	72	61	55	93	70
Bloc1s1	ENSMUSG00000090247	protein_coding	-0.59	0.44	1	-0.66	0.381891	0	0.6	-0.76	0.46	1	-0.83	0.821081	0	0.6	-0.8	0.44	0.718152	-0.76	0.296576	0	0.6	0	1	1	0	1	0	0	1	1	1	0	0	0	0	0	0	1	1	1	0	0	1	1	0	0	0
Bloc1s2	ENSMUSG00000057506	protein_coding	0.02	0.1	1	0.03	0.92953	0	23.6	0.06	0.11	1	0.05	0.945638	0	23	0.02	0.1	1	0.02	0.949457	0	23.5	24	17	28	13	18	29	27	21	27	24	25	16	28	19	15	30	19	24	36	23	26	18	26	16	16	22
Bloc1s3	ENSMUSG00000057667	protein_coding	-0.03	0.11	1	-0.02	0.944764	0	19.6	-0.2	0.12	1	-0.2	0.821081	0	19.6	0.15	0.11	1	0.15	0.57762	0	22.2	17	27	20	23	18	22	18	14	17	17	20	27	19	19	20	17	21	16	19	17	20	19	16	20	20	15
Bloc1s4	ENSMUSG00000060708	protein_coding	-0.04	0.13	1	-0.04	0.906387	0	18.8	-0.1	0.13	1	-0.09	0.917953	0	18.8	0.09	0.13	1	0.09	0.793887	0	19.6	18	18	22	21	23	18	23	11	15	19	16	22	16	15	22	12	22	17	16	13	21	13	18	20	25	15
Bloc1s5	ENSMUSG00000038982	protein_coding	-0.15	0.08	0.781028	-0.15	0.436559	0	31.3	0.12	0.09	1	0.12	0.834059	0	32.7	-0.12	0.08	0.955288	-0.12	0.529041	0	31.3	25	33	31	31	50	35	33	18	26	22	28	28	26	26	47	31	25	22	23	30	30	33	34	37	49	28
Bloc1s6	ENSMUSG00000005804	protein_coding	0.02	0.11	1	0.02	0.953235	0	31.8	0.06	0.11	1	0.05	0.946803	0	31.9	0.02	0.11	1	0.02	0.959427	0	31.8	30	32	35	28	35	34	32	21	34	29	30	30	37	27	43	35	25	26	36	36	33	27	37	31	32	32
Bltp1	ENSMUSG00000037270	protein_coding	0.27	0.13	0.552094	0.27	0.305695	0	95	0.16	0.13	1	0.15	0.864595	0	86.6	0.09	0.13	1	0.09	0.791972	0	85.1	99	46	59	27	55	81	61	120	147	96	124	51	85	39	54	125	97	131	148	55	102	61	73	33	58	108
Bltp2	ENSMUSG00000010277	protein_coding	0	0.07	1	0.01	0.975056	0	195	0.07	0.07	1	0.06	0.901442	0	200.3	-0.04	0.07	1	-0.04	0.850112	0	195	174	191	167	149	226	223	153	227	245	165	189	199	182	142	210	213	196	218	227	210	167	216	184	137	221	194
Blvra	ENSMUSG00000001999	protein_coding	0.06	0.1	1	0.06	0.828031	0	18.4	0.03	0.1	1	0.02	0.980156	0	18	0.21	0.1	0.463026	0.22	0.284079	0	20.3	14	25	18	18	21	14	21	14	17	14	15	25	20	17	22	14	16	21	20	18	14	26	18	15	20	15
Blvrb	ENSMUSG00000040466	protein_coding	-0.21	0.14	0.918106	-0.21	0.507306	0	30.6	-0.18	0.14	1	-0.19	0.837327	0	30.6	-0.1	0.14	1	-0.1	0.787216	0	30.6	32	28	34	28	32	42	36	14	29	32	34	25	18	19	29	27	31	22	35	25	31	20	33	24	31	31
Blzf1	ENSMUSG00000026577	protein_coding	-0.08	0.11	1	-0.08	0.803251	0	19.4	0.12	0.12	1	0.12	0.880243	0	21.1	-0.03	0.11	1	-0.03	0.927622	0	19.4	22	21	15	16	12	18	26	25	20	17	19	19	16	20	15	18	19	22	19	14	25	22	18	22	16	27
Bmerb1	ENSMUSG00000044117	protein_coding	0.04	0.68	1	-0.05	0.973826	0	0.3	0.53	0.7	1	0.26	0.940422	0	0.2	0.55	0.67	1	0.32	0.804155	0	0.5	1	0	0	0	1	0	0	0	0	1	0	0	0	0	1	0	0	1	0	0	0	0	0	0	1	0
Bmf	ENSMUSG00000040093	protein_coding	0.1	0.18	1	0.12	0.806313	0	20.5	0.07	0.18	1	0.07	0.962554	0	20.8	0.05	0.18	1	0.06	0.916387	0	20.1	42	25	11	26	20	9	16	15	13	44	7	29	8	27	20	7	26	25	12	43	7	24	12	22	22	21
Bmi1	ENSMUSG00000026739	protein_coding	0.07	0.07	1	0.07	0.690828	0	112.6	0.1	0.08	1	0.09	0.852481	0	117.7	0.1	0.07	0.969468	0.1	0.557862	0	115.1	137	123	90	80	96	73	142	138	109	143	105	116	101	104	98	99	128	122	110	155	106	136	91	99	95	127
Bmp1	ENSMUSG00000022098	protein_coding	-0.15	0.12	1	-0.15	0.605491	0	349.7	-0.06	0.13	1	-0.06	0.945566	0	349.7	-0.15	0.12	1	-0.15	0.628793	0	349.7	284	730	205	675	225	271	237	308	212	326	241	763	156	454	199	222	273	293	178	254	261	706	202	522	244	280
Bmp2	ENSMUSG00000027358	protein_coding	-0.2	0.36	1	-0.14	0.865084	0	2.2	-0.22	0.38	1	-0.22	0.914774	0	2.2	-0.74	0.37	0.592164	-0.67	0.269	0	2.2	1	2	3	4	2	5	1	1	1	1	3	0	1	5	1	5	2	1	1	1	3	1	2	2	2	2
Bmp2k	ENSMUSG00000034663	protein_coding	0.04	0.09	1	0.04	0.878933	0	37.3	0.12	0.1	1	0.11	0.861235	0	35.3	-0.04	0.09	1	-0.04	0.887493	0	34.1	26	16	58	14	33	58	27	36	29	23	63	17	61	17	37	69	29	28	29	31	61	18	60	16	37	31
Bmp3	ENSMUSG00000029335	protein_coding	0.11	0.52	1	0.49	0.500705	0	5.3	-0.55	0.54	1	-0.15	0.956114	0	3.7	0.28	0.51	1	0.24	0.784498	0	4.2	2	1	0	10	1	1	6	1	1	3	11	3	0	25	0	1	9	1	0	1	9	1	0	14	0	6
Bmp4	ENSMUSG00000021835	protein_coding	-0.15	0.12	1	-0.16	0.569153	0	419.3	-0.04	0.12	1	-0.05	0.961555	0	419.3	-0.18	0.12	0.938982	-0.18	0.508387	0	419.3	232	47	823	115	812	565	480	417	283	192	361	59	555	95	824	445	482	406	233	176	482	42	832	121	878	445
Bmp6	ENSMUSG00000039004	protein_coding	0	0.21	1	0	0.998017	0	560.2	-0.17	0.22	1	-0.17	0.922889	0	539.3	-0.07	0.21	1	-0.08	0.917966	0	545.4	44	54	743	109	1096	1125	652	213	818	47	845	70	785	80	1004	918	723	252	878	40	876	31	755	85	1114	648
Bmp8a	ENSMUSG00000032726	protein_coding	-0.44	0.67	1	0.02	0.989941	0	0.4	0.35	0.68	1	0.36	0.912974	0	0.6	0.08	0.66	1	0.12	0.936581	0	0.5	0	0	0	1	0	1	0	0	1	0	1	0	0	0	0	1	1	0	1	0	1	0	0	1	0	1
Bmper	ENSMUSG00000031963	protein_coding	-0.06	0.35	1	-0.08	0.94434	0	24.7	0.17	0.37	1	0.18	0.947718	0	30.3	0.15	0.35	1	0.12	0.918972	0	24.8	44	60	8	33	5	8	14	43	7	31	8	59	10	32	6	11	11	41	6	60	9	91	9	27	5	15
Bmpr1a	ENSMUSG00000021796	protein_coding	0.29	0.08	0.0327613	0.29	0.0566251	0	275.8	0.13	0.08	1	0.13	0.825054	0	254	0.23	0.08	0.151025	0.23	0.143888	0	270.3	292	292	142	176	158	170	288	287	227	341	334	333	169	281	187	249	305	322	237	364	267	308	153	220	166	283
Bmpr1b	ENSMUSG00000052430	protein_coding	-0.59	0.55	1	-0.07	0.954543	0	0.5	-0.12	0.57	1	0.44	0.880243	0	0.8	-0.65	0.56	1	-0.13	0.920972	0	0.5	0	0	1	2	0	0	0	0	0	0	1	0	1	2	0	1	0	0	0	0	2	2	1	2	0	0
Bmpr2	ENSMUSG00000067336	protein_coding	0.06	0.1	1	0.06	0.83061	0	253.7	0.19	0.1	1	0.19	0.821081	0	266.2	0.02	0.1	1	0.02	0.959427	0	244.7	215	229	233	150	208	325	215	255	307	209	334	221	259	195	202	388	244	218	267	241	334	303	267	185	216	262
Bms1	ENSMUSG00000030138	protein_coding	0.05	0.09	1	0.05	0.85613	0	42	-0.11	0.09	1	-0.11	0.85386	0	41.1	-0.01	0.09	1	-0.01	0.975821	0	41.1	46	49	40	28	33	33	38	55	48	46	42	46	46	32	39	36	38	49	46	24	38	48	36	29	32	41
Bmt2	ENSMUSG00000042742	protein_coding	0.18	0.1	0.751438	0.18	0.406225	0	38.1	0.17	0.1	1	0.16	0.821455	0	37	0.12	0.1	1	0.11	0.638897	0	36.1	33	31	28	18	23	37	43	33	49	37	48	30	36	36	21	47	38	44	44	47	47	31	37	27	20	38
Bmx	ENSMUSG00000031377	protein_coding	-0.19	0.22	1	-0.26	0.675336	0	331	0.27	0.22	1	0.21	0.904378	0	331	-0.15	0.22	1	-0.2	0.76768	0	331	6	3	379	1	601	400	1248	244	97	6	204	3	185	2	721	412	777	182	64	9	256	4	450	2	652	1110
Bmyc	ENSMUSG00000049086	protein_coding	-0.09	0.21	1	-0.18	0.707261	0	4.2	-0.17	0.22	1	-0.19	0.888941	0	4.2	-0.31	0.21	0.925698	-0.31	0.490116	0	4.2	5	1	4	7	6	6	2	3	4	6	3	2	3	4	5	4	3	3	3	3	4	1	4	7	5	3
Bnc1	ENSMUSG00000025105	protein_coding	0.02	0.78	1	-0.13	0.962691	0	14.7	0.08	0.81	1	0.06	0.995415	0	14.7	-0.11	0.78	1	-0.13	0.966734	0	14.7	3	0	0	14	0	0	7	106	2	4	1	0	0	10	0	0	9	87	2	5	1	0	0	16	0	7
Bnc2	ENSMUSG00000028487	protein_coding	-0.1	0.2	1	-0.1	0.862877	0	12.9	0.05	0.21	1	0.06	0.97004	0	14.1	-0.38	0.2	0.659749	-0.38	0.373071	0	12.9	8	14	25	5	23	17	8	10	6	7	14	10	24	5	18	18	16	9	3	5	13	21	32	6	19	17
Bnip1	ENSMUSG00000024191	protein_coding	-0.11	0.11	1	-0.11	0.691023	0	12.7	-0.05	0.11	1	-0.05	0.949736	0	12.7	-0.16	0.11	0.94273	-0.16	0.52989	0	12.7	11	15	13	14	15	9	12	14	11	11	10	17	12	9	16	8	10	11	12	8	9	17	12	13	15	11
Bnip2	ENSMUSG00000011958	protein_coding	0.04	0.08	1	0.04	0.864542	0	229.4	0.08	0.08	1	0.07	0.898918	0	228.6	0.04	0.08	1	0.04	0.875061	0	228.5	124	200	212	138	239	263	318	242	276	144	271	210	244	177	254	277	240	206	271	172	276	200	217	164	241	276
Bnip3	ENSMUSG00000078566	protein_coding	0.22	0.15	0.926661	0.22	0.502246	0	56.5	0.06	0.15	1	0.05	0.965034	0	49.1	0.21	0.15	0.954154	0.21	0.529088	0	55.6	32	62	49	53	49	50	49	32	40	33	77	54	65	98	49	50	47	46	46	60	60	74	45	54	41	34
Bnip3l	ENSMUSG00000022051	protein_coding	0.11	0.09	1	0.11	0.56609	0	174.8	0.11	0.09	1	0.1	0.861235	0	173.6	0.14	0.09	0.840974	0.14	0.465232	0	178.2	163	189	184	116	175	171	166	133	154	172	192	189	193	173	183	185	146	148	167	243	184	187	184	134	169	143
Bnip3l.ps	ENSMUSG00000073198	transcribed_processed_pseudogene	0.05	0.11	1	0.05	0.884088	0	14.2	0.27	0.11	1	0.26	0.821081	0	16	0.17	0.11	0.8502	0.17	0.480334	0	15.4	14	15	16	9	15	16	16	9	11	15	16	14	15	11	16	19	13	11	12	22	17	16	17	12	16	14
Boc	ENSMUSG00000022687	protein_coding	-0.47	0.2	0.431688	-0.47	0.300851	0	71.4	-0.02	0.21	1	-0.02	0.994705	0	71.4	-0.51	0.2	0.331456	-0.51	0.260319	0	71.4	118	53	56	77	133	63	59	48	36	90	34	52	30	42	98	42	54	47	15	119	42	52	59	62	138	74
Bod1	ENSMUSG00000044502	protein_coding	-0.14	0.07	0.548629	-0.14	0.346017	0	55.1	-0.11	0.07	1	-0.11	0.827199	0	55.1	-0.07	0.07	1	-0.07	0.707193	0	55.1	50	69	51	74	61	51	57	43	40	47	49	73	43	58	51	48	49	39	45	47	60	64	43	63	59	48
Bod1l	ENSMUSG00000061755	protein_coding	0.22	0.14	0.864378	0.22	0.4724	0	95.1	0.07	0.14	1	0.06	0.957757	0	84.4	-0.04	0.14	1	-0.04	0.937327	0	83.3	133	39	52	39	43	85	71	130	135	123	123	40	78	53	50	127	104	119	134	54	108	42	61	50	42	115
Bok	ENSMUSG00000026278	protein_coding	-0.53	0.12	0.00324817	-0.53	0.0140006	1	27.8	-0.34	0.13	0.824043	-0.34	0.821081	0	27.8	-0.49	0.12	0.00831179	-0.49	0.0274616	1	27.8	20	42	20	46	35	14	23	20	30	15	12	37	10	25	24	8	19	19	20	12	17	29	13	31	36	18
Bola1	ENSMUSG00000015943	protein_coding	-0.3	0.15	0.620458	-0.3	0.353496	0	10.9	-0.34	0.16	1	-0.34	0.821081	0	10.9	0.01	0.15	1	0.01	0.978609	0	11	9	18	7	19	12	8	12	7	6	9	7	14	6	8	12	4	11	6	8	9	9	13	7	14	11	7
Bola2	ENSMUSG00000047721	protein_coding	-0.07	0.16	1	-0.07	0.868691	0	16.2	0.08	0.16	1	0.07	0.958883	0	16.2	0.03	0.16	1	0.02	0.96833	0	16.2	12	30	22	17	16	16	18	8	7	14	16	22	15	18	12	13	14	9	15	24	14	20	18	15	15	13
Bola3	ENSMUSG00000045160	protein_coding	-0.07	0.11	1	-0.07	0.801377	0	19.1	-0.02	0.11	1	-0.03	0.97325	0	19.1	0.05	0.11	1	0.05	0.889639	0	19.5	13	40	15	24	17	20	24	10	9	13	24	37	14	17	18	17	19	12	11	9	20	35	15	25	17	18
Bop1	ENSMUSG00000022557	protein_coding	0.09	0.12	1	0.09	0.754016	0	42.1	-0.13	0.12	1	-0.14	0.86406	0	39.9	0.05	0.12	1	0.05	0.879834	0	41.1	28	53	33	57	33	43	41	45	26	31	32	67	51	42	49	35	44	38	32	25	33	44	33	48	38	34
Bora	ENSMUSG00000022070	protein_coding	0.08	0.21	1	0.11	0.862684	0	4.4	0.17	0.22	1	0.2	0.888941	0	4.9	0.04	0.21	1	0.06	0.926605	0	4.5	3	3	5	2	3	2	7	6	7	2	3	3	4	3	4	5	3	11	6	4	3	2	8	2	3	5
Borcs5	ENSMUSG00000042992	protein_coding	-0.12	0.18	1	-0.14	0.760076	0	9.2	0.1	0.18	1	0.09	0.946788	0	9.6	0.03	0.18	1	0.03	0.956783	0	9.7	7	10	7	18	12	9	7	7	6	8	7	13	7	7	9	8	9	6	8	16	9	7	9	13	11	8
Borcs6	ENSMUSG00000045176	protein_coding	-0.27	0.1	0.272054	-0.27	0.195722	0	18.1	-0.19	0.11	1	-0.19	0.821081	0	18.1	-0.11	0.1	1	-0.11	0.684379	0	18.1	16	21	20	25	24	15	16	14	12	14	14	20	13	13	21	14	13	13	12	13	15	17	18	24	25	11
Borcs7	ENSMUSG00000062376	protein_coding	0.26	0.11	0.443104	0.27	0.279462	0	9.9	0.2	0.12	1	0.2	0.821081	0	9.6	0.27	0.11	0.383799	0.27	0.272996	0	9.8	8	11	10	12	9	7	10	3	7	6	8	13	11	15	11	9	10	8	8	7	9	12	10	15	9	9
Borcs8	ENSMUSG00000002345	protein_coding	-0.22	0.1	0.443104	-0.22	0.262342	0	34.2	-0.19	0.1	1	-0.19	0.821081	0	34.2	-0.19	0.1	0.666562	-0.19	0.367804	0	34.2	32	36	35	38	37	32	30	37	31	32	25	41	25	28	34	24	32	22	27	22	23	35	32	41	43	27
Bpgm	ENSMUSG00000038871	protein_coding	0.05	0.11	1	0.05	0.888465	0	19.4	0.02	0.11	1	0.01	0.994705	0	18.9	0.01	0.11	1	0.01	0.969114	0	19.3	8	19	28	17	35	21	18	14	10	9	18	20	20	27	38	21	16	13	12	12	17	18	28	17	33	16
Bphl	ENSMUSG00000038286	protein_coding	-0.03	0.08	1	-0.03	0.911347	0	27.4	-0.03	0.08	1	-0.03	0.96265	0	27.4	-0.1	0.08	1	-0.11	0.582986	0	27.4	28	30	29	22	41	30	24	20	23	30	23	28	26	31	36	29	21	20	21	36	23	29	29	22	40	22
Bpnt1	ENSMUSG00000026617	protein_coding	0.11	0.08	0.955285	0.11	0.536723	0	36.2	0.05	0.08	1	0.04	0.942191	0	34.1	0.08	0.08	1	0.08	0.699264	0	35.6	21	42	33	45	40	37	40	21	26	24	37	45	35	47	40	41	34	29	30	23	30	46	37	38	38	37
Bpnt2	ENSMUSG00000066324	protein_coding	0.23	0.08	0.2114	0.23	0.160368	0	175.3	0.15	0.08	1	0.14	0.821081	0	157.9	0.16	0.08	0.634241	0.16	0.367804	0	165.1	105	87	162	103	121	176	177	168	207	104	238	88	215	146	150	232	182	189	209	153	187	99	165	111	134	182
Bptf	ENSMUSG00000040481	protein_coding	0.22	0.1	0.510333	0.22	0.285781	0	141.4	0.1	0.1	1	0.09	0.893064	0	126.7	0.07	0.1	1	0.07	0.789673	0	127.8	180	93	94	97	96	145	86	142	164	178	149	101	132	114	113	167	140	162	158	107	126	112	118	108	104	145
Braf	ENSMUSG00000002413	protein_coding	0.24	0.16	0.940048	0.24	0.53546	0	84.5	0.12	0.17	1	0.12	0.925762	0	78.2	0.1	0.16	1	0.1	0.831892	0	78.6	90	83	43	53	48	68	79	126	62	93	86	92	48	75	66	95	111	122	57	75	77	84	46	64	56	113
Brap	ENSMUSG00000029458	protein_coding	-0.02	0.06	1	-0.02	0.926784	0	56.4	0.03	0.06	1	0.03	0.959856	0	57.4	0.05	0.06	1	0.05	0.773295	0	58.3	60	49	59	72	61	60	49	53	45	60	51	51	62	73	69	54	58	38	44	66	54	54	61	63	70	56
Brat1	ENSMUSG00000000148	protein_coding	-0.19	0.08	0.487234	-0.18	0.302869	0	27.6	-0.13	0.09	1	-0.13	0.826803	0	27.6	-0.16	0.08	0.642249	-0.17	0.365808	0	27.6	31	22	31	28	36	22	21	28	29	32	20	24	26	14	29	19	25	24	29	26	24	22	29	20	29	23
Brca1	ENSMUSG00000017146	protein_coding	0.66	0.18	0.0206945	0.65	0.0379665	1	7.3	0.28	0.19	1	0.25	0.834059	0	5.1	0.63	0.18	0.0267846	0.7	0.0236399	1	8.2	1	1	5	1	1	5	7	10	11	2	4	2	6	2	2	14	10	19	12	1	2	2	7	2	2	10
Brca2	ENSMUSG00000041147	protein_coding	0.34	0.21	0.864378	0.37	0.413474	0	7.1	0.26	0.22	1	0.2	0.888488	0	5.9	0.41	0.21	0.645324	0.43	0.315285	0	7.3	11	2	6	3	3	5	6	6	10	10	6	2	6	1	6	10	9	9	12	3	5	2	7	5	5	8
Brcc3	ENSMUSG00000031201	protein_coding	0.06	0.22	1	0.05	0.949294	0	39.9	0.17	0.23	1	0.16	0.930212	0	44.8	0.01	0.22	1	0	0.999306	0	39.9	25	20	34	11	41	26	27	47	128	25	27	22	33	16	44	33	19	39	123	24	29	20	43	15	44	22
Brd1	ENSMUSG00000022387	protein_coding	0.05	0.07	1	0.05	0.770164	0	82.3	-0.05	0.07	1	-0.05	0.915403	0	79.2	0	0.07	1	-0.01	0.984489	0	79.2	89	71	89	80	78	88	71	60	87	91	82	74	97	68	78	81	85	78	89	76	77	66	88	72	80	75
Brd2	ENSMUSG00000024335	protein_coding	-0.06	0.07	1	-0.06	0.739619	0	214	-0.01	0.07	1	-0.01	0.990703	0	214	-0.07	0.07	1	-0.07	0.70816	0	214	233	248	223	265	222	192	181	197	165	222	172	239	224	225	207	170	210	191	165	162	185	231	234	245	244	222
Brd3	ENSMUSG00000026918	protein_coding	-0.03	0.07	1	-0.03	0.878292	0	89.2	-0.03	0.07	1	-0.04	0.939422	0	89.2	-0.11	0.07	0.824134	-0.11	0.459913	0	89.2	87	79	89	89	75	101	82	101	100	87	93	89	79	88	76	94	97	87	89	87	85	71	93	89	80	102
Brd3os	ENSMUSG00000109946	protein_coding	-0.1	0.14	1	-0.11	0.751169	0	9.2	0.09	0.14	1	0.09	0.928264	0	9.6	-0.08	0.14	1	-0.08	0.841157	0	9.2	9	16	5	14	6	10	9	7	7	8	8	12	7	8	8	6	8	9	5	12	8	15	6	13	9	7
Brd4	ENSMUSG00000024002	protein_coding	0.03	0.09	1	0.03	0.898286	0	97.5	-0.03	0.09	1	-0.04	0.961147	0	96.1	0	0.09	1	-0.01	0.987135	0	96.1	124	98	92	125	100	92	65	78	91	124	92	96	119	90	99	87	105	77	86	89	79	95	101	112	94	107
Brd7	ENSMUSG00000031660	protein_coding	0.1	0.08	1	0.1	0.610793	0	41.6	-0.03	0.08	1	-0.03	0.961147	0	39.1	0.12	0.08	0.905428	0.12	0.518467	0	42.2	41	45	36	28	27	38	51	41	45	43	43	40	44	41	35	39	42	44	45	26	41	41	38	35	32	44
Brd8	ENSMUSG00000003778	protein_coding	0	0.08	1	0	0.988557	0	58.9	0.08	0.08	1	0.07	0.891676	0	60.9	-0.09	0.08	1	-0.09	0.630064	0	58.9	76	48	57	34	52	49	49	67	98	71	48	47	58	41	57	51	45	68	83	62	51	53	65	36	54	59
Brd8dc	ENSMUSG00000049357	protein_coding	0.81	0.5	0.865231	0.74	0.428808	0	0.7	0.12	0.53	1	0.08	0.98748	0	0.6	0.15	0.51	1	0.27	0.832378	0	0.5	1	0	1	0	0	0	0	0	1	1	1	0	1	2	0	0	0	1	1	1	1	0	0	0	0	1
Brd9	ENSMUSG00000057649	protein_coding	0.07	0.08	1	0.07	0.715085	0	46.8	0.11	0.08	1	0.11	0.839191	0	48.7	-0.03	0.08	1	-0.03	0.895902	0	44.8	53	34	43	37	47	41	40	44	64	54	44	37	43	43	52	47	38	51	59	56	42	41	46	36	49	40
Brdt	ENSMUSG00000029279	protein_coding	-0.32	0.24	0.995606	-0.22	0.69259	0	2.9	0.21	0.24	1	0.21	0.887209	0	3.2	0.02	0.23	1	0.07	0.923899	0	2.9	5	2	3	4	2	2	4	2	2	5	2	0	1	4	2	2	3	2	3	8	2	3	3	3	2	2
Brf1	ENSMUSG00000011158	protein_coding	0.01	0.07	1	0.01	0.967043	0	48.3	-0.07	0.07	1	-0.08	0.874993	0	48.2	-0.12	0.07	0.725889	-0.13	0.41063	0	48.2	48	40	47	37	62	44	49	51	56	52	42	45	44	34	59	44	61	52	50	49	38	36	48	30	54	60
Brf2	ENSMUSG00000031487	protein_coding	-0.19	0.12	0.860954	-0.19	0.472023	0	14.8	-0.07	0.12	1	-0.08	0.930148	0	14.8	-0.16	0.12	1	-0.16	0.568942	0	14.8	14	16	16	24	19	10	12	10	12	14	10	18	13	19	15	12	10	8	10	14	16	17	13	19	20	12
Bri3	ENSMUSG00000047843	protein_coding	-0.14	0.11	1	-0.14	0.565749	0	83.4	-0.19	0.11	1	-0.19	0.821081	0	83.4	-0.02	0.11	1	-0.03	0.940238	0	83.4	93	88	81	144	101	72	85	38	49	95	68	88	65	102	67	50	91	48	61	75	78	65	73	114	83	67
Bri3bp	ENSMUSG00000037905	protein_coding	-0.05	0.08	1	-0.05	0.82123	0	40.6	-0.11	0.08	1	-0.11	0.834059	0	40.6	0.04	0.08	1	0.04	0.876799	0	40.6	42	49	34	70	40	35	32	38	25	42	34	50	36	61	31	28	38	35	31	38	34	45	34	61	39	28
Brinp1	ENSMUSG00000028351	protein_coding	0.03	0.35	1	-0.28	0.675336	0	2.6	-0.03	0.37	1	-0.16	0.939409	0	2.7	-0.04	0.35	1	-0.02	0.986615	0	2.9	2	7	5	4	0	3	1	0	0	2	8	5	3	4	0	3	1	0	0	1	8	4	3	5	0	3
Brip1	ENSMUSG00000034329	protein_coding	0.43	0.3	0.950365	0.3	0.656227	0	3.9	0.09	0.31	1	-0.2	0.927497	0	3.7	0.16	0.3	1	0.26	0.705542	0	4.3	1	1	2	1	1	3	6	13	5	1	2	1	3	2	1	7	6	10	6	1	2	1	4	0	1	5
Brip1os	ENSMUSG00000085208	lncRNA	0.06	0.07	1	0.06	0.730604	0	65.7	-0.03	0.07	1	-0.04	0.939422	0	64.2	-0.01	0.07	1	-0.01	0.972911	0	64.2	71	67	60	68	60	53	61	73	65	78	62	64	57	65	61	65	61	85	59	81	48	65	55	57	58	64
Brix1	ENSMUSG00000022247	protein_coding	0.06	0.11	1	0.06	0.854323	0	34.5	0.04	0.12	1	0.03	0.972139	0	34.2	0.09	0.11	1	0.09	0.753869	0	35.3	37	35	23	21	30	28	44	49	38	34	33	34	32	44	30	34	29	38	37	35	35	41	26	31	27	32
Brk1	ENSMUSG00000033940	protein_coding	-0.22	0.08	0.183247	-0.22	0.153039	0	127.9	-0.22	0.08	0.666944	-0.22	0.821081	0	127.9	-0.16	0.08	0.550174	-0.16	0.313694	0	127.9	94	238	118	166	130	101	125	102	77	92	89	205	85	143	108	89	92	90	82	75	96	197	103	134	118	91
Brme1	ENSMUSG00000008129	protein_coding	-0.18	0.37	1	-0.11	0.920265	0	1.4	0.28	0.38	1	0.3	0.900748	0	1.8	-0.07	0.37	1	0.08	0.949457	0	1.4	3	1	2	2	1	1	1	0	2	2	1	0	1	0	3	2	2	1	1	2	1	1	2	2	1	1
Brms1	ENSMUSG00000080268	protein_coding	-0.84	0.76	1	-0.54	0.712205	0	0.1	-0.13	0.77	1	0.68	0.834059	0	0.3	-0.26	0.74	1	-0.35	0.830035	0	0.1	0	0	0	0	0	0	0	1	0	0	0	0	0	0	0	0	0	1	0	0	0	0	1	0	0	0
Brms1l	ENSMUSG00000012076	protein_coding	0.19	0.11	0.812098	0.19	0.433833	0	30.7	0.11	0.11	1	0.1	0.886876	0	29.1	0.21	0.11	0.655505	0.21	0.365486	0	31.2	23	26	28	19	21	24	47	36	25	26	30	22	35	32	26	30	36	43	27	33	29	24	25	21	25	37
Brox	ENSMUSG00000046836	protein_coding	0.06	0.09	1	0.06	0.781403	0	122.6	0.15	0.09	1	0.14	0.821455	0	125.8	0.09	0.09	1	0.09	0.69239	0	124.5	109	79	108	86	112	154	156	102	138	111	145	77	131	109	111	159	137	103	143	158	152	84	120	96	114	145
Brpf1	ENSMUSG00000001632	protein_coding	-0.02	0.08	1	-0.02	0.943857	0	30.8	0	0.09	1	0	0.997824	0	30.8	-0.07	0.08	1	-0.07	0.754224	0	30.8	33	30	30	30	28	32	23	33	38	36	24	31	33	26	28	24	29	33	34	25	25	26	31	30	29	31
Brpf3	ENSMUSG00000063952	protein_coding	0.01	0.08	1	0.01	0.977413	0	47.3	0.07	0.09	1	0.07	0.910083	0	48.7	-0.08	0.09	1	-0.08	0.695572	0	47.3	67	45	48	53	47	42	28	43	53	70	33	50	45	48	41	39	42	44	51	55	32	52	53	53	47	43
Brsk1	ENSMUSG00000035390	protein_coding	0.02	0.13	1	0.02	0.95279	0	14.7	0.05	0.13	1	0.05	0.962263	0	14.8	0.06	0.13	1	0.05	0.893834	0	14.7	15	23	10	25	8	15	13	11	12	19	10	27	8	14	10	12	17	16	13	14	14	19	9	23	12	14
Brwd1	ENSMUSG00000022914	protein_coding	0.16	0.11	0.944424	0.16	0.512103	0	104.8	0.19	0.11	1	0.18	0.821081	0	105.1	0.05	0.11	1	0.05	0.886161	0	97	143	64	78	42	69	93	92	117	155	137	112	64	104	49	78	122	110	124	148	87	105	75	89	66	81	133
Brwd3	ENSMUSG00000063663	protein_coding	0.29	0.14	0.557923	0.29	0.311147	0	21.7	0.24	0.14	1	0.23	0.821081	0	21	0.26	0.14	0.67366	0.26	0.380352	0	21.2	21	9	14	8	15	17	20	28	30	22	21	11	17	8	20	28	24	35	31	12	18	13	19	9	17	28
Bscl2	ENSMUSG00000071657	protein_coding	-0.11	0.09	1	-0.11	0.608016	0	58.9	0.05	0.1	1	0.04	0.954374	0	60.1	0.03	0.09	1	0.03	0.916048	0	60	48	75	53	84	48	59	58	56	49	51	56	75	41	67	49	52	55	49	52	75	53	70	50	65	65	51
Bsdc1	ENSMUSG00000040859	protein_coding	-0.05	0.11	1	-0.05	0.865018	0	60	-0.07	0.11	1	-0.07	0.927171	0	60	-0.08	0.11	1	-0.09	0.753642	0	60	41	58	77	54	79	85	49	33	64	40	60	57	72	46	76	68	51	42	64	37	65	54	70	57	79	50
Bsg	ENSMUSG00000023175	protein_coding	0.12	0.22	1	0.12	0.862877	0	1276	-0.11	0.23	1	-0.11	0.956737	0	1143.3	0.15	0.22	1	0.15	0.825665	0	1300.8	716	1552	780	1303	1387	1026	1146	1918	462	861	1647	1684	864	1186	1698	1093	1225	1825	677	793	1201	1574	716	938	1218	910
Bsn	ENSMUSG00000032589	protein_coding	-0.41	0.42	1	-0.36	0.649864	0	0.8	-0.02	0.43	1	-0.04	0.992237	0	0.8	-1.21	0.43	0.196327	-1.03	0.143619	0	0.8	1	0	1	0	1	1	0	2	1	0	1	0	1	0	1	1	0	1	1	1	1	0	0	0	1	0
Bst1	ENSMUSG00000029082	protein_coding	0.18	0.36	1	0.2	0.820849	0	85	0.03	0.38	1	0.01	0.998589	0	68	0.22	0.36	1	0.21	0.812665	0	79.8	1	5	187	4	220	75	19	1	8	2	175	5	270	6	288	78	18	1	7	2	181	8	188	2	205	16
Bst2	ENSMUSG00000046718	protein_coding	-0.07	0.14	1	-0.07	0.868024	0	125.6	-0.07	0.15	1	-0.08	0.943954	0	125.6	-0.12	0.14	1	-0.12	0.744204	0	125.6	67	96	139	72	124	244	199	63	126	67	147	90	120	64	93	172	144	113	183	54	150	91	126	80	91	171
Btaf1	ENSMUSG00000040565	protein_coding	0.22	0.09	0.424789	0.22	0.253959	0	46.4	0.11	0.1	1	0.11	0.863909	0	43.7	0.14	0.09	0.941149	0.14	0.516799	0	45.1	45	37	29	31	27	38	41	66	51	45	42	36	49	41	33	55	46	62	55	42	48	38	34	36	28	44
Btbd1	ENSMUSG00000025103	protein_coding	-0.01	0.07	1	-0.01	0.957063	0	114	0.05	0.07	1	0.05	0.923574	0	114.4	0.02	0.07	1	0.02	0.925365	0	115.7	88	101	108	71	105	151	138	124	111	86	163	102	114	89	102	150	119	107	108	118	164	96	112	94	99	121
Btbd10	ENSMUSG00000038187	protein_coding	0.12	0.09	0.993108	0.12	0.56209	0	23.7	-0.06	0.09	1	-0.07	0.912974	0	21.6	0.02	0.09	1	0.02	0.951944	0	22.3	16	15	24	14	19	24	30	28	24	16	29	18	27	21	27	28	21	24	26	15	26	16	19	18	19	25
Btbd11	ENSMUSG00000020042	protein_coding	-0.04	0.17	1	-0.04	0.936195	0	6	-0.03	0.17	1	-0.03	0.989814	0	6	-0.18	0.17	1	-0.18	0.668977	0	6	12	6	3	11	2	3	3	8	6	9	5	4	2	7	2	3	8	7	8	12	4	3	4	12	2	4
Btbd19	ENSMUSG00000073771	protein_coding	-0.01	0.12	1	-0.01	0.96797	0	27.7	-0.06	0.12	1	-0.07	0.930148	0	27.7	-0.07	0.12	1	-0.07	0.826156	0	27.7	18	17	36	19	17	28	20	40	54	21	28	16	37	16	22	27	24	26	54	15	25	19	34	20	22	21
Btbd2	ENSMUSG00000003344	protein_coding	-0.28	0.11	0.317896	-0.28	0.198149	0	81.1	-0.21	0.12	1	-0.22	0.821081	0	81.1	-0.14	0.11	1	-0.14	0.58168	0	81.1	93	93	71	123	90	66	57	80	57	91	53	99	43	68	74	52	69	56	47	77	52	69	68	107	96	54
Btbd3	ENSMUSG00000062098	protein_coding	-0.08	0.11	1	-0.08	0.769151	0	30.2	0.15	0.11	1	0.14	0.845258	0	32.7	-0.1	0.11	1	-0.1	0.71852	0	30.2	25	15	56	20	31	43	25	22	35	20	41	16	58	24	22	41	23	22	29	34	42	17	55	30	28	23
Btbd6	ENSMUSG00000002803	protein_coding	-0.17	0.1	0.839652	-0.17	0.472688	0	17	-0.08	0.11	1	-0.09	0.894418	0	17	-0.16	0.1	0.859998	-0.17	0.469661	0	17	20	9	19	13	30	16	19	14	13	17	12	7	16	12	24	12	17	14	14	12	13	11	17	15	27	16
Btbd7	ENSMUSG00000041702	protein_coding	0.12	0.07	0.84764	0.12	0.463759	0	134.7	0.12	0.07	1	0.12	0.825054	0	133.1	0.03	0.07	1	0.03	0.882514	0	126	146	77	121	72	120	143	148	132	142	144	152	74	139	91	124	173	181	136	133	158	140	74	136	81	127	182
Btbd8	ENSMUSG00000111375	protein_coding	0.11	0.19	1	0.11	0.826691	0	5.8	0.02	0.2	1	-0.05	0.974945	0	5.1	0.22	0.19	1	0.22	0.631307	0	6.1	11	3	3	3	3	5	5	7	6	10	6	2	3	5	3	6	7	10	6	7	6	5	3	3	3	7
Btbd9	ENSMUSG00000062202	protein_coding	-0.06	0.09	1	-0.06	0.799139	0	26.4	-0.08	0.09	1	-0.09	0.886413	0	26.4	-0.13	0.09	0.921227	-0.14	0.497595	0	26.4	26	24	27	31	31	26	17	29	27	23	24	24	28	29	29	23	24	20	27	22	24	21	29	27	34	19
Btc	ENSMUSG00000082361	protein_coding	-0.09	0.24	1	-0.15	0.815283	0	3	0.1	0.25	1	0.14	0.931846	0	3.4	-0.33	0.24	1	-0.36	0.513396	0	3	4	1	7	2	2	2	3	1	5	3	2	2	4	2	2	3	3	2	3	7	3	1	8	2	3	3
Btd	ENSMUSG00000021900	protein_coding	-0.02	0.08	1	-0.02	0.951019	0	48	-0.13	0.08	1	-0.13	0.825054	0	48	0.09	0.08	1	0.09	0.657007	0	50.2	44	56	47	58	68	42	39	39	39	49	43	63	42	44	56	37	48	48	40	44	45	55	46	43	64	35
Btf3	ENSMUSG00000021660	protein_coding	-0.04	0.08	1	-0.04	0.842751	0	260.6	0.01	0.08	1	0.01	0.994705	0	260.6	0.02	0.08	1	0.02	0.94476	0	260.6	246	385	303	247	277	231	281	177	198	251	208	377	251	291	252	212	202	209	221	322	223	358	257	299	254	211
Btf3.ps1	ENSMUSG00000089782	processed_pseudogene	-0.08	0.2	1	-0.08	0.886012	0	12	0.34	0.2	1	0.34	0.821081	0	15	0.21	0.2	1	0.2	0.679032	0	13.1	12	20	14	11	15	10	12	9	5	13	12	14	12	14	11	11	9	5	9	33	11	19	12	12	9	13
Btf3.ps18	ENSMUSG00000110165	transcribed_processed_pseudogene	0.91	0.52	0.783647	0.79	0.359744	0	0.7	0.56	0.54	1	0.55	0.847936	0	0.6	0.5	0.52	1	0.64	0.497319	0	0.5	0	0	1	0	1	1	1	0	0	0	1	0	0	1	1	1	1	1	1	0	0	0	1	0	1	1
Btf3l4	ENSMUSG00000028568	protein_coding	0.12	0.1	1	0.12	0.582875	0	77.3	0.15	0.1	1	0.15	0.825054	0	78.8	0.11	0.1	1	0.11	0.641842	0	76.9	67	67	70	47	79	68	92	74	79	68	85	62	81	83	77	84	75	74	84	104	87	69	74	61	76	80
Btf3l4b	ENSMUSG00000114133	protein_coding	0.09	0.12	1	0.09	0.759116	0	27.6	0.15	0.12	1	0.14	0.85981	0	28.4	0.2	0.12	0.793814	0.2	0.436121	0	29.4	25	25	27	14	33	25	35	24	27	26	31	24	31	22	27	31	29	24	31	39	30	28	26	18	26	32
Btg1	ENSMUSG00000036478	protein_coding	-0.03	0.11	1	-0.03	0.916911	0	100.2	0.02	0.12	1	0.01	0.994705	0	100.2	0.09	0.11	1	0.09	0.765801	0	105.6	54	63	152	118	117	88	128	63	119	55	85	59	144	147	108	86	102	80	100	76	93	52	134	135	102	97
Btg2	ENSMUSG00000020423	protein_coding	-0.25	0.11	0.481248	-0.25	0.271958	0	66.8	0.04	0.12	1	0.03	0.972139	0	67.8	-0.16	0.11	0.980698	-0.16	0.535953	0	66.8	65	30	98	79	74	87	59	44	65	61	70	27	71	42	56	72	58	42	66	78	76	27	90	69	81	64
Btg3	ENSMUSG00000022863	protein_coding	-0.12	0.1	1	-0.12	0.584363	0	53.4	-0.02	0.1	1	-0.03	0.975143	0	53.4	0	0.1	1	0	0.996853	0	53.4	57	43	59	46	50	53	67	62	44	55	49	42	58	50	44	47	47	57	41	78	61	42	51	52	46	49
Btg4	ENSMUSG00000032056	protein_coding	-0.42	0.78	1	-0.27	0.874646	0	0.3	-0.2	0.81	1	-0.37	0.930148	0	0.3	-0.44	0.78	1	0	0.999999	0	0.4	1	1	0	1	0	0	0	0	0	0	1	0	0	0	0	0	0	1	1	0	0	0	0	1	0	0
Btrc	ENSMUSG00000025217	protein_coding	-0.12	0.08	0.945364	-0.12	0.520637	0	42.8	0	0.09	1	-0.01	0.993097	0	42.8	-0.14	0.08	0.818488	-0.14	0.442222	0	42.8	43	41	38	51	52	41	33	50	36	43	38	42	33	42	47	42	35	34	34	51	36	44	44	44	44	38
Bub1	ENSMUSG00000027379	protein_coding	0.85	0.31	0.244598	0.45	0.448967	0	6	0.64	0.33	1	0.27	0.885597	0	5	0.74	0.32	0.400978	0.51	0.371808	0	6.7	0	0	5	0	0	2	15	12	11	0	3	1	4	1	1	10	10	21	9	0	2	1	6	0	1	10
Bub1b	ENSMUSG00000040084	protein_coding	0.03	0.15	1	0.03	0.944764	0	11.7	0.04	0.16	1	-0.01	0.998589	0	11.7	0.31	0.15	0.553252	0.27	0.374869	0	13.2	3	3	13	3	12	11	16	21	23	4	7	4	11	1	8	17	14	29	22	3	6	4	14	4	9	18
Bub3	ENSMUSG00000066979	protein_coding	-0.01	0.08	1	-0.01	0.970461	0	80.6	0.01	0.09	1	0.01	0.994705	0	80.6	0.08	0.08	1	0.08	0.699033	0	85.1	54	80	86	82	95	86	92	76	74	58	70	84	86	78	102	83	70	76	86	86	75	69	81	79	100	72
Bud13	ENSMUSG00000032077	protein_coding	-0.22	0.12	0.78335	-0.21	0.428614	0	15.2	-0.28	0.13	1	-0.28	0.821081	0	15.2	-0.05	0.12	1	-0.05	0.893332	0	15.2	14	19	18	18	15	14	11	15	13	13	9	16	15	12	15	12	12	10	12	5	10	18	14	13	17	11
Bud23	ENSMUSG00000005378	protein_coding	-0.14	0.1	0.941868	-0.14	0.527848	0	19.7	-0.23	0.1	1	-0.23	0.821081	0	19.7	-0.07	0.1	1	-0.07	0.787372	0	19.7	16	19	20	22	23	22	16	21	18	16	16	23	22	16	20	13	16	17	19	11	16	20	19	21	20	13
Bud31	ENSMUSG00000038722	protein_coding	0.03	0.09	1	0.03	0.909598	0	33.9	0.01	0.1	1	0.01	0.995931	0	33.4	0.05	0.09	1	0.05	0.856266	0	34.6	24	32	37	35	38	34	43	30	28	24	29	34	45	35	44	33	27	36	32	32	31	39	35	35	38	31
Bves	ENSMUSG00000071317	protein_coding	0.21	0.68	1	0.56	0.691023	0	6.1	-0.31	0.7	1	-0.01	0.998679	0	4	-0.09	0.68	1	0.41	0.798399	0	5.5	1	0	6	1	9	2	3	13	1	1	1	0	15	0	21	2	4	16	1	1	0	0	8	0	9	4
Bvht	ENSMUSG00000098098	lncRNA	-0.09	0.14	1	-0.1	0.797919	0	10.3	-0.11	0.15	1	-0.11	0.912974	0	10.3	-0.33	0.14	0.402256	-0.33	0.266509	0	10.3	14	11	18	11	12	7	6	4	10	14	9	11	11	10	11	7	5	7	10	15	11	7	15	9	13	5
Bysl	ENSMUSG00000023988	protein_coding	0.05	0.17	1	0.06	0.905865	0	16.7	-0.13	0.18	1	-0.13	0.913703	0	15.6	0.03	0.17	1	0.04	0.95	0	16.8	8	19	15	26	13	18	14	17	10	10	15	18	27	25	21	16	13	12	10	10	16	18	16	23	13	12
Bzw1	ENSMUSG00000051223	protein_coding	0.1	0.1	1	0.1	0.67602	0	217.2	0.18	0.1	1	0.17	0.821081	0	228.3	0.08	0.1	1	0.08	0.733904	0	215.5	194	173	217	159	173	189	256	242	202	190	236	161	280	234	184	242	200	224	221	321	266	174	235	190	170	238
Bzw2	ENSMUSG00000020547	protein_coding	-0.06	0.1	1	-0.06	0.806504	0	27.1	-0.09	0.1	1	-0.1	0.886378	0	27.1	-0.02	0.1	1	-0.02	0.945192	0	27.1	24	18	40	17	38	28	22	29	28	26	17	22	35	22	35	25	18	20	30	25	22	22	37	19	38	16
C030006K11Rik	ENSMUSG00000116138	protein_coding	-0.11	0.12	1	-0.11	0.701416	0	23	-0.24	0.12	1	-0.24	0.821081	0	23	0.05	0.12	1	0.05	0.886953	0	23.9	18	23	22	28	31	22	26	21	16	16	17	26	23	21	30	16	28	18	18	10	17	22	21	23	32	20
C030015A19Rik	ENSMUSG00000108181	TEC	0.45	0.18	0.366456	0.44	0.25293	0	3.6	0.43	0.19	1	0.39	0.821081	0	3.4	0.25	0.18	1	0.25	0.572204	0	3.2	6	2	3	2	1	2	3	3	3	5	4	2	3	4	2	3	4	5	4	6	3	3	3	4	2	4
C030034I22Rik	ENSMUSG00000073374	lncRNA	0.24	0.37	1	0.22	0.806504	0	1.1	0.29	0.38	1	0.28	0.905707	0	1.3	-0.04	0.37	1	0.03	0.981987	0	1.1	2	1	1	1	1	1	1	0	2	1	1	1	1	1	1	1	1	2	1	2	1	1	2	1	2	1
C030037D09Rik	ENSMUSG00000087574	lncRNA	0.12	0.18	1	0.16	0.706827	0	3.6	-0.26	0.18	1	-0.3	0.821455	0	3.3	0.21	0.17	1	0.2	0.627355	0	3.9	3	4	3	3	2	5	2	4	4	2	4	4	3	3	1	4	4	5	6	2	3	3	3	2	1	3
C130013H08Rik	ENSMUSG00000105509	lncRNA	0.14	0.45	1	0.16	0.884088	0	1.2	0.16	0.47	1	0.09	0.981002	0	1.1	-0.05	0.45	1	-0.17	0.882746	0	1.1	1	1	1	1	2	2	1	0	1	1	1	1	1	3	1	1	1	1	1	1	1	0	2	1	1	1
C130023A14Rik	ENSMUSG00000102854	TEC	-0.33	0.62	1	0.18	0.90278	0	0.4	-0.24	0.65	1	0.35	0.922293	0	0.3	-0.6	0.63	1	0.03	0.986191	0	0.3	1	0	0	0	0	0	0	0	1	0	1	0	0	0	0	1	0	1	1	0	0	0	1	0	0	0
C130036L24Rik	ENSMUSG00000073627	lncRNA	0.01	0.35	1	-0.02	0.978121	0	1	0.1	0.36	1	0.03	0.994705	0	1	-0.17	0.35	1	-0.23	0.787108	0	1	1	1	1	0	3	1	1	0	1	1	1	0	1	0	2	1	1	1	1	1	1	0	1	1	1	1
C130046K22Rik	ENSMUSG00000085154	lncRNA	-0.02	0.14	1	-0.01	0.978871	0	4.2	-0.16	0.14	1	-0.17	0.861235	0	4.2	-0.16	0.14	1	-0.16	0.638068	0	4.2	3	5	5	5	6	4	4	2	4	3	4	3	5	6	5	4	5	3	3	3	2	4	4	4	4	5
C130071C03Rik	ENSMUSG00000050334	lncRNA	-0.82	1.04	1	-0.34	0.832584	0	0.4	-1.35	1.08	1	-1.23	0.821081	0	0.4	-0.74	1.04	1	-0.56	0.723671	0	0.4	0	2	0	1	0	0	0	1	0	0	0	2	0	1	0	0	0	1	0	0	0	2	0	1	0	0
C130074G19Rik	ENSMUSG00000039349	protein_coding	-0.17	0.48	1	-0.24	0.868948	0	25.6	-0.02	0.5	1	-0.04	0.994705	0	25.6	-0.39	0.48	1	-0.47	0.715319	0	25.6	3	2	63	26	58	21	8	1	48	4	14	3	36	32	37	20	7	3	33	3	17	2	60	21	48	9
C130083M11Rik	ENSMUSG00000106464	lncRNA	0.21	0.14	0.92349	0.21	0.506409	0	19.9	0.01	0.15	1	0	0.998589	0	16.8	0.07	0.14	1	0.08	0.841692	0	18.5	22	8	12	5	5	21	19	20	31	21	35	9	12	9	5	31	23	24	30	10	24	10	12	5	5	27
C1d	ENSMUSG00000000581	protein_coding	-0.07	0.11	1	-0.07	0.82123	0	42.7	0.04	0.11	1	0.03	0.97407	0	43.9	0.02	0.11	1	0.02	0.961076	0	42.7	35	57	39	30	52	31	56	48	36	35	42	57	38	45	47	38	31	38	36	47	48	63	41	37	42	36
C1galt1	ENSMUSG00000042460	protein_coding	0.29	0.13	0.454758	0.3	0.264309	0	60.9	0.27	0.13	1	0.26	0.821081	0	60.1	0.17	0.13	1	0.17	0.566866	0	56.4	78	46	42	44	36	57	50	27	59	87	74	48	62	72	43	76	45	39	63	120	67	65	47	63	35	50
C1galt1c1	ENSMUSG00000048970	protein_coding	0.25	0.12	0.545944	0.24	0.31677	0	32.2	0.1	0.12	1	0.09	0.910083	0	29.7	0.26	0.12	0.486913	0.25	0.288292	0	32.2	18	39	24	22	27	20	41	29	27	25	30	45	32	44	26	25	27	38	30	20	31	40	26	35	23	29
C1qa	ENSMUSG00000036887	protein_coding	0.26	0.91	1	-0.34	0.798998	0	0.6	2.18	0.93	1	0.76	0.825054	0	0.7	0.37	0.92	1	-0.26	0.863135	0	0.6	1	0	0	0	2	2	0	0	0	1	1	0	0	0	2	2	0	0	0	0	1	0	0	0	4	0
C1qb	ENSMUSG00000036905	protein_coding	-0.45	0.8	1	0.2	0.866704	0	0.8	0.73	0.82	1	1.01	0.821081	0	1	0.3	0.78	1	-0.13	0.930517	0	0.7	1	0	0	0	2	3	0	0	0	1	1	0	0	0	4	2	0	0	0	2	1	0	0	0	6	0
C1qbp	ENSMUSG00000018446	protein_coding	0.11	0.08	1	0.11	0.554458	0	56.2	-0.14	0.09	1	-0.14	0.821081	0	52.7	0.12	0.08	0.984172	0.12	0.550679	0	56.8	48	88	48	70	57	50	47	33	33	52	46	79	73	84	57	44	44	44	39	43	42	79	44	68	48	39
C1qc	ENSMUSG00000036896	protein_coding	-0.9	0.73	1	0.26	0.870573	0	0.5	-0.13	0.77	1	1.13	0.821081	0	0.8	-0.83	0.73	1	0.35	0.812585	0	0.6	1	0	0	0	0	2	0	0	0	0	1	0	0	0	1	3	0	0	0	1	1	1	0	0	4	0
C1ql3	ENSMUSG00000049630	protein_coding	0.45	0.27	0.853161	0.49	0.338723	0	3.6	-0.12	0.29	1	0.04	0.988596	0	3	0.11	0.28	1	0.32	0.575455	0	3.6	3	2	1	5	1	2	5	3	1	6	4	1	1	10	2	2	6	2	2	5	4	2	1	8	0	5
C1ql4	ENSMUSG00000001076	protein_coding	-0.35	0.43	1	-0.5	0.563395	0	2.3	0.01	0.46	1	0.15	0.961147	0	2.3	-0.87	0.44	0.610875	-0.57	0.497595	0	2.3	0	0	7	0	3	8	1	1	1	0	2	0	1	0	5	4	1	0	2	0	4	0	7	0	4	2
C1qtnf1	ENSMUSG00000017446	protein_coding	-0.05	0.31	1	-0.04	0.96657	0	44.3	0.09	0.32	1	0.09	0.975156	0	47.7	-0.05	0.31	1	-0.04	0.971883	0	44.8	54	75	15	72	39	24	47	60	13	62	24	98	10	47	29	24	73	61	12	50	29	78	16	54	41	74
C1qtnf12	ENSMUSG00000023571	protein_coding	-0.22	0.16	1	-0.21	0.571499	0	28.9	-0.14	0.17	1	-0.15	0.894418	0	28.9	-0.18	0.16	1	-0.19	0.632871	0	28.9	26	56	25	35	34	22	23	22	17	21	14	60	16	29	27	15	25	27	16	14	17	44	24	27	36	24
C1qtnf2	ENSMUSG00000046491	protein_coding	-0.16	0.4	1	-0.21	0.801941	0	2.3	-0.05	0.42	1	0	0.999083	0	2.7	-0.02	0.4	1	0.07	0.949935	0	2.7	1	1	0	7	0	3	2	3	0	1	6	1	1	6	1	3	2	1	1	0	8	2	2	7	0	3
C1qtnf3	ENSMUSG00000058914	protein_coding	0.59	0.9	1	-0.72	0.648655	0	0.6	1.16	0.92	1	0.91	0.821081	0	1	0.2	0.91	1	-0.59	0.725182	0	0.6	0	0	0	4	0	0	0	0	1	0	0	0	0	1	0	0	0	1	0	0	0	0	0	7	0	0
C1qtnf4	ENSMUSG00000040794	protein_coding	-0.81	0.69	1	-0.84	0.418806	0	0.6	-1.08	0.73	1	-0.93	0.821081	0	0.6	-0.7	0.69	1	-0.37	0.745265	0	0.6	0	0	1	1	2	0	0	0	1	0	1	0	0	0	2	0	0	0	0	1	0	0	1	0	1	0
C1qtnf6	ENSMUSG00000022440	protein_coding	-0.07	0.15	1	-0.07	0.877528	0	47.7	-0.04	0.15	1	-0.04	0.97325	0	47.7	-0.14	0.15	1	-0.14	0.709761	0	47.7	30	70	41	66	27	25	57	77	36	31	26	70	36	57	25	25	60	73	37	24	28	77	38	62	28	58
C1qtnf7	ENSMUSG00000061535	protein_coding	-0.73	0.5	0.942695	-0.01	0.991265	0	2.9	-0.56	0.52	1	0.06	0.98592	0	3.2	-0.7	0.5	0.988159	-0.27	0.750984	0	2.4	0	0	3	3	1	2	0	0	1	0	18	0	2	3	3	3	0	0	0	0	20	0	4	2	2	1
C1qtnf9	ENSMUSG00000071347	protein_coding	0.87	0.97	1	0.16	0.926357	0	0.6	0.8	1.01	1	-0.05	0.995415	0	0.6	0.31	0.98	1	0.02	0.993946	0	0.6	0	0	2	0	1	2	0	0	0	0	1	0	1	0	1	1	0	0	1	1	0	0	1	0	1	0
C1ra	ENSMUSG00000055172	protein_coding	-0.22	0.34	1	-0.21	0.83061	0	790	0.01	0.35	1	0.01	0.99896	0	790	-0.24	0.34	1	-0.24	0.810236	0	790	974	3136	53	1908	276	144	203	335	81	916	181	3042	31	1527	217	121	245	335	39	1009	229	3267	60	1573	286	240
C1rb	ENSMUSG00000098470	protein_coding	-0.21	0.37	1	-0.2	0.854916	0	185.9	0.09	0.38	1	0.07	0.985715	0	198.6	-0.2	0.37	1	-0.2	0.856258	0	185.9	236	766	10	433	59	30	44	77	18	220	46	749	6	317	48	29	55	72	8	354	58	796	13	372	57	55
C1rl	ENSMUSG00000038527	protein_coding	-0.07	0.14	1	-0.06	0.884612	0	39.8	-0.12	0.14	1	-0.13	0.887209	0	39.2	-0.14	0.14	1	-0.13	0.690173	0	39.2	42	98	14	64	21	27	25	35	27	43	37	112	6	64	25	23	35	34	19	45	32	106	14	52	21	28
C1s1	ENSMUSG00000038521	protein_coding	-0.14	0.29	1	-0.14	0.877177	0	453.1	-0.09	0.31	1	-0.09	0.97325	0	458.4	-0.14	0.29	1	-0.14	0.879049	0	453.1	703	1622	27	1182	120	47	151	152	74	677	153	1329	22	1223	91	43	155	192	28	800	186	1553	25	1123	100	152
C1s2	ENSMUSG00000079343	protein_coding	-0.64	0.36	0.765559	-0.45	0.464658	0	7.1	-0.58	0.37	1	-0.35	0.846317	0	7.1	-0.51	0.35	0.954763	-0.34	0.600824	0	7.1	9	32	0	14	1	1	3	3	1	8	4	15	0	15	0	1	2	2	1	14	3	18	0	13	0	2
C2	ENSMUSG00000024371	protein_coding	-0.18	0.35	1	-0.31	0.671566	0	2.3	0.02	0.36	1	0.01	0.996639	0	2.3	-0.45	0.35	1	-0.49	0.465087	0	2.3	3	1	0	5	1	5	3	2	1	2	3	2	0	2	2	4	2	2	1	6	4	2	0	2	1	3
C230013L11Rik	ENSMUSG00000117171	lncRNA	0.13	0.17	1	0.13	0.779384	0	4.5	0.11	0.18	1	0.12	0.926365	0	4.7	0.15	0.17	1	0.13	0.784013	0	4.6	4	5	6	5	5	4	4	3	2	3	4	5	6	7	5	4	4	4	3	3	3	7	5	7	6	4
C230034O21Rik	ENSMUSG00000086181	lncRNA	-0.24	0.45	1	0.01	0.994445	0	2.5	-0.02	0.46	1	0.09	0.982677	0	2.3	-0.61	0.45	1	-0.42	0.710311	0	2.1	5	1	1	1	3	3	1	1	3	6	2	1	1	1	1	2	4	4	3	1	2	1	1	1	1	3
C230035I16Rik	ENSMUSG00000085024	lncRNA	0.17	0.28	1	0.24	0.736585	0	3	0.23	0.29	1	0.27	0.889716	0	3.3	0.36	0.28	1	0.43	0.500367	0	3.4	5	1	4	1	4	2	2	1	5	5	3	1	3	1	3	3	2	3	6	4	3	1	5	1	4	2
C230037L18Rik	ENSMUSG00000084915	lncRNA	0.29	0.37	1	0.3	0.684529	0	1.2	-0.18	0.38	1	-0.25	0.913859	0	1	-0.44	0.37	1	-0.46	0.555525	0	1	1	1	1	0	2	1	1	0	2	1	1	0	2	1	1	2	1	2	1	0	1	1	1	1	2	1
C230057M02Rik	ENSMUSG00000110523	lncRNA	-1.31	0.8	0.853432	-0.96	0.44449	0	0.7	-1.67	0.85	1	-1.37	0.821081	0	0.7	-2.2	0.82	0.235952	-1.77	0.152491	0	0.7	0	0	1	0	1	1	0	2	1	0	0	0	1	0	1	1	0	0	0	0	0	0	1	0	0	0
C230096K16Rik	ENSMUSG00000106205	TEC	-0.09	0.51	1	0.22	0.869996	0	0.7	-0.11	0.53	1	0.02	0.996826	0	0.7	0.7	0.5	0.987231	1.05	0.193562	0	1	1	1	1	0	1	1	0	0	1	1	0	0	1	0	0	0	1	1	1	0	0	1	1	0	1	1
C2cd2	ENSMUSG00000045975	protein_coding	0.07	0.08	1	0.07	0.736661	0	31.2	0.19	0.08	1	0.18	0.821081	0	32.8	-0.06	0.08	1	-0.07	0.741981	0	29.8	27	15	44	13	45	34	28	24	38	27	28	18	45	13	50	36	33	28	34	34	31	17	48	14	49	33
C2cd2l	ENSMUSG00000032120	protein_coding	0.1	0.12	1	0.09	0.767372	0	17.5	-0.05	0.13	1	-0.05	0.956114	0	16.4	-0.01	0.12	1	-0.02	0.959427	0	16.4	10	16	16	22	20	21	14	11	18	13	19	18	21	20	17	17	18	14	18	10	19	12	14	17	19	15
C2cd3	ENSMUSG00000047248	protein_coding	0.23	0.11	0.530852	0.24	0.290981	0	33.3	0.07	0.11	1	0.06	0.938837	0	28.8	0.13	0.11	1	0.13	0.608608	0	30.8	28	14	37	15	42	39	21	21	39	32	29	15	47	16	42	45	33	31	43	29	24	14	43	14	43	31
C2cd4c	ENSMUSG00000045912	protein_coding	-0.27	0.85	1	-0.85	0.578355	0	0.2	0.46	0.87	1	0.55	0.881644	0	0.3	-0.77	0.87	1	-0.57	0.725605	0	0.2	0	0	0	1	0	0	0	0	1	0	1	0	0	0	0	0	0	0	0	1	0	0	0	1	0	0
C2cd5	ENSMUSG00000030279	protein_coding	-0.09	0.11	1	-0.09	0.753186	0	17.8	0.07	0.12	1	0.07	0.939409	0	19	-0.1	0.11	1	-0.1	0.738753	0	17.8	25	15	18	15	22	15	13	16	21	21	16	17	17	11	14	17	15	22	17	32	17	17	23	13	15	18
C3	ENSMUSG00000024164	protein_coding	-0.05	0.47	1	-0.06	0.970967	0	3964.2	-0.08	0.49	1	-0.08	0.989846	0	3964.2	-0.21	0.47	1	-0.22	0.886953	0	3964.2	2152	20256	69	11865	348	313	65	516	94	1818	744	20737	228	9227	338	307	60	376	16	1824	843	20538	73	9416	309	69
C330011M18Rik	ENSMUSG00000056753	lncRNA	0.01	0.37	1	-0.08	0.936433	0	1.2	0.07	0.39	1	-0.03	0.994705	0	1.3	-0.35	0.38	1	-0.56	0.450403	0	1.2	0	0	3	2	3	1	1	0	1	1	1	0	2	0	2	1	2	2	1	0	2	1	2	1	2	2
C330013E15Rik	ENSMUSG00000097093	lncRNA	0.02	0.2	1	0.01	0.992517	0	1.9	-0.09	0.2	1	-0.1	0.950866	0	1.9	0.04	0.2	1	0.05	0.934141	0	1.9	2	1	2	3	2	2	2	1	2	2	2	1	2	2	2	2	2	2	1	2	2	1	2	3	2	2
C330018D20Rik	ENSMUSG00000024592	protein_coding	0.01	0.11	1	0.01	0.973229	0	12.6	0.16	0.12	1	0.15	0.844421	0	13.7	-0.02	0.11	1	-0.02	0.95	0	12.6	15	12	8	8	7	12	18	18	15	16	11	12	10	13	7	13	12	14	16	19	16	15	9	14	9	11
C3ar1	ENSMUSG00000040552	protein_coding	-0.63	0.69	1	-0.25	0.877528	0	0.5	-0.2	0.72	1	0	0.999726	0	0.4	0.4	0.68	1	0.5	0.701067	0	0.6	1	0	0	0	0	1	0	2	0	1	1	0	0	0	1	2	0	0	0	1	1	0	1	0	1	0
C430002N11Rik	ENSMUSG00000101581	lncRNA	-0.23	0.29	1	-0.05	0.94844	0	9.8	0.08	0.3	1	0.08	0.9711	0	12.6	-0.49	0.29	0.821664	-0.2	0.772065	0	9.8	1	65	2	13	0	1	2	3	1	1	1	58	1	22	0	1	3	2	1	1	2	90	2	12	0	3
C430014B12Rik	ENSMUSG00000097564	lncRNA	-0.81	0.53	0.922681	-0.69	0.449383	0	0.4	-0.16	0.54	1	-0.39	0.887209	0	0.4	0.09	0.52	1	-0.07	0.958257	0	0.4	0	0	0	0	1	1	0	1	1	0	0	0	0	0	0	1	0	1	0	0	0	0	0	0	1	0
C430049B03Rik	ENSMUSG00000087365	lncRNA	-0.52	0.25	0.58816	-0.44	0.394199	0	5.1	0.3	0.26	1	0.26	0.871376	0	5.8	-0.77	0.25	0.120461	-0.76	0.110205	0	5.1	11	1	7	1	4	3	5	4	10	8	1	1	2	0	5	3	3	9	5	12	3	1	4	3	8	4
C4a	ENSMUSG00000015451	lncRNA	0.17	0.3	1	0.15	0.862877	0	6	0.24	0.31	1	0.35	0.86406	0	9.9	-0.33	0.31	1	-0.45	0.563283	0	5.6	20	4	1	11	7	2	1	1	3	22	3	10	2	8	8	2	1	3	1	53	3	10	2	14	2	2
C4b	ENSMUSG00000073418	protein_coding	-0.29	0.16	0.739242	-0.29	0.428327	0	260.4	-0.06	0.16	1	-0.07	0.959448	0	260.4	-0.37	0.16	0.410245	-0.37	0.267997	0	260.4	741	346	99	716	182	53	54	70	83	655	101	378	57	463	196	35	90	74	25	685	99	333	93	540	191	95
C4bp	ENSMUSG00000026405	protein_coding	0.64	0.68	1	1.02	0.357178	0	0.8	0.48	0.7	1	0.64	0.864595	0	0.7	0.75	0.68	1	0.7	0.596859	0	0.6	0	2	0	0	0	0	0	0	0	1	0	2	0	3	0	0	1	1	0	0	0	3	0	0	0	1
C530005A16Rik	ENSMUSG00000085408	lncRNA	-0.49	0.45	1	-0.31	0.750736	0	1.3	0.64	0.46	1	0.6	0.821081	0	1.7	-0.56	0.45	1	-0.5	0.584479	0	1.3	1	0	2	1	2	2	1	1	2	1	1	0	2	0	2	1	1	1	1	2	1	1	2	1	2	1
C530044C16Rik	ENSMUSG00000107667	lncRNA	0.86	0.67	1	0.39	0.767209	0	0.2	1.29	0.69	1	0.8	0.825054	0	0.2	0.35	0.68	1	0.03	0.989971	0	0.2	0	0	0	0	1	1	0	0	0	0	0	0	0	0	0	1	1	0	0	0	0	0	0	0	1	0
C5ar2	ENSMUSG00000074361	protein_coding	-0.39	0.57	1	0.02	0.987607	0	1.2	-0.35	0.59	1	-0.07	0.988117	0	1.1	0.07	0.56	1	0.17	0.881318	0	1.3	0	0	3	0	2	2	1	0	1	0	2	0	3	0	3	2	1	0	1	0	3	0	2	0	3	1
C630043F03Rik	ENSMUSG00000084910	lncRNA	-0.11	0.24	1	-0.09	0.889219	0	2.8	-0.31	0.25	1	-0.27	0.863987	0	2.7	-0.17	0.24	1	-0.11	0.859646	0	2.8	1	0	8	1	5	3	1	2	3	1	4	1	7	1	7	3	1	1	2	1	3	0	8	1	5	0
C730034F03Rik	ENSMUSG00000079242	lncRNA	0.84	0.48	0.78318	0.65	0.443011	0	0.9	0.43	0.5	1	0.46	0.86406	0	0.7	-0.65	0.5	1	-0.51	0.645533	0	0.4	1	0	1	1	1	0	0	0	0	1	1	1	1	1	1	1	1	0	1	2	0	1	1	1	1	0
C77080	ENSMUSG00000050390	protein_coding	-0.02	0.18	1	-0.03	0.960433	0	35.4	-0.01	0.18	1	-0.02	0.994705	0	35.4	-0.03	0.18	1	-0.04	0.951153	0	35.4	13	9	69	33	46	51	23	23	52	12	30	10	54	27	41	41	31	28	62	13	30	8	67	28	56	28
C79130	ENSMUSG00000105741	TEC	-0.13	0.55	1	0.15	0.909816	0	0.7	0.38	0.57	1	0.59	0.841873	0	0.7	-0.56	0.56	1	-0.38	0.773787	0	0.4	0	0	0	1	0	1	1	0	1	0	1	0	1	1	0	1	1	1	1	2	0	0	0	1	0	0
C87436	ENSMUSG00000046679	protein_coding	0.02	0.08	1	0.03	0.915505	0	20.5	0.11	0.08	1	0.11	0.839869	0	22.2	0.08	0.08	1	0.07	0.719657	0	21.1	27	20	18	22	27	18	19	13	19	25	20	17	20	23	25	17	20	19	19	32	22	20	18	25	30	18
C8g	ENSMUSG00000015083	protein_coding	-0.15	0.16	1	-0.14	0.732165	0	4.4	-0.14	0.17	1	-0.14	0.894615	0	4.4	-0.4	0.16	0.336139	-0.4	0.233469	0	4.4	4	5	3	6	5	3	3	5	6	5	4	4	3	3	5	4	4	4	5	5	3	3	4	4	5	4
C920006O11Rik.1	ENSMUSG00000121490	lncRNA	-0.34	0.16	0.531844	-0.34	0.308329	0	5	-0.26	0.16	1	-0.28	0.821081	0	5	-0.42	0.16	0.246412	-0.43	0.190972	0	5	7	3	3	5	4	4	5	8	6	5	3	3	3	6	4	3	5	4	4	5	4	3	3	4	5	4
C920021L13Rik	ENSMUSG00000080727	lncRNA	-0.04	0.36	1	0.12	0.906195	0	1.6	0.33	0.37	1	0.3	0.894418	0	1.7	-0.03	0.36	1	0.24	0.787322	0	1.6	2	1	2	1	2	1	1	1	3	1	2	0	2	0	2	1	1	2	3	3	1	1	1	1	1	1
C9orf72	ENSMUSG00000028300	protein_coding	0.02	0.12	1	0.02	0.953027	0	18.8	0.01	0.12	1	0	0.998589	0	18.1	-0.14	0.12	1	-0.16	0.573658	0	18.1	16	10	18	14	19	21	22	21	22	15	21	11	21	21	15	23	22	19	20	24	21	12	15	15	14	22
Caap1	ENSMUSG00000028578	protein_coding	0.02	0.14	1	0.03	0.938761	0	8.7	-0.05	0.15	1	-0.05	0.964972	0	8.2	0.19	0.14	1	0.2	0.564086	0	9.3	7	6	8	6	6	7	13	11	10	6	11	5	9	4	10	10	10	11	11	7	12	6	8	6	7	9
Cab39	ENSMUSG00000036707	protein_coding	0.19	0.06	0.159903	0.19	0.160017	0	113.8	0.14	0.07	1	0.13	0.821081	0	108	0.17	0.06	0.273593	0.16	0.233284	0	111.7	109	69	85	81	75	114	137	96	111	116	136	66	119	114	81	136	130	111	129	128	140	67	87	105	78	131
Cab39l	ENSMUSG00000021981	protein_coding	0.05	0.09	1	0.05	0.833966	0	45	0.2	0.1	1	0.2	0.821081	0	49.9	0.07	0.09	1	0.07	0.787108	0	45.3	37	53	38	35	41	43	55	46	39	38	47	53	39	60	43	41	43	46	40	64	54	61	40	58	43	44
Cabin1	ENSMUSG00000020196	protein_coding	-0.03	0.1	1	-0.02	0.934856	0	56.3	-0.05	0.1	1	-0.05	0.941429	0	56.3	-0.09	0.1	1	-0.09	0.699264	0	56.3	69	55	57	81	53	54	32	54	52	71	43	54	60	60	52	47	56	51	47	58	46	51	58	71	58	48
Cables1	ENSMUSG00000040957	protein_coding	-0.19	0.25	1	-0.18	0.801571	0	20.6	0.02	0.26	1	0.02	0.994705	0	20.6	0	0.25	1	-0.01	0.995891	0	20.6	24	9	10	7	20	11	76	22	6	26	7	8	9	4	11	10	69	25	5	25	8	9	11	5	19	63
Cables2	ENSMUSG00000038990	protein_coding	0.01	0.08	1	0.01	0.977853	0	18.8	-0.06	0.09	1	-0.06	0.915267	0	18.8	-0.05	0.08	1	-0.05	0.826154	0	18.8	20	14	17	24	19	17	18	21	19	22	16	17	22	20	18	17	17	18	21	21	17	15	17	21	17	20
Cabp1	ENSMUSG00000029544	protein_coding	-0.06	0.2	1	-0.04	0.94294	0	12	0.12	0.21	1	0.21	0.880243	0	14.2	-0.13	0.2	1	-0.16	0.745453	0	12	2	1	8	4	32	10	8	11	32	3	7	1	7	1	31	12	10	13	26	1	6	1	10	3	41	12
Cabp4	ENSMUSG00000024842	protein_coding	0.73	0.82	1	0.28	0.870573	0	0.2	0.49	0.86	1	0.12	0.98592	0	0.1	0.48	0.83	1	0.27	0.879815	0	0.1	0	0	0	1	0	0	0	0	0	1	0	0	0	0	0	0	1	0	0	0	0	0	0	1	0	0
Cabyr	ENSMUSG00000024430	protein_coding	0.33	0.27	1	0.31	0.622902	0	1.2	0.07	0.28	1	-0.02	0.995931	0	1.1	0.36	0.27	1	0.4	0.5002	0	1.3	2	1	1	1	1	0	1	1	1	2	1	1	1	1	1	1	1	2	1	1	1	2	1	1	1	1
Cacfd1	ENSMUSG00000015488	protein_coding	-0.16	0.09	0.811572	-0.15	0.437625	0	51.4	-0.1	0.09	1	-0.11	0.861235	0	51.4	-0.15	0.09	0.85716	-0.15	0.457976	0	51.4	41	71	43	84	52	33	46	52	41	46	35	66	35	65	38	37	50	42	35	35	39	63	40	75	42	48
Cachd1	ENSMUSG00000028532	protein_coding	-0.21	0.09	0.435712	-0.2	0.270639	0	25.1	0.1	0.09	1	0.09	0.880243	0	27.7	-0.32	0.09	0.0219056	-0.33	0.0467431	1	25.1	30	11	33	19	37	25	25	25	21	25	26	10	30	13	36	27	24	19	16	36	32	12	31	16	42	33
Cacna1a	ENSMUSG00000034656	protein_coding	0.25	0.2	1	0.25	0.580613	0	11	0.04	0.21	1	0.09	0.959328	0	9.3	0.03	0.2	1	0.08	0.905079	0	10.2	4	7	4	7	3	20	5	8	17	5	19	13	6	9	2	21	8	9	18	2	24	6	6	10	2	7
Cacna1b	ENSMUSG00000004113	protein_coding	-0.59	0.36	0.834884	-0.64	0.322434	0	1.9	-0.02	0.37	1	-0.13	0.960155	0	1.9	-0.88	0.36	0.341785	-0.98	0.118724	0	1.9	2	1	2	2	0	3	0	4	3	2	1	1	1	0	0	2	1	2	3	2	1	2	1	1	0	1
Cacna1c	ENSMUSG00000051331	protein_coding	0.16	0.33	1	0.11	0.91578	0	39.3	0.28	0.34	1	0.22	0.930148	0	41.4	0.06	0.33	1	0.07	0.953039	0	39.3	96	68	9	72	3	15	30	48	13	92	16	69	13	65	6	15	46	40	9	80	14	62	11	74	7	63
Cacna1d	ENSMUSG00000015968	protein_coding	-0.29	0.69	1	-0.37	0.755991	0	0.6	-0.47	0.72	1	-0.41	0.902987	0	0.6	-1.12	0.71	0.866323	-0.99	0.357539	0	0.6	1	1	0	1	0	1	0	0	1	0	0	0	0	2	0	1	0	0	0	0	1	1	0	1	0	0
Cacna1g	ENSMUSG00000020866	protein_coding	-1.04	0.51	0.597117	-0.97	0.268233	0	4.2	-0.09	0.52	1	-0.06	0.99059	0	4.2	-1.28	0.51	0.315307	-1.14	0.181947	0	4.2	3	1	2	18	1	1	3	8	1	3	3	0	1	10	0	1	2	3	0	3	5	0	4	13	0	6
Cacna1h	ENSMUSG00000024112	protein_coding	-1.26	0.58	0.515401	-1.27	0.120378	0	1.1	-0.71	0.6	1	-0.58	0.830459	0	1.1	-1.52	0.59	0.279769	-1.24	0.120895	0	1.1	1	0	2	1	1	1	0	3	1	1	1	0	1	0	0	1	0	0	0	1	1	0	3	0	0	0
Cacna2d1	ENSMUSG00000040118	protein_coding	-0.12	0.1	1	-0.12	0.577281	0	63.8	0.17	0.1	1	0.16	0.821081	0	70.9	-0.08	0.1	1	-0.09	0.723671	0	63.8	65	71	45	37	11	54	106	107	78	50	61	60	39	49	13	59	83	74	73	62	64	96	48	47	15	115
Cacnb1	ENSMUSG00000020882	protein_coding	-0.26	0.15	0.818776	-0.25	0.469131	0	14	-0.08	0.16	1	-0.09	0.938703	0	14	-0.24	0.15	0.905622	-0.23	0.504044	0	14	20	16	7	26	13	8	8	16	12	20	6	19	4	13	10	7	10	14	12	12	9	20	7	23	13	10
Cacnb2	ENSMUSG00000057914	protein_coding	0.47	0.38	1	0.43	0.541926	0	4	0.61	0.39	1	0.5	0.821081	0	4.8	0.28	0.38	1	0.05	0.959519	0	3.5	5	1	0	2	0	0	15	5	3	6	1	2	0	6	0	0	15	8	2	7	1	2	0	4	0	17
Cacnb3	ENSMUSG00000003352	protein_coding	0.15	0.09	0.902482	0.15	0.477913	0	99.9	-0.08	0.1	1	-0.08	0.897448	0	91.7	0.25	0.09	0.268431	0.24	0.185379	0	106	109	95	78	161	72	80	88	63	79	132	89	104	78	137	82	73	127	77	100	97	82	81	67	143	70	97
Cacnb4	ENSMUSG00000017412	protein_coding	0.4	0.3	1	0.27	0.729524	0	3.4	0.32	0.31	1	0.26	0.896014	0	3.8	0.06	0.3	1	-0.06	0.957338	0	2.9	6	2	1	1	0	2	3	8	2	4	6	3	1	3	1	4	5	5	2	7	7	2	1	2	2	4
Cacng7	ENSMUSG00000069806	protein_coding	-0.18	0.21	1	-0.22	0.680338	0	48.6	-0.26	0.21	1	-0.27	0.85386	0	48.6	-0.08	0.21	1	-0.09	0.882746	0	48.6	56	100	22	168	1	25	28	25	12	57	46	93	11	114	1	21	37	24	7	37	51	76	20	139	1	28
Cactin	ENSMUSG00000034889	protein_coding	-0.1	0.13	1	-0.1	0.777997	0	34.2	-0.25	0.14	1	-0.25	0.821081	0	34.2	-0.12	0.13	1	-0.12	0.714239	0	34.2	36	35	32	48	38	31	26	37	25	37	27	37	36	30	30	24	32	32	31	17	33	28	29	36	38	26
Cacul1	ENSMUSG00000033417	protein_coding	0.15	0.07	0.561897	0.15	0.334044	0	72.6	0.14	0.07	1	0.13	0.821081	0	71	0.08	0.07	1	0.08	0.638897	0	70.3	68	60	56	65	45	72	78	67	72	69	84	61	76	70	50	89	77	73	77	86	81	71	66	73	48	76
Cacybp	ENSMUSG00000014226	protein_coding	0.08	0.13	1	0.08	0.815282	0	57.5	-0.01	0.13	1	-0.01	0.995415	0	55.2	0.24	0.13	0.674438	0.24	0.374869	0	64.4	51	67	39	42	35	43	91	85	44	50	60	63	48	64	37	58	63	77	55	50	62	71	35	58	29	66
Cad	ENSMUSG00000013629	protein_coding	-0.05	0.09	1	-0.05	0.846257	0	53.9	0	0.09	1	-0.01	0.994705	0	53.9	-0.09	0.09	1	-0.09	0.675134	0	53.9	72	55	50	60	49	64	36	51	48	68	49	51	71	39	47	58	45	44	51	66	51	51	50	61	50	48
Cadm1	ENSMUSG00000032076	protein_coding	0.06	0.27	1	0.19	0.641817	0	14.7	-0.08	0.28	1	0.07	0.960155	0	14.7	0.34	0.26	1	0.22	0.597674	0	14.7	0	0	3	0	2	12	60	22	33	0	7	0	4	0	4	15	65	24	28	0	4	0	5	0	3	64
Cadm2	ENSMUSG00000064115	protein_coding	0.72	0.59	1	0.52	0.623184	0	0.3	-0.09	0.64	1	0.18	0.962554	0	0.3	0.72	0.59	1	0.37	0.75508	0	0.3	1	0	0	1	0	1	0	0	0	1	0	0	0	1	0	1	0	0	0	1	0	0	0	1	0	0
Cadm3	ENSMUSG00000005338	protein_coding	-0.49	0.36	1	-0.55	0.467117	0	7.1	-0.18	0.37	1	-0.14	0.957757	0	7.1	-0.33	0.36	1	-0.61	0.408986	0	7.1	2	14	1	4	0	9	1	18	15	2	2	11	1	2	0	8	1	16	3	3	3	16	1	2	0	1
Cadm4	ENSMUSG00000054793	protein_coding	0.09	0.45	1	0	0.997879	0	8.7	-0.3	0.47	1	-0.2	0.962554	0	8.7	-0.03	0.45	1	-0.08	0.966441	0	8.7	3	5	2	17	4	2	3	40	2	4	4	8	2	10	4	3	4	37	3	2	4	3	2	11	4	2
Cage1	ENSMUSG00000044566	protein_coding	0.42	0.27	0.894003	0.38	0.500665	0	2.6	0.21	0.28	1	0.23	0.894418	0	2.2	0.16	0.27	1	0.08	0.918972	0	2.1	3	1	3	1	3	4	2	0	2	4	2	1	3	2	4	4	2	2	2	5	2	1	3	1	4	2
Calcoco1	ENSMUSG00000023055	protein_coding	0.02	0.11	1	0.02	0.94844	0	179.4	-0.11	0.11	1	-0.12	0.8758	0	179.4	-0.01	0.11	1	-0.01	0.980212	0	179.4	208	174	184	231	226	175	141	101	175	218	148	174	173	175	210	150	202	143	186	136	135	156	179	207	221	155
Calcrl	ENSMUSG00000059588	protein_coding	0.19	0.14	1	0.17	0.595946	0	275.6	0.09	0.14	1	0.06	0.956863	0	237.8	0.15	0.14	1	0.13	0.71944	0	261.1	10	12	748	10	677	407	169	33	74	14	485	12	643	19	755	576	151	39	62	10	347	16	782	14	693	150
Cald1	ENSMUSG00000029761	protein_coding	0.15	0.15	1	0.15	0.680338	0	1481.6	0.07	0.16	1	0.07	0.957757	0	1403.9	0.05	0.15	1	0.05	0.91298	0	1388.1	1080	1501	896	1280	919	1282	1722	2112	892	1016	1880	1701	1256	1811	1082	1572	1684	1880	934	1214	1914	1461	966	1529	848	1790
Calhm2	ENSMUSG00000033033	protein_coding	-0.13	0.11	1	-0.13	0.635174	0	29.3	-0.11	0.12	1	-0.12	0.88047	0	29.3	-0.18	0.11	0.872706	-0.18	0.469669	0	29.3	31	29	31	45	23	31	24	20	30	32	26	29	20	29	25	25	28	26	28	25	28	22	30	34	28	29
Calhm5	ENSMUSG00000049872	protein_coding	-0.23	0.1	0.423628	-0.23	0.254563	0	52.8	-0.02	0.1	1	-0.03	0.97566	0	56.7	-0.27	0.1	0.213297	-0.27	0.15573	0	52.8	80	89	36	74	63	25	41	39	28	72	50	82	23	83	54	28	32	28	21	103	61	93	31	71	57	36
Calhm6	ENSMUSG00000046031	protein_coding	-0.05	0.46	1	0.02	0.982381	0	1	-0.19	0.47	1	0.01	0.998589	0	1.1	0.1	0.46	1	0.15	0.886953	0	1.1	0	6	0	1	1	0	1	0	0	1	1	4	0	2	1	0	0	0	0	0	1	7	0	1	1	0
Calm1	ENSMUSG00000001175	protein_coding	-0.07	0.08	1	-0.07	0.722517	0	415.7	0.09	0.08	1	0.08	0.885597	0	420.8	-0.04	0.08	1	-0.04	0.844985	0	415.7	240	354	489	305	354	480	609	460	450	254	453	335	467	350	359	494	391	377	445	386	444	369	473	368	347	468
Calm2	ENSMUSG00000036438	protein_coding	0.04	0.1	1	0.04	0.878813	0	345.1	-0.02	0.1	1	-0.02	0.978502	0	343.9	0.07	0.1	1	0.07	0.789504	0	349.5	267	566	304	308	313	248	459	354	276	286	281	533	278	473	314	305	307	360	314	204	297	617	294	413	279	328
Calm3	ENSMUSG00000019370	protein_coding	-0.16	0.1	0.857827	-0.16	0.47473	0	354.9	-0.21	0.1	1	-0.21	0.821081	0	354.9	-0.09	0.1	1	-0.09	0.712817	0	354.9	277	621	347	464	294	362	308	306	215	269	329	648	236	375	307	306	256	261	229	189	332	516	321	409	293	263
Calml4	ENSMUSG00000032246	protein_coding	-0.21	0.59	1	-0.27	0.819103	0	0.8	-0.15	0.62	1	0.13	0.970631	0	0.8	-0.73	0.6	1	-0.51	0.624777	0	0.8	1	0	2	0	1	1	1	0	1	1	0	0	1	1	1	1	0	0	0	0	0	0	1	1	2	1
Calr	ENSMUSG00000003814	protein_coding	-0.39	0.14	0.191789	-0.39	0.153957	0	697.8	-0.03	0.14	1	-0.03	0.983027	0	697.8	-0.36	0.14	0.268537	-0.36	0.19164	0	697.8	357	742	572	1785	513	532	595	806	378	335	563	722	439	1015	423	466	380	536	298	373	693	916	574	1325	454	565
Calr3	ENSMUSG00000019732	protein_coding	0.07	0.38	1	0.01	0.992957	0	1.8	-0.07	0.4	1	-0.1	0.97407	0	1.8	0.06	0.38	1	0.08	0.946343	0	1.8	2	1	3	1	2	2	2	0	3	1	2	2	1	1	2	3	2	2	1	2	2	1	2	2	3	1
Calu	ENSMUSG00000029767	protein_coding	-0.12	0.08	0.987833	-0.12	0.559782	0	1007.6	0	0.09	1	-0.01	0.994705	0	1011.7	-0.18	0.08	0.49696	-0.19	0.303698	0	1007.6	638	1463	910	1279	588	960	1255	1181	794	597	1024	1389	897	1249	662	968	851	994	692	693	1099	1567	902	1187	569	1166
Camk1	ENSMUSG00000030272	protein_coding	-0.05	0.08	1	-0.05	0.800455	0	92.3	-0.1	0.08	1	-0.11	0.834059	0	92.3	-0.04	0.08	1	-0.04	0.850459	0	92.3	84	127	77	115	85	102	97	69	75	89	81	138	68	97	81	74	95	78	83	79	81	112	77	106	84	81
Camk1d	ENSMUSG00000039145	protein_coding	-0.11	0.25	1	-0.06	0.941592	0	4.1	0.07	0.26	1	0.05	0.985304	0	4.1	-0.04	0.25	1	0.02	0.983197	0	4.1	5	1	11	4	3	3	2	3	4	5	3	1	12	3	3	4	2	4	4	3	3	1	11	5	5	2
Camk1g	ENSMUSG00000016179	protein_coding	0.36	0.75	1	0.38	0.81904	0	0.4	1.29	0.76	1	1.44	0.821081	0	0.9	0.98	0.74	1	0.87	0.500349	0	0.4	0	0	0	0	0	0	0	0	2	1	0	0	0	0	0	0	0	1	2	1	0	0	0	1	1	0
Camk2a	ENSMUSG00000024617	protein_coding	0.9	0.18	0.00039548	0.88	0.00577728	1	3.9	0.1	0.2	1	0.05	0.974374	0	2.3	1.02	0.18	1.30042e-05	1.01	0.000836482	1	4.3	3	2	1	9	1	2	0	1	1	6	4	5	2	14	1	2	2	2	1	2	2	2	1	10	1	1
Camk2b	ENSMUSG00000057897	protein_coding	-0.11	0.51	1	-0.16	0.889217	0	1.5	-0.45	0.53	1	-0.45	0.879937	0	1.4	-0.35	0.51	1	-0.37	0.70987	0	1.4	4	0	2	1	2	1	1	1	1	4	1	1	1	2	1	1	1	2	1	3	1	0	3	1	1	1
Camk2d	ENSMUSG00000053819	protein_coding	-0.01	0.12	1	-0.01	0.971204	0	93.6	0.08	0.12	1	0.07	0.930148	0	99.8	0.01	0.12	1	0.01	0.981861	0	94.6	99	75	104	76	102	91	77	69	149	95	103	72	105	89	89	90	86	87	115	124	102	76	110	92	102	78
Camk2g	ENSMUSG00000021820	protein_coding	0.04	0.07	1	0.04	0.846058	0	85.2	0	0.07	1	-0.01	0.994705	0	83.8	-0.04	0.07	1	-0.04	0.842908	0	83.8	90	110	84	81	71	88	80	67	83	82	80	111	74	88	75	80	90	90	82	63	74	109	78	93	65	87
Camk2n1	ENSMUSG00000046447	protein_coding	-0.22	0.1	0.555066	-0.21	0.314322	0	45.1	-0.2	0.11	1	-0.2	0.821081	0	45.1	-0.18	0.1	0.791183	-0.17	0.428508	0	45.1	42	48	36	56	48	51	61	37	27	39	56	47	21	46	41	39	67	30	28	45	61	37	27	53	49	52
Camk2n2	ENSMUSG00000051146	protein_coding	-0.39	0.31	1	-0.38	0.553637	0	5.9	-0.26	0.32	1	-0.24	0.894615	0	5.9	-0.2	0.31	1	-0.16	0.832534	0	5.9	5	11	4	11	2	4	5	8	3	4	5	9	3	8	3	3	6	3	3	3	6	7	4	12	3	5
Camk4	ENSMUSG00000038128	protein_coding	-0.37	0.53	1	0.07	0.951267	0	0.9	0.08	0.54	1	0.1	0.97437	0	0.6	-0.86	0.54	0.858143	-0.32	0.73611	0	0.6	0	0	2	0	1	2	0	0	0	0	1	0	4	1	2	1	0	0	0	0	1	0	2	0	1	0
Camkk1	ENSMUSG00000020785	protein_coding	-0.05	0.16	1	-0.06	0.906387	0	9.6	-0.02	0.17	1	-0.03	0.988596	0	9.6	0.16	0.16	1	0.15	0.706102	0	10.6	9	17	6	22	1	9	9	7	6	8	7	18	4	17	2	8	10	11	7	8	9	18	5	17	2	10
Camkk2	ENSMUSG00000029471	protein_coding	-0.03	0.08	1	-0.03	0.903743	0	48.9	0.13	0.09	1	0.12	0.829718	0	54.2	-0.02	0.08	1	-0.02	0.936292	0	48.9	51	86	36	70	35	37	37	36	52	46	42	73	32	55	44	32	51	47	43	52	48	99	41	61	40	48
Camkmt	ENSMUSG00000071037	protein_coding	-0.46	0.16	0.196442	-0.46	0.160263	0	5.1	-0.43	0.17	0.901653	-0.43	0.821081	0	5.1	-0.43	0.16	0.235952	-0.42	0.194956	0	5.1	7	4	4	5	8	4	4	6	4	5	3	3	5	4	6	3	3	3	4	5	4	3	4	8	5	3
Caml	ENSMUSG00000021501	protein_coding	-0.11	0.08	0.958715	-0.11	0.538735	0	35.8	0.05	0.08	1	0.04	0.946788	0	36.4	0.02	0.08	1	0.01	0.957026	0	35.8	41	32	36	36	42	33	32	28	42	38	29	34	36	32	36	31	30	26	35	43	36	35	36	37	43	30
Camsap1	ENSMUSG00000026933	protein_coding	0.16	0.07	0.526406	0.16	0.294844	0	55.8	0.07	0.08	1	0.06	0.896527	0	52.6	0.07	0.07	1	0.07	0.71852	0	53	75	38	45	47	40	51	47	54	53	80	54	42	58	53	42	56	62	50	61	64	49	40	51	49	42	58
Camsap2	ENSMUSG00000041570	protein_coding	0.25	0.09	0.204765	0.25	0.146708	0	99.2	0.05	0.09	1	0.04	0.95469	0	83.6	0.14	0.09	0.846176	0.14	0.465087	0	91.5	103	50	77	68	72	96	75	97	91	118	116	52	109	99	86	121	103	82	106	88	101	61	88	88	62	103
Camsap3	ENSMUSG00000044433	protein_coding	-0.17	0.22	1	-0.15	0.801901	0	4.6	-0.25	0.23	1	-0.23	0.880883	0	4.6	-0.01	0.22	1	-0.02	0.985222	0	4.6	5	5	7	2	7	4	3	4	4	5	5	7	3	1	8	3	4	5	3	2	4	4	5	2	8	4
Camta1	ENSMUSG00000014592	protein_coding	0.09	0.17	1	0.09	0.845558	0	8.6	0.2	0.18	1	0.19	0.880243	0	9	-0.2	0.18	1	-0.2	0.65033	0	8.4	6	10	12	6	11	10	7	3	11	5	7	9	7	14	10	11	8	6	9	6	10	9	10	8	9	9
Camta2	ENSMUSG00000040712	protein_coding	0.04	0.09	1	0.04	0.886975	0	38.6	-0.04	0.1	1	-0.05	0.946299	0	37.6	0	0.09	1	0	0.995703	0	37.6	32	35	42	41	46	41	24	34	43	37	40	42	45	35	45	35	36	32	39	25	36	35	42	38	49	30
Cand1	ENSMUSG00000020114	protein_coding	-0.04	0.08	1	-0.04	0.872555	0	166.3	0.1	0.08	1	0.09	0.875318	0	176.6	-0.03	0.08	1	-0.03	0.896007	0	166.3	165	170	140	164	160	170	180	201	147	159	164	177	159	168	142	178	158	170	135	252	162	183	146	175	149	184
Cand2	ENSMUSG00000030319	protein_coding	-0.17	0.13	0.99311	-0.17	0.536494	0	52.2	-0.11	0.13	1	-0.11	0.889754	0	52.2	-0.17	0.13	1	-0.17	0.54739	0	52.2	55	35	85	43	81	52	40	32	47	51	32	38	54	37	60	36	66	30	40	41	30	35	86	41	81	53
Cant1	ENSMUSG00000025575	protein_coding	-0.14	0.08	0.853161	-0.14	0.4724	0	108.1	-0.11	0.09	1	-0.12	0.834059	0	108.1	-0.18	0.08	0.520573	-0.18	0.296496	0	108.1	97	106	110	132	141	121	80	85	101	97	94	118	88	83	107	94	103	89	102	93	89	106	101	96	129	89
Canx	ENSMUSG00000020368	protein_coding	0.07	0.06	1	0.07	0.662829	0	613.6	0.07	0.06	1	0.06	0.893826	0	598.8	0.01	0.06	1	0.01	0.962321	0	594.6	452	559	475	610	376	624	656	720	606	442	768	568	643	709	361	707	590	682	666	468	789	670	485	660	366	625
Cap1	ENSMUSG00000028656	protein_coding	0.04	0.06	1	0.04	0.803892	0	398.6	-0.04	0.06	1	-0.04	0.929521	0	380.3	0.05	0.06	1	0.05	0.786122	0	398.7	308	438	364	366	440	405	426	364	312	309	441	532	407	388	421	368	412	374	334	299	462	380	364	362	410	433
Cap2	ENSMUSG00000021373	protein_coding	-0.07	0.3	1	-0.09	0.907272	0	3.4	0.25	0.31	1	0.37	0.835722	0	4.3	-0.16	0.3	1	0.06	0.951153	0	3.6	5	1	4	9	0	3	3	1	4	5	5	1	3	12	0	2	2	1	3	5	8	0	4	9	0	3
Capg	ENSMUSG00000056737	protein_coding	-0.22	0.11	0.642677	-0.22	0.344572	0	150.7	-0.14	0.12	1	-0.15	0.839191	0	150.7	-0.19	0.11	0.814483	-0.19	0.425907	0	150.7	125	146	203	223	186	162	130	66	115	115	105	126	132	163	165	110	125	83	115	129	109	133	190	172	194	117
Capn1	ENSMUSG00000024942	protein_coding	-0.07	0.09	1	-0.07	0.764486	0	84.9	-0.11	0.09	1	-0.11	0.843464	0	84.9	0.03	0.09	1	0.03	0.910438	0	85	91	87	85	125	91	78	60	68	79	98	66	88	76	86	69	76	73	78	83	76	67	82	78	94	92	63
Capn10	ENSMUSG00000026270	protein_coding	-0.08	0.08	1	-0.08	0.713349	0	17.9	-0.03	0.09	1	-0.03	0.962554	0	17.9	-0.19	0.08	0.419846	-0.19	0.283499	0	17.9	18	13	20	26	21	18	16	14	15	17	14	14	16	20	21	13	17	16	17	18	14	13	17	19	28	16
Capn15	ENSMUSG00000037326	protein_coding	-0.01	0.14	1	-0.01	0.977853	0	19.4	-0.16	0.14	1	-0.17	0.858027	0	19.4	-0.09	0.14	1	-0.09	0.798335	0	19.4	24	21	18	23	20	17	12	21	19	26	15	22	18	20	18	13	20	17	20	9	13	17	21	21	21	16
Capn2	ENSMUSG00000026509	protein_coding	0.04	0.05	1	0.04	0.801095	0	287.1	0.03	0.05	1	0.02	0.962554	0	278.3	0.04	0.05	1	0.04	0.828163	0	286	255	239	265	287	236	342	344	272	265	275	306	255	260	334	246	349	299	276	271	282	307	230	281	301	232	342
Capn5	ENSMUSG00000035547	protein_coding	-0.32	0.12	0.250568	-0.32	0.169107	0	59.8	-0.1	0.12	1	-0.11	0.888488	0	59.8	-0.33	0.12	0.198374	-0.33	0.142779	0	59.8	64	37	65	56	68	106	47	32	63	60	42	36	34	36	56	73	52	39	43	41	46	35	61	46	64	63
Capn6	ENSMUSG00000067276	protein_coding	0.21	0.28	1	0.22	0.754028	0	4	0.46	0.29	1	0.31	0.875852	0	4.2	-0.42	0.29	0.927121	-0.33	0.621546	0	3.8	2	0	0	5	1	6	14	2	4	2	3	0	0	7	1	5	10	10	2	4	3	1	1	4	1	15
Capn7	ENSMUSG00000021893	protein_coding	0.1	0.08	1	0.1	0.614156	0	79.1	0.01	0.08	1	0	0.997824	0	72.8	0.01	0.08	1	0.01	0.960336	0	75	80	67	61	40	58	73	90	92	86	72	104	64	74	60	65	99	76	92	85	67	100	73	67	54	52	83
Capns1	ENSMUSG00000001794	protein_coding	-0.12	0.06	0.629504	-0.12	0.406323	0	422.2	-0.12	0.06	1	-0.12	0.821081	0	422.2	-0.06	0.06	1	-0.06	0.717004	0	422.2	302	408	472	471	511	492	487	332	325	304	411	432	407	403	482	438	387	306	331	256	434	372	443	392	520	371
Capns2	ENSMUSG00000078144	protein_coding	-0.09	0.56	1	-0.34	0.765201	0	0.4	0.36	0.58	1	0.37	0.888941	0	0.4	-1.86	0.61	0.12044	-2.07	0.0425821	0	0.4	1	0	1	0	0	0	0	1	1	0	0	0	0	0	0	0	0	0	1	0	0	0	1	0	0	1
Caprin1	ENSMUSG00000027184	protein_coding	0.2	0.06	0.0608562	0.2	0.107673	0	370.9	0.08	0.06	1	0.07	0.879937	0	335.4	0.21	0.06	0.0356217	0.2	0.0921258	0	371.7	309	265	331	228	268	351	371	405	371	326	382	254	451	328	340	422	364	432	410	298	380	297	360	261	278	359
Caprin2	ENSMUSG00000030309	protein_coding	0.05	0.15	1	0.06	0.892701	0	16.8	0.07	0.15	1	0.06	0.962554	0	17.2	-0.12	0.15	1	-0.12	0.754506	0	16.7	42	16	8	11	10	8	9	24	22	38	11	15	4	16	8	9	17	33	17	36	10	17	10	12	8	16
Caps2	ENSMUSG00000035694	protein_coding	0.83	0.62	1	1.18	0.238202	0	0.6	0.83	0.64	1	0.72	0.837327	0	0.4	0.51	0.62	1	0.79	0.503033	0	0.5	0	0	0	0	0	0	0	0	0	1	0	0	0	3	0	0	1	1	0	1	0	0	0	1	0	1
Capza1	ENSMUSG00000070372	protein_coding	0.06	0.09	1	0.07	0.776754	0	171.2	0.13	0.09	1	0.12	0.834059	0	171.8	0.09	0.09	1	0.09	0.687787	0	173.4	112	140	187	108	148	191	178	174	203	111	204	135	214	129	163	222	145	168	221	151	215	152	193	131	156	160
Capza1.ps1	ENSMUSG00000067017	pseudogene	0.06	0.1	1	0.06	0.801377	0	56.7	0.09	0.1	1	0.08	0.901442	0	55.3	0.13	0.1	1	0.13	0.560111	0	59.7	37	47	57	40	46	66	61	67	57	39	69	44	68	45	56	76	52	53	65	50	69	46	65	43	50	57
Capza2	ENSMUSG00000015733	protein_coding	0.08	0.09	1	0.08	0.712287	0	184.9	0.12	0.09	1	0.12	0.839869	0	189.2	0.09	0.09	1	0.09	0.683338	0	186.1	150	207	174	128	141	161	243	196	171	159	208	197	190	197	158	197	176	182	185	217	215	208	183	169	147	193
Capzb	ENSMUSG00000028745	protein_coding	0.07	0.09	1	0.08	0.754547	0	236.7	-0.03	0.1	1	-0.04	0.958773	0	222.2	0.16	0.09	0.799342	0.16	0.444625	0	251.5	160	259	254	214	214	282	244	148	225	172	262	265	273	238	237	267	232	166	255	168	265	244	245	218	215	195
Car11	ENSMUSG00000003273	protein_coding	-0.25	0.26	1	-0.26	0.660553	0	4.6	-0.53	0.27	1	-0.49	0.821081	0	4.6	-0.08	0.26	1	-0.1	0.892865	0	4.6	4	6	4	7	6	4	3	1	6	5	5	6	2	4	3	3	3	2	3	3	4	5	2	6	5	1
Car12	ENSMUSG00000032373	protein_coding	-0.26	0.27	1	-0.16	0.800369	0	1.7	-0.13	0.28	1	-0.05	0.985715	0	1.7	-0.19	0.26	1	-0.19	0.761964	0	1.7	1	1	2	0	1	4	2	2	2	0	2	0	1	0	1	4	2	2	1	0	3	0	1	0	1	2
Car13	ENSMUSG00000027555	protein_coding	0.04	0.11	1	0.04	0.891131	0	27.8	0.09	0.11	1	0.08	0.921281	0	29.4	0	0.11	1	-0.01	0.989808	0	27.7	33	27	28	15	36	25	37	18	30	35	26	21	28	21	36	26	29	26	30	43	28	28	34	18	32	36
Car14	ENSMUSG00000038526	protein_coding	0.14	0.52	1	0.22	0.860121	0	0.2	1.03	0.52	1	1.03	0.821081	0	0.4	-0.04	0.52	1	0.21	0.871169	0	0.4	0	0	0	1	0	1	0	0	0	0	0	0	0	1	0	0	1	0	0	1	0	0	0	1	1	0
Car15	ENSMUSG00000090236	protein_coding	-0.24	0.29	1	-0.25	0.696399	0	0.8	0.04	0.3	1	0.04	0.988596	0	0.9	-0.61	0.3	0.586333	-0.66	0.243674	0	0.8	0	0	1	1	1	1	1	1	1	0	1	0	1	1	1	1	1	1	1	1	1	0	1	1	2	0
Car5b	ENSMUSG00000031373	protein_coding	-0.29	0.15	0.640128	-0.3	0.318097	0	21.7	0.13	0.15	1	0.12	0.907384	0	21.7	-0.24	0.15	0.834819	-0.26	0.382152	0	21.7	17	5	30	18	39	29	16	15	26	13	13	6	15	17	30	26	12	14	21	23	14	6	30	17	37	18
Car7	ENSMUSG00000031883	protein_coding	-0.14	0.45	1	-0.03	0.974894	0	0.9	-0.3	0.47	1	-0.3	0.910083	0	0.9	-0.15	0.45	1	-0.17	0.876981	0	0.9	1	0	1	1	3	1	0	0	1	1	1	0	1	0	2	1	1	1	1	0	1	0	1	0	1	0
Car8	ENSMUSG00000041261	protein_coding	0.53	0.43	1	0.54	0.664249	0	197	0.17	0.44	1	0.16	0.9711	0	130	0.55	0.43	1	0.57	0.651532	0	197.8	5	2	233	2	213	267	64	27	330	5	212	3	293	4	234	340	81	70	728	8	155	2	224	2	228	62
Car9	ENSMUSG00000028463	protein_coding	-0.34	0.41	1	-0.49	0.507767	0	1.1	-0.42	0.43	1	-0.54	0.821455	0	1.1	-0.77	0.42	0.714459	-0.87	0.201387	0	1.1	2	0	1	1	0	1	0	3	2	1	1	0	1	1	1	1	0	1	1	0	1	0	1	1	1	1
Card10	ENSMUSG00000033170	protein_coding	-0.06	0.35	1	-0.06	0.955749	0	24.6	-0.2	0.36	1	-0.23	0.938837	0	24.6	0.03	0.35	1	0	0.999016	0	25.1	10	2	59	9	46	29	6	5	55	7	22	2	57	5	43	20	9	12	64	8	20	2	61	7	48	6
Card14	ENSMUSG00000013483	protein_coding	0.08	0.28	1	0.13	0.866704	0	2.1	0.06	0.29	1	0.09	0.970641	0	2.1	-0.09	0.28	1	-0.1	0.91298	0	2.1	3	2	1	2	1	3	3	1	3	2	2	2	1	3	1	2	4	2	2	1	2	1	1	2	2	3
Card19	ENSMUSG00000037960	protein_coding	-0.26	0.15	0.813011	-0.26	0.455747	0	45.2	-0.24	0.16	1	-0.24	0.825054	0	45.2	-0.18	0.15	1	-0.18	0.629594	0	45.2	43	49	42	67	30	45	58	40	33	41	27	46	25	44	29	25	56	51	33	21	37	36	33	52	34	51
Card6	ENSMUSG00000041849	protein_coding	0.14	0.12	1	0.14	0.638837	0	13.2	0.1	0.13	1	0.1	0.912974	0	13	-0.08	0.12	1	-0.09	0.801719	0	12.2	7	6	15	9	18	13	10	11	21	8	11	8	15	11	19	14	13	14	19	7	10	8	17	8	25	14
Carf	ENSMUSG00000026017	protein_coding	0.2	0.14	0.974626	0.17	0.620664	0	11.5	0.23	0.15	1	0.21	0.831488	0	12.3	0.08	0.14	1	0.07	0.868672	0	10.9	17	4	11	5	9	10	13	12	16	14	11	7	11	10	9	14	12	13	14	22	10	6	14	7	7	14
Carhsp1	ENSMUSG00000008393	protein_coding	-0.04	0.09	1	-0.03	0.893508	0	182.6	-0.05	0.09	1	-0.05	0.936917	0	182.6	0.01	0.09	1	0.01	0.986878	0	182.6	157	197	174	220	164	211	186	132	202	171	159	181	157	184	173	184	170	160	223	186	163	163	161	210	159	171
Carm1	ENSMUSG00000032185	protein_coding	0.04	0.08	1	0.04	0.846349	0	68.3	-0.06	0.08	1	-0.06	0.910083	0	68	-0.03	0.08	1	-0.03	0.90828	0	68	69	88	60	126	62	60	45	56	46	79	55	95	67	105	72	55	60	48	47	62	54	87	63	106	62	57
Carmil1	ENSMUSG00000021338	protein_coding	-0.03	0.14	1	-0.03	0.951486	0	22.1	0.1	0.15	1	0.09	0.931846	0	23.7	-0.13	0.14	1	-0.13	0.71852	0	22.1	29	23	16	20	16	18	20	39	18	30	17	24	13	24	14	17	25	32	19	28	16	27	18	24	16	30
Carmil2	ENSMUSG00000050357	protein_coding	-0.59	0.62	1	-0.42	0.744123	0	0.6	-0.12	0.64	1	-0.26	0.943234	0	0.6	-0.01	0.61	1	-0.46	0.729144	0	0.6	0	0	1	0	0	0	0	3	1	0	0	0	0	0	0	0	1	2	1	1	0	0	1	0	1	0
Carmil3	ENSMUSG00000022211	protein_coding	-0.19	0.21	1	-0.2	0.694457	0	4.1	-0.12	0.22	1	-0.22	0.880243	0	4.1	0.05	0.21	1	0.02	0.981015	0	4.1	8	3	4	2	5	2	2	6	5	8	1	4	1	1	3	2	3	6	4	7	2	4	4	3	4	2
Carmn	ENSMUSG00000097324	lncRNA	0.02	0.37	1	-0.29	0.732165	0	3.1	0.18	0.39	1	-0.08	0.978502	0	3.1	-0.21	0.38	1	-0.49	0.531883	0	3.1	8	7	1	8	0	0	1	2	1	6	1	9	1	2	0	1	2	2	0	2	1	12	1	8	0	1
Carnmt1	ENSMUSG00000024726	protein_coding	0	0.11	1	0	0.991282	0	22.7	0.05	0.11	1	0.04	0.962554	0	23.8	0.09	0.11	1	0.09	0.763386	0	24.3	28	27	15	20	17	16	27	31	23	28	23	21	20	22	16	22	23	31	21	24	26	28	22	29	15	23
Carns1	ENSMUSG00000075289	protein_coding	0.18	0.18	1	0.17	0.706827	0	10.1	0.07	0.19	1	0.06	0.97004	0	9.7	0.16	0.18	1	0.15	0.756533	0	9.9	13	5	12	10	14	9	12	2	8	12	6	7	10	14	16	9	13	7	7	7	7	6	13	11	17	14
Cars	ENSMUSG00000010755	protein_coding	0.18	0.15	1	0.18	0.622902	0	47.5	-0.04	0.16	1	-0.04	0.974945	0	39.4	0.07	0.16	1	0.07	0.884965	0	43.3	32	31	40	38	33	46	40	59	36	32	41	27	97	45	50	40	38	57	48	31	49	33	37	42	29	37
Cars2	ENSMUSG00000056228	protein_coding	-0.06	0.11	1	-0.06	0.851465	0	24.4	-0.05	0.11	1	-0.05	0.950349	0	24.4	-0.19	0.11	0.742602	-0.19	0.411993	0	24.4	30	22	23	26	25	22	18	19	35	32	21	26	20	19	25	19	18	23	31	31	19	25	23	21	21	17
Casc1	ENSMUSG00000043541	protein_coding	-0.2	0.44	1	-0.02	0.982505	0	0.8	0.39	0.45	1	0.47	0.845258	0	1.1	-0.22	0.44	1	-0.23	0.8347	0	0.8	2	1	1	0	1	0	0	0	2	2	0	0	1	0	0	1	1	1	2	2	1	0	0	1	2	1
Casc3	ENSMUSG00000078676	protein_coding	0.02	0.07	1	0.02	0.941507	0	50.7	0	0.07	1	0	0.996639	0	50.7	-0.08	0.07	1	-0.08	0.672322	0	50.7	57	52	52	62	59	47	40	34	53	56	42	55	55	65	56	44	42	42	47	50	45	53	50	56	61	42
Casd1	ENSMUSG00000015189	protein_coding	0.22	0.09	0.311151	0.22	0.20179	0	60.9	0.1	0.09	1	0.09	0.880243	0	54.3	0.16	0.09	0.681364	0.16	0.377576	0	58	43	39	63	32	63	56	58	47	69	44	63	44	89	42	65	70	58	62	72	49	56	50	70	36	57	51
Cask	ENSMUSG00000031012	protein_coding	0.07	0.14	1	0.07	0.857027	0	40.6	0.09	0.15	1	0.09	0.930347	0	41.4	0.05	0.14	1	0.05	0.916213	0	40.3	38	42	26	37	26	36	51	60	25	41	56	40	39	35	29	42	47	51	26	38	46	49	32	39	29	56
Caskin1	ENSMUSG00000033597	protein_coding	-0.17	0.25	1	-0.17	0.781271	0	3.8	-0.38	0.26	1	-0.33	0.839191	0	3.8	-0.45	0.25	0.744222	-0.47	0.364857	0	3.8	5	1	3	3	4	4	2	5	7	4	1	2	2	1	3	3	4	4	6	3	1	0	2	3	2	3
Caskin2	ENSMUSG00000034471	protein_coding	-0.05	0.14	1	-0.04	0.909598	0	60.3	-0.1	0.14	1	-0.1	0.914904	0	60.3	-0.07	0.14	1	-0.07	0.852472	0	60.3	58	53	62	56	89	76	34	42	73	53	52	59	69	37	86	59	51	48	67	32	54	48	65	48	100	49
Casp1	ENSMUSG00000025888	protein_coding	-0.02	0.31	1	0.05	0.944764	0	10.4	0.16	0.32	1	0	0.999726	0	9.6	0.22	0.31	1	0.17	0.805925	0	10.9	1	1	15	0	30	8	0	13	17	1	11	0	15	0	39	11	1	8	18	0	13	1	14	1	32	2
Casp12	ENSMUSG00000025887	protein_coding	0.33	0.13	0.31016	0.33	0.204836	0	87.5	0.11	0.13	1	0.1	0.912974	0	76.2	0.45	0.13	0.0317258	0.45	0.0546768	0	94.7	82	94	58	38	81	56	79	54	90	103	96	82	65	76	110	89	86	74	94	80	88	117	62	57	82	65
Casp14	ENSMUSG00000005355	protein_coding	-0.2	0.69	1	-0.09	0.954953	0	0.2	0.22	0.72	1	0.48	0.888941	0	0.4	-0.17	0.69	1	0.17	0.918808	0	0.3	0	0	0	1	0	0	1	0	0	0	0	0	0	0	0	0	1	0	0	0	0	2	0	1	0	1
Casp2	ENSMUSG00000029863	protein_coding	0	0.08	1	0	0.994105	0	34.4	0.09	0.08	1	0.08	0.880243	0	35.7	-0.04	0.08	1	-0.04	0.871395	0	34.4	36	24	39	26	55	29	30	33	38	37	24	24	41	31	41	34	32	34	34	51	27	25	37	28	49	31
Casp3	ENSMUSG00000031628	protein_coding	0.02	0.11	1	0.02	0.945405	0	52.7	-0.02	0.11	1	-0.03	0.974945	0	52.7	0.1	0.11	1	0.1	0.721936	0	54	39	40	67	24	53	47	54	63	87	44	43	39	60	37	43	53	51	57	88	42	43	44	63	27	49	48
Casp4	ENSMUSG00000033538	protein_coding	0.43	0.24	0.760217	0.44	0.4724	0	37.2	0.27	0.25	1	0.27	0.886378	0	33.2	0.45	0.24	0.698987	0.45	0.457702	0	37.1	20	44	33	10	25	28	10	12	47	23	60	33	52	22	39	52	12	19	60	17	64	55	35	20	30	10
Casp6	ENSMUSG00000027997	protein_coding	-0.05	0.14	1	-0.05	0.900704	0	42.1	0	0.14	1	-0.01	0.995415	0	42.1	0.06	0.14	1	0.06	0.881884	0	43.3	26	45	42	27	56	51	48	27	57	28	42	40	35	27	53	51	39	30	58	33	43	43	41	24	56	41
Casp7	ENSMUSG00000025076	protein_coding	-0.16	0.13	1	-0.16	0.614156	0	16.9	0.13	0.14	1	0.13	0.888246	0	18.1	-0.13	0.13	1	-0.13	0.703099	0	16.9	14	25	18	19	21	16	14	8	17	12	13	20	12	19	14	17	12	12	14	29	15	27	17	22	16	12
Casp8	ENSMUSG00000026029	protein_coding	0.15	0.09	0.794142	0.16	0.428614	0	29.9	0.03	0.09	1	0.02	0.976984	0	27	0.27	0.09	0.116132	0.27	0.12398	0	32.1	22	18	39	24	30	25	25	21	35	23	25	16	48	31	38	29	23	27	39	21	27	20	40	26	35	22
Casp8ap2	ENSMUSG00000028282	protein_coding	0.19	0.15	1	0.2	0.562737	0	18	0.1	0.16	1	0.09	0.939422	0	16.3	0.08	0.15	1	0.07	0.876234	0	16.1	15	6	13	6	12	14	20	22	27	19	25	6	17	6	15	21	17	28	26	6	19	8	18	7	14	19
Casp9	ENSMUSG00000028914	protein_coding	-0.18	0.09	0.63696	-0.18	0.349341	0	31.3	-0.02	0.1	1	-0.03	0.97407	0	31.3	-0.16	0.09	0.783715	-0.16	0.417001	0	31.3	29	25	35	25	49	30	26	31	32	28	27	27	28	16	39	26	31	26	28	38	26	24	33	25	49	30
Casq1	ENSMUSG00000007122	protein_coding	0.92	0.39	0.396747	0.65	0.425969	0	1.2	0.96	0.4	1	0.79	0.821081	0	1.2	0.46	0.39	1	0.44	0.629791	0	0.8	1	0	0	1	0	1	2	0	1	1	2	1	1	1	0	1	2	2	1	1	1	1	0	1	1	2
Cast	ENSMUSG00000021585	protein_coding	0.09	0.08	1	0.09	0.631353	0	217.9	0.08	0.09	1	0.07	0.897714	0	213.3	0.04	0.08	1	0.04	0.858874	0	210.2	241	205	159	132	132	218	210	255	282	240	266	193	179	192	160	262	195	224	268	183	249	235	175	170	140	241
Castor1	ENSMUSG00000020424	protein_coding	-0.39	0.1	0.008962	-0.39	0.0241333	1	42.1	-0.03	0.1	1	-0.03	0.963055	0	42.1	-0.28	0.1	0.190816	-0.28	0.147937	0	42.1	45	56	29	48	39	38	44	46	34	39	33	53	17	25	32	30	38	34	25	54	37	47	23	47	45	43
Castor2	ENSMUSG00000015944	protein_coding	0.04	0.1	1	0.04	0.891762	0	57.7	-0.1	0.1	1	-0.11	0.878077	0	56.7	0.01	0.1	1	0	0.989849	0	56.7	68	75	43	122	42	43	37	33	47	74	51	82	35	115	39	49	55	35	42	58	43	69	45	101	36	47
Casz1	ENSMUSG00000028977	protein_coding	0.25	0.32	1	0.33	0.625353	0	1.6	-0.05	0.33	1	-0.12	0.960354	0	1.2	0.07	0.32	1	0.04	0.964833	0	1.2	2	0	2	1	2	1	1	1	1	4	1	0	2	1	1	2	1	3	1	1	1	0	1	1	1	1
Cat	ENSMUSG00000027187	protein_coding	0.13	0.07	0.811616	0.13	0.44901	0	156.1	0.04	0.08	1	0.04	0.946821	0	146.7	0.21	0.07	0.167921	0.21	0.156074	0	164.7	120	118	180	96	207	154	153	107	139	142	184	110	168	121	223	165	184	117	147	137	161	115	184	98	225	153
Catip	ENSMUSG00000073650	protein_coding	0.19	0.48	1	-0.02	0.989576	0	0.7	-0.16	0.5	1	-0.04	0.994705	0	0.7	0.12	0.48	1	0.15	0.896007	0	0.7	0	1	1	2	0	1	1	0	0	1	1	0	0	1	0	1	1	1	1	0	1	0	1	3	0	1
Catsper2	ENSMUSG00000033486	protein_coding	-0.29	0.23	1	-0.29	0.621376	0	2.7	0.18	0.24	1	0.18	0.912974	0	2.9	0.26	0.23	1	0.31	0.57065	0	3.2	4	2	3	3	1	3	3	1	4	2	2	1	2	3	2	2	2	3	2	4	3	2	2	4	2	3
Catsperd	ENSMUSG00000040828	protein_coding	0.55	0.59	1	0.72	0.475593	0	0.6	-0.43	0.62	1	-0.48	0.894615	0	0.3	0.68	0.59	1	0.67	0.513396	0	0.8	0	0	1	0	1	0	0	0	1	1	0	0	1	1	0	0	1	1	1	0	0	0	1	1	0	0
Catspere2	ENSMUSG00000091476	protein_coding	-0.24	0.31	1	-0.16	0.817524	0	1.2	0.01	0.33	1	0.05	0.985715	0	1.2	-0.56	0.32	0.759934	-0.42	0.500367	0	1.2	1	0	1	1	1	3	2	1	1	1	1	0	1	0	2	3	1	1	1	1	2	0	1	0	1	2
Catsperg1	ENSMUSG00000049676	protein_coding	-0.46	0.35	1	-0.13	0.880354	0	1.8	0.13	0.36	1	0.38	0.842296	0	2.3	-0.61	0.35	0.779184	-0.14	0.875881	0	1.8	3	0	1	1	1	2	2	2	4	2	2	0	1	0	1	2	2	4	3	3	3	0	1	1	1	2
Cav1	ENSMUSG00000007655	protein_coding	-0.22	0.1	0.535903	-0.22	0.304125	0	648.4	0.13	0.11	1	0.13	0.85386	0	657.6	-0.3	0.1	0.159342	-0.3	0.133387	0	648.4	133	90	1081	172	1616	666	722	791	565	117	468	101	648	185	1198	632	454	703	517	196	598	82	1050	213	1636	654
Cav2	ENSMUSG00000000058	protein_coding	-0.05	0.13	1	-0.05	0.895144	0	113.6	0.2	0.13	1	0.19	0.832178	0	120.7	-0.08	0.13	1	-0.08	0.817191	0	113.6	66	62	143	46	151	141	141	105	167	56	138	67	118	64	127	177	94	104	155	111	143	71	155	65	149	114
Cav3	ENSMUSG00000062694	protein_coding	-0.21	0.57	1	-0.2	0.880056	0	0.5	0.17	0.59	1	0.18	0.959644	0	0.8	-0.02	0.57	1	0.17	0.89888	0	0.7	1	1	0	1	0	1	0	0	0	1	1	0	0	2	0	0	1	0	0	1	2	2	0	2	0	0
Cavin1	ENSMUSG00000004044	protein_coding	-0.22	0.12	0.696438	-0.22	0.387007	0	792.9	-0.15	0.12	1	-0.16	0.841903	0	792.9	-0.26	0.12	0.471885	-0.26	0.279852	0	792.9	740	718	788	1186	979	741	756	709	519	735	588	839	498	747	875	591	599	703	508	597	659	574	703	935	960	705
Cavin2	ENSMUSG00000045954	protein_coding	0.18	0.07	0.267282	0.18	0.21738	0	522.9	0.09	0.07	1	0.09	0.860785	0	488.4	0.19	0.07	0.198795	0.19	0.19164	0	522.2	563	230	406	182	414	465	676	719	672	654	461	263	405	289	407	564	646	830	710	554	424	245	423	241	427	597
Cavin3	ENSMUSG00000037060	protein_coding	-0.39	0.17	0.432578	-0.39	0.288162	0	90.1	-0.15	0.17	1	-0.15	0.896014	0	90.1	-0.19	0.17	1	-0.19	0.65837	0	90.1	91	110	105	145	107	57	66	81	49	84	48	110	68	67	90	33	54	81	40	96	75	85	87	122	102	51
Cbarp	ENSMUSG00000035640	protein_coding	-0.13	0.13	1	-0.14	0.661942	0	31.3	-0.27	0.14	1	-0.27	0.821081	0	31.3	-0.08	0.13	1	-0.08	0.822126	0	31.3	27	21	37	51	42	36	21	18	29	27	24	21	29	34	33	24	28	29	28	15	29	14	31	36	44	21
Cbfa2t2	ENSMUSG00000038533	protein_coding	-0.04	0.09	1	-0.04	0.872907	0	45.7	0.08	0.1	1	0.08	0.897448	0	48	-0.05	0.09	1	-0.06	0.829509	0	45.7	46	52	39	55	40	38	41	61	39	47	35	58	43	49	40	39	44	44	35	67	37	52	43	51	46	47
Cbfa2t2.ps1	ENSMUSG00000087034	processed_pseudogene	-0.1	0.31	1	-0.05	0.950493	0	1.7	-0.07	0.32	1	-0.05	0.98592	0	1.7	0.05	0.31	1	0.08	0.93	0	1.7	2	2	2	2	2	2	1	1	1	2	1	2	1	0	1	1	2	2	2	2	1	2	1	2	2	2
Cbfa2t3	ENSMUSG00000006362	protein_coding	-0.54	0.34	0.869864	-0.41	0.633881	0	93	-0.16	0.35	1	-0.07	0.985146	0	93	-0.29	0.34	1	-0.37	0.68593	0	93	6	2	220	3	261	169	45	24	107	4	64	1	117	1	219	126	60	15	82	7	80	1	217	1	283	59
Cbfb	ENSMUSG00000031885	protein_coding	0.07	0.08	1	0.08	0.716545	0	69.9	0.17	0.09	1	0.17	0.821081	0	75.8	0.07	0.08	1	0.07	0.761774	0	69.7	85	76	72	57	54	63	78	59	69	80	60	65	81	79	62	75	62	64	71	130	64	79	70	68	60	73
Cbl	ENSMUSG00000034342	protein_coding	0.21	0.11	0.698789	0.21	0.368713	0	86.5	0.2	0.12	1	0.19	0.821081	0	82.2	0.04	0.11	1	0.03	0.935431	0	75	65	43	92	44	86	108	59	80	98	62	90	56	118	62	104	128	84	68	93	65	76	59	107	53	91	87
Cblb	ENSMUSG00000022637	protein_coding	-0.01	0.11	1	-0.01	0.982439	0	39.3	0.16	0.11	1	0.15	0.832952	0	43.6	-0.11	0.11	1	-0.11	0.653677	0	39.3	60	45	46	33	36	33	25	33	43	56	35	42	55	36	44	33	27	30	31	55	37	51	53	46	37	35
Cbll1	ENSMUSG00000020659	protein_coding	0.05	0.12	1	0.05	0.881315	0	12	0.21	0.13	1	0.2	0.821455	0	13	0.03	0.12	1	0.02	0.953859	0	11.8	11	10	12	6	14	12	13	15	12	14	12	7	14	9	13	15	13	11	12	13	10	10	11	10	13	18
Cbln3	ENSMUSG00000040380	protein_coding	0.39	0.41	1	0.44	0.601963	0	0.8	0.23	0.43	1	0.32	0.897714	0	0.7	-0.08	0.42	1	-0.06	0.962762	0	0.4	1	1	1	0	0	0	0	0	1	1	1	0	1	1	1	1	0	1	1	1	0	1	1	0	1	1
Cbr1	ENSMUSG00000051483	protein_coding	-0.1	0.08	1	-0.1	0.579819	0	35.8	-0.09	0.08	1	-0.1	0.857449	0	35.8	0.11	0.08	0.994726	0.11	0.557613	0	38	32	44	35	45	42	36	39	25	24	31	28	48	28	41	38	26	38	27	24	24	34	38	37	39	38	31
Cbr2	ENSMUSG00000025150	protein_coding	0.01	0.18	1	0.04	0.940781	0	10.5	-0.1	0.18	1	-0.14	0.913932	0	9.4	0.26	0.18	0.954154	0.28	0.483168	0	12.3	5	3	21	8	22	8	11	3	4	6	5	3	31	4	34	6	9	5	2	5	4	3	19	8	16	9
Cbr3	ENSMUSG00000022947	protein_coding	-0.11	0.15	1	-0.12	0.754547	0	28.2	-0.2	0.15	1	-0.2	0.835207	0	28.2	-0.04	0.15	1	-0.04	0.924604	0	28.2	32	47	26	46	26	29	24	10	14	32	24	46	20	33	18	20	24	19	18	40	27	39	21	33	24	18
Cbr4	ENSMUSG00000031641	protein_coding	-0.08	0.1	1	-0.08	0.780015	0	15.7	0.15	0.1	1	0.15	0.834059	0	17.4	-0.03	0.1	1	-0.03	0.921566	0	15.7	16	16	16	13	17	14	20	10	19	17	17	14	13	11	15	16	16	14	15	17	18	18	16	17	18	18
Cbs	ENSMUSG00000024039	protein_coding	-0.88	0.25	0.0416191	-0.88	0.0677803	0	6.3	0.08	0.26	1	0.11	0.950744	0	6.3	-0.67	0.25	0.24442	-0.69	0.17142	0	6.3	5	4	4	5	18	6	8	1	6	3	2	2	1	1	3	3	8	3	4	6	2	2	4	5	17	10
Cbwd1	ENSMUSG00000024878	protein_coding	0.13	0.1	1	0.13	0.571962	0	16.3	0.1	0.1	1	0.09	0.893064	0	15.6	0.17	0.1	0.795121	0.17	0.439806	0	16.9	11	17	13	10	15	14	19	18	17	12	16	18	13	19	13	19	15	18	20	14	16	18	14	13	14	15
Cbx1	ENSMUSG00000018666	protein_coding	0.04	0.06	1	0.04	0.804989	0	49.4	0	0.06	1	-0.01	0.994705	0	48.9	0.04	0.06	1	0.04	0.841194	0	49.2	49	42	51	37	40	41	52	62	66	52	40	44	55	40	46	49	47	57	64	42	44	38	56	44	43	50
Cbx2	ENSMUSG00000025577	protein_coding	-0.04	0.14	1	-0.03	0.949263	0	16.3	-0.11	0.15	1	-0.11	0.912046	0	16.3	-0.18	0.14	1	-0.18	0.589369	0	16.3	21	18	16	17	14	13	14	11	23	19	12	19	15	17	8	12	20	14	22	11	10	16	13	16	17	17
Cbx3	ENSMUSG00000029836	protein_coding	0.1	0.1	1	0.1	0.679686	0	141.8	0	0.1	1	-0.01	0.993954	0	135.6	0.16	0.1	0.875388	0.15	0.484238	0	147.8	136	151	119	97	104	100	192	200	121	150	130	156	127	147	115	145	134	165	149	135	128	160	111	141	88	142
Cbx3.ps6	ENSMUSG00000057886	processed_pseudogene	0.41	0.36	1	0.33	0.71184	0	1.5	0.3	0.38	1	0.35	0.886378	0	1.6	0.26	0.36	1	0.25	0.798401	0	1.3	1	2	1	1	1	1	2	1	1	1	2	2	1	2	2	1	1	1	2	4	0	2	1	2	0	2
Cbx4	ENSMUSG00000039989	protein_coding	-0.24	0.1	0.348112	-0.24	0.215925	0	41.4	-0.13	0.1	1	-0.13	0.83749	0	41.4	-0.2	0.1	0.593698	-0.2	0.318465	0	41.4	58	45	39	46	54	35	33	31	32	51	29	46	28	31	41	25	36	31	27	41	29	43	39	41	49	34
Cbx5	ENSMUSG00000009575	protein_coding	0.18	0.1	0.779592	0.18	0.417408	0	158.1	0.18	0.1	1	0.18	0.821081	0	160.1	0.06	0.1	1	0.06	0.815	0	148.1	162	102	116	102	133	129	176	225	147	168	156	104	135	121	163	181	178	223	152	181	128	130	129	113	139	227
Cbx6	ENSMUSG00000089715	protein_coding	-0.09	0.09	1	-0.09	0.688486	0	293.7	-0.11	0.09	1	-0.11	0.843464	0	293.7	-0.07	0.09	1	-0.08	0.735095	0	293.7	329	232	364	345	338	274	275	244	242	339	253	230	265	236	326	240	345	258	231	243	199	225	337	305	354	289
Cbx7	ENSMUSG00000053411	protein_coding	-0.19	0.11	0.782896	-0.18	0.425091	0	49.1	-0.21	0.11	1	-0.22	0.821081	0	49.1	-0.23	0.11	0.50474	-0.23	0.285437	0	49.1	53	37	51	50	89	42	39	32	49	50	43	34	39	33	66	34	55	35	38	32	37	32	49	45	84	44
Cbx8	ENSMUSG00000025578	protein_coding	-0.12	0.16	1	-0.12	0.77476	0	11.9	-0.26	0.16	1	-0.26	0.821455	0	11.9	-0.14	0.16	1	-0.14	0.724461	0	11.9	12	15	13	14	13	10	11	6	13	14	8	14	8	10	14	7	12	11	11	9	8	10	11	13	13	10
Cby1	ENSMUSG00000022428	protein_coding	-0.03	0.11	1	-0.03	0.939729	0	19.4	0.01	0.12	1	0	0.997824	0	19.4	0.04	0.11	1	0.03	0.923874	0	19.5	16	22	20	22	19	22	25	11	18	18	17	21	14	20	19	19	20	18	18	12	14	20	20	21	23	20
Cc2d1a	ENSMUSG00000036686	protein_coding	-0.11	0.12	1	-0.11	0.68417	0	38	-0.17	0.12	1	-0.17	0.829718	0	38	-0.02	0.12	1	-0.03	0.946248	0	38	41	44	37	56	46	38	26	24	30	44	29	47	30	30	37	27	38	30	31	23	31	38	36	43	44	33
Cc2d1b	ENSMUSG00000028582	protein_coding	0.06	0.09	1	0.06	0.810272	0	33.9	-0.07	0.1	1	-0.08	0.901442	0	31.9	0.02	0.09	1	0.02	0.958238	0	32.8	36	24	37	26	28	38	30	26	42	35	38	26	34	26	30	31	33	39	47	24	34	26	32	26	32	31
Cc2d2a	ENSMUSG00000039765	protein_coding	-0.07	0.1	1	-0.06	0.828571	0	28.9	0.08	0.11	1	0.07	0.925762	0	31.2	-0.16	0.1	0.871373	-0.16	0.476408	0	28.9	39	16	31	29	33	23	28	30	31	41	35	12	24	28	41	29	28	26	24	30	36	20	33	32	39	38
Ccar1	ENSMUSG00000020074	protein_coding	0.27	0.12	0.431354	0.27	0.254563	0	77.1	0.17	0.12	1	0.16	0.834059	0	73.2	0.14	0.12	1	0.14	0.623909	0	70.4	80	36	59	31	43	68	74	78	118	88	80	41	72	53	63	86	70	105	113	46	84	44	70	39	47	87
Ccar2	ENSMUSG00000033712	protein_coding	-0.08	0.08	1	-0.08	0.690828	0	43.9	-0.07	0.08	1	-0.07	0.887267	0	43.9	-0.03	0.08	1	-0.03	0.888779	0	43.9	52	36	53	44	55	44	28	39	44	53	35	37	46	34	53	35	36	37	44	39	34	37	49	39	58	32
Ccbe1	ENSMUSG00000046318	protein_coding	-0.64	0.55	1	0.16	0.816298	0	7.9	-0.78	0.57	1	-0.07	0.97407	0	7.3	-0.14	0.54	1	0.32	0.600012	0	8.6	22	18	0	21	0	0	1	0	1	22	2	27	0	26	0	0	2	0	0	21	3	21	0	18	0	2
Ccdc102a	ENSMUSG00000063605	protein_coding	-0.23	0.12	0.656918	-0.23	0.354256	0	45.7	-0.2	0.12	1	-0.21	0.821081	0	45.7	-0.11	0.12	1	-0.11	0.699451	0	45.7	47	67	38	87	35	26	34	49	28	47	27	76	25	53	37	20	35	30	30	42	30	52	34	71	36	30
Ccdc103	ENSMUSG00000020930	protein_coding	-0.8	0.49	0.857919	-0.72	0.39737	0	1.7	-0.83	0.51	1	-1.12	0.821081	0	1.7	-0.77	0.49	0.881083	-0.62	0.475098	0	1.7	1	1	1	1	3	1	1	4	2	1	1	0	1	1	1	2	1	1	1	1	1	1	1	1	1	1
Ccdc106	ENSMUSG00000035228	protein_coding	0.53	0.46	1	0.53	0.544978	0	0.7	-0.24	0.48	1	-0.16	0.962554	0	0.4	0.31	0.46	1	0.33	0.746078	0	0.4	0	0	1	1	0	0	0	0	0	1	1	1	1	1	2	0	0	0	0	0	0	1	1	1	1	0
Ccdc107	ENSMUSG00000028461	protein_coding	0.17	0.11	0.892899	0.17	0.488051	0	23.2	-0.09	0.11	1	-0.09	0.900748	0	21	0.09	0.11	1	0.09	0.746078	0	22	15	38	17	28	28	18	18	13	14	18	20	45	20	29	28	14	23	18	17	18	16	36	15	24	26	16
Ccdc112	ENSMUSG00000071855	protein_coding	0.03	0.21	1	0	0.997879	0	6.6	-0.17	0.22	1	-0.22	0.880883	0	6.6	-0.07	0.21	1	-0.09	0.880819	0	6.6	8	6	5	2	8	6	6	14	4	8	6	6	6	7	5	7	7	7	6	4	6	5	6	6	5	8
Ccdc115	ENSMUSG00000042111	protein_coding	0	0.16	1	0.01	0.989376	0	11.4	-0.04	0.16	1	-0.04	0.97437	0	11.2	-0.02	0.16	1	-0.03	0.95165	0	11.2	10	9	12	11	16	13	15	6	9	11	13	7	16	11	14	9	11	10	12	3	12	10	14	14	15	10
Ccdc117	ENSMUSG00000020482	protein_coding	0.07	0.07	1	0.07	0.723861	0	26.7	-0.04	0.08	1	-0.04	0.945566	0	25.9	-0.04	0.07	1	-0.04	0.842243	0	25.9	27	30	26	20	25	25	32	22	26	27	23	32	27	27	26	26	27	24	28	33	24	30	22	20	24	24
Ccdc12	ENSMUSG00000019659	protein_coding	-0.01	0.14	1	-0.01	0.974256	0	23.9	-0.01	0.15	1	-0.01	0.996353	0	23.9	-0.02	0.14	1	-0.02	0.959519	0	23.9	15	35	29	25	28	23	26	12	22	17	20	37	23	28	26	16	21	17	24	11	18	34	27	28	29	21
Ccdc120	ENSMUSG00000031150	protein_coding	-0.1	0.14	1	-0.09	0.800401	0	7	-0.12	0.14	1	-0.11	0.912974	0	7	-0.01	0.14	1	0	0.997307	0	7	10	6	7	8	8	6	5	6	7	12	5	4	5	6	9	5	6	6	6	7	5	4	7	6	7	4
Ccdc122	ENSMUSG00000034795	protein_coding	0.13	0.13	1	0.15	0.658376	0	12	0.18	0.14	1	0.18	0.843453	0	12	0.17	0.13	1	0.18	0.564119	0	12	14	12	11	5	7	12	10	10	12	15	16	9	9	12	7	16	7	13	16	14	17	14	9	9	7	9
Ccdc124	ENSMUSG00000007721	protein_coding	-0.07	0.13	1	-0.07	0.837663	0	29	-0.25	0.14	1	-0.25	0.821081	0	29	0.1	0.13	1	0.1	0.78423	0	30.1	19	33	27	53	21	32	36	16	24	21	26	40	24	38	24	21	29	20	26	12	27	28	26	40	24	27
Ccdc125	ENSMUSG00000048924	protein_coding	0.18	0.23	1	0.19	0.750168	0	7.5	0.04	0.24	1	0.01	0.997669	0	6.4	0.11	0.23	1	0.12	0.853477	0	7	2	4	12	3	9	7	6	4	11	3	8	4	15	6	8	8	5	5	13	4	5	2	12	5	7	6
Ccdc126	ENSMUSG00000050786	protein_coding	0.05	0.18	1	0.05	0.925454	0	19.6	0.18	0.18	1	0.16	0.889754	0	20.3	-0.05	0.18	1	-0.06	0.918972	0	18.7	11	21	20	14	21	22	22	26	11	11	19	26	28	20	19	22	20	19	12	28	22	23	23	17	21	19
Ccdc127	ENSMUSG00000021578	protein_coding	0.14	0.05	0.166244	0.14	0.203491	0	63.6	0.06	0.05	1	0.06	0.880243	0	59.6	0.1	0.05	0.547898	0.1	0.406275	0	62	61	57	48	63	43	59	61	60	59	63	72	64	57	78	46	70	62	66	58	67	65	60	51	67	46	58
Ccdc130	ENSMUSG00000004994	protein_coding	-0.21	0.17	1	-0.21	0.600633	0	10.1	-0.14	0.17	1	-0.14	0.909584	0	10.1	-0.09	0.17	1	-0.08	0.875061	0	10.1	11	11	9	13	13	10	11	3	10	10	8	8	8	10	9	9	7	7	10	7	9	8	9	11	10	9
Ccdc134	ENSMUSG00000068114	protein_coding	-0.24	0.14	0.786972	-0.24	0.429673	0	10	-0.42	0.14	0.447572	-0.42	0.821081	0	10	-0.11	0.14	1	-0.13	0.722356	0	10	7	12	9	17	12	7	9	7	10	6	8	10	8	14	8	7	7	10	7	3	8	11	8	13	8	7
Ccdc136	ENSMUSG00000029769	protein_coding	0.15	0.11	0.977944	0.16	0.530277	0	13.6	-0.04	0.11	1	-0.05	0.95469	0	12.3	0.11	0.11	1	0.1	0.708813	0	12.9	11	4	23	12	12	16	5	11	17	10	12	3	22	14	13	21	9	14	18	9	11	4	24	11	12	6
Ccdc137	ENSMUSG00000049957	protein_coding	-0.06	0.08	1	-0.06	0.779721	0	28.4	0.01	0.09	1	0	0.998589	0	28.4	-0.17	0.08	0.583586	-0.17	0.329531	0	28.4	23	35	28	36	31	30	21	22	30	26	22	35	25	35	37	22	21	22	25	33	21	32	30	32	35	22
Ccdc138	ENSMUSG00000038010	protein_coding	-0.11	0.21	1	-0.08	0.893713	0	2.8	0.07	0.22	1	0.08	0.961147	0	3	-0.09	0.21	1	-0.13	0.834456	0	2.8	4	2	3	2	3	1	3	5	2	3	2	1	2	3	2	2	2	4	3	6	2	2	2	3	3	2
Ccdc14	ENSMUSG00000022833	protein_coding	0.07	0.14	1	0.06	0.884088	0	6.1	-0.01	0.14	1	-0.04	0.975114	0	5.9	0	0.14	1	0	0.993946	0	5.9	10	3	6	4	6	3	7	7	7	9	6	4	6	3	5	5	7	9	7	8	4	4	7	3	6	7
Ccdc141	ENSMUSG00000044033	protein_coding	-0.21	0.23	1	-0.2	0.720408	0	3.7	0.07	0.23	1	0.07	0.966229	0	4.1	-0.31	0.23	1	-0.33	0.531535	0	3.7	4	2	3	2	5	3	4	6	4	4	5	1	4	2	3	2	4	5	3	3	6	1	3	3	5	6
Ccdc142os	ENSMUSG00000087578	lncRNA	1.17	0.75	0.894003	1.02	0.42483	0	0.4	0.97	0.79	1	0.74	0.86244	0	0.2	0.76	0.76	1	0.33	0.860254	0	0.1	0	0	1	0	0	0	0	0	0	0	1	0	1	0	0	0	0	1	1	0	0	1	0	0	0	0
Ccdc148	ENSMUSG00000036641	protein_coding	-0.72	0.27	0.244917	-0.73	0.112516	0	1.8	-0.12	0.27	1	-0.09	0.962263	0	1.8	-0.72	0.27	0.234585	-0.69	0.136729	0	1.8	3	0	3	1	3	2	1	1	2	2	1	0	2	1	2	2	1	1	1	3	1	0	3	1	2	1
Ccdc149	ENSMUSG00000045790	protein_coding	0.03	0.11	1	0.04	0.897618	0	17.3	0.05	0.11	1	0.05	0.959536	0	16.6	-0.03	0.11	1	-0.04	0.913414	0	16	14	17	15	23	16	19	17	12	11	12	18	14	16	33	16	21	19	14	10	14	20	17	15	22	16	21
Ccdc15	ENSMUSG00000034303	protein_coding	0.17	0.21	1	0.13	0.824766	0	3.3	-0.01	0.22	1	-0.03	0.990179	0	3	0.06	0.21	1	0	0.999235	0	3	5	2	2	1	3	3	2	5	4	5	2	3	3	1	3	4	4	4	4	3	2	2	3	2	2	4
Ccdc152	ENSMUSG00000091119	protein_coding	0.25	0.23	1	0.26	0.667037	0	9.6	0.14	0.23	1	0.11	0.957974	0	9	0.4	0.23	0.765292	0.4	0.479656	0	10.1	8	3	6	4	7	4	7	8	27	9	7	3	8	3	8	5	8	12	33	10	6	3	7	6	7	8
Ccdc157	ENSMUSG00000051427	protein_coding	-0.2	0.11	0.760217	-0.2	0.41788	0	45.2	-0.07	0.12	1	-0.08	0.923574	0	45.2	-0.3	0.11	0.255607	-0.3	0.172561	0	45.2	47	35	37	39	39	43	34	50	83	49	25	31	24	26	34	36	39	49	72	29	25	34	34	31	45	41
Ccdc158	ENSMUSG00000050050	protein_coding	-0.05	0.67	1	0.57	0.674442	0	0.5	0.12	0.71	1	0.43	0.922752	0	0.4	0.39	0.67	1	1.01	0.359661	0	0.5	1	0	1	0	0	1	0	0	1	0	1	0	0	0	1	2	0	0	1	0	0	0	0	0	1	0
Ccdc159	ENSMUSG00000006241	protein_coding	-0.27	0.19	0.974353	-0.31	0.45016	0	6.1	-0.12	0.2	1	-0.12	0.929521	0	6.1	-0.49	0.19	0.298137	-0.53	0.156074	0	6.1	7	3	7	2	5	7	3	12	9	6	4	2	3	5	5	5	5	6	5	7	4	2	5	2	6	5
Ccdc163	ENSMUSG00000028689	protein_coding	0	0.19	1	0	0.996637	0	10.1	-0.01	0.2	1	-0.04	0.983751	0	10	0.11	0.19	1	0.12	0.823234	0	10.9	7	8	11	4	13	9	8	10	20	7	7	11	11	3	11	9	10	11	21	6	8	7	11	7	14	7
Ccdc166	ENSMUSG00000098176	protein_coding	-0.21	0.14	0.919239	-0.2	0.521505	0	4.6	-0.16	0.14	1	-0.17	0.861235	0	4.6	-0.28	0.14	0.592141	-0.29	0.321644	0	4.6	4	4	7	7	8	4	2	3	2	3	3	4	5	7	6	3	4	2	2	2	4	4	4	7	7	4
Ccdc167	ENSMUSG00000024018	protein_coding	0.14	0.22	1	0.12	0.843168	0	4.3	-0.07	0.23	1	-0.09	0.962554	0	4.2	-0.03	0.22	1	-0.03	0.969235	0	4.2	8	3	5	4	5	3	3	1	6	7	3	4	4	4	5	3	4	4	5	2	3	3	5	5	4	3
Ccdc169	ENSMUSG00000048655	protein_coding	0.67	0.77	1	0.61	0.684535	0	0.3	0.55	0.8	1	0.4	0.93204	0	0.1	-0.48	0.79	1	-0.43	0.833954	0	0	0	0	0	0	0	0	0	0	0	0	1	1	0	1	0	0	0	0	0	0	0	0	0	0	0	0
Ccdc17	ENSMUSG00000034035	protein_coding	-0.35	0.18	0.685561	-0.33	0.43726	0	4.7	0.05	0.19	1	0.06	0.972139	0	4.7	-0.11	0.18	1	-0.06	0.921566	0	4.7	3	3	4	3	4	6	4	6	9	3	4	2	3	1	4	4	3	5	7	5	5	2	4	2	6	4
Ccdc170	ENSMUSG00000019767	protein_coding	0.8	1.01	1	1.06	0.570512	0	0.1	0.47	1.06	1	0.78	0.888941	0	0.1	1.36	1	1	1.46	0.371808	0	0.2	0	0	0	0	0	0	0	0	0	0	1	0	0	0	0	0	0	0	0	0	0	0	0	0	0	0
Ccdc171	ENSMUSG00000052407	protein_coding	-0.03	0.19	1	-0.03	0.960543	0	5.8	0.16	0.2	1	0.16	0.912455	0	6.3	-0.07	0.19	1	-0.09	0.879437	0	5.8	12	2	4	4	3	5	4	5	13	9	4	2	4	5	4	5	5	6	11	5	5	2	4	5	4	7
Ccdc173	ENSMUSG00000070883	protein_coding	0.16	0.25	1	0.11	0.862877	0	2.3	-0.01	0.26	1	-0.02	0.994705	0	2	0.05	0.25	1	0.06	0.937474	0	2.1	3	1	1	1	1	2	2	3	4	3	2	1	2	1	2	2	2	4	4	1	2	1	2	0	2	1
Ccdc174	ENSMUSG00000034083	protein_coding	-0.13	0.14	1	-0.13	0.699856	0	15.8	-0.09	0.14	1	-0.1	0.919304	0	15.8	-0.07	0.14	1	-0.07	0.852092	0	15.8	19	15	13	10	13	13	17	23	19	19	12	16	11	6	11	16	16	19	20	8	16	16	14	11	12	15
Ccdc18	ENSMUSG00000056531	protein_coding	0.44	0.32	0.999872	0.35	0.601826	0	2.1	0.49	0.33	1	0.3	0.88047	0	1.9	0.58	0.32	0.725592	0.35	0.604087	0	2	3	0	1	0	1	1	3	1	4	3	1	1	2	0	2	2	3	4	3	1	1	0	3	1	1	4
Ccdc181	ENSMUSG00000026578	protein_coding	0.03	0.13	1	0.03	0.937759	0	9.7	0.17	0.13	1	0.17	0.845258	0	10.6	0.17	0.13	1	0.17	0.566866	0	10.6	10	7	13	11	11	10	11	5	9	11	10	7	13	7	12	11	10	7	9	9	10	8	15	9	14	10
Ccdc186	ENSMUSG00000035173	protein_coding	0.1	0.07	1	0.1	0.557996	0	65.6	0.08	0.08	1	0.08	0.88047	0	65	-0.03	0.07	1	-0.03	0.88986	0	60.8	73	55	44	47	43	63	61	83	76	69	82	54	56	57	48	76	67	67	80	61	81	62	47	56	40	75
Ccdc187	ENSMUSG00000048038	protein_coding	-0.91	0.53	0.811616	-0.51	0.595946	0	0.6	0.01	0.54	1	0.1	0.978633	0	0.6	-0.66	0.53	1	-0.56	0.575217	0	0.6	1	0	0	0	0	1	1	1	1	1	0	0	0	0	0	0	2	0	0	0	0	0	1	0	0	2
Ccdc189	ENSMUSG00000057176	protein_coding	-0.02	0.18	1	0.01	0.980755	0	3	-0.05	0.18	1	-0.04	0.985146	0	3	-0.01	0.18	1	0.03	0.960958	0	3.2	2	4	3	3	2	3	2	2	4	2	3	4	3	4	3	2	2	3	4	2	3	5	2	3	3	2
Ccdc191	ENSMUSG00000022701	protein_coding	-0.04	0.21	1	-0.03	0.965127	0	8.9	0.05	0.22	1	0.04	0.985456	0	8.9	-0.16	0.21	1	-0.16	0.780648	0	8.9	14	6	9	3	6	6	8	12	16	9	8	6	6	2	11	9	10	10	14	4	9	5	10	6	9	11
Ccdc194	ENSMUSG00000108900	protein_coding	0.52	0.74	1	0.48	0.695934	0	0.9	1.33	0.77	1	0.3	0.939422	0	0.8	0.96	0.74	1	0.63	0.58168	0	0.8	0	0	2	0	1	1	1	0	1	0	1	0	2	0	2	1	1	0	2	1	2	0	2	0	1	1
Ccdc25	ENSMUSG00000022035	protein_coding	0.16	0.11	0.953865	0.16	0.523647	0	23.2	0.09	0.11	1	0.09	0.909758	0	21.9	0.2	0.11	0.704048	0.2	0.376601	0	24	19	23	17	16	18	20	30	19	20	19	30	23	21	22	18	30	18	28	23	15	30	22	18	19	17	24
Ccdc27	ENSMUSG00000039492	protein_coding	-0.48	0.56	1	-0.53	0.622902	0	0.4	-0.21	0.58	1	-0.33	0.913859	0	0.4	-0.77	0.57	1	-0.81	0.433474	0	0.4	1	0	0	1	0	0	0	1	1	1	1	1	0	0	0	0	0	0	0	0	0	0	0	1	1	0
Ccdc28a	ENSMUSG00000059554	protein_coding	-0.11	0.13	1	-0.11	0.730606	0	14.7	0.06	0.13	1	0.06	0.953479	0	14.9	-0.09	0.13	1	-0.1	0.779459	0	14.7	17	9	16	9	16	16	14	13	22	15	12	8	12	14	12	17	13	13	16	21	13	9	17	10	16	12
Ccdc28b	ENSMUSG00000028795	protein_coding	-0.09	0.18	1	-0.08	0.876493	0	8.1	-0.04	0.18	1	-0.03	0.990545	0	8.1	0.01	0.18	1	0.01	0.991883	0	8.1	6	9	11	5	12	8	6	5	11	6	6	7	6	9	11	7	5	7	12	4	7	8	10	7	15	5
Ccdc3	ENSMUSG00000026676	protein_coding	-0.22	0.11	0.642134	-0.22	0.360561	0	29.1	0.04	0.12	1	0.05	0.951846	0	30.1	-0.11	0.11	1	-0.11	0.701445	0	29.1	5	22	38	14	132	15	11	10	15	3	20	25	28	8	94	11	14	15	12	4	21	29	41	10	120	15
Ccdc30	ENSMUSG00000028637	protein_coding	-0.25	0.29	1	-0.17	0.820849	0	1.2	0.19	0.3	1	0.18	0.930148	0	1.4	0.04	0.29	1	0.11	0.896485	0	1.3	1	1	1	1	1	2	2	1	1	0	2	0	1	1	1	2	2	1	1	2	2	1	1	2	1	1
Ccdc32	ENSMUSG00000039983	protein_coding	-0.17	0.08	0.468933	-0.17	0.304803	0	27.7	-0.04	0.08	1	-0.05	0.937287	0	27.7	-0.14	0.08	0.675411	-0.15	0.394788	0	27.7	23	40	24	39	27	26	27	22	21	23	22	35	22	30	26	24	21	20	18	34	23	39	23	36	28	22
Ccdc34	ENSMUSG00000027160	protein_coding	-0.03	0.12	1	-0.03	0.941547	0	17.8	-0.11	0.12	1	-0.12	0.881644	0	17.8	0.04	0.12	1	0.05	0.88173	0	18.8	19	17	14	10	12	15	29	25	19	20	18	13	10	16	8	18	24	27	21	14	16	13	13	13	10	26
Ccdc38	ENSMUSG00000036168	protein_coding	0.16	0.71	1	0.06	0.970461	0	0.2	-0.08	0.75	1	-0.41	0.92961	0	0.2	0.24	0.71	1	0.16	0.932664	0	0.3	0	0	0	0	0	0	1	0	1	0	0	0	0	0	0	0	0	0	0	0	0	0	0	0	0	0
Ccdc39	ENSMUSG00000027676	protein_coding	0.34	0.2	0.815907	0.3	0.506409	0	8.4	0.02	0.21	1	-0.01	0.995415	0	6.9	0.18	0.2	1	0.19	0.704173	0	7.7	12	2	5	3	3	6	6	7	18	13	10	2	5	5	4	9	7	15	14	4	7	2	6	3	2	7
Ccdc40	ENSMUSG00000039963	protein_coding	-0.05	0.45	1	-0.15	0.880486	0	1	-0.13	0.47	1	-0.18	0.948776	0	0.8	0.04	0.45	1	-0.07	0.956297	0	0.8	1	1	1	1	1	1	0	0	1	1	1	1	1	1	1	2	0	1	1	1	1	0	1	1	1	0
Ccdc43	ENSMUSG00000020925	protein_coding	0.06	0.07	1	0.06	0.744454	0	20.2	0.09	0.08	1	0.08	0.88047	0	20.2	-0.03	0.07	1	-0.03	0.90622	0	19.3	18	19	19	15	19	21	19	22	22	19	18	18	22	18	20	22	17	25	23	26	20	20	21	17	18	20
Ccdc47	ENSMUSG00000078622	protein_coding	0.23	0.08	0.116754	0.23	0.117993	0	106.1	-0.02	0.08	1	-0.03	0.968302	0	90.3	0.15	0.08	0.62744	0.15	0.368852	0	100.5	89	73	76	56	78	81	108	127	125	89	120	87	108	76	100	115	96	137	133	60	104	78	76	59	84	98
Ccdc50	ENSMUSG00000038127	protein_coding	0.25	0.08	0.140441	0.25	0.123556	0	161	0.17	0.09	1	0.16	0.821081	0	147.1	0.17	0.08	0.574476	0.17	0.333796	0	152.5	131	90	139	75	113	147	138	167	204	138	188	106	204	100	135	203	151	162	223	145	170	112	157	100	117	154
Ccdc51	ENSMUSG00000025645	protein_coding	-0.07	0.11	1	-0.07	0.82123	0	5.9	-0.28	0.11	0.934392	-0.29	0.821081	0	5.9	-0.05	0.11	1	-0.05	0.888086	0	5.9	5	8	6	6	8	5	5	4	6	5	4	8	5	5	6	5	5	5	7	4	3	5	5	5	7	4
Ccdc57	ENSMUSG00000048445	protein_coding	0.02	0.17	1	-0.02	0.970967	0	3.3	0.02	0.18	1	-0.03	0.990703	0	3.3	0.34	0.17	0.611729	0.33	0.374869	0	4.1	6	1	2	4	5	3	2	4	3	6	2	2	4	3	3	3	2	4	3	6	2	2	3	4	4	2
Ccdc58	ENSMUSG00000075229	protein_coding	0.02	0.12	1	0.02	0.946217	0	12.2	-0.02	0.13	1	-0.02	0.988216	0	12.2	0.17	0.12	0.979598	0.17	0.54415	0	13.7	11	12	14	9	10	12	14	13	15	13	11	11	13	12	11	14	9	12	16	13	13	10	13	8	10	11
Ccdc59	ENSMUSG00000019897	protein_coding	-0.1	0.08	1	-0.1	0.623699	0	32.9	-0.07	0.09	1	-0.07	0.896014	0	32.9	-0.17	0.08	0.621663	-0.17	0.34751	0	32.9	34	37	30	28	24	24	36	49	34	34	26	33	26	40	24	27	24	38	34	30	30	32	29	32	23	32
Ccdc6	ENSMUSG00000048701	protein_coding	-0.15	0.07	0.601229	-0.14	0.34153	0	75.6	0	0.07	1	0	0.995648	0	75.8	-0.1	0.07	1	-0.1	0.560111	0	75.6	72	83	72	100	84	61	68	79	61	62	64	77	68	83	74	63	65	59	55	68	62	91	72	101	75	74
Ccdc61	ENSMUSG00000074358	protein_coding	-0.26	0.13	0.643891	-0.25	0.368561	0	14.1	-0.13	0.13	1	-0.13	0.88047	0	14.1	-0.28	0.13	0.510924	-0.29	0.288292	0	14.1	15	14	17	13	16	12	13	13	14	14	9	13	12	10	14	8	11	13	13	8	9	12	16	12	20	14
Ccdc62	ENSMUSG00000061882	protein_coding	-0.19	0.17	1	-0.16	0.711419	0	6	0.02	0.18	1	0.02	0.992038	0	6	-0.32	0.18	0.733473	-0.27	0.488031	0	6	7	4	6	4	8	6	4	6	9	8	3	2	4	5	8	6	5	5	6	4	5	3	8	4	8	6
Ccdc65	ENSMUSG00000003354	protein_coding	-0.21	0.47	1	-0.27	0.794552	0	0.8	-0.05	0.49	1	-0.01	0.998589	0	0.8	-0.46	0.48	1	-0.49	0.600824	0	0.8	1	0	1	1	1	1	1	1	0	1	1	1	0	0	1	1	1	0	1	1	0	0	0	1	1	1
Ccdc66	ENSMUSG00000046753	protein_coding	0.17	0.15	1	0.17	0.635475	0	15.9	0.24	0.15	1	0.23	0.826994	0	16.1	0.13	0.15	1	0.13	0.725381	0	15.5	23	12	9	9	12	14	14	10	21	26	17	14	13	11	11	16	12	19	20	13	18	16	12	15	10	16
Ccdc68	ENSMUSG00000038903	protein_coding	0.51	0.2	0.291922	0.53	0.159552	0	9.2	0.32	0.21	1	0.3	0.826994	0	7.8	0.63	0.2	0.0781803	0.6	0.0881824	0	9.2	3	3	11	5	12	5	8	0	2	4	21	3	17	14	14	8	7	2	2	3	22	2	12	9	12	5
Ccdc69	ENSMUSG00000049588	protein_coding	-0.24	0.28	1	-0.1	0.889217	0	1.4	-0.25	0.29	1	-0.09	0.963108	0	1.3	0.41	0.27	0.922579	0.26	0.651731	0	1.6	0	0	2	0	2	2	1	2	2	0	2	0	3	0	2	2	1	2	2	0	1	0	3	0	3	1
Ccdc71	ENSMUSG00000049305	protein_coding	-0.02	0.11	1	-0.02	0.94789	0	44	-0.04	0.11	1	-0.04	0.959693	0	44	0.01	0.11	1	0.01	0.974842	0	44	44	51	48	56	63	44	37	19	34	44	43	57	39	53	53	32	37	29	37	40	38	52	43	52	55	37
Ccdc71l	ENSMUSG00000090946	protein_coding	-0.09	0.16	1	-0.09	0.833966	0	39.8	0.24	0.17	1	0.24	0.833717	0	44.3	0.02	0.16	1	0	0.999306	0	39.8	30	16	38	15	55	42	79	53	30	27	35	18	32	16	45	41	64	55	27	39	46	18	42	18	56	67
Ccdc73	ENSMUSG00000045106	protein_coding	0.33	0.29	1	0.39	0.564609	0	2.4	0.22	0.31	1	0.33	0.876627	0	2.4	0.15	0.29	1	0.15	0.864	0	2	3	2	2	1	1	2	2	1	2	3	2	2	1	5	1	2	3	3	2	5	1	2	1	1	2	3
Ccdc74a	ENSMUSG00000041617	protein_coding	-0.84	0.2	0.0032315	-0.85	0.0121386	1	7.9	-0.22	0.2	1	-0.25	0.844421	0	7.9	-0.52	0.19	0.251435	-0.52	0.161387	0	7.9	5	3	15	5	6	12	8	7	10	6	4	1	4	1	4	7	5	4	4	7	5	3	12	5	6	5
Ccdc77	ENSMUSG00000030177	protein_coding	-0.01	0.1	1	-0.01	0.977413	0	10.6	0.03	0.11	1	0.03	0.97407	0	10.6	-0.09	0.1	1	-0.1	0.726892	0	10.6	10	10	10	6	8	11	11	13	16	9	10	8	10	5	9	12	9	16	16	13	8	9	10	5	8	12
Ccdc8	ENSMUSG00000041117	protein_coding	-0.25	0.39	1	-0.27	0.731988	0	4.1	-0.28	0.41	1	-0.19	0.930148	0	4.1	-0.09	0.39	1	-0.32	0.674629	0	4.1	1	4	11	3	12	3	1	1	1	1	4	3	8	5	9	2	0	1	0	0	4	3	12	2	11	0
Ccdc80	ENSMUSG00000022665	protein_coding	-0.2	0.24	1	-0.19	0.790361	0	656.9	0.03	0.25	1	0.03	0.992237	0	713.3	-0.21	0.24	1	-0.2	0.779978	0	656.9	1039	1265	276	883	623	298	678	641	209	1130	512	1579	163	801	530	238	712	531	119	984	721	1402	298	796	653	751
Ccdc82	ENSMUSG00000079084	protein_coding	0.15	0.11	1	0.15	0.547291	0	56	0.08	0.11	1	0.07	0.930148	0	54.1	-0.03	0.11	1	-0.03	0.918843	0	51.6	84	50	34	28	40	37	53	69	69	77	63	54	42	41	35	47	58	77	66	49	56	61	42	31	39	63
Ccdc84	ENSMUSG00000043923	protein_coding	0.17	0.12	0.936636	0.17	0.524883	0	11.6	0.11	0.12	1	0.11	0.895291	0	11.6	0.01	0.12	1	0	0.993946	0	10.4	11	7	11	8	9	9	10	10	19	13	11	10	8	10	11	10	9	17	17	12	9	9	11	9	9	9
Ccdc85a	ENSMUSG00000032878	protein_coding	0.37	0.32	1	0.32	0.624642	0	1.3	0.56	0.34	1	0.44	0.827199	0	1.1	0.56	0.32	0.774871	0.37	0.573015	0	1.3	1	2	0	1	0	2	2	1	1	1	1	3	0	3	0	3	1	1	0	1	1	3	0	1	0	1
Ccdc85b	ENSMUSG00000095098	protein_coding	-0.23	0.18	1	-0.23	0.611052	0	43.6	-0.51	0.19	0.762673	-0.51	0.821081	0	43.6	-0.16	0.18	1	-0.15	0.761253	0	43.6	33	47	72	47	62	43	20	20	48	31	27	49	39	29	44	23	23	26	57	15	28	25	57	34	58	15
Ccdc85c	ENSMUSG00000084883	protein_coding	-0.18	0.15	1	-0.18	0.58291	0	17.6	-0.4	0.15	0.866842	-0.4	0.821081	0	17.6	-0.1	0.15	1	-0.1	0.800955	0	17.6	20	10	18	9	28	21	12	20	20	18	13	13	15	5	21	16	21	12	19	11	12	8	16	7	25	13
Ccdc86	ENSMUSG00000024732	protein_coding	0	0.13	1	0	0.991921	0	17.8	-0.2	0.13	1	-0.2	0.825054	0	17.4	0.05	0.13	1	0.06	0.869141	0	18.3	15	21	19	24	17	18	13	16	14	16	14	22	25	27	21	13	13	16	11	19	17	15	17	21	17	10
Ccdc88a	ENSMUSG00000032740	protein_coding	0.15	0.11	1	0.15	0.543807	0	45.4	0.16	0.11	1	0.15	0.834059	0	45.6	0.1	0.11	1	0.09	0.742375	0	43.5	66	29	34	20	23	34	39	68	63	68	51	26	45	25	26	50	44	63	56	37	47	37	42	30	23	51
Ccdc88b	ENSMUSG00000047810	protein_coding	0.12	0.34	1	-0.04	0.964436	0	1.2	-0.22	0.36	1	-0.27	0.904863	0	1	0.36	0.34	1	0.06	0.956879	0	1.3	0	2	0	1	0	1	1	3	1	1	2	3	0	1	0	0	2	2	1	0	1	2	0	1	0	1
Ccdc88c	ENSMUSG00000021182	protein_coding	-0.08	0.31	1	0.06	0.93977	0	3.8	0.05	0.32	1	0.15	0.942668	0	4.1	-0.22	0.31	1	-0.17	0.820826	0	3.6	3	1	3	2	2	3	5	9	4	3	2	1	4	0	3	4	4	12	5	1	2	0	3	2	3	11
Ccdc89	ENSMUSG00000044362	protein_coding	0.46	0.52	1	0.35	0.754902	0	0.4	0.23	0.54	1	0.16	0.966677	0	0.4	0.83	0.51	0.85107	0.72	0.419261	0	0.8	0	0	1	0	0	1	1	0	0	0	0	0	0	1	0	0	1	1	1	0	1	1	1	0	1	0
Ccdc9	ENSMUSG00000041375	protein_coding	-0.26	0.13	0.638977	-0.26	0.349714	0	48.9	-0.25	0.14	1	-0.26	0.821081	0	48.9	-0.35	0.13	0.25229	-0.36	0.171513	0	48.9	61	37	58	33	59	42	37	40	73	55	31	35	44	25	49	32	36	41	57	25	33	35	51	30	58	36
Ccdc90b	ENSMUSG00000030613	protein_coding	-0.17	0.11	0.914229	-0.17	0.488274	0	24.1	0.04	0.11	1	0.03	0.969816	0	24.6	-0.09	0.11	1	-0.09	0.73724	0	24.1	21	22	23	17	26	22	41	28	17	18	26	22	22	16	25	24	27	23	15	21	29	24	25	24	24	31
Ccdc91	ENSMUSG00000030301	protein_coding	0.01	0.09	1	0.01	0.954394	0	40.9	-0.04	0.09	1	-0.04	0.949736	0	39.9	-0.01	0.09	1	-0.01	0.97693	0	40.1	31	48	33	44	36	39	42	54	32	35	47	53	39	44	37	38	39	43	34	34	42	53	36	39	35	36
Ccdc92	ENSMUSG00000037979	protein_coding	0.08	0.2	1	0.07	0.907106	0	7.5	-0.17	0.21	1	-0.13	0.929287	0	7	0.32	0.2	0.868986	0.3	0.490116	0	8.7	3	1	10	7	11	13	8	3	7	4	9	1	10	4	8	11	11	7	10	3	8	0	9	4	7	7
Ccdc92b	ENSMUSG00000069814	protein_coding	-0.49	0.3	0.85655	-0.46	0.476722	0	2	-0.26	0.31	1	-0.1	0.965494	0	2	-0.77	0.3	0.302693	-0.73	0.229378	0	2	4	1	1	2	2	2	1	3	2	3	1	0	1	1	1	1	2	3	1	4	1	0	1	1	1	1
Ccdc93	ENSMUSG00000026339	protein_coding	0.25	0.08	0.143868	0.25	0.123556	0	49.8	0.09	0.09	1	0.09	0.880243	0	45.1	0.1	0.08	1	0.1	0.612678	0	45.5	61	33	38	44	33	40	38	40	51	62	51	38	49	46	37	53	51	55	56	55	42	35	38	48	34	49
Ccdc97	ENSMUSG00000002608	protein_coding	-0.01	0.12	1	-0.01	0.985622	0	40.8	-0.04	0.13	1	-0.04	0.965494	0	40.8	0.06	0.12	1	0.06	0.859853	0	43.1	39	41	44	51	51	45	30	26	40	39	39	40	50	29	55	37	43	30	44	28	40	37	43	45	62	37
Ccdc9b	ENSMUSG00000045838	protein_coding	0.3	0.08	0.0416191	0.3	0.0585854	0	46.4	-0.02	0.09	1	-0.03	0.969816	0	38.7	0.19	0.08	0.438222	0.19	0.271792	0	43.8	23	39	43	62	18	34	31	53	44	28	39	48	56	68	31	33	44	66	51	19	35	48	41	57	20	35
Cchcr1	ENSMUSG00000040312	protein_coding	-0.17	0.1	0.746912	-0.17	0.418806	0	27	-0.05	0.1	1	-0.05	0.941429	0	27	-0.09	0.1	1	-0.09	0.706132	0	27	33	19	29	27	37	21	17	27	33	28	14	19	20	19	32	19	20	27	33	22	19	21	29	19	39	20
[truncated: 15,328 more rows]
[truncated: 12 more columns]
