# Supplementary material for: Early-phase impact of obesity-associated stress on murine vascular smooth muscle cells depends on EGFR and sex
Source: Commun Biol. 2025 Dec 22;8:1834. doi: 10.1038/s42003-025-09416-7 (PMC12749158; doi:10.1038/s42003-025-09416-7)
Supplement: Supplementary file 20 — Supplementary Data 18 [file 42003_2025_9416_MOESM20_ESM.xlsx]

## Sheet: Tabelle1
gene	edgeR log2FC	edgeR FDR	geneID	bioType
Gm33228	3.51	0.0124619	ENSMUSG00000117604	lncRNA			overlap-DE
Pcdh10	2.62	1.08428e-05	ENSMUSG00000049100	protein_coding			mono
Npas4	2.32	0.0117604	ENSMUSG00000045903	protein_coding			FPM>3
Lrrc39	2.3	0.000101006	ENSMUSG00000027961	protein_coding			mVSMC wt
Ramp1	2.3	0.0214608	ENSMUSG00000034353	protein_coding			24 h
Cd36	1.98	0.00197958	ENSMUSG00000002944	protein_coding			all stressors
Map3k7cl	1.9	0.0109031	ENSMUSG00000025610	protein_coding
Adcy1	1.89	0.000588707	ENSMUSG00000020431	protein_coding
Dusp27	1.88	0.000528379	ENSMUSG00000026564	protein_coding
Gm12840	1.88	0.0231619	ENSMUSG00000086320	lncRNA
Prl2c2	1.83	0.00792724	ENSMUSG00000079092	protein_coding
Ankrd1	1.8	0.0122243	ENSMUSG00000024803	protein_coding
Fabp4	1.8	0.000610771	ENSMUSG00000062515	protein_coding
Itga8	1.77	0.00435857	ENSMUSG00000026768	protein_coding
Ccdc42	1.73	0.00425256	ENSMUSG00000045915	protein_coding
Rasl11b	1.72	0.00198386	ENSMUSG00000049907	protein_coding
Edn1	1.67	0.00639761	ENSMUSG00000021367	protein_coding
Dhrs3	1.65	4.53428e-05	ENSMUSG00000066026	protein_coding
Pdk4	1.65	0.00127319	ENSMUSG00000019577	protein_coding
Gdf6	1.61	0.00520947	ENSMUSG00000051279	protein_coding
Hdac9	1.61	0.00184569	ENSMUSG00000004698	protein_coding
Prex2	1.56	0.0175102	ENSMUSG00000048960	protein_coding
Lama5	1.53	0.000257563	ENSMUSG00000015647	protein_coding
Tnc	1.49	0.000347749	ENSMUSG00000028364	protein_coding
Slc6a6	1.48	0.00505452	ENSMUSG00000030096	protein_coding
Serpine1	1.45	0.0162596	ENSMUSG00000037411	protein_coding
Bcar3	1.43	0.000210468	ENSMUSG00000028121	protein_coding
Agtr1b	1.42	3.84559e-05	ENSMUSG00000054988	protein_coding
Stbd1	1.39	0.00847626	ENSMUSG00000047963	protein_coding
Insc	1.38	0.00125946	ENSMUSG00000048782	protein_coding
Atp10a	1.35	0.00153133	ENSMUSG00000025324	protein_coding
Dhcr24	1.32	0.0251319	ENSMUSG00000034926	protein_coding
Mki67	1.31	0.00125946	ENSMUSG00000031004	protein_coding
Spag5	1.31	0.00062984	ENSMUSG00000002055	protein_coding
Rcan2	1.3	0.0077324	ENSMUSG00000039601	protein_coding
Kif11	1.29	0.00184569	ENSMUSG00000012443	protein_coding
Angptl4	1.27	0.0304727	ENSMUSG00000002289	protein_coding
Gabra3	1.25	0.00806115	ENSMUSG00000031343	protein_coding
Cyp26b1	1.24	0.00781474	ENSMUSG00000063415	protein_coding
Myom1	1.24	0.0413176	ENSMUSG00000024049	protein_coding
Bmp3	1.23	0.000104417	ENSMUSG00000029335	protein_coding
Pcdh11x	1.23	0.00438036	ENSMUSG00000034755	protein_coding
Cemip	1.22	0.0103921	ENSMUSG00000052353	protein_coding
Iqgap3	1.22	0.0134154	ENSMUSG00000028068	protein_coding
Or5m3b	1.22	0.0247427	ENSMUSG00000045392	protein_coding
Zfp970	1.2	0.000297195	ENSMUSG00000078866	protein_coding
AI838599	1.19	0.00838113	ENSMUSG00000085180	lncRNA
Pbk	1.19	0.0241428	ENSMUSG00000022033	protein_coding
Hspb7	1.17	0.00929346	ENSMUSG00000006221	protein_coding
Net1	1.17	0.0258292	ENSMUSG00000021215	protein_coding
Myh10	1.16	0.00194608	ENSMUSG00000020900	protein_coding
Aurkb	1.15	0.00285926	ENSMUSG00000020897	protein_coding
Fabp5	1.15	0.0289916	ENSMUSG00000027533	protein_coding
Fdps	1.14	0.0203125	ENSMUSG00000059743	protein_coding
Fscn1	1.14	0.00184569	ENSMUSG00000029581	protein_coding
Mbd1	1.14	0.000593174	ENSMUSG00000024561	protein_coding
Ptprb	1.14	0.0192351	ENSMUSG00000020154	protein_coding
Hmgcs2	1.13	0.00782643	ENSMUSG00000027875	protein_coding
Mylk	1.13	0.00483324	ENSMUSG00000022836	protein_coding
Aldh1a1	1.12	9.76505e-05	ENSMUSG00000053279	protein_coding
Slc43a3	1.11	0.00513348	ENSMUSG00000027074	protein_coding
Slc1a6	1.09	0.00110036	ENSMUSG00000005357	protein_coding
Dgkh	1.06	0.00307315	ENSMUSG00000034731	protein_coding
Tgm2	1.06	3.84559e-05	ENSMUSG00000037820	protein_coding
Ldlr	1.05	0.0192353	ENSMUSG00000032193	protein_coding
Pimreg	1.05	0.0149474	ENSMUSG00000020808	protein_coding
Cpb1	1.04	0.00233532	ENSMUSG00000011463	protein_coding
Lclat1	1.04	0.000104417	ENSMUSG00000054469	protein_coding
Nfil3	1.04	0.0106465	ENSMUSG00000056749	protein_coding
Top2a	1.03	0.00109487	ENSMUSG00000020914	protein_coding
Cdk15	1.02	0.0111547	ENSMUSG00000026023	protein_coding
Gyg	1.02	0.00326601	ENSMUSG00000019528	protein_coding
Hmmr	1.02	0.00847072	ENSMUSG00000020330	protein_coding
Pcgf5	1.02	0.0160148	ENSMUSG00000024805	protein_coding
Ankrd34a	1.01	0.000420071	ENSMUSG00000049097	protein_coding
Pclaf	1.01	0.0267459	ENSMUSG00000040204	protein_coding
Vipr2	1.01	0.022115	ENSMUSG00000011171	protein_coding
Lmcd1	1	0.0254778	ENSMUSG00000057604	protein_coding
Fgl2	0.98	0.0282663	ENSMUSG00000039899	protein_coding
Mark1	0.98	0.0120484	ENSMUSG00000026620	protein_coding
Ckap2l	0.97	0.0106901	ENSMUSG00000048327	protein_coding
Dlgap5	0.97	0.00949369	ENSMUSG00000037544	protein_coding
Xkr4	0.97	0.0162596	ENSMUSG00000051951	protein_coding
Adora2a	0.96	0.00198386	ENSMUSG00000020178	protein_coding
Gria4	0.96	0.000297195	ENSMUSG00000025892	protein_coding
Nlrc3	0.96	0.00256229	ENSMUSG00000049871	protein_coding
Rapsn	0.96	0.00117209	ENSMUSG00000002104	protein_coding
Nexn	0.94	0.0212003	ENSMUSG00000039103	protein_coding
Tagln	0.94	0.0290922	ENSMUSG00000032085	protein_coding
Tinagl1	0.94	0.0265801	ENSMUSG00000028776	protein_coding
Fblim1	0.93	0.000297195	ENSMUSG00000006219	protein_coding
Ccnb1	0.92	0.00580646	ENSMUSG00000041431	protein_coding
Dusp1	0.92	0.0283138	ENSMUSG00000024190	protein_coding
Pdgfd	0.92	0.000210468	ENSMUSG00000032006	protein_coding
Rgcc	0.92	0.0132204	ENSMUSG00000022018	protein_coding
Aldh1a7	0.9	0.0149474	ENSMUSG00000024747	protein_coding
Msmo1	0.9	0.010789	ENSMUSG00000031604	protein_coding
Nova1	0.9	0.00782643	ENSMUSG00000021047	protein_coding
Adra1b	0.89	0.0136344	ENSMUSG00000050541	protein_coding
Lbh	0.89	0.00230012	ENSMUSG00000024063	protein_coding
Pfkfb3	0.89	0.00725618	ENSMUSG00000026773	protein_coding
Sqle	0.89	0.00214876	ENSMUSG00000022351	protein_coding
Gm47547	0.88	0.0176838	ENSMUSG00000114196	lncRNA
Hspb6	0.88	0.000660374	ENSMUSG00000036854	protein_coding
Pls3	0.88	0.00980553	ENSMUSG00000016382	protein_coding
Relt	0.88	0.00438036	ENSMUSG00000008318	protein_coding
Tedc1	0.88	0.0208705	ENSMUSG00000037466	protein_coding
Tent5c	0.88	0.00847626	ENSMUSG00000044468	protein_coding
X.1344	0.88	0.0143495	ENSMUSG00000121069	lncRNA
Epha7	0.87	0.000490725	ENSMUSG00000028289	protein_coding
Mvd	0.87	0.0329461	ENSMUSG00000006517	protein_coding
Atg16l2	0.86	0.00345292	ENSMUSG00000047767	protein_coding
Myo10	0.85	0.0162596	ENSMUSG00000022272	protein_coding
Sipa1l2	0.85	0.00661172	ENSMUSG00000001995	protein_coding
Tmsb4x	0.85	0.00725618	ENSMUSG00000049775	protein_coding
Cish	0.84	0.035825	ENSMUSG00000032578	protein_coding
Dmpk	0.84	0.00075302	ENSMUSG00000030409	protein_coding
Dysf	0.84	0.00198386	ENSMUSG00000033788	protein_coding
Klhl30	0.84	0.0416599	ENSMUSG00000026308	protein_coding
Ncaph	0.84	0.00609228	ENSMUSG00000034906	protein_coding
Prc1	0.84	0.0201568	ENSMUSG00000038943	protein_coding
Trp53inp2	0.84	0.000610771	ENSMUSG00000038375	protein_coding
Stard4	0.83	0.0382172	ENSMUSG00000024378	protein_coding
Tnik	0.83	0.0162596	ENSMUSG00000027692	protein_coding
Cmya5	0.82	0.015184	ENSMUSG00000047419	protein_coding
Gm30873	0.82	0.0162596	ENSMUSG00000109341	lncRNA
Heg1	0.82	0.0213405	ENSMUSG00000075254	protein_coding
Kif22	0.82	0.0124067	ENSMUSG00000030677	protein_coding
Lingo1	0.82	0.0330422	ENSMUSG00000049556	protein_coding
Mcm5	0.82	0.0149474	ENSMUSG00000005410	protein_coding
Ptp4a3	0.82	0.000246073	ENSMUSG00000059895	protein_coding
Specc1	0.82	0.00153133	ENSMUSG00000042331	protein_coding
Flt1	0.81	0.0412154	ENSMUSG00000029648	protein_coding
Tmem44	0.81	0.000593174	ENSMUSG00000022537	protein_coding
X2310022B05Rik	0.81	0.00184569	ENSMUSG00000031983	protein_coding
Fgfr2	0.8	0.0231619	ENSMUSG00000030849	protein_coding
Ech1	0.79	0.000312385	ENSMUSG00000053898	protein_coding
Gfod1	0.79	0.0274143	ENSMUSG00000051335	protein_coding
Myl12b	0.79	0.00562222	ENSMUSG00000034868	protein_coding
Tmem132a	0.79	4.67171e-05	ENSMUSG00000024736	protein_coding
F2r	0.78	0.00782104	ENSMUSG00000048376	protein_coding
Serinc2	0.78	0.0470641	ENSMUSG00000023232	protein_coding
Bche	0.77	0.010009	ENSMUSG00000027792	protein_coding
Ccnb2	0.76	0.0440133	ENSMUSG00000032218	protein_coding
Hspa4	0.76	0.00161532	ENSMUSG00000020361	protein_coding
Nkd1	0.76	0.00153133	ENSMUSG00000031661	protein_coding
Camk2a	0.75	0.0293037	ENSMUSG00000024617	protein_coding
Ehd4	0.75	0.0372148	ENSMUSG00000027293	protein_coding
Myl12a	0.75	0.00577195	ENSMUSG00000024048	protein_coding
Pkp2	0.75	0.0467715	ENSMUSG00000041957	protein_coding
Lox	0.74	0.0347389	ENSMUSG00000024529	protein_coding
Npr3	0.74	0.0209497	ENSMUSG00000022206	protein_coding
Tpm4	0.74	0.0147706	ENSMUSG00000031799	protein_coding
Arnt2	0.73	0.0173371	ENSMUSG00000015709	protein_coding
Fbln7	0.73	0.0107177	ENSMUSG00000027386	protein_coding
H2bc23	0.73	0.00725618	ENSMUSG00000069307	protein_coding
Klhl13	0.73	0.00818736	ENSMUSG00000036782	protein_coding
Rrs1	0.73	0.000623793	ENSMUSG00000061024	protein_coding
Gabre	0.72	0.00822845	ENSMUSG00000031340	protein_coding
Kpna2	0.72	0.000593174	ENSMUSG00000018362	protein_coding
Myd88	0.72	0.000246073	ENSMUSG00000032508	protein_coding
Cdkn2b	0.71	0.0149474	ENSMUSG00000073802	protein_coding
Luzp1	0.71	0.00206122	ENSMUSG00000001089	protein_coding
Mtus2	0.71	0.0198966	ENSMUSG00000029651	protein_coding
X.1335	0.71	0.0456163	ENSMUSG00000120992	lncRNA
Ednrb	0.7	0.0184007	ENSMUSG00000022122	protein_coding
Lipe	0.7	0.00326601	ENSMUSG00000003123	protein_coding
Plekho1	0.7	0.0130826	ENSMUSG00000015745	protein_coding
Shisa4	0.7	0.00184569	ENSMUSG00000041889	protein_coding
Acyp2	0.69	0.0233036	ENSMUSG00000060923	protein_coding
Chst15	0.69	0.00564958	ENSMUSG00000030930	protein_coding
Cryab	0.69	0.00310936	ENSMUSG00000032060	protein_coding
Cyp51	0.69	0.0149474	ENSMUSG00000001467	protein_coding
Kifc5b	0.69	0.0242663	ENSMUSG00000024301	protein_coding
Nrbf2	0.69	0.00872817	ENSMUSG00000075000	protein_coding
Plxnb1	0.69	0.000610771	ENSMUSG00000053646	protein_coding
C1qtnf2	0.68	0.0162596	ENSMUSG00000046491	protein_coding
Ccbe1	0.68	0.0240437	ENSMUSG00000046318	protein_coding
H2bc24	0.68	0.0231237	ENSMUSG00000069303	protein_coding
Kalrn	0.68	0.0402854	ENSMUSG00000061751	protein_coding
Kifc3	0.68	0.00696385	ENSMUSG00000031788	protein_coding
Map3k10	0.68	0.00263604	ENSMUSG00000040390	protein_coding
Samd10	0.68	0.00537888	ENSMUSG00000038605	protein_coding
Abtb2	0.67	0.00303928	ENSMUSG00000032724	protein_coding
Rnf122	0.67	0.000517687	ENSMUSG00000039328	protein_coding
Gadd45b	0.66	0.0416599	ENSMUSG00000015312	protein_coding
Hip1	0.66	0.038432	ENSMUSG00000039959	protein_coding
Aqp1	0.65	0.0109017	ENSMUSG00000004655	protein_coding
Gpr176	0.64	0.0210856	ENSMUSG00000040133	protein_coding
Pde1b	0.64	0.000245062	ENSMUSG00000022489	protein_coding
Tdrp	0.64	0.00734678	ENSMUSG00000050052	protein_coding
X2810408A11Rik	0.64	0.00243766	ENSMUSG00000018570	protein_coding
Boc	-0.64	0.0210856	ENSMUSG00000022687	protein_coding
Igtp	-0.64	0.0251319	ENSMUSG00000078853	protein_coding
Xaf1	-0.64	0.0183101	ENSMUSG00000040483	protein_coding
Dtx3l	-0.65	0.035825	ENSMUSG00000049502	protein_coding
Enpp1	-0.65	0.00348283	ENSMUSG00000037370	protein_coding
Entpd2	-0.65	0.00929346	ENSMUSG00000015085	protein_coding
Ptpn13	-0.65	0.0173861	ENSMUSG00000034573	protein_coding
Trps1	-0.65	0.0426744	ENSMUSG00000038679	protein_coding
Dpyd	-0.66	0.0355723	ENSMUSG00000033308	protein_coding
Gm16364	-0.66	0.0311441	ENSMUSG00000086915	lncRNA
Spire2	-0.66	0.00990111	ENSMUSG00000010154	protein_coding
Airn	-0.67	0.0372148	ENSMUSG00000078247	lncRNA
Col3a1	-0.67	0.013861	ENSMUSG00000026043	protein_coding
Rnf144a	-0.67	0.0122768	ENSMUSG00000020642	protein_coding
Galnt12	-0.68	0.0364535	ENSMUSG00000039774	protein_coding
Nupr1	-0.68	0.0233036	ENSMUSG00000030717	protein_coding
Rundc3a	-0.68	0.013861	ENSMUSG00000006575	protein_coding
Ube2l6	-0.68	0.0116178	ENSMUSG00000027078	protein_coding
X6330403K07Rik	-0.68	0.0188312	ENSMUSG00000018451	protein_coding
Adh1	-0.69	0.0296281	ENSMUSG00000074207	protein_coding
Amy1	-0.69	0.0149474	ENSMUSG00000074264	protein_coding
Mirg	-0.69	0.0177812	ENSMUSG00000097391	lncRNA
Rab3il1	-0.69	0.0294098	ENSMUSG00000024663	protein_coding
Dhx58	-0.7	0.0210856	ENSMUSG00000017830	protein_coding
Ggt5	-0.7	0.0379628	ENSMUSG00000006344	protein_coding
Prune2	-0.7	0.00505452	ENSMUSG00000039126	protein_coding
Vldlr	-0.7	0.0144471	ENSMUSG00000024924	protein_coding
Aspa	-0.71	0.0162596	ENSMUSG00000020774	protein_coding
Ston2	-0.71	0.00758614	ENSMUSG00000020961	protein_coding
Oas1b	-0.72	0.0439016	ENSMUSG00000029605	protein_coding
Ces2g	-0.73	0.00248465	ENSMUSG00000031877	protein_coding
Mfsd7a	-0.73	0.00243766	ENSMUSG00000029490	protein_coding
Mturn	-0.73	0.000374758	ENSMUSG00000038065	protein_coding
Col27a1	-0.74	0.0183101	ENSMUSG00000045672	protein_coding
Flrt2	-0.74	0.00194608	ENSMUSG00000047414	protein_coding
Ppl	-0.74	0.0102388	ENSMUSG00000039457	protein_coding
Adamts6	-0.75	0.00478328	ENSMUSG00000046169	protein_coding
Lsp1	-0.75	0.0192353	ENSMUSG00000018819	protein_coding
Sp110	-0.75	0.0333387	ENSMUSG00000070034	protein_coding
Lrrc51	-0.76	0.00990111	ENSMUSG00000064307	protein_coding
Plekha4	-0.76	0.00354047	ENSMUSG00000040428	protein_coding
Tgfbi	-0.76	0.0401525	ENSMUSG00000035493	protein_coding
Epha4	-0.78	0.0292003	ENSMUSG00000026235	protein_coding
Il16	-0.78	0.00872817	ENSMUSG00000001741	protein_coding
Lcp1	-0.78	0.0211591	ENSMUSG00000021998	protein_coding
B3gnt8	-0.79	0.0364549	ENSMUSG00000059479	protein_coding
X1700029J07Rik	-0.79	0.00513428	ENSMUSG00000071103	protein_coding
Aldh1a2	-0.8	0.00550989	ENSMUSG00000013584	protein_coding
Arsj	-0.8	0.0192353	ENSMUSG00000046561	protein_coding
Psmb9	-0.8	0.0476315	ENSMUSG00000096727	protein_coding
Sh3kbp1	-0.8	0.000297195	ENSMUSG00000040990	protein_coding
Adam5	-0.81	0.00194608	ENSMUSG00000031554	protein_coding
Atp8b1	-0.81	0.0203293	ENSMUSG00000039529	protein_coding
Dnm1	-0.81	0.0242663	ENSMUSG00000026825	protein_coding
Ecm2	-0.81	0.00334252	ENSMUSG00000043631	protein_coding
Igsf10	-0.81	0.0492042	ENSMUSG00000036334	protein_coding
Ppp1r3c	-0.82	0.01671	ENSMUSG00000067279	protein_coding
Steap3	-0.82	0.0122768	ENSMUSG00000026389	protein_coding
Arhgap20	-0.83	0.00981629	ENSMUSG00000053199	protein_coding
Col6a6	-0.83	0.0434709	ENSMUSG00000043719	protein_coding
Gap43	-0.83	0.0109031	ENSMUSG00000047261	protein_coding
Samd5	-0.84	0.0202051	ENSMUSG00000060487	protein_coding
Cdkn1c	-0.85	0.00194608	ENSMUSG00000037664	protein_coding
Icosl	-0.85	0.0477717	ENSMUSG00000000732	protein_coding
Metrnl	-0.85	0.0090463	ENSMUSG00000039208	protein_coding
Pi16	-0.85	0.0187704	ENSMUSG00000024011	protein_coding
Plac8	-0.85	0.0415917	ENSMUSG00000029322	protein_coding
Col23a1	-0.87	0.000593174	ENSMUSG00000063564	protein_coding
Irf7	-0.87	0.0275727	ENSMUSG00000025498	protein_coding
Nhsl2	-0.87	0.0134556	ENSMUSG00000079481	protein_coding
Anxa8	-0.89	0.00725618	ENSMUSG00000021950	protein_coding
Ifi207	-0.9	0.00579247	ENSMUSG00000073490	protein_coding
Rerg	-0.9	0.0192351	ENSMUSG00000030222	protein_coding
Lama4	-0.91	0.00199786	ENSMUSG00000019846	protein_coding
Mylip	-0.91	0.000210468	ENSMUSG00000038175	protein_coding
Ifi211	-0.92	0.0412154	ENSMUSG00000026536	protein_coding
Ifit3b	-0.93	0.021818	ENSMUSG00000062488	protein_coding
Itgb3	-0.93	0.00194608	ENSMUSG00000020689	protein_coding
Tgtp1	-0.94	0.0404472	ENSMUSG00000078922	protein_coding
Bmper	-0.95	0.0474695	ENSMUSG00000031963	protein_coding
Sfrp4	-0.95	0.0477717	ENSMUSG00000021319	protein_coding
Arrdc4	-0.98	0.0138172	ENSMUSG00000042659	protein_coding
C1qb	-0.98	0.0372148	ENSMUSG00000036905	protein_coding
Csmd1	-1	0.0368625	ENSMUSG00000060924	protein_coding
Nxnl2	-1	0.00661172	ENSMUSG00000021396	protein_coding
Calml4	-1.01	0.0129629	ENSMUSG00000032246	protein_coding
Htra4	-1.01	0.00129428	ENSMUSG00000037406	protein_coding
Ndnf	-1.01	0.000610771	ENSMUSG00000049001	protein_coding
Slfn8	-1.01	0.0100501	ENSMUSG00000035208	protein_coding
Ifi204	-1.02	0.0304382	ENSMUSG00000073489	protein_coding
Gjb5	-1.04	0.00354047	ENSMUSG00000042357	protein_coding
Klf2	-1.04	0.000610771	ENSMUSG00000055148	protein_coding
Cd55	-1.05	0.00135915	ENSMUSG00000026399	protein_coding
Negr1	-1.05	0.0053723	ENSMUSG00000040037	protein_coding
Ramp2	-1.06	0.0023736	ENSMUSG00000001240	protein_coding
Tmem204	-1.06	0.0275727	ENSMUSG00000024168	protein_coding
Ifi203	-1.09	0.0344318	ENSMUSG00000039997	protein_coding
Nat8f3	-1.09	0.00123721	ENSMUSG00000051262	protein_coding
Aldh3a1	-1.1	0.00990111	ENSMUSG00000019102	protein_coding
Cmklr1	-1.1	0.0213405	ENSMUSG00000042190	protein_coding
Matn2	-1.1	0.000379292	ENSMUSG00000022324	protein_coding
Col6a3	-1.11	0.00438036	ENSMUSG00000048126	protein_coding
Ptgfr	-1.14	0.0382648	ENSMUSG00000028036	protein_coding
Tspan18	-1.14	0.0129629	ENSMUSG00000027217	protein_coding
Usp18	-1.14	0.0205075	ENSMUSG00000030107	protein_coding
Gng4	-1.15	0.00227047	ENSMUSG00000021303	protein_coding
Tgtp2	-1.21	0.0162596	ENSMUSG00000078921	protein_coding
Cd34	-1.22	0.000420071	ENSMUSG00000016494	protein_coding
Ifi27l2a	-1.25	0.00194608	ENSMUSG00000079017	protein_coding
Cmpk2	-1.26	0.00390065	ENSMUSG00000020638	protein_coding
Col15a1	-1.26	0.00263786	ENSMUSG00000028339	protein_coding
Ahsg	-1.29	0.00725618	ENSMUSG00000022868	protein_coding
Olfml2a	-1.31	0.00194608	ENSMUSG00000046618	protein_coding
Syndig1	-1.32	0.00172744	ENSMUSG00000074736	protein_coding
Kcnj8	-1.33	0.00194608	ENSMUSG00000030247	protein_coding
Scara5	-1.33	0.00738561	ENSMUSG00000022032	protein_coding
Angptl7	-1.34	0.00129428	ENSMUSG00000028989	protein_coding
Gm4951	-1.34	0.0387918	ENSMUSG00000073555	protein_coding
Mx2	-1.35	0.00661172	ENSMUSG00000023341	protein_coding
Gm15675	-1.37	0.000297195	ENSMUSG00000086825	lncRNA
Ifi205	-1.38	0.0233036	ENSMUSG00000054203	protein_coding
Dlk1	-1.39	0.0247076	ENSMUSG00000040856	protein_coding
Dio2	-1.41	0.00326601	ENSMUSG00000007682	protein_coding
Agtr2	-1.45	0.0129629	ENSMUSG00000068122	protein_coding
Col5a3	-1.47	3.84559e-05	ENSMUSG00000004098	protein_coding
Oas2	-1.47	0.0196752	ENSMUSG00000032690	protein_coding
Aldh1a3	-1.48	7.44125e-05	ENSMUSG00000015134	protein_coding
Xpnpep2	-1.48	0.0023054	ENSMUSG00000037005	protein_coding
Lnx1	-1.5	0.00153133	ENSMUSG00000029228	protein_coding
Il1rl1	-1.6	0.0155887	ENSMUSG00000026069	protein_coding
Ifi44	-1.9	0.033755	ENSMUSG00000028037	protein_coding
Apod	-1.96	2.48405e-05	ENSMUSG00000022548	protein_coding
Aspn	-1.99	0.000610771	ENSMUSG00000021388	protein_coding
Nptx1	-2	0.0076456	ENSMUSG00000025582	protein_coding
H19	-2.4	0.00887978	ENSMUSG00000000031	lncRNA
