# Supplementary material for: Early-phase impact of obesity-associated stress on murine vascular smooth muscle cells depends on EGFR and sex
Source: Commun Biol. 2025 Dec 22;8:1834. doi: 10.1038/s42003-025-09416-7 (PMC12749158; doi:10.1038/s42003-025-09416-7)
Supplement: Supplementary file 21 — Supplementary Data 19 [file 42003_2025_9416_MOESM21_ESM.xlsx]

## Sheet: Tabelle1
gene	edgeR log2FC	geneID	bioType
Pcdh10	2.22	ENSMUSG00000049100	protein_coding			overlap-DE
Prl2c2	1.76	ENSMUSG00000079092	protein_coding			FPM>3
AI838599	1.56	ENSMUSG00000085180	lncRNA			mVSMC wt
Pdk4	1.54	ENSMUSG00000019577	protein_coding			24 h
Zfp970	1.46	ENSMUSG00000078866	protein_coding			HG+FFA
Pcdh11x	1.39	ENSMUSG00000034755	protein_coding
Gabra3	1.38	ENSMUSG00000031343	protein_coding
Dhrs3	1.35	ENSMUSG00000066026	protein_coding
Hmgcs2	1.24	ENSMUSG00000027875	protein_coding
Prss35	1.2	ENSMUSG00000033491	protein_coding
Cldn15	1.19	ENSMUSG00000001739	protein_coding
Kif11	1.15	ENSMUSG00000012443	protein_coding
Mki67	1.11	ENSMUSG00000031004	protein_coding
Mbd1	1.1	ENSMUSG00000024561	protein_coding
Gm14403	1.03	ENSMUSG00000094786	protein_coding
Slc43a3	1.03	ENSMUSG00000027074	protein_coding
	1	ENSMUSG00000121069	lncRNA
Gria4	0.94	ENSMUSG00000025892	protein_coding
Ccnb1	0.91	ENSMUSG00000041431	protein_coding
Top2a	0.9	ENSMUSG00000020914	protein_coding
Gabre	0.89	ENSMUSG00000031340	protein_coding
Pfkfb3	0.88	ENSMUSG00000026773	protein_coding
Lipe	0.85	ENSMUSG00000003123	protein_coding
Tgm2	0.85	ENSMUSG00000037820	protein_coding
Ncaph	0.83	ENSMUSG00000034906	protein_coding
Epha7	0.76	ENSMUSG00000028289	protein_coding
Rrs1	0.72	ENSMUSG00000061024	protein_coding
Klhl13	0.71	ENSMUSG00000036782	protein_coding
Ech1	0.68	ENSMUSG00000053898	protein_coding
Pdgfd	0.67	ENSMUSG00000032006	protein_coding
Ckap2	0.64	ENSMUSG00000037725	protein_coding
Hsd17b7	0.64	ENSMUSG00000026675	protein_coding
Pals2	0.64	ENSMUSG00000038388	protein_coding
Spire2	-0.69	ENSMUSG00000010154	protein_coding
Col5a3	-0.76	ENSMUSG00000004098	protein_coding
Lgals3	-0.8	ENSMUSG00000050335	protein_coding
Cd34	-0.85	ENSMUSG00000016494	protein_coding
Klf2	-0.87	ENSMUSG00000055148	protein_coding
Mylip	-0.88	ENSMUSG00000038175	protein_coding
Angptl7	-1	ENSMUSG00000028989	protein_coding
Ifi27l2a	-1.16	ENSMUSG00000079017	protein_coding
Aldh1a3	-1.29	ENSMUSG00000015134	protein_coding
Apod	-1.67	ENSMUSG00000022548	protein_coding
