# Supplementary material for: Early-phase impact of obesity-associated stress on murine vascular smooth muscle cells depends on EGFR and sex
Source: Commun Biol. 2025 Dec 22;8:1834. doi: 10.1038/s42003-025-09416-7 (PMC12749158; doi:10.1038/s42003-025-09416-7)
Supplement: Supplementary file 22 — Supplementary Data 20 [file 42003_2025_9416_MOESM22_ESM.xlsx]

## Sheet: Tabelle1
gene	edgeR log2FC	geneID	bioType
Angptl4	2.28	ENSMUSG00000002289	protein_coding			overlap-DE
Stbd1	2.04	ENSMUSG00000047963	protein_coding			FPM>3
Pdk4	1.74	ENSMUSG00000019577	protein_coding			mVSMC KO
Gabra3	1.65	ENSMUSG00000031343	protein_coding			24 h
Dusp27	1.63	ENSMUSG00000026564	protein_coding			ALL
Hmgcs2	1.62	ENSMUSG00000027875	protein_coding
Gria4	1.46	ENSMUSG00000025892	protein_coding
Adcy1	1.32	ENSMUSG00000020431	protein_coding
Npy1r	1.3	ENSMUSG00000036437	protein_coding
Siglecg	1	ENSMUSG00000030468	protein_coding
Slc43a3	0.98	ENSMUSG00000027074	protein_coding
Klhl13	0.96	ENSMUSG00000036782	protein_coding
Ankrd1	0.95	ENSMUSG00000024803	protein_coding
Cpt1a	0.95	ENSMUSG00000024900	protein_coding
Pparg	0.93	ENSMUSG00000000440	protein_coding
	0.9	ENSMUSG00000121093	lncRNA
Ech1	0.89	ENSMUSG00000053898	protein_coding
Pde1b	0.89	ENSMUSG00000022489	protein_coding
Hmox1	0.87	ENSMUSG00000005413	protein_coding
Aldh1a1	0.79	ENSMUSG00000053279	protein_coding
Tgm2	0.79	ENSMUSG00000037820	protein_coding
Hsd11b1	-0.68	ENSMUSG00000016194	protein_coding
Scd2	-0.7	ENSMUSG00000025203	protein_coding
Abat	-0.79	ENSMUSG00000057880	protein_coding
Klf15	-0.84	ENSMUSG00000030087	protein_coding
Plekha4	-0.86	ENSMUSG00000040428	protein_coding
Gfra1	-0.87	ENSMUSG00000025089	protein_coding
Mylip	-0.93	ENSMUSG00000038175	protein_coding
Cbs	-1.07	ENSMUSG00000024039	protein_coding
Ppp1r3c	-1.13	ENSMUSG00000067279	protein_coding
Dlk1	-1.68	ENSMUSG00000040856	protein_coding
