# Supplementary material for: Early-phase impact of obesity-associated stress on murine vascular smooth muscle cells depends on EGFR and sex
Source: Commun Biol. 2025 Dec 22;8:1834. doi: 10.1038/s42003-025-09416-7 (PMC12749158; doi:10.1038/s42003-025-09416-7)
Supplement: Supplementary file 23 — Supplementary Data 21 [file 42003_2025_9416_MOESM23_ESM.xlsx]

## Sheet: Tabelle1
gene	edgeR log2FC	geneID	bioType
Stbd1	1.8	ENSMUSG00000047963	protein_coding			overlap-DE
Gabra3	1.65	ENSMUSG00000031343	protein_coding			FPM>3
Pdk4	1.62	ENSMUSG00000019577	protein_coding			mVSMC KO
Hmgcs2	1.52	ENSMUSG00000027875	protein_coding			24 h
Gria4	1.5	ENSMUSG00000025892	protein_coding			HG+FFA
Adcy1	1.36	ENSMUSG00000020431	protein_coding
Slc43a3	1.23	ENSMUSG00000027074	protein_coding
Npy1r	1.2	ENSMUSG00000036437	protein_coding
Cpt1a	1	ENSMUSG00000024900	protein_coding
Mbd1	0.97	ENSMUSG00000024561	protein_coding
Heg1	0.93	ENSMUSG00000075254	protein_coding
	0.92	ENSMUSG00000121093	lncRNA
Gm8113	0.88	ENSMUSG00000089901	protein_coding
Lgals4	0.88	ENSMUSG00000053964	protein_coding
Gabre	0.85	ENSMUSG00000031340	protein_coding
Slc25a42	0.84	ENSMUSG00000002346	protein_coding
Klhl13	0.8	ENSMUSG00000036782	protein_coding
Ech1	0.78	ENSMUSG00000053898	protein_coding
S1pr3	0.77	ENSMUSG00000067586	protein_coding
Scarb2	0.74	ENSMUSG00000029426	protein_coding
Tgm2	0.74	ENSMUSG00000037820	protein_coding
Slc22a5	0.72	ENSMUSG00000018900	protein_coding
Tnfrsf1b	0.71	ENSMUSG00000028599	protein_coding
Cdon	0.68	ENSMUSG00000038119	protein_coding
Scd2	-0.68	ENSMUSG00000025203	protein_coding
Lypd1	-0.79	ENSMUSG00000026344	protein_coding
Lgals3	-0.8	ENSMUSG00000050335	protein_coding
Mylip	-0.81	ENSMUSG00000038175	protein_coding
Arrdc4	-0.86	ENSMUSG00000042659	protein_coding
Ccdc148	-1.13	ENSMUSG00000036641	protein_coding
