# Supplementary material for: Early-phase impact of obesity-associated stress on murine vascular smooth muscle cells depends on EGFR and sex
Source: Commun Biol. 2025 Dec 22;8:1834. doi: 10.1038/s42003-025-09416-7 (PMC12749158; doi:10.1038/s42003-025-09416-7)
Supplement: Supplementary file 24 — Supplementary Data 22 [file 42003_2025_9416_MOESM24_ESM.xlsx]

## Sheet: Tabelle1
gene	edgeR log2FC	edgeR FDR	geneID	bioType
Angptl4	3.2	3.67995e-06	ENSMUSG00000002289	protein_coding		EC
Prl2c2	3.02	3.21455e-05	ENSMUSG00000079092	protein_coding		mono
Prl2c3	2.87	1.83985e-05	ENSMUSG00000056457	protein_coding		FPM>3
Ucp2	1.93	0.000198155	ENSMUSG00000033685	protein_coding		log2FC>0,64
Hmgcs2	1.74	4.62069e-08	ENSMUSG00000027875	protein_coding		overlap-DE
Gm12840	1.6	0.00590389	ENSMUSG00000086320	lncRNA		ALL
Gria4	1.58	2.04124e-05	ENSMUSG00000025892	protein_coding
Stbd1	1.4	0.0217857	ENSMUSG00000047963	protein_coding
X.1344	1.31	9.64761e-05	ENSMUSG00000121069	lncRNA
Lrrc39	1.19	0.00319574	ENSMUSG00000027961	protein_coding
Slc43a3	1.13	2.13316e-05	ENSMUSG00000027074	protein_coding
Pdk4	1.11	0.0133271	ENSMUSG00000019577	protein_coding
X.1192	1.08	0.0274616	ENSMUSG00000121137	lncRNA
Acot1	1.04	0.0210861	ENSMUSG00000072949	protein_coding
Camk2a	1.01	0.000836482	ENSMUSG00000024617	protein_coding
Ech1	0.95	2.46412e-09	ENSMUSG00000053898	protein_coding
Zfp850	0.93	0.0117032	ENSMUSG00000096916	protein_coding
Plin2	0.92	0.0200416	ENSMUSG00000028494	protein_coding
Cldn15	0.89	0.00544139	ENSMUSG00000001739	protein_coding
Lipe	0.89	2.13316e-05	ENSMUSG00000003123	protein_coding
Hells	0.8	0.0479059	ENSMUSG00000025001	protein_coding
Dhrs3	0.78	0.000121969	ENSMUSG00000066026	protein_coding
Tfrc	0.76	0.00294394	ENSMUSG00000022797	protein_coding
Cpt1a	0.73	8.64145e-08	ENSMUSG00000024900	protein_coding
Hmox1	0.73	0.0132499	ENSMUSG00000005413	protein_coding
Klf11	0.72	2.13316e-05	ENSMUSG00000020653	protein_coding
Zfp970	0.71	0.0498241	ENSMUSG00000078866	protein_coding
Brca1	0.7	0.0236399	ENSMUSG00000017146	protein_coding
Rrm2	0.67	0.0423536	ENSMUSG00000020649	protein_coding
Neu3	0.65	0.00354213	ENSMUSG00000035239	protein_coding
Baz1a	0.64	0.00447378	ENSMUSG00000035021	protein_coding
Dbi	0.64	0.00914639	ENSMUSG00000026385	protein_coding
Ndrg1	-0.64	2.13316e-05	ENSMUSG00000005125	protein_coding
Klf15	-0.65	0.00590389	ENSMUSG00000030087	protein_coding
Oasl2	-0.65	0.0275341	ENSMUSG00000029561	protein_coding
Snhg20	-0.65	0.00956836	ENSMUSG00000086859	lncRNA
X2810001A02Rik	-0.67	0.03241	ENSMUSG00000120224	lncRNA
Dhx58	-0.69	0.0274616	ENSMUSG00000017830	protein_coding
Irf7	-0.69	0.0384514	ENSMUSG00000025498	protein_coding
S100a7a	-0.69	0.0308488	ENSMUSG00000063767	protein_coding
X2700046G09Rik	-0.69	0.0333826	ENSMUSG00000097787	lncRNA
Gm26532	-0.71	0.0179409	ENSMUSG00000097296	lncRNA
Rnft2	-0.72	0.0369199	ENSMUSG00000032850	protein_coding
Mdga1	-0.73	0.0282618	ENSMUSG00000043557	protein_coding
Tmie	-0.76	0.0133271	ENSMUSG00000049555	protein_coding
Olfml2a	-0.77	0.0425821	ENSMUSG00000046618	protein_coding
Plekha4	-0.77	0.029225	ENSMUSG00000040428	protein_coding
Garin5a	-0.79	0.0341716	ENSMUSG00000051113	protein_coding
Gramd1b	-0.8	0.0205214	ENSMUSG00000040111	protein_coding
Slc16a6	-0.8	0.0282809	ENSMUSG00000041920	protein_coding
Scd2	-0.81	0.0247473	ENSMUSG00000025203	protein_coding
Egr1	-0.82	0.00405846	ENSMUSG00000038418	protein_coding
Bace2	-0.83	0.0117032	ENSMUSG00000040605	protein_coding
Izumo4	-0.83	9.90586e-05	ENSMUSG00000055862	protein_coding
Kctd12	-0.83	0.00207715	ENSMUSG00000098557	protein_coding
Col15a1	-0.94	0.0103952	ENSMUSG00000028339	protein_coding
Ptn	-1.01	0.00138028	ENSMUSG00000029838	protein_coding
Prrt4	-1.03	0.00878907	ENSMUSG00000079654	protein_coding
Cpxm1	-1.08	7.88275e-05	ENSMUSG00000027408	protein_coding
Lgr6	-1.13	0.00838455	ENSMUSG00000042793	protein_coding
Isg15	-1.14	0.0356601	ENSMUSG00000035692	protein_coding
Egr3	-1.15	0.0156174	ENSMUSG00000033730	protein_coding
Mylip	-1.22	4.62069e-08	ENSMUSG00000038175	protein_coding
Col2a1	-1.25	0.000342688	ENSMUSG00000022483	protein_coding
Abca1	-1.27	9.90586e-05	ENSMUSG00000015243	protein_coding
Scara5	-1.41	0.0081473	ENSMUSG00000022032	protein_coding
Abcg1	-1.71	0.000404727	ENSMUSG00000024030	protein_coding
