# Supplementary material for: Early-phase impact of obesity-associated stress on murine vascular smooth muscle cells depends on EGFR and sex
Source: Commun Biol. 2025 Dec 22;8:1834. doi: 10.1038/s42003-025-09416-7 (PMC12749158; doi:10.1038/s42003-025-09416-7)
Supplement: Supplementary file 25 — Supplementary Data 23 [file 42003_2025_9416_MOESM25_ESM.xlsx]

## Sheet: Tabelle1
gene	edgeR log2FC	edgeR FDR	geneID	bioType
Prl2c2	3.27	8.24608e-06	ENSMUSG00000079092	protein_coding		EC
Angptl4	3.18	4.06814e-06	ENSMUSG00000002289	protein_coding		mono
Prl2c3	2.87	1.10613e-05	ENSMUSG00000056457	protein_coding		FPM>3
Ucp2	1.92	0.000251334	ENSMUSG00000033685	protein_coding		log2FC>0,64
Hmgcs2	1.81	1.57095e-08	ENSMUSG00000027875	protein_coding		overlap-DE
Gm12840	1.67	0.00330142	ENSMUSG00000086320	lncRNA		ALL
Gria4	1.67	5.97654e-06	ENSMUSG00000025892	protein_coding
Stbd1	1.33	0.0289957	ENSMUSG00000047963	protein_coding
X.1344	1.26	0.000206067	ENSMUSG00000121069	lncRNA
Lrrc39	1.2	0.0027307	ENSMUSG00000027961	protein_coding
Pdk4	1.2	0.00644934	ENSMUSG00000019577	protein_coding
Slc43a3	1.11	3.14155e-05	ENSMUSG00000027074	protein_coding
Acot1	1.06	0.0172121	ENSMUSG00000072949	protein_coding
Zfp850	0.94	0.00996218	ENSMUSG00000096916	protein_coding
Plin2	0.91	0.018997	ENSMUSG00000028494	protein_coding
Ech1	0.89	1.57095e-08	ENSMUSG00000053898	protein_coding
Camk2a	0.88	0.00577728	ENSMUSG00000024617	protein_coding
Zfp946	0.85	0.0151718	ENSMUSG00000071266	protein_coding
Dgkh	0.84	0.0156467	ENSMUSG00000034731	protein_coding
Zfp970	0.84	0.0153569	ENSMUSG00000078866	protein_coding
Cldn15	0.82	0.00996218	ENSMUSG00000001739	protein_coding
Hells	0.82	0.0419513	ENSMUSG00000025001	protein_coding
Lipe	0.82	7.2793e-05	ENSMUSG00000003123	protein_coding
Dhrs3	0.8	9.5421e-05	ENSMUSG00000066026	protein_coding
Gm8113	0.8	0.0400352	ENSMUSG00000089901	protein_coding
Cpt1a	0.79	1.57095e-08	ENSMUSG00000024900	protein_coding
Klf11	0.78	5.97654e-06	ENSMUSG00000020653	protein_coding
Lgals4	0.77	0.000767753	ENSMUSG00000053964	protein_coding
Tfrc	0.75	0.00306224	ENSMUSG00000022797	protein_coding
Resf1	0.71	0.000710398	ENSMUSG00000032712	protein_coding
Brca1	0.65	0.0379665	ENSMUSG00000017146	protein_coding
Heg1	0.64	0.0451794	ENSMUSG00000075254	protein_coding
Serpinb9b	0.64	0.00620221	ENSMUSG00000021403	protein_coding
Izumo4	-0.64	0.00309082	ENSMUSG00000055862	protein_coding
X2810001A02Rik	-0.64	0.0428703	ENSMUSG00000120224	lncRNA
Gm43672	-0.65	0.0322522	ENSMUSG00000106019	lncRNA
Hmgn2.ps	-0.67	0.0461235	ENSMUSG00000070713	protein_coding
Bace2	-0.7	0.0400352	ENSMUSG00000040605	protein_coding
Mpst	-0.7	0.000407407	ENSMUSG00000071711	protein_coding
X2700046G09Rik	-0.74	0.019693	ENSMUSG00000097787	lncRNA
Col15a1	-0.76	0.041077	ENSMUSG00000028339	protein_coding
Klf15	-0.76	0.000881019	ENSMUSG00000030087	protein_coding
Ptn	-0.76	0.0210014	ENSMUSG00000029838	protein_coding
Sugct	-0.82	0.0322522	ENSMUSG00000055137	protein_coding
Dnm1	-0.83	0.00637975	ENSMUSG00000026825	protein_coding
Egr1	-0.83	0.00309082	ENSMUSG00000038418	protein_coding
Kctd12	-0.84	0.00178243	ENSMUSG00000098557	protein_coding
Plekha4	-0.84	0.0140006	ENSMUSG00000040428	protein_coding
Tmie	-0.84	0.0059683	ENSMUSG00000049555	protein_coding
Ccdc74a	-0.85	0.0121386	ENSMUSG00000041617	protein_coding
Psmb9	-0.85	0.00104489	ENSMUSG00000096727	protein_coding
Cfap126	-0.88	0.0252844	ENSMUSG00000026649	protein_coding
Scd2	-0.89	0.0101111	ENSMUSG00000025203	protein_coding
Dkk3	-0.9	0.0417154	ENSMUSG00000030772	protein_coding
Crip1	-0.96	0.00354832	ENSMUSG00000006360	protein_coding
Prrt4	-0.96	0.0138238	ENSMUSG00000079654	protein_coding
Cpxm1	-1.01	0.000219055	ENSMUSG00000027408	protein_coding
Col2a1	-1.04	0.00328032	ENSMUSG00000022483	protein_coding
Abca1	-1.11	0.000579447	ENSMUSG00000015243	protein_coding
Scara5	-1.16	0.029795	ENSMUSG00000022032	protein_coding
Egr2	-1.17	0.0207111	ENSMUSG00000037868	protein_coding
Mylip	-1.2	5.48146e-08	ENSMUSG00000038175	protein_coding
Egr3	-1.26	0.00796048	ENSMUSG00000033730	protein_coding
Cspg4	-1.29	0.0319015	ENSMUSG00000032911	protein_coding
Cxcl15	-1.29	0.0435826	ENSMUSG00000029375	protein_coding
Abcg1	-1.38	0.00494898	ENSMUSG00000024030	protein_coding
