# Supplementary material for: Early-phase impact of obesity-associated stress on murine vascular smooth muscle cells depends on EGFR and sex
Source: Commun Biol. 2025 Dec 22;8:1834. doi: 10.1038/s42003-025-09416-7 (PMC12749158; doi:10.1038/s42003-025-09416-7)
Supplement: Supplementary file 26 — Supplementary Data 24 [file 42003_2025_9416_MOESM26_ESM.xlsx]

## Sheet: Fig (1)
COMMSBIO-25-6067-T
see data in supplementary table 6a-b

## Sheet: Fig (2)
COMMSBIO-25-6067-T
see data in supplementary table 2a-d

## Sheet: Fig (3)
COMMSBIO-25-6067-T
see data in supplementary table 3a-d

## Sheet: Fig (4)
COMMSBIO-25-6067-T
see data in supplementary table 4a-d

## Sheet: Fig (5)
COMMSBIO-25-6067-T
Figure A			Figure B - nuclear BrdU					Figure B - BrdU+ nuclei					Figure B - DAPI integral					Figure B - nuclei count					Figure B - %G2					Figure B - ratio G2/G1					Figure B - BrdU+ in G1					Figure B - BrdU+ in G2					Figure B - nuclear BrdU					Figure B - BrdU+ nuclei
938615	7		359415	785960	29610	914760		13.83	83.7	0.09	88.77		5000000	5390000	6850000	7500000		1931	2719	1165	1834		15.5	27.3	12.7	14.7		0.219	0.466	0.148	0.183		12.3	75.8	0.29	88.8		26.1	81.3	3.9	88.5		15595	472635	165466	2900874		1.38	35.19
1107845	14		361130	871145	19764	713360		14.25	87.35	0.25	81.88		4750000	5120000	6120000	7200000		1881	2608	1184	2037		16.8	21.8	7.2	17.5		0.219	0.304	0.078	0.217		18.7	79	0.3	80.3		29.5	84.7	3.3	88.1		6151	332231	170937	2014879		0.38	26.06
1277075	22		412116	778662		819640		17.02	87.73	0.15	86.8		4790000	5160000	6350000	8070000		1980	2767	652	1677		19.9	24.5	9	18.9		0.275	0.359	0.101	0.251		23.7	78.3	0.5	86.3		39.7	85.6	0	89.4		25932	456244	199743	2570708		1.83	38.94
1446305	31		376442	823833	28390	757680		15.06	81.88	0.77	82.46		4750000	5120000	7150000	7930000		2039	2299	1170	1996		20.8	19.8	12.3	20.3		0.284	0.308	0.147	0.263		22.3	72.9	0.8	81.8		39.3	78.7	3.8	83.9		25414	459922	135290	2600426		0.89	36.53
1615535	29		346456	824943	21320	877953		12.51	87.17	0.52	86.45		4510000	5370000	5810000	7830000		1215	2622	385	1582		14.8	24.4	8.5	16.13		0.18	0.355	0.094	0.1967		13.9	77	0	85.3		20.8	84.5	0	91.2		40922	507541	191009	1946263		2.18	38.24
1784765	32		118198	596936	83040	696420		3.54	38	3.69	48.24		2530000	4090000	4390000	5590000		1826	2166	1763	2564		17.23	29.3	27.1	31.22		0.231	0.495	0.395	0.5138		2.1	27.8	1.2	33.4		14	56.7	0.7	52.4		26266	326633	47737	547515		2.09	22.35
1953995	31		84460	626850	74732	718572		2.54	35.66	4.7	55.38		2950000	3510000	4210000	5500000		2308	2148	1724	2481		14.7	23.7	19.6	30.8		0.187	0.35	0.255	0.561		1.7	30.3	1.8	35.1		8.6	54.5	2.1	51.4		42306	333897	36113	663570		2.43	22.02
2123225	36		200700	812600	66270	538704		5.67	61.12	3.63	31.44		3740000	4340000	4440000	5580000		2102	2420	2509	2570		19.9	24.4	28.8	30.4		0.28	0.385	0.445	0.508		3.8	43.9	2	21.9		14.5	73.1	7.8	40.2		78771	367235	77841	506528		6.44	22.06
2292455	32		98262	594828	54208	953994		3.32	40.13	3.76	70.73		2550000	3300000	3360000	4120000		1815	2437	1624	2655		14.4	28.5	16	22.3		0.177	0.471	0.197	0.345		3.1	31.2	1.4	62.4		2.8	47.3	3.2	83.2		79931	366118	45515	607016		3.05	20.89
2461685	32		104550	643952	40887	790316		3.06	46.61	2.86	44.03		2440000	3280000	3490000	4420000		1839	2377	1646	2287		14.5	27.9	14.8	25.3		0.182	0.458	0.179	0.374		2.8	31.97	1	37.6		7.6	59	3.7	49.8		47149	399561	107789	493112		1.63	24.05
2630915	40		89100	627380	80184	339760		9.44	60.2	2.25	35.16		4190000	5010000	4750000	5150000		2583	2562	2391	2920		19.64	27.58	24.58	28.45		0.2855	0.484	0.3669	0.4753		4.5	53.2	1.89	31.44		14.11	65.29	3.8	41.49		99647	780096	85315	1167750		3.01	46.59
2800145	27		60075	458250	43824	568632		4.26	46.62	1.16	48.41		4020000	4560000	4500000	5120000		2237	2522	2291	2650		17.98	26.44	22.05	25.73		0.2333	0.4105	0.3024	0.3875		2.98	35.66	0.98	42.5		5.1	55.82	0.65	55.99		106920	744648	68222	1345813		3.01	42.04
2969375	34		148962	642060	72114	415794		23.92	57.67	4.49	37.82		4330000	4690000	4690000	5710000		3064	2375	2735	2814		21.74	27.24	24.51	31.01		0.3284	0.4316	0.3494	0.5478		15.63	49.28	2.33	31.92		24.7	61.63	4.38	41.91		113920	370668	48050	1429299		2.37	34.32
3138605	27		111384	516480	86278	450585		10.41	51.09	3.13	41.69		4030000	4560000	4790000	5410000		2594	2507	2726	2962		20.79	26.71	26.25	32.29		0.2821	0.4243	0.383	0.5583		6.35	42.43	1.89	34.29		11.86	60.06	2.47	45.66		45864	429486	45903	714774		1.71	35.48
3307835	36		91756	515762	59500	567895		10.68	46.72	1.71	49.53		4120000	4720000	4740000	5360000		2444	2610		2430		20.03	27.97	28.13	30.06		0.262	0.4512	0.4224	0.4926		6.68	36.46	1.14	44.82		15.14	59.19	2.32	52.36		11520	288526	86538	775385		0.45	33.16
3477065	25		239206	523590		605550		11.64	61.8	0.12	45.57		6120000	6420000	8350000	9830000		1666	2827	847			7.69	12.88	9.11	14.36		0.0842	0.1551	0.1101	0.1888		12.85	76.26	0	59.44		25.42	87.54	0	76.54
3646295	28		215597	536657	40940	533856		11.92	57.56	2.29	41.38		6450000	7160000	9310000	9660000		1670	2799	873	1003		9.08	17.55	12.05	9.98		0.1023	0.233	0.1592	0.1271		11.11	67.91	4.47	55.3		28.78	92.12	7.02	71.67
3815525	30		228550	587078	24893	558092		12.06	57.79	0.73	43.19		5950000	6830000	8180000	9090000		1625	2798	956	1021		8.06	12.55	8.44	11.53		0.0893	0.1481	0.1086	0.1476		15.11	74.63	1.28	58.81		23.93	83.12	2.94	61.19
3984755	33		175210	473854	74338	556808		9.34	49.61	4.25	43.82		5940000	6770000	8560000	8980000		1691	2441	848	1036		6.61	12.58	11.48	11.67		0.0715	0.1482	0.1552	0.1498		10.05	63.14	6.9	62.67		31.68	73.91	13.33	72.31
4153985	48		193027	629221	46704	531664		10	62.06	0.22	41.14		5620000	6090000	7950000	9010000		1620	2889	920	1118		6.11	12.19	8.73	12.05		0.0707	0.1443	0.1133	0.1609		10.57	79.16	5.08	64.14		28.4	83.96	13.79	51.43
4323215	42		182421	646316	58286	1682974		8.36	64.85	0.86	70.2		4885124	5127808	6825502	7430014		2930	3195	701	1218		13.46	21.93	44.03	44.03		0.1608	0.2954	0.9264	1.0345		10.16	80.4	1.3	78.08		17.1	86.09	1.4	73.57
4492445	82		129185	317753	73920	1223588		7.27	57.18	0.19	55.73		4738500	5474968	6911828	7153788		3040	3414	1026	1631		14.61	20.35	41.9	39.63		0.175	0.2884	0.8719	0.8688		7.64	70.69	1.11	73.01		14.64	80	0.64	67.87
4661675	149		98511	547212	66669	1600902		7.79	66.85	0.4	73.29		5250912	4881862	5921334	7248302		2928	3623	756			13.14	23.29	38.34	42.77		0.1653	0.3227	0.7375	0.9236		6.41	81.3	1	84.39		21.32	88.6	0.9	79.5
4830905	248		238018	592839	72895	1255500		7.71	63.66	1.06	51.4		4873502	5191717	6559330	7066200		2938	3641	1132	1648		15.38	23.71	41.55	41.9		0.1876	0.3267	0.8886	0.847		10.15	75.93	1.98	74.67		14.51	82.15	0.28	61.94
5000135	425		310908	882262	73373	2249100		9.21	63	0.3	83.18		5264358	5611686	6965830	6905700		2906	3695	1315			14.88	25.09	42.37	39.17		0.1826	0.3564	0.8773	0.7576		21.28	85.52	1.59	90.36		36.22	90.47	1.04	88
5169365	556
5338595	794
5507825	1005
5677055	1151
5846285	1052
6015515	967
6184745	775
6353975	578
6523205	348
6692435	182
6861665	95
7030895	58
7200125	42
7369355	30
7538585	34
7707815	30
7877045	25
8046275	18
8215505	9
8384735	10
8553965	15
8723195	6
8892425	6
9061655	8
9230885	18
9400115	21
9569345	18
9738575	16
9907805	12
10077035	11
10246265	30
10415495	21
10584725	9
10753955	37
10923185	38
11092415	27
11261645	59
11430875	49
11600105	29
11769335	55
11938565	42
12107795	15
12277025	49
12446255	41
12615485	27
12784715	12
12953945	14
13123175	9
13292405	7
13461635	8
13630865	10
13800095	2
13969325	4
14138555	4
14307785	0
14477015	6
14646245	0
14815475	3
14984705	2
15153935	1
15323165	2
15492395	0
15661625	0
15830855	1
16000085	0
16169315	2
16338545	3
16507775	1
16677005	1
16846235	1
17015465	3
17184695	2
17353925	2
17523155	1
17692385	2
17861615	2
18030845	0
18200075	1
18369305	1
18538535	1
18707765	0
18876995	2
19046225	2
19215455	1
19384685	2
19553915	0
19723145	0
19892375	0
20061605	0
20230835	1
20400065	0
20569295	1
20738525	1
20907755	0
21076985	1
21246215	1
21415445	0
21584675	2
21753905	1
21923135	0
22092365	0
22261595	0
22430825	0
22600055	0
22769285	1
22938515	0
23107745	1
23276975	0
23446205	0
23615435	0
23784665	0
23953895	0
24123125	0
24292355	0
24461585	1
24630815	1
24800045	0
24969275	0
25138505	0
25307735	0
25476965	0
25646195	0
25815425	1
25984655	0
26153885	0
26323115	0
26492345	0
26661575	0
26830805	0
27000035	0
27169265	0
27338495	0
27507725	0
27676955	0
27846185	0
28015415	0
28184645	0
28353875	0
28523105	0
28692335	0
28861565	0
29030795	0
29200025	0
29369255	0
29538485	0
29707715	0
29876945	0
30046175	0
30215405	0
30384635	0
30553865	0
30723095	0
30892325	1
31061555	0
31230785	0
31400015	0
31569245	0
31738475	0
31907705	0
32076935	0
32246165	0
32415395	1
32584625	0
32753855	0
32923085	0
33092315	0
33261545	0
33430775	0
33600005	0
33769235	0
33938465	0
34107695	0
34276925	0
34446155	0
34615385	1
[truncated: 14 more columns]

## Sheet: Fig (6)
COMMSBIO-25-6067-T		values per plate
WT VSMC				KO VSMC				WT VSMC + EGF				WT VSMC + AG1478				KO VSMC + EGF				EC
1.27	1.26	2.04		0.84	0.61	0.53		1.27547	1.06072	2.84603		0.78975	1.8189	1.46185		0.6462	0.79345	0.4977		0.94	1.24	1.04
2.13	1.98	3.38		0.96	1.52	0.79		1.30933	1.62752	2.38047		0.9544	1.3306	1.2553		1.12755	0.9086	0.9159		1.05	0.78	1.53
1.17	1.37	2.3		1	1.39	1.08		1.93023	1.53017	5.55373		0.96375	1.8715	0.5663		1.4452	1.1897	1.4765		1.13	0.78	1.53
1.05	1.43	1.74		1.15	0.85	1.36		2.4846	1.24055	6.2946		1.05652	1.7621	1.07889		1.46755	1.21004	1.58376		1.17	0.89	1.73
0.82	0.36	2.46		1.39	1	1.45		3.04765	1.0553	3.87193		1.26885	1.8422	1.00935		1.7408	1.2624	2.8276		1.27	0.9	1.21
1.32	1.33	1.76		1.66	1.18	1.38		3.48582	0.7807	4.568		1.30585	2.5471	1.10165		2.378	1.89605	2.2011		2.21	0.99	1.23

## Sheet: Fig (7)
COMMSBIO-25-6067-T		values per plate
WT VSMC				KO VSMC				WT VSMC + AG1478				EC				peripheral spots				perinuclear				total cholesterol				free cholesterol				triglycerides
1.25595	1.11193	2.04034		1.0281	0.839303	1.45363		1.0063	2.2691	1.0834		1.0693	0.990604	1.1035		1.42	0.878333	1.6775		1.1361	0.9595	1.4765		0.54	1.3	1.46		1.16	0.85	1.13		0.99	1.02	2.16
1.35934	1.301	1.96487		1.23914	1.19997	1.64268		1.1812	1.7904	1.3742		1.12009	0.929665	1.0701		1.5461	1.13677	1.76978		1.25	0.925	1.275		0.91	1.21	1.68		1.07	0.88	1.19			0.67	2.78
1.51912	1.06205	2.72394		1.48493	0.999073	1.23162		1.147	1.7811	1.2536		1.28551	0.782288	1.75381		1.30163	0.92755	1.50972		1.2517	1.2283	2.04		0.82	1.34	0.81		1.19	1.24	1.62		1.28	0.5	1.69
1.71642	1.28186	1.85986		1.64174	1.20798	1.92835		0.6873	2.0059	1.2334		1.47309	1.06944	1.36258		1.44	1.0925	1.85714		1.3981	1.1739	1.6749		0.75	0.53	0.3		0.55	0.67	0.69		0.94	1.54	1.95
1.76	1.0375	3.23667		1.65836	1.14345	1.26897		1.0696	1.546	1.2006		1.69907	1.06255	2.07275		2.16833	1.30667	3.03333		1.5117	1.09	1.58		0.33	0.56	0.33		0.38	0.72	0.9		0.95	0.88	1.78
1.88576	0.826968	2.2022		2.10477	1.06376	2.0964		1.2784	1.5663	1.2129		2.17429	1.18102	2.57337		2.542	1.06	3.76833		1.822	1.1583	3.2225		0.64	0.68	0.61		0.86	1.79	1.61		1.19	1.14	1.26

## Sheet: Fig (8)
COMMSBIO-25-6067-T		values per plate
Figure A
BR				maxOCR				PL				PL				ATP-OCR/BR				PL/BR
13.084	18.5767	16.842		32.834	27.83	25.56		1.538	2.37	2.848		0.406	0.573333	0.666		0.884	0.856667	0.844		0.116	0.143333	0.156
59.218	27.69	38.492		122.054	58.48	64.272		6.674	3.55	5.714		0.484	0.47	0.495		0.884	0.896667	0.852		0.116	0.103333	0.148
71.38	48.0733	51.6725		125.646	94.7933	107.318		13.246	9.10333	7.135		0.568	0.596667	0.5025		0.816	0.81	0.8475		0.184	0.19	0.1525
68.984	61.9833	54.732		101.636	92.58	126.29		14.962	13.6467	5.635		0.55	0.636667	0.438		0.784	0.78	0.74		0.216	0.22	0.26
65.518	85	29.78		124.85	144.677	61.192		12.102	17.04	4		0.558	0.58	0.492		0.82	0.8	0.87		0.18	0.2	0.1325
47.78	60.4433	31.214		99.932	175.613	76.156		7.984	7.75667	4.504		0.52	0.25	0.454		0.826	0.6	0.858		0.174	0.4	0.146
60.428	37.21	39.918		160.63	140.563	86.688		6.41	3.79	12.324		0.384	0.34	0.38		0.564	0.92	0.692		0.436	0.08	0.272
53.556	33.89	54.364		138.292	78.6133	122.962		9.262	4.385	7.42		0.39	0.41	0.4475		0.826	0.856667	0.704		0.174	0.143333	0.326
Figures B-D
BR													maxOCR													PL
WT VSMC	1.02	0.93	1.17	KO VSMC	0.73	1.22	1.11	EC	1.03	0.9	0.99		WT VSMC	0.94	0.98	0.78	KO VSMC	0.63	0.78	0.96	EC	0.8	0.76	0.76		WT VSMC	1.03	0.93	1.71	KO VSMC	0.78	1	1.35	EC	1.73	0.56	2.51
	1.06	1.08	1.04		0.8	0.72	1.09		1.03	0.79	0.86			0.97	0.91	0.92		0.76	0.8	0.81		0.8	0.66	1.08			1.12	1.03	0.97		1.31	0.86	0.94		1.73	0.73	1.21
	1.08	0.89	1.14		1.05	1.09	1.32		1.06	1	0.81			1	1.32	1.31		0.79	0.78	0.83		0.82	0.77	0.69			1.16	0.76	1.3		1.32	1.41	1.34		1.84	1.29	2.4
	1.12	1.01	1.14		1.09	1.07	1.15		1.17	1.35	1.8			1.01	1.03	1.31		0.82	0.93	0.74		0.95	1.03	1.26			1.22	0.89	1.02		1.52	0.59	1.05		1.98	1.9	2.36
	1.23	1.15	1.2		1.34	0.91	0.96		1.33	1.01	1.46			1.02	0.78	1.07		1.11	0.95	1.22		1.06	1.04	1			1.38	0.91	1.82		1.74	1.56	1.97		2.06	1.13	2.13
	1.27	1.17	1.31		1.41	1.31	1.19		1.35	0.97	1.36			1.05	1.73	1.63		1.22	1.49	1.9		1.13	0.9	0.9			1.61	1.19	1.33		1.78	1.65	1.73		2.08	1.05	2.3
	1.37	1.1	1.54		1.57	1.11	1.56		1.47	1.1	1.35			1.06	0.93	1.48		1.44	1.1	0.98		1.13	0.82	0.76			1.83	1.37	2		1.94	2.11	2.39		2.49	1.18	2.21
	1.47	1	1.43		1.96	1.49	1.76		1.71	0.9	0.96			1.25	1.06	1.23		1.45	1.36	1.3		1.25	0.84	1.23			2.29	1	1.59		2.5	1.16	1.98		2.51	1.25	2.37
BR/maxOCR													ATP-OCR/BR													PL/BR
WT VSMC	0.84	0.87	0.96	KO VSMC	0.91	0.71	1.05	EC	1.18	1.15	1.79		WT VSMC	0.74	0.91	0.98	KO VSMC	0.51	0.98	0.81	EC	0.77	0.93	0.63		WT VSMC	0.94	0.97	0.94	KO VSMC	1.11	0.92	1.01	EC	0.71	0.61	1.99
	1.12	1.04	1.34		0.97	1.06	1		1.21	1.07	0.67			0.85	1.01	0.96		0.85	0.92	0.75		0.78	0.91	0.77			0.98	0.9	1.48		1.12	1.35	1.38		1.63	0.7	1.03
	1.12	0.98	0.87		1.21	1.62	1.5		1.23	1.1	1.43			0.94	1.02	1.04		0.92	1.03	1		0.81	0.58	0.83			1.12	0.8	1.05		1.16	1.42	1.53		1.84	1.03	2.13
	1.13	1.1	1.2		1.22	0.9	0.85		1.26	1.53	1.41			0.97	1	0.98		0.97	0.95	0.92		0.82	0.99	0.78			1.12	0.69	1.08		1.22	1.16	1.19		2.07	1.02	2.32
	1.18	0.88	0.85		1.26	0.94	1.16		1.29	1.2	1.08			1.01	1.06	1.05		0.97	0.7	1		0.84	1.05	0.76			1.23	0.83	0.95		1.31	0.92	1.35		2.07	1.6	1.86
	1.22	0.74	1.11		1.34	1.15	1.56		1.3	1.25	1.51			1.01	1.02	1.03		0.98	0.96	0.95		0.96	1.01	1.17			1.28	1.03	1.46		1.36	1.4	2.28		2.26	1.39	2.42
	1.37	1.45	0.94		1.38	1.21	1.53		1.32	1.33	1.74			1.01	0.57	1.06		0.98	0.95	0.94		0.96	0.93	0.89			1.32	1.24	0.99		2.12	1.34	2.46		2.38	2.05	2.4
	1.42	1.12	1.26		1.58	1.18	1.35		1.34	1.36	1.45			1.03	1.05	0.99		1	0.67	0.96		1.07	0.99	0.78			1.72	0.89	1.05		2.23	1.08	2.63		2.48	1.53	1.41

## Sheet: Fig (9)
COMMSBIO-25-6067-T
Figure C															Figure E
pre ionomycin					post ionomycin					(post-pre)/pre					pre ionomycin					post ionomycin
0.12	0.1	0.14	0.15		0.29	0.3	0.34	0.33		0.13	0.13	0.19	0.14		0.25	0.23	0.26	0.26		0.26	0.41	0.33	0.39
0.17	0.13	0.15	0.21		0.32	0.26	0.33	0.22		0.21	0.59	0.46	0.54		0.25	0.27	0.27	0.25		0.3	0.31	0.3	0.29
0.18	0.1	0.13	0.08		0.36	0.26	0.34	0.3		0.23	0.26	0.26	0.07		0.27	0.29	0.27	0.28		0.31	0.28	0.29	0.29
0.24	0.25	0.26	0.26		0.37	0.38	0.38	0.36		0.290323	0.21875	0.290323	0.290323		0.27	0.27	0.26	0.25		0.32	0.37	0.37	0.36
0.27	0.21	0.29	0.27		0.37	0.27	0.37	0.32		0.4	0.32	0.33	0.31		0.29	0.28	0.26	0.39		0.32	0.26	0.31	0.31
0.3	0.31	0.31	0.31		0.38	0.38	0.38	0.38		0.41	0.2	0.49	0.07		0.3	0.39	0.38	0.4		0.35	0.36	0.34	0.35
0.3	0.21	0.24	0.23		0.38	0.35	0.28	0.38		0.46	0.36	0.25	0.21		0.31	0.31	0.3	0.31		0.35	0.34	0.35	0.36
0.31	0.34	0.32	0.34		0.39	0.34	0.33	0.36		0.55	0.48	0.38	0.39		0.36	0.38	0.35	0.37		0.46	0.47	0.46	0.46
0.35	0.32	0.33	0.31		0.42	0.39	0.4	0.4		0.58	1.44	1.06	0.86
0.37	0.36	0.37	0.4		0.45	0.43	0.44	0.42

## Sheet: Fig (10)
COMMSBIO-25-6067-T
Figure A									Figure B
female VSMC	0.77	1.24	1.42	female EC	1.24	1.17	1.21		female VSMC	0.59	0.85	0.98	female EC	0.59	0.85	0.98
	0.87	0.99	1.28		1.25	1.09	1.05			0.68	0.55	1.05		0.68	0.55	1.05
	1.12	1.14	1.19		1.31	1.38	1.7			0.74	0.83	0.76		0.74	0.83	0.76
	1.19	0.97	1.44		1.36	1.31	1.49			1	1.1	0.75		1	1.1	0.75
	1.33	1.1	1.18		1.4	1.23	1.42			1.11	0.75	1.51		1.11	0.75	1.51
	1.33	0.82	1.68		1.3	0.93	1.52			1.25	0.98	1.99		1.25	0.98	1.99
	1.53	1.11	1.64		1.68	1.31	1.91			1.3	0.84	1.19		1.3	0.84	1.19
	1.58	0.92	1.24							1.32	0.79	0.79		1.04	0.71	1.1
	1.69	0.96	1.47							1.43	1.42	1.63
	2.04	1.11	2.65							1.43	1.02	1.48
										1.82	2.54	2.59
										2.02	1.05	0.85
										2.03	1.52	1.74
Figure C
pre ionomycin					post ionomycin					(post-pre)/pre
0.09	0.08	0.14	0.14		0.3	0.26	0.32	0.15		0.08	0.06	0.02
0.15	0.11	0.13	0.15		0.33	0.31	0.31	0.26		0.23	0.15	0.15	0.21
0.23	0.24	0.24	0.25		0.34	0.25	0.34	0.29		0.25	0.14	0.22	0.12
0.25	0.26	0.28	0.26		0.34	0.31	0.32	0.32		0.32	0.13	0.06	0.22
0.29	0.3	0.29	0.3		0.36	0.36	0.36	0.36		0.34	0.2	0.18	0.23
0.31	0.36	0.32	0.36		0.39	0.33	0.31	0.36		0.36	0.32	0.35	0.37
0.31	0.32	0.31	0.31		0.39	0.34	0.35	0.35		0.69	0.81	0.81	0.85
0.31	0.32	0.33	0.32		0.4	0.39	0.4	0.4		0.94	0.62	1.1	0.55
0.35	0.32	0.33	0.31		0.4	0.45	0.44	0.46		1.38	1.12	0.82
0.35	0.32	0.33	0.3

[truncated: 16 more sheets: SF (2), SF (3), SF (4), SF (5), SF (6), SF (9), SF (10), SF (11), SF (12), SF (13), SF (14), SF (15), SF (16), SF (17), SF (18), SF (19)]
